# Supplementary material for: Generation of a predicted protein database from EST data and application to iTRAQ analyses in grape (Vitis vinifera cv. Cabernet Sauvignon) berries at ripening initiation
Source: BMC Genomics. 2009 Jan 26;10:50. doi: 10.1186/1471-2164-10-50 (PMC2637896; doi:10.1186/1471-2164-10-50)
Supplement: Additional file 1 — Duplicated proteins and associated replication scores for exocarp 2004 technically replicated iTRAQ experiments. Ratiometric data are given in log2 scale. [file 1471-2164-10-50-S1.xls]

## Sheet: Supplemental file 1
Additional file 1	Duplicated proteins and associated replication scores for exocarp 2004 technically replicated iTRAQ experiments. Ratiometric data are given in log2 scale.
Cluster ORF ID	Protein Annotation	Green	Pink	Red	Purple	Replication scores1
vv|Ctg5777.1	:: Q93X75|Q93X75_GOSHI Putative beta-mannosidase - Gossypium hirsutum (Upland cotton) :: Q84XI2|Q84XI2_GOSHI Glycosyl hydrolase - Gossypium hirsutum (Upland cotton) :: E = L	0	-0.109	0.237	-0.056
vv|Ctg5777.1	:: Q93X75|Q93X75_GOSHI Putative beta-mannosidase - Gossypium hirsutum (Upland cotton) :: Q84XI2|Q84XI2_GOSHI Glycosyl hydrolase - Gossypium hirsutum (Upland cotton) :: E = L	0	-0.031	-0.173	-0.33	1
ws|Ctg1686.1	(M) :: Q8GT65|Q8GT65_CITPA Serpin-like protein (Fragment) - Citrus paradisi (Grapefruit) :: Q5GN36|Q5GN36_CUCSA Serpin (Fragment) - Cucumis sativus (Cucumber) :: E = L	0	0.047	0.271	0.294
ws|Ctg1686.1	(M) :: Q8GT65|Q8GT65_CITPA Serpin-like protein (Fragment) - Citrus paradisi (Grapefruit) :: Q5GN36|Q5GN36_CUCSA Serpin (Fragment) - Cucumis sativus (Cucumber) :: E = L	0	-0.125	-0.124	-0.137	1
css|gi|110397153|gb|EC962876.1|EC962876	(M) :: Q3HVM3|Q3HVM3_SOLTU Hypothetical protein - Solanum tuberosum (Potato) :: O82209|O82209_ARATH Copia-like retroelement pol polyprotein - Arabidopsis thaliana (Mouse-ear cress) :: E = L	0	-0.167	0.107	-0.062
css|gi|110397153|gb|EC962876.1|EC962876	(M) :: Q3HVM3|Q3HVM3_SOLTU Hypothetical protein - Solanum tuberosum (Potato) :: O82209|O82209_ARATH Copia-like retroelement pol polyprotein - Arabidopsis thaliana (Mouse-ear cress) :: E = L	0	0.099	0.014	0.036	1
vv|Ctg3914.1	:: Q94JQ3|Q94JQ3_ARATH AT4g32520/F8B4_220 - Arabidopsis thaliana (Mouse-ear cress) :: Q9SUU0|Q9SUU0_ARATH Glycine hydroxymethyltransferase (EC 2.1.2.1)-like protein - Arabidopsis thaliana (Mouse-ear cress) :: E = L	0	-0.021	0.006	-0.047
vv|Ctg3914.1	:: Q94JQ3|Q94JQ3_ARATH AT4g32520/F8B4_220 - Arabidopsis thaliana (Mouse-ear cress) :: Q9SUU0|Q9SUU0_ARATH Glycine hydroxymethyltransferase (EC 2.1.2.1)-like protein - Arabidopsis thaliana (Mouse-ear cress) :: E = L	0	-0.123	0.053	-0.005	1
vv|Ctg655.1_F=-1.1	(LC) (M) :: Q0WW77|Q0WW77_ARATH Glucose-6-phosphate/phosphate translocator - Arabidopsis thaliana (Mouse-ear cress) :: Q9M5A9|GPT1_ARATH Glucose-6-phosphate/phosphate translocator 1, chloroplast precursor - Arabidopsis thaliana (Mouse-ear cress) :: E = L	0	-0.189	0.355	-0.195
vv|Ctg655.1_F=-1.1	(LC) (M) :: Q0WW77|Q0WW77_ARATH Glucose-6-phosphate/phosphate translocator - Arabidopsis thaliana (Mouse-ear cress) :: Q9M5A9|GPT1_ARATH Glucose-6-phosphate/phosphate translocator 1, chloroplast precursor - Arabidopsis thaliana (Mouse-ear cress) :: E = L	0	-0.09	-0.45	-0.068	2
vvfl|gi|7801384|emb|CAB91554.	(M) :: Q9M3U4|Q9M3U4_VITVI Beta 1-3 glucanase - Vitis vinifera (Grape) :: Q944B1|Q944B1_PRUPE Beta-1,3-glucanase - Prunus persica (Peach) :: E = L SP	0	-0.493	0.485	-0.271
vvfl|gi|7801384|emb|CAB91554.	(M) :: Q9M3U4|Q9M3U4_VITVI Beta 1-3 glucanase - Vitis vinifera (Grape) :: Q944B1|Q944B1_PRUPE Beta-1,3-glucanase - Prunus persica (Peach) :: E = L SP	0	0.236	0.136	-0.118	2
vv|Ctg652.1	:: Q8VWY1|Q8VWY1_LOTJA Mitochondrial phosphate transporter - Lotus japonicus :: O80412|O80412_SOYBN Mitochondrial phosphate transporter - Glycine max (Soybean) :: E = L	0	0.823	1.017	0.948
vv|Ctg652.1	:: Q8VWY1|Q8VWY1_LOTJA Mitochondrial phosphate transporter - Lotus japonicus :: O80412|O80412_SOYBN Mitochondrial phosphate transporter - Glycine max (Soybean) :: E = L	0	0.073	0.168	0.359	3
vv|Ctg5037.1	(M) :: Q1SI14|Q1SI14_MEDTR Aspartyl-tRNA synthetase, class IIb; tRNA synthetase, class II (D, K and N) - Medicago truncatula (Barrel medic) :: Q9M084|Q9M084_ARATH Aspartate--tRNA ligase-like protein - Arabidopsis thaliana (Mouse-ear cress) :: E = L	0	0.211	0.316	0.462
vv|Ctg5037.1	(M) :: Q1SI14|Q1SI14_MEDTR Aspartyl-tRNA synthetase, class IIb; tRNA synthetase, class II (D, K and N) - Medicago truncatula (Barrel medic) :: Q9M084|Q9M084_ARATH Aspartate--tRNA ligase-like protein - Arabidopsis thaliana (Mouse-ear cress) :: E = L	0	-0.025	0.133	0.214	2
cso|Ctg313.1	(M) :: P27081|ADT2_SOLTU ADP,ATP carrier protein, mitochondrial precursor (ADP/ATP translocase) (Adenine nucleotide translocator) (ANT) (Fragment) - Solanum tuberosum (Potato) :: Q307Y6|Q307Y6_SOLTU ADP/ATP translocator-like (ADP,ATP carrier protein-like) - Solanum tuberosum (Potato) :: E = L	0	0.134	0.508	0.085
cso|Ctg313.1	(M) :: P27081|ADT2_SOLTU ADP,ATP carrier protein, mitochondrial precursor (ADP/ATP translocase) (Adenine nucleotide translocator) (ANT) (Fragment) - Solanum tuberosum (Potato) :: Q307Y6|Q307Y6_SOLTU ADP/ATP translocator-like (ADP,ATP carrier protein-like) - Solanum tuberosum (Potato) :: E = L	0	-0.174	-0.351	-0.349	2
css|Ctg1125.1	(M) :: Q93VI4|Q93VI4_ARATH Hypothetical protein At5g51120 (AT5g51120/MWD22_6) - Arabidopsis thaliana (Mouse-ear cress) :: Q8LG48|Q8LG48_ARATH Contains similarity to poly(A)-binding protein II - Arabidopsis thaliana (Mouse-ear cress) :: E = L	0	0.053	0.254	0.248
css|Ctg1125.1	(M) :: Q93VI4|Q93VI4_ARATH Hypothetical protein At5g51120 (AT5g51120/MWD22_6) - Arabidopsis thaliana (Mouse-ear cress) :: Q8LG48|Q8LG48_ARATH Contains similarity to poly(A)-binding protein II - Arabidopsis thaliana (Mouse-ear cress) :: E = L	0	-0.215	-0.225	0.144	1
vv|WIN112.C21_A11	:: Q9M997|Q9M997_ARATH F27J15.26 (Hypothetical protein F27K7.14) - Arabidopsis thaliana (Mouse-ear cress) :: Q5ZD97|Q5ZD97_ORYSA Hypothetical protein P0681B11.44 - Oryza sativa (japonica cultivar-group) :: E = L	0	0.31	0.376	0.041
vv|WIN112.C21_A11	:: Q9M997|Q9M997_ARATH F27J15.26 (Hypothetical protein F27K7.14) - Arabidopsis thaliana (Mouse-ear cress) :: Q5ZD97|Q5ZD97_ORYSA Hypothetical protein P0681B11.44 - Oryza sativa (japonica cultivar-group) :: E = L	0	-0.156	-0.137	-0.133	2
vv|Ctg2270.1	:: Q42560|ACO1_ARATH Aconitate hydratase 1 (EC 4.2.1.3) (Citrate hydro-lyase 1) (Aconitase 1) - Arabidopsis thaliana (Mouse-ear cress) :: Q6YNR9|Q6YNR9_PRUAV Putative aconitase - Prunus avium (Cherry) :: E = L	0	0.406	1.002	0.915
vv|Ctg2270.1	:: Q42560|ACO1_ARATH Aconitate hydratase 1 (EC 4.2.1.3) (Citrate hydro-lyase 1) (Aconitase 1) - Arabidopsis thaliana (Mouse-ear cress) :: Q6YNR9|Q6YNR9_PRUAV Putative aconitase - Prunus avium (Cherry) :: E = L	0	-0.214	0.116	0.047	3
cso|Ctg4938.1	:: Q94A68|Q94A68_ARATH At1g06690/F4H5_17 - Arabidopsis thaliana (Mouse-ear cress) :: Q8GSK5|Q8GSK5_ORYSA Aldo/keto reductase family-like protein - Oryza sativa (japonica cultivar-group) :: E = L	0	-0.418	-0.83	-0.161
cso|Ctg4938.1	:: Q94A68|Q94A68_ARATH At1g06690/F4H5_17 - Arabidopsis thaliana (Mouse-ear cress) :: Q8GSK5|Q8GSK5_ORYSA Aldo/keto reductase family-like protein - Oryza sativa (japonica cultivar-group) :: E = L	0	-0.125	-0.1	-0.169	2
vv|Ctg6219.1	:: Q9LUB2|Q9LUB2_ARATH Indole-3-glycerol phosphate synthase (AT5g48220/MIF21_11) - Arabidopsis thaliana (Mouse-ear cress) :: Q1EBW5|Q1EBW5_ARATH At2g04400 - Arabidopsis thaliana (Mouse-ear cress) :: E = L	0	-0.634	-0.574	-0.464
vv|Ctg6219.1	:: Q9LUB2|Q9LUB2_ARATH Indole-3-glycerol phosphate synthase (AT5g48220/MIF21_11) - Arabidopsis thaliana (Mouse-ear cress) :: Q1EBW5|Q1EBW5_ARATH At2g04400 - Arabidopsis thaliana (Mouse-ear cress) :: E = L	0	-0.163	-0.005	0.124	2
vv|Ctg587.1	:: Q40581|Q40581_TOBAC EF-1-alpha-related GTP-binding protein - Nicotiana tabacum (Common tobacco) :: Q8L835|Q8L835_ARATH Putative guanine nucleotide regulatory protein (At1g18070) - Arabidopsis thaliana (Mouse-ear cress) :: E = L	0	0.084	-0.014	0.222
vv|Ctg587.1	:: Q40581|Q40581_TOBAC EF-1-alpha-related GTP-binding protein - Nicotiana tabacum (Common tobacco) :: Q8L835|Q8L835_ARATH Putative guanine nucleotide regulatory protein (At1g18070) - Arabidopsis thaliana (Mouse-ear cress) :: E = L	0	-0.123	0.02	0.221	1
cso|Ctg3823.1	(M) :: Q9LYG2|Q9LYG2_ARATH Hypothetical protein T22P22_70 (Hypothetical protein At5g11680) (Hypothetical protein) (Hypothetical protein At5g11680; T22P22_70) - Arabidopsis thaliana (Mouse-ear cress) :: Q69IN9|Q69IN9_ORYSA Hypothetical protein P0450E05.3-1 (Os09g0512900 protein) - Oryza sativa (japonica cultivar-group) :: E = L	0	0.067	0.223	0.139
cso|Ctg3823.1	(M) :: Q9LYG2|Q9LYG2_ARATH Hypothetical protein T22P22_70 (Hypothetical protein At5g11680) (Hypothetical protein) (Hypothetical protein At5g11680; T22P22_70) - Arabidopsis thaliana (Mouse-ear cress) :: Q69IN9|Q69IN9_ORYSA Hypothetical protein P0450E05.3-1 (Os09g0512900 protein) - Oryza sativa (japonica cultivar-group) :: E = L	0	0.384	0.325	0.41	2
css|Ctg1084.1	(M) :: Q0IMG2|Q0IMG2_ORYSA Os12g0571200 protein - Oryza sativa (japonica cultivar-group) :: Q9XGX7|TIM9_ORYSA Mitochondrial import inner membrane translocase subunit Tim9 - Oryza sativa (Rice) :: E = L	0	-0.236	-0.472	-0.332
css|Ctg1084.1	(M) :: Q0IMG2|Q0IMG2_ORYSA Os12g0571200 protein - Oryza sativa (japonica cultivar-group) :: Q9XGX7|TIM9_ORYSA Mitochondrial import inner membrane translocase subunit Tim9 - Oryza sativa (Rice) :: E = L	0	0.514	0.274	0.034	2
css|Ctg509.1	:: Q84VQ7|Q84VQ7_HELAN Alpha-galactosidase - Helianthus annuus (Common sunflower) :: P14749|AGAL_CYATE Alpha-galactosidase precursor (EC 3.2.1.22) (Melibiase) (Alpha-D-galactoside galactohydrolase) - Cyamopsis tetragonoloba (Guar) (Cluster bean) :: E = L	0	-0.639	-0.03	-0.866
css|Ctg509.1	:: Q84VQ7|Q84VQ7_HELAN Alpha-galactosidase - Helianthus annuus (Common sunflower) :: P14749|AGAL_CYATE Alpha-galactosidase precursor (EC 3.2.1.22) (Melibiase) (Alpha-D-galactoside galactohydrolase) - Cyamopsis tetragonoloba (Guar) (Cluster bean) :: E = L	0	0.253	0.076	-0.064	3
css|gi|110364690|gb|EC928128.1|EC928128	(M) :: Q2R066|Q2R066_ORYSA Small nuclear ribonucleoprotein F, putative, expressed (Os11g0657300 protein) - Oryza sativa (japonica cultivar-group) :: Q6ETN4|Q6ETN4_ORYSA Putative small nuclear ribonucleoprotein polypeptide F (Os02g0177500 protein) - Oryza sativa (japonica cultivar-group) :: E = L	0	0.169	-0.031	-0.185
css|gi|110364690|gb|EC928128.1|EC928128	(M) :: Q2R066|Q2R066_ORYSA Small nuclear ribonucleoprotein F, putative, expressed (Os11g0657300 protein) - Oryza sativa (japonica cultivar-group) :: Q6ETN4|Q6ETN4_ORYSA Putative small nuclear ribonucleoprotein polypeptide F (Os02g0177500 protein) - Oryza sativa (japonica cultivar-group) :: E = L	0	0.152	0.18	0.277	1
css|gi|110396113|gb|EC961789.1|EC961789	(M) :: Q672Q7|Q672Q7_SOLLC Hypothetical protein precursor - Solanum lycopersicum (Tomato) (Lycopersicon esculentum) :: Q8LDY0|Q8LDY0_ARATH Hypothetical protein - Arabidopsis thaliana (Mouse-ear cress) :: E = L	0	-0.043	0.15	-0.198
css|gi|110396113|gb|EC961789.1|EC961789	(M) :: Q672Q7|Q672Q7_SOLLC Hypothetical protein precursor - Solanum lycopersicum (Tomato) (Lycopersicon esculentum) :: Q8LDY0|Q8LDY0_ARATH Hypothetical protein - Arabidopsis thaliana (Mouse-ear cress) :: E = L	0	-0.364	-0.072	-0.344	2
vv|Ctg20144.1	(M) :: Q9SQH4|Q9SQH4_LILLO Actin bundling protein ABP135 - Lilium longiflorum (Trumpet lily) :: A0MTD1|A0MTD1_LILLO Actin-binding protein ABP29 - Lilium longiflorum (Trumpet lily) :: E = L	0	0.189	0.131	0.163
vv|Ctg20144.1	(M) :: Q9SQH4|Q9SQH4_LILLO Actin bundling protein ABP135 - Lilium longiflorum (Trumpet lily) :: A0MTD1|A0MTD1_LILLO Actin-binding protein ABP29 - Lilium longiflorum (Trumpet lily) :: E = L	0	-0.045	0.062	0.086	1
vv|Ctg20305.1	:: Q7XXQ9|Q7XXQ9_ORYSA Hypothetical protein (Os03g0390700 protein) (Transthyretin family protein, expressed) (Putative transthyretin, having alternative splicing products) - Oryza sativa (japonica cultivar-group) :: Q10KB1|Q10KB1_ORYSA Transthyretin family protein, expressed - Oryza sativa (japonica cultivar-group) :: E = L	0	-0.157	-0.128	-0.164
vv|Ctg20305.1	:: Q7XXQ9|Q7XXQ9_ORYSA Hypothetical protein (Os03g0390700 protein) (Transthyretin family protein, expressed) (Putative transthyretin, having alternative splicing products) - Oryza sativa (japonica cultivar-group) :: Q10KB1|Q10KB1_ORYSA Transthyretin family protein, expressed - Oryza sativa (japonica cultivar-group) :: E = L	0	-0.715	0.064	0.311	3
vv|Ctg20910.1	:: Q1SJ68|Q1SJ68_MEDTR Peptidase S1 and S6, chymotrypsin/Hap; Aminotransferase class-III - Medicago truncatula (Barrel medic) :: Q0WUN0|Q0WUN0_ARATH Alanine:glyoxylate aminotransferase 2 homolog - Arabidopsis thaliana (Mouse-ear cress) :: E = L	0	0.043	0.675	0.417
vv|Ctg20910.1	:: Q1SJ68|Q1SJ68_MEDTR Peptidase S1 and S6, chymotrypsin/Hap; Aminotransferase class-III - Medicago truncatula (Barrel medic) :: Q0WUN0|Q0WUN0_ARATH Alanine:glyoxylate aminotransferase 2 homolog - Arabidopsis thaliana (Mouse-ear cress) :: E = L	0	-0.595	-0.579	-0.773	3
vv|Ctg2162.1	(M) :: Q93Z49|Q93Z49_ARATH AT5g64130/MHJ24_11 (Hypothetical protein) - Arabidopsis thaliana (Mouse-ear cress) :: Q9FMI6|Q9FMI6_ARATH Arabidopsis thaliana genomic DNA, chromosome 5, P1 clone:MHJ24 - Arabidopsis thaliana (Mouse-ear cress) :: E = L	0	0.187	0.085	-0.134
vv|Ctg2162.1	(M) :: Q93Z49|Q93Z49_ARATH AT5g64130/MHJ24_11 (Hypothetical protein) - Arabidopsis thaliana (Mouse-ear cress) :: Q9FMI6|Q9FMI6_ARATH Arabidopsis thaliana genomic DNA, chromosome 5, P1 clone:MHJ24 - Arabidopsis thaliana (Mouse-ear cress) :: E = L	0	-0.055	0.023	-0.394	2
vv|Ctg2564.1	:: Q8W593|Q8W593_ARATH At1g67280/F1N21_10 - Arabidopsis thaliana (Mouse-ear cress) :: Q8LEY7|Q8LEY7_ARATH Glyoxalase I, putative - Arabidopsis thaliana (Mouse-ear cress) :: E = L	0	-0.248	-0.514	-0.524
vv|Ctg2564.1	:: Q8W593|Q8W593_ARATH At1g67280/F1N21_10 - Arabidopsis thaliana (Mouse-ear cress) :: Q8LEY7|Q8LEY7_ARATH Glyoxalase I, putative - Arabidopsis thaliana (Mouse-ear cress) :: E = L	0	-0.394	-0.093	-0.046	2
vv|Ctg3379.1	:: Q6ZKB8|Q6ZKB8_ORYSA Putative UVB-resistance protein UVR8 (Os08g0430700 protein) - Oryza sativa (japonica cultivar-group) :: Q1KUV8|Q1KUV8_9ROSI Hypothetical protein - Cleome spinosa :: E = L	0	0.015	-0.017	-0.229
vv|Ctg3379.1	:: Q6ZKB8|Q6ZKB8_ORYSA Putative UVB-resistance protein UVR8 (Os08g0430700 protein) - Oryza sativa (japonica cultivar-group) :: Q1KUV8|Q1KUV8_9ROSI Hypothetical protein - Cleome spinosa :: E = L	0	-0.103	-0.229	-0.301	1
vv|Ctg5240.1	:: P28723|FTHS_SPIOL Formate--tetrahydrofolate ligase (EC 6.3.4.3) (Formyltetrahydrofolate synthetase) (10-formyletrahydrofolate synthetase) (FHS) (FTHFS) - Spinacia oleracea (Spinach) :: Q1SCS3|Q1SCS3_MEDTR Formate-tetrahydrofolate ligase, FTHFS - Medicago truncatula (Barrel medic) :: E = L	0	0.415	0.734	0.633
vv|Ctg5240.1	:: P28723|FTHS_SPIOL Formate--tetrahydrofolate ligase (EC 6.3.4.3) (Formyltetrahydrofolate synthetase) (10-formyletrahydrofolate synthetase) (FHS) (FTHFS) - Spinacia oleracea (Spinach) :: Q1SCS3|Q1SCS3_MEDTR Formate-tetrahydrofolate ligase, FTHFS - Medicago truncatula (Barrel medic) :: E = L	0	0.038	0.258	0.282	2
vv|Ctg844.1	(M) :: Q1S3A6|Q1S3A6_MEDTR Aldo/keto reductase - Medicago truncatula (Barrel medic) :: Q9SJV2|Q9SJV2_ARATH Putative NADPH-dependent mannose 6-phosphate reductase - Arabidopsis thaliana (Mouse-ear cress) :: E = L	0	-0.2	-0.082	-0.065
vv|Ctg844.1	(M) :: Q1S3A6|Q1S3A6_MEDTR Aldo/keto reductase - Medicago truncatula (Barrel medic) :: Q9SJV2|Q9SJV2_ARATH Putative NADPH-dependent mannose 6-phosphate reductase - Arabidopsis thaliana (Mouse-ear cress) :: E = L	0	0.136	0.115	0.282	1
vv|Ctg8854.1	:: Q9FFC9|Q9FFC9_ARATH Genomic DNA, chromosome 5, P1 clone:MQK4 - Arabidopsis thaliana (Mouse-ear cress) :: Q94EY7|Q94EY7_ARATH Hypothetical protein MQK4.29 (Hypothetical protein At5g16550) - Arabidopsis thaliana (Mouse-ear cress) :: E = L	0	0.382	0.341	0.023
vv|Ctg8854.1	:: Q9FFC9|Q9FFC9_ARATH Genomic DNA, chromosome 5, P1 clone:MQK4 - Arabidopsis thaliana (Mouse-ear cress) :: Q94EY7|Q94EY7_ARATH Hypothetical protein MQK4.29 (Hypothetical protein At5g16550) - Arabidopsis thaliana (Mouse-ear cress) :: E = L	0	0.004	0.034	-0.044	2
vv|Ctg8868.1	(M) :: Q9S7W4|Q9S7W4_ARATH F17A17.6 protein (At3g07720/F17A17_6) (Hypothetical protein At3g07720) (MLP3.17) - Arabidopsis thaliana (Mouse-ear cress) :: Q6ZXK6|Q6ZXK6_ORYSA Kelch repeat containing protein (Os09g0249000 protein) - Oryza sativa (japonica cultivar-group) :: E = L	0	-0.056	0.054	-0.203
vv|Ctg8868.1	(M) :: Q9S7W4|Q9S7W4_ARATH F17A17.6 protein (At3g07720/F17A17_6) (Hypothetical protein At3g07720) (MLP3.17) - Arabidopsis thaliana (Mouse-ear cress) :: Q6ZXK6|Q6ZXK6_ORYSA Kelch repeat containing protein (Os09g0249000 protein) - Oryza sativa (japonica cultivar-group) :: E = L	0	0.174	0.121	0.051	1
vv|WIN1135.C21_J13	:: Q6AWX1|Q6AWX1_ARATH At2g30720 - Arabidopsis thaliana (Mouse-ear cress) :: A2Q5W7|A2Q5W7_MEDTR Phosphoglucomutase/phosphomannomutase C terminal; Thioesterase superfamily - Medicago truncatula (Barrel medic) :: E = L	0	0.454	0.164	0.122
vv|WIN1135.C21_J13	:: Q6AWX1|Q6AWX1_ARATH At2g30720 - Arabidopsis thaliana (Mouse-ear cress) :: A2Q5W7|A2Q5W7_MEDTR Phosphoglucomutase/phosphomannomutase C terminal; Thioesterase superfamily - Medicago truncatula (Barrel medic) :: E = L	0	-0.122	-0.158	-0.083	2
vv|gi|34363822|gb|CF405407.1|CF405407	:: Q7XAU6|Q7XAU6_VITVI Class IV chitinase - Vitis vinifera (Grape) :: O24530|O24530_VITVI Class IV endochitinase (EC 3.2.1.14) - Vitis vinifera (Grape) :: E = L	0	0.828	0.386	2.396
vv|gi|34363822|gb|CF405407.1|CF405407	:: Q7XAU6|Q7XAU6_VITVI Class IV chitinase - Vitis vinifera (Grape) :: O24530|O24530_VITVI Class IV endochitinase (EC 3.2.1.14) - Vitis vinifera (Grape) :: E = L	0	-0.053	0.099	0.021	3
ws|Ctg2916.1	(M) :: Q6ZBZ8|Q6ZBZ8_ORYSA Hypothetical protein P0493A04.32 (Os08g0459300 protein) - Oryza sativa (japonica cultivar-group) :: Q8GYG8|Q8GYG8_ARATH Hypothetical protein At1g02180/T6A9_2 - Arabidopsis thaliana (Mouse-ear cress) :: E = L SP	0	-0.076	-0.11	-0.031
ws|Ctg2916.1	(M) :: Q6ZBZ8|Q6ZBZ8_ORYSA Hypothetical protein P0493A04.32 (Os08g0459300 protein) - Oryza sativa (japonica cultivar-group) :: Q8GYG8|Q8GYG8_ARATH Hypothetical protein At1g02180/T6A9_2 - Arabidopsis thaliana (Mouse-ear cress) :: E = L SP	0	0.134	0.026	0.139	1
ws|Ctg347.1	(M) :: Q69DC2|Q69DC2_GOSHI Anx1 - Gossypium hirsutum (Upland cotton) :: Q9XEN8|Q9XEN8_TOBAC Vacuole-associated annexin VCaB42 - Nicotiana tabacum (Common tobacco) :: E = L	0	-0.9	-0.908	-0.641
ws|Ctg347.1	(M) :: Q69DC2|Q69DC2_GOSHI Anx1 - Gossypium hirsutum (Upland cotton) :: Q9XEN8|Q9XEN8_TOBAC Vacuole-associated annexin VCaB42 - Nicotiana tabacum (Common tobacco) :: E = L	0	0.096	-0.011	0.063	3
ws|Ctg368.1	(M) :: O82572|PROF1_RICCO Profilin-1 - Ricinus communis (Castor bean) :: Q93YI9|PROF_CAPAN Profilin (Minor food allergen Cap a 2) - Capsicum annuum (Bell pepper) :: E = L	0	-0.087	-0.279	-0.226
ws|Ctg368.1	(M) :: O82572|PROF1_RICCO Profilin-1 - Ricinus communis (Castor bean) :: Q93YI9|PROF_CAPAN Profilin (Minor food allergen Cap a 2) - Capsicum annuum (Bell pepper) :: E = L	0	0.241	0.295	0.488	2
ws|gi|51580017|gb|CV097853.1|CV097853	(M) :: Q9LHA7|PER31_ARATH Peroxidase 31 precursor (EC 1.11.1.7) (Atperox P31) (ATP41) - Arabidopsis thaliana (Mouse-ear cress) :: Q24JM5|Q24JM5_ARATH At5g40150 - Arabidopsis thaliana (Mouse-ear cress) :: E = L SP	0	-0.696	-0.748	-1.141
ws|gi|51580017|gb|CV097853.1|CV097853	(M) :: Q9LHA7|PER31_ARATH Peroxidase 31 precursor (EC 1.11.1.7) (Atperox P31) (ATP41) - Arabidopsis thaliana (Mouse-ear cress) :: Q24JM5|Q24JM5_ARATH At5g40150 - Arabidopsis thaliana (Mouse-ear cress) :: E = L SP	0	-0.035	-0.528	-1.141	1
ws|gi|51582912|gb|CV100748.1|CV100748	:: Q8VY65|Q8VY65_ARATH Hypothetical protein At5g11450 - Arabidopsis thaliana (Mouse-ear cress) :: P82715|P82715_ARATH Thylakoid lumenal 35.8 kDa protein, chloroplast precursor - Arabidopsis thaliana (Mouse-ear cress) :: E = L	0	-0.623	-0.374	0.691
ws|gi|51582912|gb|CV100748.1|CV100748	:: Q8VY65|Q8VY65_ARATH Hypothetical protein At5g11450 - Arabidopsis thaliana (Mouse-ear cress) :: P82715|P82715_ARATH Thylakoid lumenal 35.8 kDa protein, chloroplast precursor - Arabidopsis thaliana (Mouse-ear cress) :: E = L	0	-1.23	-0.994	-1.454	3
cso|Ctg1601.1	(M) :: P29344|RR1_SPIOL 30S ribosomal protein S1, chloroplast precursor (CS1) - Spinacia oleracea (Spinach) :: Q93VC7|Q93VC7_ARATH Hypothetical protein (Putative ribosomal protein S1) - Arabidopsis thaliana (Mouse-ear cress) :: E = L	0	-0.063	-0.219	-0.015
cso|Ctg1601.1	(M) :: P29344|RR1_SPIOL 30S ribosomal protein S1, chloroplast precursor (CS1) - Spinacia oleracea (Spinach) :: Q93VC7|Q93VC7_ARATH Hypothetical protein (Putative ribosomal protein S1) - Arabidopsis thaliana (Mouse-ear cress) :: E = L	0	0.087	0.117	0.205	2
css|gi|110395425|gb|EC961089.1|EC961089	(M) :: Q6EPY3|Q6EPY3_ORYSA Hypothetical protein B1136H02.6 (Os02g0533800 protein) (Hypothetical protein P0605D08.39) - Oryza sativa (japonica cultivar-group) :: Q6YZI5|Q6YZI5_ORYSA Putative F1F0-ATPase inhibitor protein (Os08g0558900 protein) - Oryza sativa (japonica cultivar-group) :: E = L	0	0.328	-0.191	-0.001
css|gi|110395425|gb|EC961089.1|EC961089	(M) :: Q6EPY3|Q6EPY3_ORYSA Hypothetical protein B1136H02.6 (Os02g0533800 protein) (Hypothetical protein P0605D08.39) - Oryza sativa (japonica cultivar-group) :: Q6YZI5|Q6YZI5_ORYSA Putative F1F0-ATPase inhibitor protein (Os08g0558900 protein) - Oryza sativa (japonica cultivar-group) :: E = L	0	0.096	0.115	-0.167	1
vv|Ctg21858.1	(M) :: Q9LPC7|Q9LPC7_ARATH F22M8.7 protein (Single domain cyclophilin type peptidyl-prolyl cis-trans isomerase) (Hypothetical protein At1g01940) - Arabidopsis thaliana (Mouse-ear cress) :: Q9SNN7|Q9SNN7_ORYSA Putative CYP10L (Os06g0130500 protein) - Oryza sativa (japonica cultivar-group) :: E = L	0	-0.03	-0.282	-0.173
vv|Ctg21858.1	(M) :: Q9LPC7|Q9LPC7_ARATH F22M8.7 protein (Single domain cyclophilin type peptidyl-prolyl cis-trans isomerase) (Hypothetical protein At1g01940) - Arabidopsis thaliana (Mouse-ear cress) :: Q9SNN7|Q9SNN7_ORYSA Putative CYP10L (Os06g0130500 protein) - Oryza sativa (japonica cultivar-group) :: E = L	0	0.017	-0.05	0.011	1
vv|Ctg2236.1	(M) :: Q1RWA6|Q1RWA6_MEDTR Acyl-CoA dehydrogenase - Medicago truncatula (Barrel medic) :: Q9SM62|Q9SM62_PEA Isovaleryl-CoA Dehydrogenase (Auxin binding protein (Abp44)) precursor (EC 1.3.99.10) - Pisum sativum (Garden pea) :: E = L	0	1.417	0.937	1.509
vv|Ctg2236.1	(M) :: Q1RWA6|Q1RWA6_MEDTR Acyl-CoA dehydrogenase - Medicago truncatula (Barrel medic) :: Q9SM62|Q9SM62_PEA Isovaleryl-CoA Dehydrogenase (Auxin binding protein (Abp44)) precursor (EC 1.3.99.10) - Pisum sativum (Garden pea) :: E = L	0	0.214	0.248	0.148	3
vv|Ctg4515.1	:: Q8GUG2|Q8GUG2_ARATH Hypothetical protein (At1g50200) - Arabidopsis thaliana (Mouse-ear cress) :: P36428|SYA_ARATH Alanyl-tRNA synthetase, mitochondrial precursor (EC 6.1.1.7) (Alanine--tRNA ligase) (AlaRS) - Arabidopsis thaliana (Mouse-ear cress) :: E = L	0	0.191	-0.081	-0.245
vv|Ctg4515.1	:: Q8GUG2|Q8GUG2_ARATH Hypothetical protein (At1g50200) - Arabidopsis thaliana (Mouse-ear cress) :: P36428|SYA_ARATH Alanyl-tRNA synthetase, mitochondrial precursor (EC 6.1.1.7) (Alanine--tRNA ligase) (AlaRS) - Arabidopsis thaliana (Mouse-ear cress) :: E = L	0	-0.064	-0.122	-0.072	1
vv|Ctg696.1	(M) :: Q8GS72|Q8GS72_ORYSA Hypothetical protein P0524G08.101 (Os07g0640100 protein) (Hypothetical protein OJ1340_C08.134) - Oryza sativa (japonica cultivar-group) :: Q9LHI0|Q9LHI0_ARATH Arabidopsis thaliana genomic DNA, chromosome 3, P1 clone: MQC3 (Hypothetical protein F28J15.12) - Arabidopsis thaliana (Mouse-ear cress) :: E = L	0	0.053	-0.056	-0.353
vv|Ctg696.1	(M) :: Q8GS72|Q8GS72_ORYSA Hypothetical protein P0524G08.101 (Os07g0640100 protein) (Hypothetical protein OJ1340_C08.134) - Oryza sativa (japonica cultivar-group) :: Q9LHI0|Q9LHI0_ARATH Arabidopsis thaliana genomic DNA, chromosome 3, P1 clone: MQC3 (Hypothetical protein F28J15.12) - Arabidopsis thaliana (Mouse-ear cress) :: E = L	0	0.086	-0.002	-0.104	1
vv|gi|110696865|gb|EE073354.1|EE073354	:: Q9SF20|Q9SF20_ARATH F26K24.7 protein (Hypothetical protein At3g11780) - Arabidopsis thaliana (Mouse-ear cress) :: Q8LCT1|Q8LCT1_ARATH Hypothetical protein - Arabidopsis thaliana (Mouse-ear cress) :: E = L	0	-0.38	0.181	-0.285
vv|gi|110696865|gb|EE073354.1|EE073354	:: Q9SF20|Q9SF20_ARATH F26K24.7 protein (Hypothetical protein At3g11780) - Arabidopsis thaliana (Mouse-ear cress) :: Q8LCT1|Q8LCT1_ARATH Hypothetical protein - Arabidopsis thaliana (Mouse-ear cress) :: E = L	0	-0.016	-0.155	-0.376	1
ws|Ctg1307.1	(M) :: Q2HRW5|Q2HRW5_MEDTR Syntaxin, N-terminal - Medicago truncatula (Barrel medic) :: Q1RZ96|Q1RZ96_MEDTR Syntaxin, N-terminal - Medicago truncatula (Barrel medic) :: E = L	0	-0.071	-0.033	0.096
ws|Ctg1307.1	(M) :: Q2HRW5|Q2HRW5_MEDTR Syntaxin, N-terminal - Medicago truncatula (Barrel medic) :: Q1RZ96|Q1RZ96_MEDTR Syntaxin, N-terminal - Medicago truncatula (Barrel medic) :: E = L	0	-0.01	-0.064	0.039	1
ws|Ctg2041.1	(M) :: Q2PEP9|Q2PEP9_TRIPR Putative RuvB DNA helicase-like protein - Trifolium pratense (Red clover) :: Q9FJW0|Q9FJW0_ARATH RuvB DNA helicase-like protein (AT5g67630/K9I9_20) - Arabidopsis thaliana (Mouse-ear cress) :: E = L	0	0.078	-0.456	-0.389
ws|Ctg2041.1	(M) :: Q2PEP9|Q2PEP9_TRIPR Putative RuvB DNA helicase-like protein - Trifolium pratense (Red clover) :: Q9FJW0|Q9FJW0_ARATH RuvB DNA helicase-like protein (AT5g67630/K9I9_20) - Arabidopsis thaliana (Mouse-ear cress) :: E = L	0	0.004	-0.027	0.071	2
ws|Ctg2350.1	(M) :: Q9T0K7|Q9T0K7_ARATH 3-hydroxyisobutyryl-coenzyme A hydrolase-like protein (AT4g13360/T9E8_100) - Arabidopsis thaliana (Mouse-ear cress) :: Q69UF2|Q69UF2_ORYSA Putative 3-hydroxyisobutyryl-coenzyme A hydrolase (Os06g0594100 protein) - Oryza sativa (japonica cultivar-group) :: E = L	0	0.38	0.154	0.381
ws|Ctg2350.1	(M) :: Q9T0K7|Q9T0K7_ARATH 3-hydroxyisobutyryl-coenzyme A hydrolase-like protein (AT4g13360/T9E8_100) - Arabidopsis thaliana (Mouse-ear cress) :: Q69UF2|Q69UF2_ORYSA Putative 3-hydroxyisobutyryl-coenzyme A hydrolase (Os06g0594100 protein) - Oryza sativa (japonica cultivar-group) :: E = L	0	-0.84	-0.601	-0.943	3
cso|Ctg1291.1	:: Q9LF46|Q9LF46_ARATH 2-hydroxyphytanoyl-CoA lyase-like protein - Arabidopsis thaliana (Mouse-ear cress) :: Q9FNY6|Q9FNY6_ARATH Oxalyl-CoA decarboxylase - Arabidopsis thaliana (Mouse-ear cress) :: E = L	0	-0.096	0.438	0.623
cso|Ctg1291.1	:: Q9LF46|Q9LF46_ARATH 2-hydroxyphytanoyl-CoA lyase-like protein - Arabidopsis thaliana (Mouse-ear cress) :: Q9FNY6|Q9FNY6_ARATH Oxalyl-CoA decarboxylase - Arabidopsis thaliana (Mouse-ear cress) :: E = L	0	0.222	0.266	0.398	1
cso|Ctg2577.1	(M) :: Q2PEV9|Q2PEV9_TRIPR Putative galactose kinase - Trifolium pratense (Red clover) :: Q5ZP80|Q5ZP80_PEA Galactokinase (EC 2.7.1.6) - Pisum sativum (Garden pea) :: E = L	0	0.079	0.251	0.374
cso|Ctg2577.1	(M) :: Q2PEV9|Q2PEV9_TRIPR Putative galactose kinase - Trifolium pratense (Red clover) :: Q5ZP80|Q5ZP80_PEA Galactokinase (EC 2.7.1.6) - Pisum sativum (Garden pea) :: E = L	0	0.305	0.516	0.73	2
cso|Ctg6413.1	(M) :: O24391|O24391_SOLTU Mitochondrial uncoupling protein (UCP protein) - Solanum tuberosum (Potato) :: Q8SA58|Q8SA58_SOLLC Putative uncoupling protein - Solanum lycopersicum (Tomato) (Lycopersicon esculentum) :: E = L	0	0.136	0.491	0.65
cso|Ctg6413.1	(M) :: O24391|O24391_SOLTU Mitochondrial uncoupling protein (UCP protein) - Solanum tuberosum (Potato) :: Q8SA58|Q8SA58_SOLLC Putative uncoupling protein - Solanum lycopersicum (Tomato) (Lycopersicon esculentum) :: E = L	0	-0.055	-0.12	-0.107	3
cso|Ctg8441.1	:: A2Q3Q9|A2Q3Q9_MEDTR Emp24/gp25L/p24 - Medicago truncatula (Barrel medic) :: Q7XI54|Q7XI54_ORYSA Putative transmembrane protein (Os07g0632700 protein) - Oryza sativa (japonica cultivar-group) :: E = L	0	0.056	-0.088	-0.142
cso|Ctg8441.1	:: A2Q3Q9|A2Q3Q9_MEDTR Emp24/gp25L/p24 - Medicago truncatula (Barrel medic) :: Q7XI54|Q7XI54_ORYSA Putative transmembrane protein (Os07g0632700 protein) - Oryza sativa (japonica cultivar-group) :: E = L	0	0.032	0.018	0.166	1
csp|Ctg1242.1	(M) :: Q1SEP6|Q1SEP6_MEDTR Hypothetical protein - Medicago truncatula (Barrel medic) :: Q944A3|Q944A3_ARATH At2g47010/F14M4.16 - Arabidopsis thaliana (Mouse-ear cress) :: E = L SP	0	-0.19	0.297	0.299
csp|Ctg1242.1	(M) :: Q1SEP6|Q1SEP6_MEDTR Hypothetical protein - Medicago truncatula (Barrel medic) :: Q944A3|Q944A3_ARATH At2g47010/F14M4.16 - Arabidopsis thaliana (Mouse-ear cress) :: E = L SP	0	0.278	0.415	0.609	2
css|Ctg709.1	:: Q1EPJ1|Q1EPJ1_MUSAC 6-phosphogluconate dehydrogenase NAD-binding domain-containing protein - Musa acuminata (Banana) :: Q949M8|Q949M8_ARATH Putative dehydrogenase - Arabidopsis thaliana (Mouse-ear cress) :: E = L	0	-0.175	-0.471	-0.332
css|Ctg709.1	:: Q1EPJ1|Q1EPJ1_MUSAC 6-phosphogluconate dehydrogenase NAD-binding domain-containing protein - Musa acuminata (Banana) :: Q949M8|Q949M8_ARATH Putative dehydrogenase - Arabidopsis thaliana (Mouse-ear cress) :: E = L	0	-0.061	0.024	-0.014	1
vv|Ctg1193.1	:: Q9LJL3|PREP1_ARATH Presequence protease 1, chloroplast/mitochondrial precursor (EC 3.4.24.-) (PreP 1) (AtPreP1) (Zinc metalloprotease 1) (AtZnMP1) - Arabidopsis thaliana (Mouse-ear cress) :: Q8VY06|PREP2_ARATH Presequence protease 2, chloroplast/mitochondrial precursor (EC 3.4.24.-) (PreP 2) (AtPreP2) (Zinc metalloprotease 2) (AtZnMP2) - Arabidopsis thaliana (Mouse-ear cress) :: E = L	0	0.414	0.563	1.02
vv|Ctg1193.1	:: Q9LJL3|PREP1_ARATH Presequence protease 1, chloroplast/mitochondrial precursor (EC 3.4.24.-) (PreP 1) (AtPreP1) (Zinc metalloprotease 1) (AtZnMP1) - Arabidopsis thaliana (Mouse-ear cress) :: Q8VY06|PREP2_ARATH Presequence protease 2, chloroplast/mitochondrial precursor (EC 3.4.24.-) (PreP 2) (AtPreP2) (Zinc metalloprotease 2) (AtZnMP2) - Arabidopsis thaliana (Mouse-ear cress) :: E = L	0	-0.137	0.448	0.297	1
vv|Ctg3287.1	(M) :: O82790|O82790_ARATH Expressed protein (Hypothetical protein At2g45990) - Arabidopsis thaliana (Mouse-ear cress) :: Q1SMU5|Q1SMU5_MEDTR Hypothetical protein - Medicago truncatula (Barrel medic) :: E = L	0	0.667	0.181	0.118
vv|Ctg3287.1	(M) :: O82790|O82790_ARATH Expressed protein (Hypothetical protein At2g45990) - Arabidopsis thaliana (Mouse-ear cress) :: Q1SMU5|Q1SMU5_MEDTR Hypothetical protein - Medicago truncatula (Barrel medic) :: E = L	0	-0.196	0.018	-0.065	2
ws|Ctg348.1	(M) :: Q9SRR8|Q9SRR8_ARATH F21O3.19 protein (Hypothetical protein) (Hypothetical protein At3g07480) (Hypothetical protein F21O3.19) - Arabidopsis thaliana (Mouse-ear cress) :: Q69IM6|Q69IM6_ORYSA Hypothetical protein P0450E05.20 - Oryza sativa (japonica cultivar-group) :: E = L	0	0.05	-0.043	-0.038
ws|Ctg348.1	(M) :: Q9SRR8|Q9SRR8_ARATH F21O3.19 protein (Hypothetical protein) (Hypothetical protein At3g07480) (Hypothetical protein F21O3.19) - Arabidopsis thaliana (Mouse-ear cress) :: Q69IM6|Q69IM6_ORYSA Hypothetical protein P0450E05.20 - Oryza sativa (japonica cultivar-group) :: E = L	0	0.222	0.243	0.299	1
ws|Ctg427.1	(M) :: Q9LIP2|PSB5B_ARATH Proteasome subunit beta type 5-B precursor (EC 3.4.25.1) (20S proteasome beta subunit E-2) (Proteasome epsilon-2 chain) - Arabidopsis thaliana (Mouse-ear cress) :: Q1T0A8|Q1T0A8_MEDTR Peptidase T1A, proteasome beta-subunit - Medicago truncatula (Barrel medic) :: E = L	0	-0.56	-0.416	0.489
ws|Ctg427.1	(M) :: Q9LIP2|PSB5B_ARATH Proteasome subunit beta type 5-B precursor (EC 3.4.25.1) (20S proteasome beta subunit E-2) (Proteasome epsilon-2 chain) - Arabidopsis thaliana (Mouse-ear cress) :: Q1T0A8|Q1T0A8_MEDTR Peptidase T1A, proteasome beta-subunit - Medicago truncatula (Barrel medic) :: E = L	0	0.314	0.109	0.189	2
cso|Ctg1620.1	(M) :: Q84P43|Q84P43_SOYBN Protein kinase Pti1 - Glycine max (Soybean) :: Q9LX36|Q9LX36_ARATH Protein kinase-like protein - Arabidopsis thaliana (Mouse-ear cress) :: E = L	0	-0.526	-0.24	-0.471
cso|Ctg1620.1	(M) :: Q84P43|Q84P43_SOYBN Protein kinase Pti1 - Glycine max (Soybean) :: Q9LX36|Q9LX36_ARATH Protein kinase-like protein - Arabidopsis thaliana (Mouse-ear cress) :: E = L	0	-0.202	-0.225	-0.163	1
ws|Ctg1363.1	:: Q93VE6|Q93VE6_ARATH AT5g10780/T30N20_50 - Arabidopsis thaliana (Mouse-ear cress) :: Q9LEW1|Q9LEW1_ARATH Hypothetical protein T30N20_50 - Arabidopsis thaliana (Mouse-ear cress) :: E = L	0	0.08	-0.055	0.138
ws|Ctg1363.1	:: Q93VE6|Q93VE6_ARATH AT5g10780/T30N20_50 - Arabidopsis thaliana (Mouse-ear cress) :: Q9LEW1|Q9LEW1_ARATH Hypothetical protein T30N20_50 - Arabidopsis thaliana (Mouse-ear cress) :: E = L	0	0.062	-0.125	-0.028	1
ws|Ctg221.1	(M) :: Q8S4X2|Q8S4X2_PEA Ribulose-5-phosphate-3-epimerase - Pisum sativum (Garden pea) :: Q43157|RPE_SPIOL Ribulose-phosphate 3-epimerase, chloroplast precursor (EC 5.1.3.1) (Pentose-5-phosphate 3-epimerase) (PPE) (RPE) (R5P3E) - Spinacia oleracea (Spinach) :: E = L	0	0	-0.446	0.049
ws|Ctg221.1	(M) :: Q8S4X2|Q8S4X2_PEA Ribulose-5-phosphate-3-epimerase - Pisum sativum (Garden pea) :: Q43157|RPE_SPIOL Ribulose-phosphate 3-epimerase, chloroplast precursor (EC 5.1.3.1) (Pentose-5-phosphate 3-epimerase) (PPE) (RPE) (R5P3E) - Spinacia oleracea (Spinach) :: E = L	0	-0.175	-0.054	0.001	2
csp|Ctg185.1_F=1.1	(LC) (M) :: Q8VWQ0|Q8VWQ0_GOSHI Putative serine carboxypeptidase - Gossypium hirsutum (Upland cotton) :: Q8L6A7|Q8L6A7_THECC Carboxypeptidase type III - Theobroma cacao (Cacao) (Cocoa) :: E = L SP	0	-0.576	-0.483	0.211
csp|Ctg185.1_F=1.1	(LC) (M) :: Q8VWQ0|Q8VWQ0_GOSHI Putative serine carboxypeptidase - Gossypium hirsutum (Upland cotton) :: Q8L6A7|Q8L6A7_THECC Carboxypeptidase type III - Theobroma cacao (Cacao) (Cocoa) :: E = L SP	0	0.258	0.225	0.31	2
csp|Ctg2123.1	(M) :: Q93XZ7|Q93XZ7_ARATH Hypothetical protein At5g42570; K16E1.4 (At5g42570) - Arabidopsis thaliana (Mouse-ear cress) :: Q9FH68|Q9FH68_ARATH Arabidopsis thaliana genomic DNA, chromosome 5, TAC clone:K16E1 - Arabidopsis thaliana (Mouse-ear cress) :: E = L	0	0.102	-0.136	-0.967
csp|Ctg2123.1	(M) :: Q93XZ7|Q93XZ7_ARATH Hypothetical protein At5g42570; K16E1.4 (At5g42570) - Arabidopsis thaliana (Mouse-ear cress) :: Q9FH68|Q9FH68_ARATH Arabidopsis thaliana genomic DNA, chromosome 5, TAC clone:K16E1 - Arabidopsis thaliana (Mouse-ear cress) :: E = L	0	1.138	0.794	0.872	3
csp|WIN046.C21_B24	(M) :: Q9SXG0|Q9SXG0_ORYSA F1F0-ATPase inhibitor protein (Os09g0568900 protein) - Oryza sativa (japonica cultivar-group) :: Q9ZUX4|UMP2_ARATH Unknown mitochondrial protein At2g27730 - Arabidopsis thaliana (Mouse-ear cress) :: E = L	0	0.125	0.547	0.084
csp|WIN046.C21_B24	(M) :: Q9SXG0|Q9SXG0_ORYSA F1F0-ATPase inhibitor protein (Os09g0568900 protein) - Oryza sativa (japonica cultivar-group) :: Q9ZUX4|UMP2_ARATH Unknown mitochondrial protein At2g27730 - Arabidopsis thaliana (Mouse-ear cress) :: E = L	0	0.053	-0.068	-0.027	2
cso|Ctg4743.1	(M) :: Q5U8V7|Q5U8V7_9ASTR Cyclophilin 1 - Codonopsis lanceolata :: Q38867|CP19C_ARATH Peptidyl-prolyl cis-trans isomerase CYP19-3 (EC 5.2.1.8) (PPIase CYP19-3) (Rotamase cyclophilin-2) (Cyclophilin of 19 kDa 3) (Cyclophilin-4) - Arabidopsis thaliana (Mouse-ear cress) :: E = L	0	-0.998	-0.153	-0.654
cso|Ctg4743.1	(M) :: Q5U8V7|Q5U8V7_9ASTR Cyclophilin 1 - Codonopsis lanceolata :: Q38867|CP19C_ARATH Peptidyl-prolyl cis-trans isomerase CYP19-3 (EC 5.2.1.8) (PPIase CYP19-3) (Rotamase cyclophilin-2) (Cyclophilin of 19 kDa 3) (Cyclophilin-4) - Arabidopsis thaliana (Mouse-ear cress) :: E = L	0	-0.026	-0.069	0.023	2
vv|gi|71856482|gb|DT005537.1|DT005537	(M) :: P22195|PER1_ARAHY Cationic peroxidase 1 precursor (EC 1.11.1.7) (PNPC1) - Arachis hypogaea (Peanut) :: Q41324|Q41324_STYHU Cationic peroxidase - Stylosanthes humilis (Townsville stylo) :: E = L SP	0	-0.277	0.183	-0.625
vv|gi|71856482|gb|DT005537.1|DT005537	(M) :: P22195|PER1_ARAHY Cationic peroxidase 1 precursor (EC 1.11.1.7) (PNPC1) - Arachis hypogaea (Peanut) :: Q41324|Q41324_STYHU Cationic peroxidase - Stylosanthes humilis (Townsville stylo) :: E = L SP	0	0.066	0.031	0.025	2
css|gi|110395693|gb|EC961363.1|EC961363	:: Q1T1X1|Q1T1X1_MEDTR Lipoxygenase, LH2 - Medicago truncatula (Barrel medic) :: Q1T1X3|Q1T1X3_MEDTR Lipoxygenase, LH2 - Medicago truncatula (Barrel medic) :: E = L	0	-0.225	0.286	0.262
css|gi|110395693|gb|EC961363.1|EC961363	:: Q1T1X1|Q1T1X1_MEDTR Lipoxygenase, LH2 - Medicago truncatula (Barrel medic) :: Q1T1X3|Q1T1X3_MEDTR Lipoxygenase, LH2 - Medicago truncatula (Barrel medic) :: E = L	0	0.16	0.116	-0.002	1
cso|Ctg11149.1	:: Q9FT86|Q9FT86_ARATH Peroxin Pex14 - Arabidopsis thaliana (Mouse-ear cress) :: Q9FXT6|Q9FXT6_ARATH PEX14 protein - Arabidopsis thaliana (Mouse-ear cress) :: E = L	0	-1.666	-1.952	-0.794
cso|Ctg11149.1	:: Q9FT86|Q9FT86_ARATH Peroxin Pex14 - Arabidopsis thaliana (Mouse-ear cress) :: Q9FXT6|Q9FXT6_ARATH PEX14 protein - Arabidopsis thaliana (Mouse-ear cress) :: E = L	0	-0.116	0.049	0.137	3
cso|Ctg73.1	(M) :: Q9SXX5|Q9SXX5_NICPA Plastidic aldolase - Nicotiana paniculata :: Q8LL68|Q8LL68_HEVBR Latex plastidic aldolase-like protein - Hevea brasiliensis (Para rubber tree) :: E = L	0	0.03	-0.736	0.388
cso|Ctg73.1	(M) :: Q9SXX5|Q9SXX5_NICPA Plastidic aldolase - Nicotiana paniculata :: Q8LL68|Q8LL68_HEVBR Latex plastidic aldolase-like protein - Hevea brasiliensis (Para rubber tree) :: E = L	0	-0.243	-0.074	-0.187	2
cso|Ctg1223.1	:: Q8GS16|Q8GS16_CITSI Putative thermostable pectinesterase - Citrus sinensis (Sweet orange) :: Q9LEB0|Q9LEB0_TOBAC Pectin methylesterase - Nicotiana tabacum (Common tobacco) :: E = L	0	-0.049	-0.315	-0.559
cso|Ctg1223.1	:: Q8GS16|Q8GS16_CITSI Putative thermostable pectinesterase - Citrus sinensis (Sweet orange) :: Q9LEB0|Q9LEB0_TOBAC Pectin methylesterase - Nicotiana tabacum (Common tobacco) :: E = L	0	-0.086	-0.089	-0.197	2
vv|gi|29784606|gb|CB345541.2|CB345541	:: Q06B48|Q06B48_9ROSI Chloroplast ribulose-1,5-bisphosphate carboxylase/oxygenase activase large protein isoform - Acer rubrum (red maple) :: Q06B49|Q06B49_9ROSI Chloroplast ribulose-1,5-bisphosphate carboxylase/oxygenase activase small protein isoform - Acer rubrum (red maple) :: E = L	0	-0.146	-1.331	-0.332
vv|gi|29784606|gb|CB345541.2|CB345541	:: Q06B48|Q06B48_9ROSI Chloroplast ribulose-1,5-bisphosphate carboxylase/oxygenase activase large protein isoform - Acer rubrum (red maple) :: Q06B49|Q06B49_9ROSI Chloroplast ribulose-1,5-bisphosphate carboxylase/oxygenase activase small protein isoform - Acer rubrum (red maple) :: E = L	0	0.085	0.029	-0.151	3
cso|Ctg4365.1	(M) :: Q0DAI8|Q0DAI8_ORYSA Os06g0650100 protein - Oryza sativa (japonica cultivar-group) :: Q0WQU3|Q0WQU3_ARATH Putative ubiquitin - Arabidopsis thaliana (Mouse-ear cress) :: E = L	0	0.071	0.392	-0.127
cso|Ctg4365.1	(M) :: Q0DAI8|Q0DAI8_ORYSA Os06g0650100 protein - Oryza sativa (japonica cultivar-group) :: Q0WQU3|Q0WQU3_ARATH Putative ubiquitin - Arabidopsis thaliana (Mouse-ear cress) :: E = L	0	0.118	0.175	0.287	2
csp|Ctg2002.1	(M) :: Q9AXU0|Q9AXU0_PRUPE Major latex-like protein - Prunus persica (Peach) :: Q3E7W3|Q3E7W3_ARATH Protein At1g70830 - Arabidopsis thaliana (Mouse-ear cress) :: E = L	0	-0.15	0.317	0.166
csp|Ctg2002.1	(M) :: Q9AXU0|Q9AXU0_PRUPE Major latex-like protein - Prunus persica (Peach) :: Q3E7W3|Q3E7W3_ARATH Protein At1g70830 - Arabidopsis thaliana (Mouse-ear cress) :: E = L	0	0.237	-0.024	0.077	1
vv|gi|56408607|gb|CX016859.1|CX016859	:: Q9FX54|Q9FX54_ARATH Putative glyceraldehyde-3-phosphate dehydrogenase (At1g13440/F13B4_8) - Arabidopsis thaliana (Mouse-ear cress) :: Q9XG67|Q9XG67_TOBAC Glyceraldehyde-3-phosphate dehydrogenase (EC 1.2.1.12) - Nicotiana tabacum (Common tobacco) :: E = L	0	0.205	0.037	0.205
vv|gi|56408607|gb|CX016859.1|CX016859	:: Q9FX54|Q9FX54_ARATH Putative glyceraldehyde-3-phosphate dehydrogenase (At1g13440/F13B4_8) - Arabidopsis thaliana (Mouse-ear cress) :: Q9XG67|Q9XG67_TOBAC Glyceraldehyde-3-phosphate dehydrogenase (EC 1.2.1.12) - Nicotiana tabacum (Common tobacco) :: E = L	0	0.034	0.414	0.277	2
ws|Ctg521.1	(M) :: Q0WWD3|Q0WWD3_ARATH Vacuolar-type H+-ATPase (V-ATPase) subunit D - Arabidopsis thaliana (Mouse-ear cress) :: Q9XGM1|VATD_ARATH Vacuolar ATP synthase subunit D (EC 3.6.3.14) (V-ATPase D subunit) (Vacuolar proton pump D subunit) - Arabidopsis thaliana (Mouse-ear cress) :: E = L	0	0.062	-0.392	-0.209
ws|Ctg521.1	(M) :: Q0WWD3|Q0WWD3_ARATH Vacuolar-type H+-ATPase (V-ATPase) subunit D - Arabidopsis thaliana (Mouse-ear cress) :: Q9XGM1|VATD_ARATH Vacuolar ATP synthase subunit D (EC 3.6.3.14) (V-ATPase D subunit) (Vacuolar proton pump D subunit) - Arabidopsis thaliana (Mouse-ear cress) :: E = L	0	0.044	0.098	0.254	2
ws|gi|51582540|gb|CV100376.1|CV100376	(M) :: O49313|O49313_ARATH Expressed protein (Hypothetical protein At2g33220) (Hypothetical protein) - Arabidopsis thaliana (Mouse-ear cress) :: Q8RWA7|Q8RWA7_ARATH Hypothetical protein At1g04630 - Arabidopsis thaliana (Mouse-ear cress) :: E = L	0	0.217	0.248	0.026
ws|gi|51582540|gb|CV100376.1|CV100376	(M) :: O49313|O49313_ARATH Expressed protein (Hypothetical protein At2g33220) (Hypothetical protein) - Arabidopsis thaliana (Mouse-ear cress) :: Q8RWA7|Q8RWA7_ARATH Hypothetical protein At1g04630 - Arabidopsis thaliana (Mouse-ear cress) :: E = L	0	0.259	-0.132	-0.183	1
css|Ctg595.1	(M) :: Q9AUZ3|Q9AUZ3_ORYSA Hypothetical protein OSJNBa0026O12.2 (Os10g0476000 protein) (Adaptin ear-binding coat-associated protein 2, putative, expressed) - Oryza sativa (japonica cultivar-group) :: Q7G7X0|Q7G7X0_ORYSA Hypothetical protein OSJNBb0044B19.3 - Oryza sativa (Rice) :: E = L	0	0.05	-0.015	-0.035
css|Ctg595.1	(M) :: Q9AUZ3|Q9AUZ3_ORYSA Hypothetical protein OSJNBa0026O12.2 (Os10g0476000 protein) (Adaptin ear-binding coat-associated protein 2, putative, expressed) - Oryza sativa (japonica cultivar-group) :: Q7G7X0|Q7G7X0_ORYSA Hypothetical protein OSJNBb0044B19.3 - Oryza sativa (Rice) :: E = L	0	-0.056	0.004	0.106	1
vv|Ctg965.1	(M) :: Q45Q24|Q45Q24_NICBE PHB1 - Nicotiana benthamiana :: O04361|O04361_TOBAC Prohibitin - Nicotiana tabacum (Common tobacco) :: E = L SP	0	0.074	-0.018	0.078
vv|Ctg965.1	(M) :: Q45Q24|Q45Q24_NICBE PHB1 - Nicotiana benthamiana :: O04361|O04361_TOBAC Prohibitin - Nicotiana tabacum (Common tobacco) :: E = L SP	0	-0.212	-0.213	-0.423	2
vv|Ctg942.1	:: Q30D01|Q30D01_FAGSY Putative 3-dehydroquinate synthase - Fagus sylvatica (Beechnut) :: Q8VYV7|Q8VYV7_ARATH AT5g66120/K2A18_20 - Arabidopsis thaliana (Mouse-ear cress) :: E = L	0	-0.2	-0.237	-0.139
vv|Ctg942.1	:: Q30D01|Q30D01_FAGSY Putative 3-dehydroquinate synthase - Fagus sylvatica (Beechnut) :: Q8VYV7|Q8VYV7_ARATH AT5g66120/K2A18_20 - Arabidopsis thaliana (Mouse-ear cress) :: E = L	0	-0.439	-0.182	-0.458	2
vv|Ctg2722.1	(M) :: P41380|IF4A3_NICPL Eukaryotic initiation factor 4A-3 (EC 3.6.1.-) (ATP-dependent RNA helicase eIF4A-3) (eIF-4A-3) - Nicotiana plumbaginifolia (Leadwort-leaved tobacco) :: Q5VNM3|Q5VNM3_ORYSA Putative nicotiana eukaryotic translation initiation factor 4A (Os01g0639100 protein) - Oryza sativa (japonica cultivar-group) :: E = L	0	0.152	0.077	0.12
vv|Ctg2722.1	(M) :: P41380|IF4A3_NICPL Eukaryotic initiation factor 4A-3 (EC 3.6.1.-) (ATP-dependent RNA helicase eIF4A-3) (eIF-4A-3) - Nicotiana plumbaginifolia (Leadwort-leaved tobacco) :: Q5VNM3|Q5VNM3_ORYSA Putative nicotiana eukaryotic translation initiation factor 4A (Os01g0639100 protein) - Oryza sativa (japonica cultivar-group) :: E = L	0	0.286	0.259	0.399	2
vv|gi|56688910|gb|CX126813.1|CX126813	(M) :: Q8GSN2|Q8GSN2_CUCMA Cell-autonomous heat shock cognate protein 70 - Cucurbita maxima (Pumpkin) (Winter squash) :: Q53NM9|Q53NM9_ORYSA DnaK-type molecular chaperone hsp70-rice (Os11g0703900 protein) (Heat shock cognate 70 kDa protein, putative, expressed) - Oryza sativa (japonica cultivar-group) :: E = L	0	0.814	0.811	1.056
vv|gi|56688910|gb|CX126813.1|CX126813	(M) :: Q8GSN2|Q8GSN2_CUCMA Cell-autonomous heat shock cognate protein 70 - Cucurbita maxima (Pumpkin) (Winter squash) :: Q53NM9|Q53NM9_ORYSA DnaK-type molecular chaperone hsp70-rice (Os11g0703900 protein) (Heat shock cognate 70 kDa protein, putative, expressed) - Oryza sativa (japonica cultivar-group) :: E = L	0	0.093	0.071	0.155	3
vv|Ctg5741.1	(M) :: Q8VYI4|Q8VYI4_ARATH At1g14810/F10B6_6 (Aspartate-semialdehyde dehydrogenase, putative) - Arabidopsis thaliana (Mouse-ear cress) :: Q9FVC4|Q9FVC4_ARATH Aspartate-semialdehyde dehydrogenase (EC 1.2.1.11) (Fragment) - Arabidopsis thaliana (Mouse-ear cress) :: E = L	0	-0.236	0.376	-0.211
vv|Ctg5741.1	(M) :: Q8VYI4|Q8VYI4_ARATH At1g14810/F10B6_6 (Aspartate-semialdehyde dehydrogenase, putative) - Arabidopsis thaliana (Mouse-ear cress) :: Q9FVC4|Q9FVC4_ARATH Aspartate-semialdehyde dehydrogenase (EC 1.2.1.11) (Fragment) - Arabidopsis thaliana (Mouse-ear cress) :: E = L	0	0.123	0.276	0.111	1
vv|Ctg1808.1	:: P34811|EFGC_SOYBN Elongation factor G, chloroplast precursor (EF-G) - Glycine max (Soybean) :: Q1SBU9|Q1SBU9_MEDTR Translation elongation factor G (Elongation factor Tu, domain 2) - Medicago truncatula (Barrel medic) :: E = L	0	0.039	-0.31	-0.423
vv|Ctg1808.1	:: P34811|EFGC_SOYBN Elongation factor G, chloroplast precursor (EF-G) - Glycine max (Soybean) :: Q1SBU9|Q1SBU9_MEDTR Translation elongation factor G (Elongation factor Tu, domain 2) - Medicago truncatula (Barrel medic) :: E = L	0	-0.676	-0.471	-0.363	2
vv|Ctg2727.1	:: Q9C8G5|Q9C8G5_ARATH Hypothetical protein T4K22.4 (Hypothetical protein At1g30360) - Arabidopsis thaliana (Mouse-ear cress) :: Q94II2|Q94II2_ARATH ERD4 protein (Fragment) - Arabidopsis thaliana (Mouse-ear cress) :: E = L	0	-0.107	0.511	0.122
vv|Ctg2727.1	:: Q9C8G5|Q9C8G5_ARATH Hypothetical protein T4K22.4 (Hypothetical protein At1g30360) - Arabidopsis thaliana (Mouse-ear cress) :: Q94II2|Q94II2_ARATH ERD4 protein (Fragment) - Arabidopsis thaliana (Mouse-ear cress) :: E = L	0	-3.466	-2.128	-3.43	3
ws|Ctg1414.1	:: Q7XMP6|Q7XMP6_ORYSA OSJNBb0059K02.15 protein (Os04g0650800 protein) - Oryza sativa (japonica cultivar-group) :: Q25AL6|Q25AL6_ORYSA H0212B02.14 protein (OSIGBa0113E10.4 protein) - Oryza sativa (Rice) :: E = L	0	-0.484	-0.47	-0.14
ws|Ctg1414.1	:: Q7XMP6|Q7XMP6_ORYSA OSJNBb0059K02.15 protein (Os04g0650800 protein) - Oryza sativa (japonica cultivar-group) :: Q25AL6|Q25AL6_ORYSA H0212B02.14 protein (OSIGBa0113E10.4 protein) - Oryza sativa (Rice) :: E = L	0	-0.701	-0.175	-0.186	1
vv|Ctg8207.1	:: Q7Y1X1|EST_HEVBR Esterase precursor (EC 3.1.1.-) (Early nodule-specific protein homolog) (Latex allergen Hev b 13) - Hevea brasiliensis (Para rubber tree) :: Q8W0Y7|Q8W0Y7_MEDTR Enod8.3 (Fragment) - Medicago truncatula (Barrel medic) :: E = L	0	0.327	0.452	0.641
vv|Ctg8207.1	:: Q7Y1X1|EST_HEVBR Esterase precursor (EC 3.1.1.-) (Early nodule-specific protein homolog) (Latex allergen Hev b 13) - Hevea brasiliensis (Para rubber tree) :: Q8W0Y7|Q8W0Y7_MEDTR Enod8.3 (Fragment) - Medicago truncatula (Barrel medic) :: E = L	0	-0.288	-0.284	-0.289	3
vv|Ctg2423.1	:: Q93YZ7|Q93YZ7_ARATH At2g31810/F20M17.15 - Arabidopsis thaliana (Mouse-ear cress) :: Q3E6W5|Q3E6W5_ARATH Protein At2g31810 - Arabidopsis thaliana (Mouse-ear cress) :: E = L	0	-0.15	0.595	0.103
vv|Ctg2423.1	:: Q93YZ7|Q93YZ7_ARATH At2g31810/F20M17.15 - Arabidopsis thaliana (Mouse-ear cress) :: Q3E6W5|Q3E6W5_ARATH Protein At2g31810 - Arabidopsis thaliana (Mouse-ear cress) :: E = L	0	-0.195	-0.304	-0.243	2
cso|Ctg4217.1	(M) :: Q1SHI1|Q1SHI1_MEDTR Hypothetical protein - Medicago truncatula (Barrel medic) :: Q9M277|Q9M277_ARATH Hypothetical protein F21F14.40 (AT3g61870/F21F14_40) - Arabidopsis thaliana (Mouse-ear cress) :: E = L	0	-0.506	0.059	-0.642
cso|Ctg4217.1	(M) :: Q1SHI1|Q1SHI1_MEDTR Hypothetical protein - Medicago truncatula (Barrel medic) :: Q9M277|Q9M277_ARATH Hypothetical protein F21F14.40 (AT3g61870/F21F14_40) - Arabidopsis thaliana (Mouse-ear cress) :: E = L	0	0.235	0.095	-0.134	2
css|Ctg1211.1	:: Q9XG77|PSA6_TOBAC Proteasome subunit alpha type 6 (EC 3.4.25.1) (20S proteasome alpha subunit A) (20S proteasome subunit alpha-1) - Nicotiana tabacum (Common tobacco) :: O48551|PSA6_SOYBN Proteasome subunit alpha type 6 (EC 3.4.25.1) (20S proteasome alpha subunit A) (20S proteasome subunit alpha-1) (Proteasome iota subunit) - Glycine max (Soybean) :: E = L	0	0.034	-0.04	-0.383
css|Ctg1211.1	:: Q9XG77|PSA6_TOBAC Proteasome subunit alpha type 6 (EC 3.4.25.1) (20S proteasome alpha subunit A) (20S proteasome subunit alpha-1) - Nicotiana tabacum (Common tobacco) :: O48551|PSA6_SOYBN Proteasome subunit alpha type 6 (EC 3.4.25.1) (20S proteasome alpha subunit A) (20S proteasome subunit alpha-1) (Proteasome iota subunit) - Glycine max (Soybean) :: E = L	0	0.511	0.298	0.483	2
vv|Ctg4450.1	:: O24431|O24431_SOYBN Calmodulin-like domain protein kinase isoenzyme gamma - Glycine max (Soybean) :: A1BPP8|A1BPP8_MEDTR Calcium dependent protein kinase 3 - Medicago truncatula (Barrel medic) :: E = L	0	-0.197	0.098	-0.293
vv|Ctg4450.1	:: O24431|O24431_SOYBN Calmodulin-like domain protein kinase isoenzyme gamma - Glycine max (Soybean) :: A1BPP8|A1BPP8_MEDTR Calcium dependent protein kinase 3 - Medicago truncatula (Barrel medic) :: E = L	0	0.183	0.147	0.273	1
vv|Ctg1615.1	(M) :: Q7X998|Q7X998_TOBAC MRNA-binding protein (Fragment) - Nicotiana tabacum (Common tobacco) :: Q9XEJ6|Q9XEJ6_SOLLC MRNA binding protein precursor - Solanum lycopersicum (Tomato) (Lycopersicon esculentum) :: E = L	0	-0.463	-0.578	-0.381
vv|Ctg1615.1	(M) :: Q7X998|Q7X998_TOBAC MRNA-binding protein (Fragment) - Nicotiana tabacum (Common tobacco) :: Q9XEJ6|Q9XEJ6_SOLLC MRNA binding protein precursor - Solanum lycopersicum (Tomato) (Lycopersicon esculentum) :: E = L	0	0.126	0.331	0.285	2
vv|Ctg5305.1	(M) :: Q5WMY1|Q5WMY1_ORYSA Hypothetical protein P0431G05.7 (Os05g0155300 protein) - Oryza sativa (japonica cultivar-group) :: Q9LIG6|NIFU4_ARATH NifU-like protein 4, mitochondrial precursor (AtNfu4) (AtNfu-III) - Arabidopsis thaliana (Mouse-ear cress) :: E = L	0	0.058	0.109	0.109
vv|Ctg5305.1	(M) :: Q5WMY1|Q5WMY1_ORYSA Hypothetical protein P0431G05.7 (Os05g0155300 protein) - Oryza sativa (japonica cultivar-group) :: Q9LIG6|NIFU4_ARATH NifU-like protein 4, mitochondrial precursor (AtNfu4) (AtNfu-III) - Arabidopsis thaliana (Mouse-ear cress) :: E = L	0	-0.082	-0.069	0.166	1
vv|Ctg3576.1	:: Q8L7S6|Q8L7S6_ARATH At1g65600/F5I14_13 - Arabidopsis thaliana (Mouse-ear cress) :: Q5WMR0|Q5WMR0_ORYSA Putative beta-N-acetylhexosaminidase (Os05g0415700 protein) - Oryza sativa (japonica cultivar-group) :: E = L	0	0.053	0.159	-0.416
vv|Ctg3576.1	:: Q8L7S6|Q8L7S6_ARATH At1g65600/F5I14_13 - Arabidopsis thaliana (Mouse-ear cress) :: Q5WMR0|Q5WMR0_ORYSA Putative beta-N-acetylhexosaminidase (Os05g0415700 protein) - Oryza sativa (japonica cultivar-group) :: E = L	0	0.156	0.011	0.034	2
vv|Ctg5376.1	(M) :: Q9LRP1|NPS13_ARATH Novel plant SNARE 13 (AtNPSN13) - Arabidopsis thaliana (Mouse-ear cress) :: Q541Y4|Q541Y4_ARATH Hypothetical protein At1g48240/F21D18_3 - Arabidopsis thaliana (Mouse-ear cress) :: E = L	0	-0.63	-0.364	-0.95
vv|Ctg5376.1	(M) :: Q9LRP1|NPS13_ARATH Novel plant SNARE 13 (AtNPSN13) - Arabidopsis thaliana (Mouse-ear cress) :: Q541Y4|Q541Y4_ARATH Hypothetical protein At1g48240/F21D18_3 - Arabidopsis thaliana (Mouse-ear cress) :: E = L	0	0.121	0	-0.158	3
vv|Ctg366.1	(M) :: Q9FUM1|EF1G_PRUAV Elongation factor 1-gamma (EF-1-gamma) (eEF-1B gamma) - Prunus avium (Cherry) :: Q6YW46|EF1G2_ORYSA Elongation factor 1-gamma 2 (EF-1-gamma 2) (eEF-1B gamma 2) - Oryza sativa (Rice) :: E = L	0	0.112	0.035	0.571
vv|Ctg366.1	(M) :: Q9FUM1|EF1G_PRUAV Elongation factor 1-gamma (EF-1-gamma) (eEF-1B gamma) - Prunus avium (Cherry) :: Q6YW46|EF1G2_ORYSA Elongation factor 1-gamma 2 (EF-1-gamma 2) (eEF-1B gamma 2) - Oryza sativa (Rice) :: E = L	0	-0.267	-0.217	-0.022	2
vvfl|gi|1839578|gb|AAB47171.	(M) :: Q9S944|Q9S944_VITVI Vacuolar invertase 1, GIN1 - Vitis vinifera (Grape) :: P80065|INVB_DAUCA Beta-fructofuranosidase, soluble isoenzyme I precursor (EC 3.2.1.26) (Sucrose hydrolase) (Invertase) (Saccharase) - Daucus carota (Carrot) :: E = L	0	0.185	0.133	0.094
vvfl|gi|1839578|gb|AAB47171.	(M) :: Q9S944|Q9S944_VITVI Vacuolar invertase 1, GIN1 - Vitis vinifera (Grape) :: P80065|INVB_DAUCA Beta-fructofuranosidase, soluble isoenzyme I precursor (EC 3.2.1.26) (Sucrose hydrolase) (Invertase) (Saccharase) - Daucus carota (Carrot) :: E = L	0	-2.27	-1.557	-2.425	3
cso|Ctg644.1	(M) :: Q8LA49|Q8LA49_ARATH Globulin-like protein - Arabidopsis thaliana (Mouse-ear cress) :: Q9LQQ3|Q9LQQ3_ARATH F24B9.13 protein (At1g07750/F24B9_13) (Putative globulin protein) - Arabidopsis thaliana (Mouse-ear cress) :: E = L	0	0.112	0.276	-0.019
cso|Ctg644.1	(M) :: Q8LA49|Q8LA49_ARATH Globulin-like protein - Arabidopsis thaliana (Mouse-ear cress) :: Q9LQQ3|Q9LQQ3_ARATH F24B9.13 protein (At1g07750/F24B9_13) (Putative globulin protein) - Arabidopsis thaliana (Mouse-ear cress) :: E = L	0	0.519	0.403	0.518	2
csp|Ctg1578.1	(M) :: Q9C8W1|Q9C8W1_ARATH Hypothetical protein T22A15.3 (Hypothetical protein At1g36050) (At1g36050) - Arabidopsis thaliana (Mouse-ear cress) :: Q7XRF0|Q7XRF0_ORYSA OSJNBa0006M15.17 protein (Os04g0455900 protein) - Oryza sativa (japonica cultivar-group) :: E = L	0	-0.4	0.031	-0.265
csp|Ctg1578.1	(M) :: Q9C8W1|Q9C8W1_ARATH Hypothetical protein T22A15.3 (Hypothetical protein At1g36050) (At1g36050) - Arabidopsis thaliana (Mouse-ear cress) :: Q7XRF0|Q7XRF0_ORYSA OSJNBa0006M15.17 protein (Os04g0455900 protein) - Oryza sativa (japonica cultivar-group) :: E = L	0	0.051	-0.102	-0.089	1
vv|Ctg21128.1	:: O04133|O04133_SOYBN SRC2 - Glycine max (Soybean) :: Q942Z3|Q942Z3_ORYSA Putative shock protein (Os01g0934100 protein) - Oryza sativa (japonica cultivar-group) :: E = L	0	-0.15	-0.3	-0.431
vv|Ctg21128.1	:: O04133|O04133_SOYBN SRC2 - Glycine max (Soybean) :: Q942Z3|Q942Z3_ORYSA Putative shock protein (Os01g0934100 protein) - Oryza sativa (japonica cultivar-group) :: E = L	0	-0.7	-0.711	-0.853	3
ws|Ctg2133.1	(M) :: Q2PXN7|Q2PXN7_ARAHY Chloroplast thioredoxin M-type (Fragment) - Arachis hypogaea (Peanut) :: P07591|TRXM_SPIOL Thioredoxin M-type, chloroplast precursor (TRX-M) [Contains: Thioredoxin M-type Mc; Thioredoxin M-type Md] - Spinacia oleracea (Spinach) :: E = L	0	-0.452	-0.484	-0.509
ws|Ctg2133.1	(M) :: Q2PXN7|Q2PXN7_ARAHY Chloroplast thioredoxin M-type (Fragment) - Arachis hypogaea (Peanut) :: P07591|TRXM_SPIOL Thioredoxin M-type, chloroplast precursor (TRX-M) [Contains: Thioredoxin M-type Mc; Thioredoxin M-type Md] - Spinacia oleracea (Spinach) :: E = L	0	-0.299	-0.346	-0.326	1
cso|Ctg1677.1	:: Q9LV33|Q9LV33_ARATH Beta-glucosidase (Beta-glucosidase, putative) - Arabidopsis thaliana (Mouse-ear cress) :: Q8VWL8|Q8VWL8_SOLLC Beta-mannosidase (Beta-mannosidase enzyme) - Solanum lycopersicum (Tomato) (Lycopersicon esculentum) :: E = L	0	-0.827	-0.365	-0.861
cso|Ctg1677.1	:: Q9LV33|Q9LV33_ARATH Beta-glucosidase (Beta-glucosidase, putative) - Arabidopsis thaliana (Mouse-ear cress) :: Q8VWL8|Q8VWL8_SOLLC Beta-mannosidase (Beta-mannosidase enzyme) - Solanum lycopersicum (Tomato) (Lycopersicon esculentum) :: E = L	0	-0.141	-0.081	-0.354	1
vv|Ctg2205.1	:: Q70I39|Q70I39_LOTJA Coatomer alpha subunit-like protein - Lotus japonicus :: Q1S9I3|Q1S9I3_MEDTR Coatomer WD associated region; Coatomer alpha subunit, C-terminal; Cytochrome cd1-nitrite reductase-like, C-terminal haem d1 - Medicago truncatula (Barrel medic) :: E = L	0	-0.585	-0.533	-0.314
vv|Ctg2205.1	:: Q70I39|Q70I39_LOTJA Coatomer alpha subunit-like protein - Lotus japonicus :: Q1S9I3|Q1S9I3_MEDTR Coatomer WD associated region; Coatomer alpha subunit, C-terminal; Cytochrome cd1-nitrite reductase-like, C-terminal haem d1 - Medicago truncatula (Barrel medic) :: E = L	0	-0.092	0.106	0.155	2
vv|Ctg8128.1	:: Q257C6|Q257C6_PEA Putative thioredoxin precursor - Pisum sativum (Garden pea) :: O64764|O64764_ARATH Putative thioredoxin (At2g35010) - Arabidopsis thaliana (Mouse-ear cress) :: E = L	0	0.006	0.047	-0.111
vv|Ctg8128.1	:: Q257C6|Q257C6_PEA Putative thioredoxin precursor - Pisum sativum (Garden pea) :: O64764|O64764_ARATH Putative thioredoxin (At2g35010) - Arabidopsis thaliana (Mouse-ear cress) :: E = L	0	0.235	-0.032	-0.214	1
vv|Ctg3819.1	:: Q0WX55|Q0WX55_TOBAC Putative quinolinate phosphirobosyltransferase (EC 2.4.2.19) - Nicotiana tabacum (Common tobacco) :: Q9MB29|Q9MB29_TOBAC Quinolinate phosphoribosyltransferase - Nicotiana tabacum (Common tobacco) :: E = L	0	0.565	0.578	0.876
vv|Ctg3819.1	:: Q0WX55|Q0WX55_TOBAC Putative quinolinate phosphirobosyltransferase (EC 2.4.2.19) - Nicotiana tabacum (Common tobacco) :: Q9MB29|Q9MB29_TOBAC Quinolinate phosphoribosyltransferase - Nicotiana tabacum (Common tobacco) :: E = L	0	-0.645	-0.391	-0.598	3
cso|Ctg1810.1	(M) :: Q1SYF3|Q1SYF3_MEDTR Inorganic pyrophosphatase - Medicago truncatula (Barrel medic) :: Q9LXC9|IPYR1_ARATH Soluble inorganic pyrophosphatase 1, chloroplast precursor (EC 3.6.1.1) (Pyrophosphate phospho-hydrolase 1) (PPase 1) (Chloroplast inorganic pyrophosphatase 1) - Arabidopsis thaliana (Mouse-ear cress) :: E = L	0	0.03	-0.208	-0.051
cso|Ctg1810.1	(M) :: Q1SYF3|Q1SYF3_MEDTR Inorganic pyrophosphatase - Medicago truncatula (Barrel medic) :: Q9LXC9|IPYR1_ARATH Soluble inorganic pyrophosphatase 1, chloroplast precursor (EC 3.6.1.1) (Pyrophosphate phospho-hydrolase 1) (PPase 1) (Chloroplast inorganic pyrophosphatase 1) - Arabidopsis thaliana (Mouse-ear cress) :: E = L	0	0.279	0.286	0.237	1
ws|gi|74325778|gb|DT661588.1|DT661588	(M) :: Q0ZJ14|ATPE_VITVI ATP synthase epsilon chain (EC 3.6.3.14) (ATP synthase F1 sector epsilon subunit) - Vitis vinifera (Grape) :: Q8M959|Q8M959_9ERIC ATP synthase epsilon subunit (Fragment) - Pterostyrax hispidus :: E = L	0	-0.398	-1.354	-0.687
ws|gi|74325778|gb|DT661588.1|DT661588	(M) :: Q0ZJ14|ATPE_VITVI ATP synthase epsilon chain (EC 3.6.3.14) (ATP synthase F1 sector epsilon subunit) - Vitis vinifera (Grape) :: Q8M959|Q8M959_9ERIC ATP synthase epsilon subunit (Fragment) - Pterostyrax hispidus :: E = L	0	0.235	0.137	0.01	3
vv|Ctg1106.1	(M) :: Q45Q23|Q45Q23_NICBE PHB2 - Nicotiana benthamiana :: Q9AXM0|Q9AXM0_BRANA Prohibitin 1-like protein - Brassica napus (Rape) :: E = L	0	0.087	-0.017	0.303
vv|Ctg1106.1	(M) :: Q45Q23|Q45Q23_NICBE PHB2 - Nicotiana benthamiana :: Q9AXM0|Q9AXM0_BRANA Prohibitin 1-like protein - Brassica napus (Rape) :: E = L	0	0.129	0.089	0.048	1
css|Ctg75.1	(M) :: Q5J1K3|Q5J1K3_ELAGV Elongation factor 1-alpha 1 - Elaeis guineensis var. tenera (Oil palm) :: Q3LUM5|Q3LUM5_GOSHI Translation elongation factor 1A-2 - Gossypium hirsutum (Upland cotton) :: E = L	0	-0.064	0.169	0.348
css|Ctg75.1	(M) :: Q5J1K3|Q5J1K3_ELAGV Elongation factor 1-alpha 1 - Elaeis guineensis var. tenera (Oil palm) :: Q3LUM5|Q3LUM5_GOSHI Translation elongation factor 1A-2 - Gossypium hirsutum (Upland cotton) :: E = L	0	-0.286	-0.031	0.135	1
csp|Ctg174.1	(M) :: P41379|IF4A2_NICPL Eukaryotic initiation factor 4A-2 (EC 3.6.1.-) (ATP-dependent RNA helicase eIF4A-2) (eIF-4A-2) - Nicotiana plumbaginifolia (Leadwort-leaved tobacco) :: P41381|IF4A8_TOBAC Eukaryotic initiation factor 4A-8 (EC 3.6.1.-) (ATP-dependent RNA helicase eIF4A-8) (eIF-4A-8) - Nicotiana tabacum (Common tobacco) :: E = L	0	0.133	-0.029	0.079
csp|Ctg174.1	(M) :: P41379|IF4A2_NICPL Eukaryotic initiation factor 4A-2 (EC 3.6.1.-) (ATP-dependent RNA helicase eIF4A-2) (eIF-4A-2) - Nicotiana plumbaginifolia (Leadwort-leaved tobacco) :: P41381|IF4A8_TOBAC Eukaryotic initiation factor 4A-8 (EC 3.6.1.-) (ATP-dependent RNA helicase eIF4A-8) (eIF-4A-8) - Nicotiana tabacum (Common tobacco) :: E = L	0	-0.049	-0.001	0.108	1
vv|Ctg4410.1	(M) :: Q9SUP5|Q9SUP5_ARATH Putative polygalacturonase - Arabidopsis thaliana (Mouse-ear cress) :: Q9FJ27|Q9FJ27_ARATH Polygalacturonase-like protein (At5g41870) - Arabidopsis thaliana (Mouse-ear cress) :: E = L SP	0	0.075	0.404	0.217
vv|Ctg4410.1	(M) :: Q9SUP5|Q9SUP5_ARATH Putative polygalacturonase - Arabidopsis thaliana (Mouse-ear cress) :: Q9FJ27|Q9FJ27_ARATH Polygalacturonase-like protein (At5g41870) - Arabidopsis thaliana (Mouse-ear cress) :: E = L SP	0	0.049	-0.011	-0.051	2
ws|Ctg853.1	:: P55748|CBP22_HORVU Serine carboxypeptidase II-2 precursor (EC 3.4.16.6) (CP-MII.2) [Contains: Serine carboxypeptidase II-2 chain A; Serine carboxypeptidase II-2 chain B] (Fragment) - Hordeum vulgare (Barley) :: Q5SMV5	0	-0.207	0.206	-0.054
ws|Ctg853.1	:: P55748|CBP22_HORVU Serine carboxypeptidase II-2 precursor (EC 3.4.16.6) (CP-MII.2) [Contains: Serine carboxypeptidase II-2 chain A; Serine carboxypeptidase II-2 chain B] (Fragment) - Hordeum vulgare (Barley) :: Q5SMV5	0	-0.155	-0.417	-0.569	2
ws|gi|33962144|gb|CF355345.1|CF355345	(M) :: A0S5Z5|A0S5Z5_SESIN Dehydroascorbate reductase - Sesamum indicum (Oriental sesame) (Gingelly) :: Q84UH4|Q84UH4_TOBAC Dehydroascorbate reductase - Nicotiana tabacum (Common tobacco) :: E = L	0	-0.323	-0.347	-0.405
ws|gi|33962144|gb|CF355345.1|CF355345	(M) :: A0S5Z5|A0S5Z5_SESIN Dehydroascorbate reductase - Sesamum indicum (Oriental sesame) (Gingelly) :: Q84UH4|Q84UH4_TOBAC Dehydroascorbate reductase - Nicotiana tabacum (Common tobacco) :: E = L	0	-0.075	-0.221	-0.351	1
vvfl|gi|1247362|emb|CAA01887.	(M) :: P43311|PPO_VITVI Polyphenol oxidase, chloroplast precursor (EC 1.10.3.1) (PPO) (Catechol oxidase) - Vitis vinifera (Grape) :: P93622|P93622_VITVI Polyphenol oxidase (EC 1.10.3.1) - Vitis vinifera (Grape) :: E = L	0	-0.139	-0.353	-0.431
vvfl|gi|1247362|emb|CAA01887.	(M) :: P43311|PPO_VITVI Polyphenol oxidase, chloroplast precursor (EC 1.10.3.1) (PPO) (Catechol oxidase) - Vitis vinifera (Grape) :: P93622|P93622_VITVI Polyphenol oxidase (EC 1.10.3.1) - Vitis vinifera (Grape) :: E = L	0	-0.213	0.074	-0.268	1
vv|Ctg15141.1	:: Q0WRS4|Q0WRS4_ARATH Putative heat shock protein - Arabidopsis thaliana (Mouse-ear cress) :: Q9S7E7|Q9S7E7_ARATH Putative heat-shock protein - Arabidopsis thaliana (Mouse-ear cress) :: E = L	0	-0.179	-0.123	0.593
vv|Ctg15141.1	:: Q0WRS4|Q0WRS4_ARATH Putative heat shock protein - Arabidopsis thaliana (Mouse-ear cress) :: Q9S7E7|Q9S7E7_ARATH Putative heat-shock protein - Arabidopsis thaliana (Mouse-ear cress) :: E = L	0	-0.158	-0.072	-0.041	2
css|gi|110399056|gb|EC965543.1|EC965543	:: Q9SQI8|Q9SQI8_ARATH Dihydrolipoamide S-acetyltransferase (AT3g25860/MPE11_1) - Arabidopsis thaliana (Mouse-ear cress) :: Q9LUA6|Q9LUA6_ARATH Dihydrolipoamide S-acetyltransferase - Arabidopsis thaliana (Mouse-ear cress) :: E = L	0	0.413	-0.102	0.413
css|gi|110399056|gb|EC965543.1|EC965543	:: Q9SQI8|Q9SQI8_ARATH Dihydrolipoamide S-acetyltransferase (AT3g25860/MPE11_1) - Arabidopsis thaliana (Mouse-ear cress) :: Q9LUA6|Q9LUA6_ARATH Dihydrolipoamide S-acetyltransferase - Arabidopsis thaliana (Mouse-ear cress) :: E = L	0	0.242	0.478	0.397	1
vv|Ctg2032.1	(M) :: Q9ZRM3|Q9ZRM3_ANTMA HMR1 protein - Antirrhinum majus (Garden snapdragon) :: Q93YH8|Q93YH8_SOYBN HMG I/Y like protein - Glycine max (Soybean) :: E = L	0	-0.025	-0.179	-0.288
vv|Ctg2032.1	(M) :: Q9ZRM3|Q9ZRM3_ANTMA HMR1 protein - Antirrhinum majus (Garden snapdragon) :: Q93YH8|Q93YH8_SOYBN HMG I/Y like protein - Glycine max (Soybean) :: E = L	0	-0.076	-0.066	0.016	1
ws|gi|51579237|gb|CV097073.1|CV097073	:: P37221|MAOM_SOLTU NAD-dependent malic enzyme 62 kDa isoform, mitochondrial precursor (EC 1.1.1.39) (NAD-ME) - Solanum tuberosum (Potato) :: Q9SIU0|Q9SIU0_ARATH Malate oxidoreductase (Malic enzyme) - Arabidopsis thaliana (Mouse-ear cress) :: E = L	0	0.047	0.387	-0.037
ws|gi|51579237|gb|CV097073.1|CV097073	:: P37221|MAOM_SOLTU NAD-dependent malic enzyme 62 kDa isoform, mitochondrial precursor (EC 1.1.1.39) (NAD-ME) - Solanum tuberosum (Potato) :: Q9SIU0|Q9SIU0_ARATH Malate oxidoreductase (Malic enzyme) - Arabidopsis thaliana (Mouse-ear cress) :: E = L	0	-0.128	-0.12	-0.145	2
cso|Ctg5421.1	(M) :: Q7XDP6|Q7XDP6_ORYSA Splicing factor 3B subunit 4, putative, expressed (Os10g0457000 protein) - Oryza sativa (japonica cultivar-group) :: Q9ZU66|Q9ZU66_ARATH Putative spliceosome associated protein - Arabidopsis thaliana (Mouse-ear cress) :: E = L	0	0.091	-0.159	-0.059
cso|Ctg5421.1	(M) :: Q7XDP6|Q7XDP6_ORYSA Splicing factor 3B subunit 4, putative, expressed (Os10g0457000 protein) - Oryza sativa (japonica cultivar-group) :: Q9ZU66|Q9ZU66_ARATH Putative spliceosome associated protein - Arabidopsis thaliana (Mouse-ear cress) :: E = L	0	0.066	0.099	0.221	1
csp|Ctg2143.1	(M) :: Q2HSW3|Q2HSW3_MEDTR Sec61beta - Medicago truncatula (Barrel medic) :: Q156E3|Q156E3_9ASPA Putative transport protein - Gymnadenia conopsea :: E = L	0	0.52	0.101	-0.278
csp|Ctg2143.1	(M) :: Q2HSW3|Q2HSW3_MEDTR Sec61beta - Medicago truncatula (Barrel medic) :: Q156E3|Q156E3_9ASPA Putative transport protein - Gymnadenia conopsea :: E = L	0	0.369	-0.067	0.197	1
css|Ctg362.1	(M) :: Q39929|Q39929_HELAN 18.6 kDa heat-shock protein - Helianthus annuus (Common sunflower) :: Q40867|Q40867_PENAM Heat shock protein 17.9 - Pennisetum americanum (Pearl millet) :: E = L	0	0.712	0.361	0.645
css|Ctg362.1	(M) :: Q39929|Q39929_HELAN 18.6 kDa heat-shock protein - Helianthus annuus (Common sunflower) :: Q40867|Q40867_PENAM Heat shock protein 17.9 - Pennisetum americanum (Pearl millet) :: E = L	0	0.309	-0.152	-0.011	3
vv|Ctg13075.1	(M) :: A1KXM7|A1KXM7_SOLLC FtsH-like protein - Solanum lycopersicum (Tomato) (Lycopersicon esculentum) :: O82150|FTSH_TOBAC Cell division protease ftsH homolog, chloroplast precursor (EC 3.4.24.-) (DS9) - Nicotiana tabacum (Common tobacco) :: E = L	0	-0.143	-1.001	-0.305
vv|Ctg13075.1	(M) :: A1KXM7|A1KXM7_SOLLC FtsH-like protein - Solanum lycopersicum (Tomato) (Lycopersicon esculentum) :: O82150|FTSH_TOBAC Cell division protease ftsH homolog, chloroplast precursor (EC 3.4.24.-) (DS9) - Nicotiana tabacum (Common tobacco) :: E = L	0	-0.098	-0.13	-0.243	3
ws|Ctg194.1	(M) :: Q0PW29|Q0PW29_GOSHI GRP-like protein 2 - Gossypium hirsutum (Upland cotton) :: Q8VWN8|Q8VWN8_GOSHI Reversibly glycosylated polypeptide (GRP-like protein 1) - Gossypium hirsutum (Upland cotton) :: E = L	0	0.358	0.396	0.641
ws|Ctg194.1	(M) :: Q0PW29|Q0PW29_GOSHI GRP-like protein 2 - Gossypium hirsutum (Upland cotton) :: Q8VWN8|Q8VWN8_GOSHI Reversibly glycosylated polypeptide (GRP-like protein 1) - Gossypium hirsutum (Upland cotton) :: E = L	0	0.073	0.059	0.233	1
vv|Ctg3280.1	(M) :: Q9LTR2|Q9LTR2_ARATH Dbj|BAA17049.1 (AT3g20320/MQC12_7) - Arabidopsis thaliana (Mouse-ear cress) :: Q8LDY9|Q8LDY9_ARATH Hypothetical protein - Arabidopsis thaliana (Mouse-ear cress) :: E = L	0	0.053	-0.272	-0.246
vv|Ctg3280.1	(M) :: Q9LTR2|Q9LTR2_ARATH Dbj|BAA17049.1 (AT3g20320/MQC12_7) - Arabidopsis thaliana (Mouse-ear cress) :: Q8LDY9|Q8LDY9_ARATH Hypothetical protein - Arabidopsis thaliana (Mouse-ear cress) :: E = L	0	0.19	-0.059	0.069	1
csp|Ctg1165.1	(M) :: Q1S9B3|Q1S9B3_MEDTR Ribosomal protein L6E; Ribosomal protein L6, N-terminal - Medicago truncatula (Barrel medic) :: Q9C9C5|RL63_ARATH 60S ribosomal protein L6-3 - Arabidopsis thaliana (Mouse-ear cress) :: E = L	0	0.067	0.073	-0.365
csp|Ctg1165.1	(M) :: Q1S9B3|Q1S9B3_MEDTR Ribosomal protein L6E; Ribosomal protein L6, N-terminal - Medicago truncatula (Barrel medic) :: Q9C9C5|RL63_ARATH 60S ribosomal protein L6-3 - Arabidopsis thaliana (Mouse-ear cress) :: E = L	0	-0.256	-0.245	-0.146	1
vv|Ctg722.1	(M) :: O81102|O81102_TOBAC Glutamate decarboxylase isozyme 1 - Nicotiana tabacum (Common tobacco) :: Q9AT17|Q9AT17_TOBAC Glutamate decarboxylase isozyme 1 (EC 4.1.1.15) - Nicotiana tabacum (Common tobacco) :: E = L	0	-0.115	-0.109	0.066
vv|Ctg722.1	(M) :: O81102|O81102_TOBAC Glutamate decarboxylase isozyme 1 - Nicotiana tabacum (Common tobacco) :: Q9AT17|Q9AT17_TOBAC Glutamate decarboxylase isozyme 1 (EC 4.1.1.15) - Nicotiana tabacum (Common tobacco) :: E = L	0	-0.245	-0.167	-0.116	1
cso|gi|110378491|gb|EC943627.1|EC943627	:: Q6T7F2|Q6T7F2_SOLTU 5'-aminoimidazole ribonucleotide synthetase (EC 6.3.3.1) - Solanum tuberosum (Potato) :: Q05728|PUR5_ARATH Phosphoribosylformylglycinamidine cyclo-ligase, chloroplast precursor (EC 6.3.3.1) (AIRS) (Phosphoribosyl-aminoimidazole synthetase) (AIR synthase) - Arabidopsis thaliana (Mouse-ear cress) :: E = L	0	-0.067	-0.171	-0.356
cso|gi|110378491|gb|EC943627.1|EC943627	:: Q6T7F2|Q6T7F2_SOLTU 5'-aminoimidazole ribonucleotide synthetase (EC 6.3.3.1) - Solanum tuberosum (Potato) :: Q05728|PUR5_ARATH Phosphoribosylformylglycinamidine cyclo-ligase, chloroplast precursor (EC 6.3.3.1) (AIRS) (Phosphoribosyl-aminoimidazole synthetase) (AIR synthase) - Arabidopsis thaliana (Mouse-ear cress) :: E = L	0	0.063	0.076	0.169	2
cso|Ctg1196.1	:: Q155L4|Q155L4_HEVBR Cysteine protease - Hevea brasiliensis (Para rubber tree) :: Q2AAC8|Q2AAC8_9ASTR Cysteine proteinase - Platycodon grandiflorus :: E = L	0	0.014	0.374	0.642
cso|Ctg1196.1	:: Q155L4|Q155L4_HEVBR Cysteine protease - Hevea brasiliensis (Para rubber tree) :: Q2AAC8|Q2AAC8_9ASTR Cysteine proteinase - Platycodon grandiflorus :: E = L	0	-0.538	-0.312	-0.594	3
cso|Ctg4297.1	:: Q9ZNZ8|Q9ZNZ8_BRAJU ATP sulfurylase precursor - Brassica juncea (Leaf mustard) (Indian mustard) :: Q1W2K0|Q1W2K0_CAMSI ATP-sulfurylase - Camellia sinensis (Tea) :: E = L	0	0.99	0.95	1.532
cso|Ctg4297.1	:: Q9ZNZ8|Q9ZNZ8_BRAJU ATP sulfurylase precursor - Brassica juncea (Leaf mustard) (Indian mustard) :: Q1W2K0|Q1W2K0_CAMSI ATP-sulfurylase - Camellia sinensis (Tea) :: E = L	0	0.249	0.537	0.654	2
cso|Ctg3600.1	(M) :: Q0DWH1|Q0DWH1_ORYSA Os02g0815500 protein - Oryza sativa (japonica cultivar-group) :: P93436|ADHX_ORYSA Alcohol dehydrogenase class 3 (EC 1.1.1.1) (Alcohol dehydrogenase class III) (S-(hydroxymethyl)glutathione dehydrogenase) (EC 1.1.1.284) (Glutathione-dependent formaldehyde dehydrogenase) (FDH) (FALDH) (GSH-FDH) - Oryza sativa (Rice) :: E = L	0	-0.002	0.289	0.045
cso|Ctg3600.1	(M) :: Q0DWH1|Q0DWH1_ORYSA Os02g0815500 protein - Oryza sativa (japonica cultivar-group) :: P93436|ADHX_ORYSA Alcohol dehydrogenase class 3 (EC 1.1.1.1) (Alcohol dehydrogenase class III) (S-(hydroxymethyl)glutathione dehydrogenase) (EC 1.1.1.284) (Glutathione-dependent formaldehyde dehydrogenase) (FDH) (FALDH) (GSH-FDH) - Oryza sativa (Rice) :: E = L	0	-0.24	-0.228	-0.203	1
ws|gi|51576351|gb|CV094187.1|CV094187	:: Q9SQI8|Q9SQI8_ARATH Dihydrolipoamide S-acetyltransferase (AT3g25860/MPE11_1) - Arabidopsis thaliana (Mouse-ear cress) :: Q9C8P0|Q9C8P0_ARATH Dihydrolipoamide S-acetyltransferase, putative; 19109-21166 (At1g34430/F7P12_2) - Arabidopsis thaliana (Mouse-ear cress) :: E = L	0	-0.094	0.088	0.354
ws|gi|51576351|gb|CV094187.1|CV094187	:: Q9SQI8|Q9SQI8_ARATH Dihydrolipoamide S-acetyltransferase (AT3g25860/MPE11_1) - Arabidopsis thaliana (Mouse-ear cress) :: Q9C8P0|Q9C8P0_ARATH Dihydrolipoamide S-acetyltransferase, putative; 19109-21166 (At1g34430/F7P12_2) - Arabidopsis thaliana (Mouse-ear cress) :: E = L	0	-0.137	0.071	0.049	2
cso|Ctg540.1	(M) :: A1YQJ3|A1YQJ3_ORYSA Enolase - Oryza sativa (japonica cultivar-group) :: Q42971|ENO_ORYSA Enolase (EC 4.2.1.11) (2-phosphoglycerate dehydratase) (2-phospho-D-glycerate hydro-lyase) (OSE1) - Oryza sativa (Rice) :: E = L	0	-0.184	0.236	0.026
cso|Ctg540.1	(M) :: A1YQJ3|A1YQJ3_ORYSA Enolase - Oryza sativa (japonica cultivar-group) :: Q42971|ENO_ORYSA Enolase (EC 4.2.1.11) (2-phosphoglycerate dehydratase) (2-phospho-D-glycerate hydro-lyase) (OSE1) - Oryza sativa (Rice) :: E = L	0	-0.361	-0.262	-0.088	2
vv|Ctg5587.1	:: Q8W4R0|Q8W4R0_ARATH AT5g17530/K10A8_10 - Arabidopsis thaliana (Mouse-ear cress) :: Q9LF71|Q9LF71_ARATH Phosphoglucomutase-like protein - Arabidopsis thaliana (Mouse-ear cress) :: E = L	0	-0.069	-0.242	0.042
vv|Ctg5587.1	:: Q8W4R0|Q8W4R0_ARATH AT5g17530/K10A8_10 - Arabidopsis thaliana (Mouse-ear cress) :: Q9LF71|Q9LF71_ARATH Phosphoglucomutase-like protein - Arabidopsis thaliana (Mouse-ear cress) :: E = L	0	-0.181	-0.2	-0.037	1
cso|Ctg1878.1	:: Q6YZ94|Q6YZ94_ORYSA Putative RNA Binding Protein 45 - Oryza sativa (japonica cultivar-group) :: Q0J7I6|Q0J7I6_ORYSA Os08g0190200 protein - Oryza sativa (japonica cultivar-group) :: E = L	0	0.211	0.29	0.574
cso|Ctg1878.1	:: Q6YZ94|Q6YZ94_ORYSA Putative RNA Binding Protein 45 - Oryza sativa (japonica cultivar-group) :: Q0J7I6|Q0J7I6_ORYSA Os08g0190200 protein - Oryza sativa (japonica cultivar-group) :: E = L	0	0.213	0.093	0.23	1
vv|gi|37186083|gb|CF605436.1|CF605436	:: P93378|P93378_TOBAC Tumor-related protein - Nicotiana tabacum (Common tobacco) :: Q6TKT2|Q6TKT2_SOLBR Miraculin-like protein (Fragment) - Solanum brevidens :: E = L	0	-0.433	-0.455	-0.574
vv|gi|37186083|gb|CF605436.1|CF605436	:: P93378|P93378_TOBAC Tumor-related protein - Nicotiana tabacum (Common tobacco) :: Q6TKT2|Q6TKT2_SOLBR Miraculin-like protein (Fragment) - Solanum brevidens :: E = L	0	-0.032	-0.265	-0.784	1
vv|Ctg3776.1	:: Q9LST0|Q9LST0_ARATH Aspartyl aminopeptidase (At5g60160/f15l12_20) - Arabidopsis thaliana (Mouse-ear cress) :: Q2QVB4|Q2QVB4_ORYSA Aspartyl aminopeptidase, putative, expressed (Os12g0236500 protein) - Oryza sativa (japonica cultivar-group) :: E = L	0	1.393	0.19	0.778
vv|Ctg3776.1	:: Q9LST0|Q9LST0_ARATH Aspartyl aminopeptidase (At5g60160/f15l12_20) - Arabidopsis thaliana (Mouse-ear cress) :: Q2QVB4|Q2QVB4_ORYSA Aspartyl aminopeptidase, putative, expressed (Os12g0236500 protein) - Oryza sativa (japonica cultivar-group) :: E = L	0	-0.316	-0.093	-0.083	3
cso|Ctg6218.1	:: Q38JB2|Q38JB2_SOYBN Chloroplast lipocalin - Glycine max (Soybean) :: Q38JB4|Q38JB4_SOLTU Chloroplast lipocalin - Solanum tuberosum (Potato) :: E = L	0	-0.513	-0.686	-0.417
cso|Ctg6218.1	:: Q38JB2|Q38JB2_SOYBN Chloroplast lipocalin - Glycine max (Soybean) :: Q38JB4|Q38JB4_SOLTU Chloroplast lipocalin - Solanum tuberosum (Potato) :: E = L	0	0.422	0.464	0.051	3
cso|Ctg1715.1	(M) :: P54767|DCE_SOLLC Glutamate decarboxylase (EC 4.1.1.15) (GAD) (ERT D1) - Solanum lycopersicum (Tomato) (Lycopersicon esculentum) :: Q9AQU4|Q9AQU4_ORYSA Glutamate decarboxylase (EC 4.1.1.15) (Os08g0465800 protein) - Oryza sativa (japonica cultivar-group) :: E = L	0	0.284	0.298	0.108
cso|Ctg1715.1	(M) :: P54767|DCE_SOLLC Glutamate decarboxylase (EC 4.1.1.15) (GAD) (ERT D1) - Solanum lycopersicum (Tomato) (Lycopersicon esculentum) :: Q9AQU4|Q9AQU4_ORYSA Glutamate decarboxylase (EC 4.1.1.15) (Os08g0465800 protein) - Oryza sativa (japonica cultivar-group) :: E = L	0	-0.121	-0.12	-0.098	1
vv|Ctg238.1	:: Q1I1D9|Q1I1D9_CITSI Pyruvate decarboxylase - Citrus sinensis (Sweet orange) :: P51850|PDC1_PEA Pyruvate decarboxylase isozyme 1 (EC 4.1.1.1) (PDC) - Pisum sativum (Garden pea) :: E = L	0	0.08	0.415	0.25
vv|Ctg238.1	:: Q1I1D9|Q1I1D9_CITSI Pyruvate decarboxylase - Citrus sinensis (Sweet orange) :: P51850|PDC1_PEA Pyruvate decarboxylase isozyme 1 (EC 4.1.1.1) (PDC) - Pisum sativum (Garden pea) :: E = L	0	-0.089	-0.1	0.002	2
vv|Ctg673.1_F=-1.1	(LC) (M) :: Q2HUZ8|Q2HUZ8_MEDTR Helicase, C-terminal; Zinc finger, CCHC-type; GUCT - Medicago truncatula (Barrel medic) :: Q0WMJ9|Q0WMJ9_ARATH Hypothetical protein At5g26742 - Arabidopsis thaliana (Mouse-ear cress) :: E = L	0	0.071	-0.268	0.271
vv|Ctg673.1_F=-1.1	(LC) (M) :: Q2HUZ8|Q2HUZ8_MEDTR Helicase, C-terminal; Zinc finger, CCHC-type; GUCT - Medicago truncatula (Barrel medic) :: Q0WMJ9|Q0WMJ9_ARATH Hypothetical protein At5g26742 - Arabidopsis thaliana (Mouse-ear cress) :: E = L	0	-0.08	0.021	-0.079	1
cso|Ctg1551.1	(M) :: Q9C6M0|Q9C6M0_ARATH Hypothetical protein F2J7.6 (Hypothetical protein At1g25510) - Arabidopsis thaliana (Mouse-ear cress) :: Q8RXI1|Q8RXI1_ARATH Putative chloroplast nucleoid DNA-binding protein - Arabidopsis thaliana (Mouse-ear cress) :: E = L SP	0	-0.657	-0.473	-1.012
cso|Ctg1551.1	(M) :: Q9C6M0|Q9C6M0_ARATH Hypothetical protein F2J7.6 (Hypothetical protein At1g25510) - Arabidopsis thaliana (Mouse-ear cress) :: Q8RXI1|Q8RXI1_ARATH Putative chloroplast nucleoid DNA-binding protein - Arabidopsis thaliana (Mouse-ear cress) :: E = L SP	0	0.015	-0.271	-0.19	3
cso|Ctg580.1	(M) :: Q43840|Q43840_SOLTU NADH dehydrogenase (EC 1.6.99.3) - Solanum tuberosum (Potato) :: Q9FNN5|Q9FNN5_ARATH NADH dehydrogenase (At5g08530) - Arabidopsis thaliana (Mouse-ear cress) :: E = L	0	-0.13	0.7	0.5
cso|Ctg580.1	(M) :: Q43840|Q43840_SOLTU NADH dehydrogenase (EC 1.6.99.3) - Solanum tuberosum (Potato) :: Q9FNN5|Q9FNN5_ARATH NADH dehydrogenase (At5g08530) - Arabidopsis thaliana (Mouse-ear cress) :: E = L	0	-0.237	-0.241	-0.34	3
vv|Ctg451.1_F=-1.1	(LC) (M) :: A1IIA8|A1IIA8_PRUPE Pectate lyase (Fragment) - Prunus persica (Peach) :: Q94FT5|Q94FT5_FRAAN Pectate lyase (Fragment) - Fragaria ananassa (Strawberry) :: E = L SP	0	0.349	0.23	-0.565
vv|Ctg451.1_F=-1.1	(LC) (M) :: A1IIA8|A1IIA8_PRUPE Pectate lyase (Fragment) - Prunus persica (Peach) :: Q94FT5|Q94FT5_FRAAN Pectate lyase (Fragment) - Fragaria ananassa (Strawberry) :: E = L SP	0	0.048	0.118	-0.259	1
vv|Ctg989.1	(M) :: Q9SMN1|UMP8_ARATH Unknown mitochondrial protein At3g48680 - Arabidopsis thaliana (Mouse-ear cress) :: Q9FMV1|UMP7_ARATH Unknown mitochondrial protein At5g63510 - Arabidopsis thaliana (Mouse-ear cress) :: E = L	0	-0.198	-0.145	-0.06
vv|Ctg989.1	(M) :: Q9SMN1|UMP8_ARATH Unknown mitochondrial protein At3g48680 - Arabidopsis thaliana (Mouse-ear cress) :: Q9FMV1|UMP7_ARATH Unknown mitochondrial protein At5g63510 - Arabidopsis thaliana (Mouse-ear cress) :: E = L	0	0.224	0.174	0.449	2
cso|Ctg463.1	(M) :: Q6W2J5|Q6W2J5_LOTJA VDAC1.1 - Lotus japonicus :: Q4PKP6|Q4PKP6_PHACN Mitochrondrial voltage-dependent anion-selective channel - Phaseolus coccineus (Scarlet runner bean) :: E = L	0	-0.305	-0.172	-0.49
cso|Ctg463.1	(M) :: Q6W2J5|Q6W2J5_LOTJA VDAC1.1 - Lotus japonicus :: Q4PKP6|Q4PKP6_PHACN Mitochrondrial voltage-dependent anion-selective channel - Phaseolus coccineus (Scarlet runner bean) :: E = L	0	-0.007	-0.16	-0.064	2
ws|Ctg392.1	(M) :: Q08935|ROC1_NICSY 29 kDa ribonucleoprotein A, chloroplast precursor (CP29A) - Nicotiana sylvestris (Wood tobacco) :: P49313|ROC1_NICPL 30 kDa ribonucleoprotein, chloroplast precursor (CP-RBP30) - Nicotiana plumbaginifolia (Leadwort-leaved tobacco) :: E = L SP	0	0.01	-0.125	-0.014
ws|Ctg392.1	(M) :: Q08935|ROC1_NICSY 29 kDa ribonucleoprotein A, chloroplast precursor (CP29A) - Nicotiana sylvestris (Wood tobacco) :: P49313|ROC1_NICPL 30 kDa ribonucleoprotein, chloroplast precursor (CP-RBP30) - Nicotiana plumbaginifolia (Leadwort-leaved tobacco) :: E = L SP	0	-0.103	0.335	0.406	2
cso|gi|122690718|gb|EC956676.1|EC956676	:: Q654L9|Q654L9_ORYSA Putative dihydrolipoamide S-acetyltransferase (Os06g0499900 protein) - Oryza sativa (japonica cultivar-group) :: Q0WQF7|OPD21_ARATH Dihydrolipoyllysine-residue acetyltransferase component 1 of pyruvate dehydrogenase complex, mitochondrial precursor (EC 2.3.1.12) (Pyruvate dehydrogenase complex E2 subunit 1) (PDCE2) (E2) (Dihydrolipoamide S-acetyltransferase component 1 of p…	0	0.466	0.69	0.438
cso|gi|122690718|gb|EC956676.1|EC956676	:: Q654L9|Q654L9_ORYSA Putative dihydrolipoamide S-acetyltransferase (Os06g0499900 protein) - Oryza sativa (japonica cultivar-group) :: Q0WQF7|OPD21_ARATH Dihydrolipoyllysine-residue acetyltransferase component 1 of pyruvate dehydrogenase complex, mitochondrial precursor (EC 2.3.1.12) (Pyruvate dehydrogenase complex E2 subunit 1) (PDCE2) (E2) (Dihydrolipoamide S-acetyltransferase component 1 of p…	0	-0.441	-0.326	-0.307	2
ws|Ctg910.1	(M) :: Q9M4E8|Q9M4E8_CUCSA Heat shock protein 70 - Cucumis sativus (Cucumber) :: Q03685|BIP5_TOBAC Luminal-binding protein 5 precursor (BiP 5) (78 kDa glucose-regulated protein homolog 5) (GRP 78-5) - Nicotiana tabacum (Common tobacco) :: E = L SP	0	-0.231	-0.131	0.373
ws|Ctg910.1	(M) :: Q9M4E8|Q9M4E8_CUCSA Heat shock protein 70 - Cucumis sativus (Cucumber) :: Q03685|BIP5_TOBAC Luminal-binding protein 5 precursor (BiP 5) (78 kDa glucose-regulated protein homolog 5) (GRP 78-5) - Nicotiana tabacum (Common tobacco) :: E = L SP	0	-0.116	-0.235	-0.052	2
vv|gi|77578803|gb|DV218206.1|DV218206	:: Q9ZQ80|Q9ZQ80_ARATH Hypothetical protein At2g03440 - Arabidopsis thaliana (Mouse-ear cress) :: Q84VZ7|Q84VZ7_ARATH At2g03440 (Hypothetical protein At2g03440) - Arabidopsis thaliana (Mouse-ear cress) :: E = L	0	-0.076	-0.267	-0.619
vv|gi|77578803|gb|DV218206.1|DV218206	:: Q9ZQ80|Q9ZQ80_ARATH Hypothetical protein At2g03440 - Arabidopsis thaliana (Mouse-ear cress) :: Q84VZ7|Q84VZ7_ARATH At2g03440 (Hypothetical protein At2g03440) - Arabidopsis thaliana (Mouse-ear cress) :: E = L	0	0.124	0.207	0.2	3
vv|Ctg169.1	(M) :: Q3T4H1|Q3T4H1_VITVI 9,10[9',10']carotenoid cleavage dioxygenase - Vitis vinifera (Grape) :: Q0H901	0	0.368	0.587	0.818
vv|Ctg169.1	(M) :: Q3T4H1|Q3T4H1_VITVI 9,10[9',10']carotenoid cleavage dioxygenase - Vitis vinifera (Grape) :: Q0H901	0	-0.2	-0.186	-0.057	3
vv|Ctg1254.1	(M) :: Q944G0|Q944G0_HEVBR Mevalonate disphosphate decarboxylase - Hevea brasiliensis (Para rubber tree) :: Q8LAR8|Q8LAR8_ARATH Diphosphomevalonate decarboxylase-like protein - Arabidopsis thaliana (Mouse-ear cress) :: E = L	0	-0.008	0.286	0.276
vv|Ctg1254.1	(M) :: Q944G0|Q944G0_HEVBR Mevalonate disphosphate decarboxylase - Hevea brasiliensis (Para rubber tree) :: Q8LAR8|Q8LAR8_ARATH Diphosphomevalonate decarboxylase-like protein - Arabidopsis thaliana (Mouse-ear cress) :: E = L	0	-0.218	-0.027	0.167	1
vv|Ctg5656.1	:: Q9B6I9|Q9B6I9_OLEEU Hypoghetical protein - Olea europaea var. sylvestris :: Q8HDK6|Q8HDK6_OLEEU Hypothetical protein - Olea europaea subsp. europaea :: E = L	0	-0.456	-0.295	-0.299
vv|Ctg5656.1	:: Q9B6I9|Q9B6I9_OLEEU Hypoghetical protein - Olea europaea var. sylvestris :: Q8HDK6|Q8HDK6_OLEEU Hypothetical protein - Olea europaea subsp. europaea :: E = L	0	0.292	0.092	0.09	2
ws|Ctg992.1	(M) :: Q96558|UGDH_SOYBN UDP-glucose 6-dehydrogenase (EC 1.1.1.22) (UDP-Glc dehydrogenase) (UDP-GlcDH) (UDPGDH) - Glycine max (Soybean) :: A2I9Y0|A2I9Y0_BOENI UGDH - Boehmeria nivea (Chinese grass) :: E = L	0	2.304	0.626	1.03
ws|Ctg992.1	(M) :: Q96558|UGDH_SOYBN UDP-glucose 6-dehydrogenase (EC 1.1.1.22) (UDP-Glc dehydrogenase) (UDP-GlcDH) (UDPGDH) - Glycine max (Soybean) :: A2I9Y0|A2I9Y0_BOENI UGDH - Boehmeria nivea (Chinese grass) :: E = L	0	0.49	-0.008	0.076	3
vv|Ctg4368.1	:: Q9SHJ6|Q9SHJ6_ARATH F12K11.14 - Arabidopsis thaliana (Mouse-ear cress) :: Q9LXR8|Q9LXR8_ARATH Hypothetical protein T20N10_190 (At3g58840) - Arabidopsis thaliana (Mouse-ear cress) :: E = L	0	-0.129	-0.134	-0.099
vv|Ctg4368.1	:: Q9SHJ6|Q9SHJ6_ARATH F12K11.14 - Arabidopsis thaliana (Mouse-ear cress) :: Q9LXR8|Q9LXR8_ARATH Hypothetical protein T20N10_190 (At3g58840) - Arabidopsis thaliana (Mouse-ear cress) :: E = L	0	0.289	0.243	0.516	2
cso|Ctg455.1	(M) :: O64982|PRS7_PRUPE 26S protease regulatory subunit 7 (26S proteasome subunit 7) (26S proteasome AAA-ATPase subunit RPT1) (Regulatory particle triple-A ATPase subunit 1) - Prunus persica (Peach) :: Q0DDX2|Q0DDX2_ORYSA Os06g0192600 protein - Oryza sativa (japonica cultivar-group) :: E = L	0	0.204	0.496	0.409
cso|Ctg455.1	(M) :: O64982|PRS7_PRUPE 26S protease regulatory subunit 7 (26S proteasome subunit 7) (26S proteasome AAA-ATPase subunit RPT1) (Regulatory particle triple-A ATPase subunit 1) - Prunus persica (Peach) :: Q0DDX2|Q0DDX2_ORYSA Os06g0192600 protein - Oryza sativa (japonica cultivar-group) :: E = L	0	-0.346	-0.197	-0.098	2
cso|Ctg2288.1	(M) :: Q38HT0|Q38HT0_SOLTU Proteasome-like protein alpha subunit - Solanum tuberosum (Potato) :: Q3HVM0|Q3HVM0_SOLTU Proteasome alpha subunit-like protein - Solanum tuberosum (Potato) :: E = L	0	0.087	0.337	0.456
cso|Ctg2288.1	(M) :: Q38HT0|Q38HT0_SOLTU Proteasome-like protein alpha subunit - Solanum tuberosum (Potato) :: Q3HVM0|Q3HVM0_SOLTU Proteasome alpha subunit-like protein - Solanum tuberosum (Potato) :: E = L	0	0.054	0.123	0.183	1
vv|Ctg6822.1	(M) :: Q0ZA68|Q0ZA68_9ROSI Peroxidase (EC 1.11.1.7) - Dimocarpus longan :: Q1T1B3|Q1T1B3_MEDTR Haem peroxidase, plant/fungal/bacterial - Medicago truncatula (Barrel medic) :: E = L SP	0	-0.338	-0.36	-0.669
vv|Ctg6822.1	(M) :: Q0ZA68|Q0ZA68_9ROSI Peroxidase (EC 1.11.1.7) - Dimocarpus longan :: Q1T1B3|Q1T1B3_MEDTR Haem peroxidase, plant/fungal/bacterial - Medicago truncatula (Barrel medic) :: E = L SP	0	-0.015	0.067	0.01	3
vv|gi|71856838|gb|DT005893.1|DT005893	(M) :: Q2HZ34|Q2HZ34_SOYBN Plamsma membrane-associated AAA-ATPase - Glycine max (Soybean) :: P54774|CDC48_SOYBN Cell division cycle protein 48 homolog (Valosin-containing protein homolog) (VCP) - Glycine max (Soybean) :: E = L	0	0.52	0.568	0.874
vv|gi|71856838|gb|DT005893.1|DT005893	(M) :: Q2HZ34|Q2HZ34_SOYBN Plamsma membrane-associated AAA-ATPase - Glycine max (Soybean) :: P54774|CDC48_SOYBN Cell division cycle protein 48 homolog (Valosin-containing protein homolog) (VCP) - Glycine max (Soybean) :: E = L	0	-0.149	0.25	0.501	1
vv|Ctg3815.1	:: A2Q5W7|A2Q5W7_MEDTR Phosphoglucomutase/phosphomannomutase C terminal; Thioesterase superfamily - Medicago truncatula (Barrel medic) :: Q9LK77|Q9LK77_ARATH Similarity to acyl-CoA thioesterase (Hypothetical protein At5g48370) (At5g48370) - Arabidopsis thaliana (Mouse-ear cress) :: E = L	0	0.181	-0.053	0.352
vv|Ctg3815.1	:: A2Q5W7|A2Q5W7_MEDTR Phosphoglucomutase/phosphomannomutase C terminal; Thioesterase superfamily - Medicago truncatula (Barrel medic) :: Q9LK77|Q9LK77_ARATH Similarity to acyl-CoA thioesterase (Hypothetical protein At5g48370) (At5g48370) - Arabidopsis thaliana (Mouse-ear cress) :: E = L	0	-0.046	-0.067	-0.104	2
vv|gi|34548161|gb|CF516393.1|CF516393	(M) :: Q40510|Q40510_TOBAC Nthsp18p - Nicotiana tabacum (Common tobacco) :: Q9ZS24|Q9ZS24_CASSA Cytosolic class I small heat-shock protein HSP17.5 - Castanea sativa (Sweet chestnut) :: E = L	0	0.095	-1.035	-0.078
vv|gi|34548161|gb|CF516393.1|CF516393	(M) :: Q40510|Q40510_TOBAC Nthsp18p - Nicotiana tabacum (Common tobacco) :: Q9ZS24|Q9ZS24_CASSA Cytosolic class I small heat-shock protein HSP17.5 - Castanea sativa (Sweet chestnut) :: E = L	0	0.406	0.062	0.144	3
css|Ctg612.1	(M) :: Q5PNZ9|Q5PNZ9_ARATH At1g22780 - Arabidopsis thaliana (Mouse-ear cress) :: P34788|RS18_ARATH 40S ribosomal protein S18 - Arabidopsis thaliana (Mouse-ear cress) :: E = L	0	-0.147	0.323	0.341
css|Ctg612.1	(M) :: Q5PNZ9|Q5PNZ9_ARATH At1g22780 - Arabidopsis thaliana (Mouse-ear cress) :: P34788|RS18_ARATH 40S ribosomal protein S18 - Arabidopsis thaliana (Mouse-ear cress) :: E = L	0	-0.276	-0.154	-0.227	2
vv|Ctg574.1	(M) :: Q94II3|Q94II3_ARATH ERD3 protein - Arabidopsis thaliana (Mouse-ear cress) :: Q9C6S7|Q9C6S7_ARATH Hypothetical protein F5M6.14 (At1g31850/68069_m00154) - Arabidopsis thaliana (Mouse-ear cress) :: E = L	0	0.726	0.96	1.193
vv|Ctg574.1	(M) :: Q94II3|Q94II3_ARATH ERD3 protein - Arabidopsis thaliana (Mouse-ear cress) :: Q9C6S7|Q9C6S7_ARATH Hypothetical protein F5M6.14 (At1g31850/68069_m00154) - Arabidopsis thaliana (Mouse-ear cress) :: E = L	0	0.401	0.45	0.518	1
vv|Ctg5955.1	(M) :: Q9LRC7|Q9LRC7_TOBAC BZIP transcriptional activator RSG - Nicotiana tabacum (Common tobacco) :: Q0GPF5|Q0GPF5_SOYBN BZIP transcription factor bZIP131 - Glycine max (Soybean) :: E = L	0	0.183	-0.046	-0.241
vv|Ctg5955.1	(M) :: Q9LRC7|Q9LRC7_TOBAC BZIP transcriptional activator RSG - Nicotiana tabacum (Common tobacco) :: Q0GPF5|Q0GPF5_SOYBN BZIP transcription factor bZIP131 - Glycine max (Soybean) :: E = L	0	0.681	0.498	0.601	3
cso|Ctg744.1	(M) :: Q7DLR9|PSB4_ARATH Proteasome subunit beta type 4 precursor (EC 3.4.25.1) (Proteasome subunit beta type 7) (20S proteasome beta subunit G-1) (Proteasome component H) - Arabidopsis thaliana (Mouse-ear cress) :: Q1RWA2|Q1RWA2_MEDTR Peptidase T1A, proteasome beta-subunit - Medicago truncatula (Barrel medic) :: E = L	0	-0.369	-0.338	-0.323
cso|Ctg744.1	(M) :: Q7DLR9|PSB4_ARATH Proteasome subunit beta type 4 precursor (EC 3.4.25.1) (Proteasome subunit beta type 7) (20S proteasome beta subunit G-1) (Proteasome component H) - Arabidopsis thaliana (Mouse-ear cress) :: Q1RWA2|Q1RWA2_MEDTR Peptidase T1A, proteasome beta-subunit - Medicago truncatula (Barrel medic) :: E = L	0	-0.139	-0.06	0.21	2
vv|gi|71855342|gb|DT004397.1|DT004397	(M) :: Q42560|ACO1_ARATH Aconitate hydratase 1 (EC 4.2.1.3) (Citrate hydro-lyase 1) (Aconitase 1) - Arabidopsis thaliana (Mouse-ear cress) :: P49608|ACOC_CUCMA Aconitate hydratase, cytoplasmic (EC 4.2.1.3) (Citrate hydro-lyase) (Aconitase) - Cucurbita maxima (Pumpkin) (Winter squash) :: E = L	0	0.414	0.842	0.773
vv|gi|71855342|gb|DT004397.1|DT004397	(M) :: Q42560|ACO1_ARATH Aconitate hydratase 1 (EC 4.2.1.3) (Citrate hydro-lyase 1) (Aconitase 1) - Arabidopsis thaliana (Mouse-ear cress) :: P49608|ACOC_CUCMA Aconitate hydratase, cytoplasmic (EC 4.2.1.3) (Citrate hydro-lyase) (Aconitase) - Cucurbita maxima (Pumpkin) (Winter squash) :: E = L	0	-0.448	-0.24	-0.197	3
vv|Ctg2031.1	(M) :: Q60D29|Q60D29_SOLDE KH domain containing protein - Solanum demissum (Wild potato) :: Q5NRN6|Q5NRN6_SOLDE KH domain containing protein, putative - Solanum demissum (Wild potato) :: E = L	0	-0.146	-0.298	-0.479
vv|Ctg2031.1	(M) :: Q60D29|Q60D29_SOLDE KH domain containing protein - Solanum demissum (Wild potato) :: Q5NRN6|Q5NRN6_SOLDE KH domain containing protein, putative - Solanum demissum (Wild potato) :: E = L	0	-0.118	0.061	-0.031	2
cso|Ctg874.1	(M) :: P17614|ATPBM_NICPL ATP synthase subunit beta, mitochondrial precursor (EC 3.6.3.14) - Nicotiana plumbaginifolia (Leadwort-leaved tobacco) :: O82722|O82722_NICSY Mitochondrial ATPase beta subunit - Nicotiana sylvestris (Wood tobacco) :: E = L	0	0.812	0.326	-0.727
cso|Ctg874.1	(M) :: P17614|ATPBM_NICPL ATP synthase subunit beta, mitochondrial precursor (EC 3.6.3.14) - Nicotiana plumbaginifolia (Leadwort-leaved tobacco) :: O82722|O82722_NICSY Mitochondrial ATPase beta subunit - Nicotiana sylvestris (Wood tobacco) :: E = L	0	0.635	0.721	0.631	3
vv|Ctg1406.1	(M) :: P93338|GAPN_NICPL NADP-dependent glyceraldehyde-3-phosphate dehydrogenase (EC 1.2.1.9) (Non-phosphorylating glyceraldehyde 3-phosphate dehydrogenase) (Glyceraldehyde-3-phosphate dehydrogenase [NADP+]) (Triosephosphate dehydrogenase) - Nicotiana plumbaginifolia (Leadwort-leaved tobacco) :: Q53WX1	0	0.201	0.277	0.352
vv|Ctg1406.1	(M) :: P93338|GAPN_NICPL NADP-dependent glyceraldehyde-3-phosphate dehydrogenase (EC 1.2.1.9) (Non-phosphorylating glyceraldehyde 3-phosphate dehydrogenase) (Glyceraldehyde-3-phosphate dehydrogenase [NADP+]) (Triosephosphate dehydrogenase) - Nicotiana plumbaginifolia (Leadwort-leaved tobacco) :: Q53WX1	0	-0.399	0.067	0.222	2
vv|Ctg2168.1	:: Q1T451|Q1T451_MEDTR KH, type 1 - Medicago truncatula (Barrel medic) :: Q9SZH4|Q9SZH4_ARATH Putative nucleic acid binding protein - Arabidopsis thaliana (Mouse-ear cress) :: E = L	0	-0.195	-0.209	-0.17
vv|Ctg2168.1	:: Q1T451|Q1T451_MEDTR KH, type 1 - Medicago truncatula (Barrel medic) :: Q9SZH4|Q9SZH4_ARATH Putative nucleic acid binding protein - Arabidopsis thaliana (Mouse-ear cress) :: E = L	0	0.258	0.19	0.395	2
vv|Ctg3155.1	(M) :: P34795|G6PI_ARATH Glucose-6-phosphate isomerase, cytosolic (EC 5.3.1.9) (GPI) (Phosphoglucose isomerase) (PGI) (Phosphohexose isomerase) (PHI) - Arabidopsis thaliana (Mouse-ear cress) :: Q9FXM5|G6PI_ARAGE Glucose-6-phosphate isomerase, cytosolic (EC 5.3.1.9) (GPI) (Phosphoglucose isomerase) (PGI) (Phosphohexose isomerase) (PHI) - Arabis gemmifera :: E = L	0	-0.231	-0.157	0.074
vv|Ctg3155.1	(M) :: P34795|G6PI_ARATH Glucose-6-phosphate isomerase, cytosolic (EC 5.3.1.9) (GPI) (Phosphoglucose isomerase) (PGI) (Phosphohexose isomerase) (PHI) - Arabidopsis thaliana (Mouse-ear cress) :: Q9FXM5|G6PI_ARAGE Glucose-6-phosphate isomerase, cytosolic (EC 5.3.1.9) (GPI) (Phosphoglucose isomerase) (PGI) (Phosphohexose isomerase) (PHI) - Arabis gemmifera :: E = L	0	0.004	0.03	-0.141	1
csb|Ctg1448.1	:: Q67HQ0|Q67HQ0_9LILI Cytochrome b-559 alpha subunit (Fragment) - Japonolirion osense :: Q67HH8|Q67HH8_9ASPA Cytochrome b-559 alpha subunit (Fragment) - Blandfordia punicea :: E = L	0	-0.447	0.382	-0.396
csb|Ctg1448.1	:: Q67HQ0|Q67HQ0_9LILI Cytochrome b-559 alpha subunit (Fragment) - Japonolirion osense :: Q67HH8|Q67HH8_9ASPA Cytochrome b-559 alpha subunit (Fragment) - Blandfordia punicea :: E = L	0	0.407	0.055	-0.255	1
vv|Ctg12605.1	:: Q8LAF8|Q8LAF8_ARATH Fatty acid elongase-like protein (Cer2-like) - Arabidopsis thaliana (Mouse-ear cress) :: Q9LIS1|Q9LIS1_ARATH Fatty acid elongase-like protein (At3g23840) - Arabidopsis thaliana (Mouse-ear cress) :: E = L	0	-0.07	0.425	0.198
vv|Ctg12605.1	:: Q8LAF8|Q8LAF8_ARATH Fatty acid elongase-like protein (Cer2-like) - Arabidopsis thaliana (Mouse-ear cress) :: Q9LIS1|Q9LIS1_ARATH Fatty acid elongase-like protein (At3g23840) - Arabidopsis thaliana (Mouse-ear cress) :: E = L	0	-0.073	0.14	-0.027	1
vv|Ctg5871.1	(M) :: P24929|RK12_TOBAC 50S ribosomal protein L12, chloroplast precursor (CL12) - Nicotiana tabacum (Common tobacco) :: P36688|RK12_NICSY 50S ribosomal protein L12, chloroplast precursor (CL12) - Nicotiana sylvestris (Wood tobacco) :: E = L	0	-0.03	-0.193	-0.076
vv|Ctg5871.1	(M) :: P24929|RK12_TOBAC 50S ribosomal protein L12, chloroplast precursor (CL12) - Nicotiana tabacum (Common tobacco) :: P36688|RK12_NICSY 50S ribosomal protein L12, chloroplast precursor (CL12) - Nicotiana sylvestris (Wood tobacco) :: E = L	0	-0.018	-0.256	-0.442	2
csb|gi|30300500|gb|CB977294.1|CB977294	(M) :: Q9SAK4|SSDH_ARATH Succinate semialdehyde dehydrogenase, mitochondrial precursor (EC 1.2.1.24) (At-SSADH1) (NAD(+)-dependent succinic semialdehyde dehydrogenase) (Aldehyde dehydrogenase 5F1) - Arabidopsis thaliana (Mouse-ear cress) :: Q0E3I0|Q0E3I0_ORYSA Os02g0173900 protein - Oryza sativa (japonica cultivar-group) :: E = L	0	-0.333	-0.343	-0.083
csb|gi|30300500|gb|CB977294.1|CB977294	(M) :: Q9SAK4|SSDH_ARATH Succinate semialdehyde dehydrogenase, mitochondrial precursor (EC 1.2.1.24) (At-SSADH1) (NAD(+)-dependent succinic semialdehyde dehydrogenase) (Aldehyde dehydrogenase 5F1) - Arabidopsis thaliana (Mouse-ear cress) :: Q0E3I0|Q0E3I0_ORYSA Os02g0173900 protein - Oryza sativa (japonica cultivar-group) :: E = L	0	-0.604	0.096	-0.145	1
cso|Ctg3440.1	(M) :: Q9ZS21|Q9ZS21_SOYBN Glyoxalase I (EC 4.4.1.5) - Glycine max (Soybean) :: O49818|LGUL_CICAR Lactoylglutathione lyase (EC 4.4.1.5) (Methylglyoxalase) (Aldoketomutase) (Glyoxalase I) (Glx I) (Ketone-aldehyde mutase) (S-D-lactoylglutathione methylglyoxal lyase) - Cicer arietinum (Chickpea) (Garbanzo) :: E = L	0	-0.085	-0.352	-0.326
cso|Ctg3440.1	(M) :: Q9ZS21|Q9ZS21_SOYBN Glyoxalase I (EC 4.4.1.5) - Glycine max (Soybean) :: O49818|LGUL_CICAR Lactoylglutathione lyase (EC 4.4.1.5) (Methylglyoxalase) (Aldoketomutase) (Glyoxalase I) (Glx I) (Ketone-aldehyde mutase) (S-D-lactoylglutathione methylglyoxal lyase) - Cicer arietinum (Chickpea) (Garbanzo) :: E = L	0	0.43	0.354	0.435	3
vv|Ctg3476.1	(M) :: Q9SK66|Q9SK66_ARATH Putative NADH-ubiquinone oxireductase (Hypothetical protein) - Arabidopsis thaliana (Mouse-ear cress) :: Q6K6A4|Q6K6A4_ORYSA Putative NADH dehydrogenase (Os02g0816800 protein) - Oryza sativa (japonica cultivar-group) :: E = L	0	0.027	0.036	0.167
vv|Ctg3476.1	(M) :: Q9SK66|Q9SK66_ARATH Putative NADH-ubiquinone oxireductase (Hypothetical protein) - Arabidopsis thaliana (Mouse-ear cress) :: Q6K6A4|Q6K6A4_ORYSA Putative NADH dehydrogenase (Os02g0816800 protein) - Oryza sativa (japonica cultivar-group) :: E = L	0	0.11	-0.081	-0.056	1
ws|Ctg130.1	(M) :: Q05758|ILV5_ARATH Ketol-acid reductoisomerase, chloroplast precursor (EC 1.1.1.86) (Acetohydroxy-acid reductoisomerase) (Alpha-keto-beta-hydroxylacil reductoisomerase) - Arabidopsis thaliana (Mouse-ear cress) :: Q01292|ILV5_SPIOL Ketol-acid reductoisomerase, chloroplast precursor (EC 1.1.1.86) (Acetohydroxy-acid reductoisomerase) (Alpha-keto-beta-hydroxylacil reductoisomerase) - Spinacia o…	0	-0.104	-0.054	-0.007
ws|Ctg130.1	(M) :: Q05758|ILV5_ARATH Ketol-acid reductoisomerase, chloroplast precursor (EC 1.1.1.86) (Acetohydroxy-acid reductoisomerase) (Alpha-keto-beta-hydroxylacil reductoisomerase) - Arabidopsis thaliana (Mouse-ear cress) :: Q01292|ILV5_SPIOL Ketol-acid reductoisomerase, chloroplast precursor (EC 1.1.1.86) (Acetohydroxy-acid reductoisomerase) (Alpha-keto-beta-hydroxylacil reductoisomerase) - Spinacia o…	0	0.043	0.256	0.242	1
vv|Ctg1122.1	:: P37900|HSP7M_PEA Heat shock 70 kDa protein, mitochondrial precursor - Pisum sativum (Garden pea) :: Q01899|HSP7M_PHAVU Heat shock 70 kDa protein, mitochondrial precursor - Phaseolus vulgaris (Kidney bean) (French bean) :: E = L	0	0.024	-0.029	0.739
vv|Ctg1122.1	:: P37900|HSP7M_PEA Heat shock 70 kDa protein, mitochondrial precursor - Pisum sativum (Garden pea) :: Q01899|HSP7M_PHAVU Heat shock 70 kDa protein, mitochondrial precursor - Phaseolus vulgaris (Kidney bean) (French bean) :: E = L	0	0.367	0.184	0.353	2
cso|Ctg10087.1	(M) :: P93033|FUM1_ARATH Fumarate hydratase 1, mitochondrial precursor (EC 4.2.1.2) (Fumarase 1) - Arabidopsis thaliana (Mouse-ear cress) :: Q10LR5|Q10LR5_ORYSA Fumarate hydratase 1, mitochondrial, putative, expressed - Oryza sativa (japonica cultivar-group) :: E = L	0	-0.269	0.008	-0.108
cso|Ctg10087.1	(M) :: P93033|FUM1_ARATH Fumarate hydratase 1, mitochondrial precursor (EC 4.2.1.2) (Fumarase 1) - Arabidopsis thaliana (Mouse-ear cress) :: Q10LR5|Q10LR5_ORYSA Fumarate hydratase 1, mitochondrial, putative, expressed - Oryza sativa (japonica cultivar-group) :: E = L	0	0.028	-0.21	-0.106	1
ws|Ctg362.1	(M) :: Q94EG1|Q94EG1_ORYSA Putative aspartate aminotransferase (Os01g0178000 protein) - Oryza sativa (japonica cultivar-group) :: Q9C969|Q9C969_ARATH Putative aspartate aminotransferase; 38163-36256 (At1g80360) (Putative aspartate aminotransferase) - Arabidopsis thaliana (Mouse-ear cress) :: E = L	0	0.59	0.397	0.727
ws|Ctg362.1	(M) :: Q94EG1|Q94EG1_ORYSA Putative aspartate aminotransferase (Os01g0178000 protein) - Oryza sativa (japonica cultivar-group) :: Q9C969|Q9C969_ARATH Putative aspartate aminotransferase; 38163-36256 (At1g80360) (Putative aspartate aminotransferase) - Arabidopsis thaliana (Mouse-ear cress) :: E = L	0	-0.142	0.051	0.009	3
ws|gi|51580547|gb|CV098383.1|CV098383	(M) :: Q2PYY1|Q2PYY1_SOLTU Protein transport SEC13-like protein - Solanum tuberosum (Potato) :: Q6Z0Y9|Q6Z0Y9_ORYSA Sec13p (Os02g0135800 protein) - Oryza sativa (japonica cultivar-group) :: E = L	0	-0.033	0.415	0.676
ws|gi|51580547|gb|CV098383.1|CV098383	(M) :: Q2PYY1|Q2PYY1_SOLTU Protein transport SEC13-like protein - Solanum tuberosum (Potato) :: Q6Z0Y9|Q6Z0Y9_ORYSA Sec13p (Os02g0135800 protein) - Oryza sativa (japonica cultivar-group) :: E = L	0	0.058	0.143	0.203	2
css|gi|110397327|gb|EC963058.1|EC963058	:: Q6Z6E3|Q6Z6E3_ORYSA Hypothetical protein P0544H11.15 (Os02g0204000 protein) - Oryza sativa (japonica cultivar-group) :: Q9LSM3|Q9LSM3_ARATH Genomic DNA, chromosome 5, TAC clone:K21L13 (Hypothetical protein At5g65520) (Hypothetical protein At5g65520/K21L13_2) - Arabidopsis thaliana (Mouse-ear cress) :: E = L	0	-0.017	-0.185	-0.028
css|gi|110397327|gb|EC963058.1|EC963058	:: Q6Z6E3|Q6Z6E3_ORYSA Hypothetical protein P0544H11.15 (Os02g0204000 protein) - Oryza sativa (japonica cultivar-group) :: Q9LSM3|Q9LSM3_ARATH Genomic DNA, chromosome 5, TAC clone:K21L13 (Hypothetical protein At5g65520) (Hypothetical protein At5g65520/K21L13_2) - Arabidopsis thaliana (Mouse-ear cress) :: E = L	0	0.094	0.065	0.105	1
vv|Ctg1838.1	:: Q1SZG0|Q1SZG0_MEDTR Xylose isomerase - Medicago truncatula (Barrel medic) :: Q8H3Q7|Q8H3Q7_ORYSA Putative xylose isomerase (Os07g0669100 protein) - Oryza sativa (japonica cultivar-group) :: E = L	0	-0.016	-0.439	-0.359
vv|Ctg1838.1	:: Q1SZG0|Q1SZG0_MEDTR Xylose isomerase - Medicago truncatula (Barrel medic) :: Q8H3Q7|Q8H3Q7_ORYSA Putative xylose isomerase (Os07g0669100 protein) - Oryza sativa (japonica cultivar-group) :: E = L	0	0.102	0.087	0.227	2
vv|Ctg4738.1	:: Q9ASV5|Q9ASV5_ARATH AT4g39690/T19P19_80 (Hypothetical protein At4g39690) - Arabidopsis thaliana (Mouse-ear cress) :: Q1SJ54|Q1SJ54_MEDTR AT4g39690/T19P19_80 - Medicago truncatula (Barrel medic) :: E = L	0	0.141	-0.879	-0.219
vv|Ctg4738.1	:: Q9ASV5|Q9ASV5_ARATH AT4g39690/T19P19_80 (Hypothetical protein At4g39690) - Arabidopsis thaliana (Mouse-ear cress) :: Q1SJ54|Q1SJ54_MEDTR AT4g39690/T19P19_80 - Medicago truncatula (Barrel medic) :: E = L	0	0.195	0.28	0.253	2
ws|Ctg2270.1	(M) :: Q6Y1D2|Q6Y1D2_9ASTR 60S acidic ribosomal protein P3 (Fragment) - Lactuca saligna :: Q6Y1D1|Q6Y1D1_9ASTR 60S acidic ribosomal protein P3 (Fragment) - Lactuca saligna :: E = L	0	0.395	0.093	0.03
ws|Ctg2270.1	(M) :: Q6Y1D2|Q6Y1D2_9ASTR 60S acidic ribosomal protein P3 (Fragment) - Lactuca saligna :: Q6Y1D1|Q6Y1D1_9ASTR 60S acidic ribosomal protein P3 (Fragment) - Lactuca saligna :: E = L	0	0.104	0.341	0.448	2
ws|gi|51578475|gb|CV096311.1|CV096311	:: Q93X75|Q93X75_GOSHI Putative beta-mannosidase - Gossypium hirsutum (Upland cotton) :: Q84XI2|Q84XI2_GOSHI Glycosyl hydrolase - Gossypium hirsutum (Upland cotton) :: E = L	0	-0.271	-0.02	-0.446
ws|gi|51578475|gb|CV096311.1|CV096311	:: Q93X75|Q93X75_GOSHI Putative beta-mannosidase - Gossypium hirsutum (Upland cotton) :: Q84XI2|Q84XI2_GOSHI Glycosyl hydrolase - Gossypium hirsutum (Upland cotton) :: E = L	0	0.099	-0.069	-0.252	1
ws|gi|51579149|gb|CV096985.1|CV096985	:: Q9FNR1|Q9FNR1_ARATH Similarity to RNA binding protein (AT5g61030/maf19_30) - Arabidopsis thaliana (Mouse-ear cress) :: Q2QQ97|Q2QQ97_ORYSA RNA recognition motif family protein, expressed (Os12g0502200 protein) - Oryza sativa (japonica cultivar-group) :: E = L	0	-0.224	0.201	0.063
ws|gi|51579149|gb|CV096985.1|CV096985	:: Q9FNR1|Q9FNR1_ARATH Similarity to RNA binding protein (AT5g61030/maf19_30) - Arabidopsis thaliana (Mouse-ear cress) :: Q2QQ97|Q2QQ97_ORYSA RNA recognition motif family protein, expressed (Os12g0502200 protein) - Oryza sativa (japonica cultivar-group) :: E = L	0	0.267	0.064	0.199	1
ws|gi|51579295|gb|CV097131.1|CV097131	(M) :: O82663|DHSA1_ARATH Succinate dehydrogenase [ubiquinone] flavoprotein subunit 1, mitochondrial precursor (EC 1.3.5.1) (FP) (Flavoprotein subunit 1 of complex II) - Arabidopsis thaliana (Mouse-ear cress) :: Q0D8R4	0	0.008	0.216	0.155
ws|gi|51579295|gb|CV097131.1|CV097131	(M) :: O82663|DHSA1_ARATH Succinate dehydrogenase [ubiquinone] flavoprotein subunit 1, mitochondrial precursor (EC 1.3.5.1) (FP) (Flavoprotein subunit 1 of complex II) - Arabidopsis thaliana (Mouse-ear cress) :: Q0D8R4	0	0.194	0.32	0.448	1
cso|Ctg139.1	(M) :: Q8LB10|Q8LB10_ARATH ATP-dependent Clp protease proteolytic subunit ClpR4, putative (Putative ClpP protease complex subunit ClpR4) - Arabidopsis thaliana (Mouse-ear cress) :: Q8RXG1|Q8RXG1_ARATH Hypothetical protein At4g17050 - Arabidopsis thaliana (Mouse-ear cress) :: E = L	0	0.012	-0.124	-0.057
cso|Ctg139.1	(M) :: Q8LB10|Q8LB10_ARATH ATP-dependent Clp protease proteolytic subunit ClpR4, putative (Putative ClpP protease complex subunit ClpR4) - Arabidopsis thaliana (Mouse-ear cress) :: Q8RXG1|Q8RXG1_ARATH Hypothetical protein At4g17050 - Arabidopsis thaliana (Mouse-ear cress) :: E = L	0	0.212	0.169	0	1
cso|Ctg1650.1	:: Q1KUS1|Q1KUS1_9ROSI Hypothetical protein - Cleome spinosa :: Q1KUM7|Q1KUM7_9ROSI Hypothetical protein - Cleome spinosa :: E = L	0	0.377	0.246	0.489
cso|Ctg1650.1	:: Q1KUS1|Q1KUS1_9ROSI Hypothetical protein - Cleome spinosa :: Q1KUM7|Q1KUM7_9ROSI Hypothetical protein - Cleome spinosa :: E = L	0	-0.124	-0.201	0.054	2
cso|Ctg4906.1	(M) :: Q8VXY4|Q8VXY4_ARATH Hypothetical protein At4g34270 - Arabidopsis thaliana (Mouse-ear cress) :: Q94HA2|Q94HA2_ORYSA Hypothetical protein OSJNBb0048A17.5 (Os03g0760600 protein) (TIP41-like family protein, expressed) - Oryza sativa (japonica cultivar-group) :: E = L	0	0.327	0.116	0.179
cso|Ctg4906.1	(M) :: Q8VXY4|Q8VXY4_ARATH Hypothetical protein At4g34270 - Arabidopsis thaliana (Mouse-ear cress) :: Q94HA2|Q94HA2_ORYSA Hypothetical protein OSJNBb0048A17.5 (Os03g0760600 protein) (TIP41-like family protein, expressed) - Oryza sativa (japonica cultivar-group) :: E = L	0	0.447	0.452	0.51	2
csp|gi|71890733|gb|DT039788.1|DT039788	:: Q8GWP4|Q8GWP4_ARATH Hypothetical protein At2g21530 - Arabidopsis thaliana (Mouse-ear cress) :: Q2QYD2|Q2QYD2_ORYSA FHA domain containing protein, expressed (Os12g0124000 protein) - Oryza sativa (japonica cultivar-group) :: E = L	0	-0.023	-0.41	-0.467
csp|gi|71890733|gb|DT039788.1|DT039788	:: Q8GWP4|Q8GWP4_ARATH Hypothetical protein At2g21530 - Arabidopsis thaliana (Mouse-ear cress) :: Q2QYD2|Q2QYD2_ORYSA FHA domain containing protein, expressed (Os12g0124000 protein) - Oryza sativa (japonica cultivar-group) :: E = L	0	-0.419	-0.188	-0.351	1
css|Ctg1109.1	(M) :: Q45W77|Q45W77_ARAHY Ubiquitin-conjugating enzyme 1 - Arachis hypogaea (Peanut) :: Q9FZ48|Q9FZ48_ARATH Putative ubiquitin-conjugating enzyme E2 (Ubiquitinating enzyme) (E2, ubiquitin-conjugating enzyme, putative) (At1g16890/F17F16.16) - Arabidopsis thaliana (Mouse-ear cress) :: E = L	0	-0.117	0.137	-0.092
css|Ctg1109.1	(M) :: Q45W77|Q45W77_ARAHY Ubiquitin-conjugating enzyme 1 - Arachis hypogaea (Peanut) :: Q9FZ48|Q9FZ48_ARATH Putative ubiquitin-conjugating enzyme E2 (Ubiquitinating enzyme) (E2, ubiquitin-conjugating enzyme, putative) (At1g16890/F17F16.16) - Arabidopsis thaliana (Mouse-ear cress) :: E = L	0	0.652	0.397	0.459	2
css|Ctg1556.1	(M) :: O04905|UMPK_ARATH Uridylate kinase (EC 2.7.4.-) (UK) (Uridine monophosphate kinase) (UMP kinase) (UMP/CMP kinase) - Arabidopsis thaliana (Mouse-ear cress) :: Q9SE47|Q9SE47_ORYSA UMP/CMP kinase b (EC 2.7.1.48) - Oryza sativa (Rice) :: E = L	0	0.239	0.202	0.22
css|Ctg1556.1	(M) :: O04905|UMPK_ARATH Uridylate kinase (EC 2.7.4.-) (UK) (Uridine monophosphate kinase) (UMP kinase) (UMP/CMP kinase) - Arabidopsis thaliana (Mouse-ear cress) :: Q9SE47|Q9SE47_ORYSA UMP/CMP kinase b (EC 2.7.1.48) - Oryza sativa (Rice) :: E = L	0	0.097	0.148	0.227	1
vv|Ctg1353.1	(M) :: Q93YR3|F10AL_ARATH FAM10 family protein At4g22670 - Arabidopsis thaliana (Mouse-ear cress) :: Q6YUA1|Q6YUA1_ORYSA Putative tetratricopeptide repeat (TPR)-containing protein (Os02g0100300 protein) - Oryza sativa (japonica cultivar-group) :: E = L	0	0.01	0.183	0.436
vv|Ctg1353.1	(M) :: Q93YR3|F10AL_ARATH FAM10 family protein At4g22670 - Arabidopsis thaliana (Mouse-ear cress) :: Q6YUA1|Q6YUA1_ORYSA Putative tetratricopeptide repeat (TPR)-containing protein (Os02g0100300 protein) - Oryza sativa (japonica cultivar-group) :: E = L	0	0.014	-0.031	0.096	2
vv|Ctg2583.1	(M) :: O82064|O82064_SOLTU Putative beta-subunit of K+ channels - Solanum tuberosum (Potato) :: O23016|O23016_ARATH T1G11.6 protein (Putative potassium channel beta subunit) (Putative K+ channel, beta subunit) - Arabidopsis thaliana (Mouse-ear cress) :: E = L	0	0.205	0.204	0.222
vv|Ctg2583.1	(M) :: O82064|O82064_SOLTU Putative beta-subunit of K+ channels - Solanum tuberosum (Potato) :: O23016|O23016_ARATH T1G11.6 protein (Putative potassium channel beta subunit) (Putative K+ channel, beta subunit) - Arabidopsis thaliana (Mouse-ear cress) :: E = L	0	0.04	-0.043	-0.09	1
vv|Ctg6630.1	(M) :: Q0WW76|Q0WW76_ARATH Putative thioredoxin reductase (Fragment) - Arabidopsis thaliana (Mouse-ear cress) :: Q39242|TRXB2_ARATH Thioredoxin reductase 2 (EC 1.8.1.9) (NADPH-dependent thioredoxin reductase 2) (NTR 2) - Arabidopsis thaliana (Mouse-ear cress) :: E = L	0	0.066	-0.012	0.178
vv|Ctg6630.1	(M) :: Q0WW76|Q0WW76_ARATH Putative thioredoxin reductase (Fragment) - Arabidopsis thaliana (Mouse-ear cress) :: Q39242|TRXB2_ARATH Thioredoxin reductase 2 (EC 1.8.1.9) (NADPH-dependent thioredoxin reductase 2) (NTR 2) - Arabidopsis thaliana (Mouse-ear cress) :: E = L	0	0	-0.01	0.09	1
ws|Ctg2049.1	:: O82762|O82762_ARATH Hypothetical protein At2g25970 (F17H15.1/F17H15.1) - Arabidopsis thaliana (Mouse-ear cress) :: Q6Z8B6|Q6Z8B6_ORYSA High molecular weight glutenin subunit x-like protein (Os02g0224300 protein) - Oryza sativa (japonica cultivar-group) :: E = L	0	0.009	-0.198	-0.179
ws|Ctg2049.1	:: O82762|O82762_ARATH Hypothetical protein At2g25970 (F17H15.1/F17H15.1) - Arabidopsis thaliana (Mouse-ear cress) :: Q6Z8B6|Q6Z8B6_ORYSA High molecular weight glutenin subunit x-like protein (Os02g0224300 protein) - Oryza sativa (japonica cultivar-group) :: E = L	0	-0.06	0.017	0.025	1
ws|Ctg36.1	(M) :: Q2MJR4|Q2MJR4_SOYBN Myo-inositol-1-phosphate synthase - Glycine max (Soybean) :: Q9LW96|INO1_TOBAC Inositol-3-phosphate synthase (EC 5.5.1.4) (Myo-inositol-1-phosphate synthase) (MI-1-P synthase) (IPS) - Nicotiana tabacum (Common tobacco) :: E = L	0	0.037	-0.299	-0.793
ws|Ctg36.1	(M) :: Q2MJR4|Q2MJR4_SOYBN Myo-inositol-1-phosphate synthase - Glycine max (Soybean) :: Q9LW96|INO1_TOBAC Inositol-3-phosphate synthase (EC 5.5.1.4) (Myo-inositol-1-phosphate synthase) (MI-1-P synthase) (IPS) - Nicotiana tabacum (Common tobacco) :: E = L	0	-0.158	-0.059	-0.178	3
ws|Ctg488.1	(M) :: Q69UI8|Q69UI8_ORYSA Putative acidic ribosomal protein P1a (Os08g0116500 protein) - Oryza sativa (japonica cultivar-group) :: Q307Z7|Q307Z7_SOLTU Acidic ribosomal protein P1a-like - Solanum tuberosum (Potato) :: E = L	0	-0.345	-0.314	-0.655
ws|Ctg488.1	(M) :: Q69UI8|Q69UI8_ORYSA Putative acidic ribosomal protein P1a (Os08g0116500 protein) - Oryza sativa (japonica cultivar-group) :: Q307Z7|Q307Z7_SOLTU Acidic ribosomal protein P1a-like - Solanum tuberosum (Potato) :: E = L	0	0.203	-0.073	-0.27	3
ws|gi|51582842|gb|CV100678.1|CV100678	:: Q7XAS3|Q7XAS3_GOSHI Beta-D-glucosidase - Gossypium hirsutum (Upland cotton) :: O82074|O82074_TROMA Beta-D-glucosidase precursor (EC 3.2.1.21) - Tropaeolum majus (Common nasturtium) :: E = L	0	-0.127	-0.288	-0.377
ws|gi|51582842|gb|CV100678.1|CV100678	:: Q7XAS3|Q7XAS3_GOSHI Beta-D-glucosidase - Gossypium hirsutum (Upland cotton) :: O82074|O82074_TROMA Beta-D-glucosidase precursor (EC 3.2.1.21) - Tropaeolum majus (Common nasturtium) :: E = L	0	-0.305	-0.291	-0.652	1
cso|Ctg1985.1	(M) :: Q0VH88|Q0VH88_GOSHI 3-ketoacyl-CoA reductase 1 - Gossypium hirsutum (Upland cotton) :: Q1T3W8|Q1T3W8_MEDTR Short-chain dehydrogenase/reductase SDR - Medicago truncatula (Barrel medic) :: E = L	0	0.514	0.958	0.796
cso|Ctg1985.1	(M) :: Q0VH88|Q0VH88_GOSHI 3-ketoacyl-CoA reductase 1 - Gossypium hirsutum (Upland cotton) :: Q1T3W8|Q1T3W8_MEDTR Short-chain dehydrogenase/reductase SDR - Medicago truncatula (Barrel medic) :: E = L	0	0.099	0.232	0.086	3
css|gi|110395997|gb|EC961671.1|EC961671	(M) :: Q9XQB6|Q9XQB6_PHAAU Chlorophyll a/b-binding protein CP24 - Phaseolus aureus (Mung bean) (Vigna radiata) :: Q0PWS6|Q0PWS6_TOBAC Chloroplast pigment-binding protein CP24 - Nicotiana tabacum (Common tobacco) :: E = L	0	-0.254	0.267	-0.446
css|gi|110395997|gb|EC961671.1|EC961671	(M) :: Q9XQB6|Q9XQB6_PHAAU Chlorophyll a/b-binding protein CP24 - Phaseolus aureus (Mung bean) (Vigna radiata) :: Q0PWS6|Q0PWS6_TOBAC Chloroplast pigment-binding protein CP24 - Nicotiana tabacum (Common tobacco) :: E = L	0	0.178	-0.023	-0.572	1
vvfl|gi|52082696|gb|AAU25941.	(M) :: Q645H4|Q645H4_VITVI Cytochrome b (EC 1.10.2.2) - Vitis vinifera (Grape) :: Q6YSL7|Q6YSL7_BRANA Apocytochrome b - Brassica napus (Rape) :: E = L	0	0.088	0.082	-0.043
vvfl|gi|52082696|gb|AAU25941.	(M) :: Q645H4|Q645H4_VITVI Cytochrome b (EC 1.10.2.2) - Vitis vinifera (Grape) :: Q6YSL7|Q6YSL7_BRANA Apocytochrome b - Brassica napus (Rape) :: E = L	0	0.16	0.005	-0.022	1
vv|Ctg19950.1	(M) :: A2Q1P0|A2Q1P0_MEDTR Dynamin central region; Dynamin - Medicago truncatula (Barrel medic) :: Q8S944|DRP3A_ARATH Dynamin-related protein 3A (Dynamin-like protein 2) (Dynamin-like protein 2a) - Arabidopsis thaliana (Mouse-ear cress) :: E = L	0	0.459	1.162	0.848
vv|Ctg19950.1	(M) :: A2Q1P0|A2Q1P0_MEDTR Dynamin central region; Dynamin - Medicago truncatula (Barrel medic) :: Q8S944|DRP3A_ARATH Dynamin-related protein 3A (Dynamin-like protein 2) (Dynamin-like protein 2a) - Arabidopsis thaliana (Mouse-ear cress) :: E = L	0	0.126	0.351	0.686	3
vv|Ctg889.1	(M) :: Q84ZB2|Q84ZB2_ORYSA Putative iron inhibited ABC transporter 2 (Os08g0564100 protein) - Oryza sativa (japonica cultivar-group) :: Q650Z9|Q650Z9_ORYSA Putative iron inhibited ABC transporter 2 (Os09g0572400 protein) - Oryza sativa (japonica cultivar-group) :: E = L	0	0.246	0.78	0.928
vv|Ctg889.1	(M) :: Q84ZB2|Q84ZB2_ORYSA Putative iron inhibited ABC transporter 2 (Os08g0564100 protein) - Oryza sativa (japonica cultivar-group) :: Q650Z9|Q650Z9_ORYSA Putative iron inhibited ABC transporter 2 (Os09g0572400 protein) - Oryza sativa (japonica cultivar-group) :: E = L	0	-0.429	-0.189	0.195	3
vv|Ctg5283.1	(M) :: Q2HIU8|Q2HIU8_ARATH At3g09740 - Arabidopsis thaliana (Mouse-ear cress) :: Q9SF29|SYP71_ARATH Syntaxin-71 (AtSYP71) - Arabidopsis thaliana (Mouse-ear cress) :: E = L	0	0.034	-0.475	-0.256
vv|Ctg5283.1	(M) :: Q2HIU8|Q2HIU8_ARATH At3g09740 - Arabidopsis thaliana (Mouse-ear cress) :: Q9SF29|SYP71_ARATH Syntaxin-71 (AtSYP71) - Arabidopsis thaliana (Mouse-ear cress) :: E = L	0	0.239	-0.005	-0.037	2
vv|Ctg759.1	(M) :: P29790|ATPG_TOBAC ATP synthase gamma chain, chloroplast precursor (EC 3.6.3.14) - Nicotiana tabacum (Common tobacco) :: Q01908|ATPG1_ARATH ATP synthase gamma chain 1, chloroplast precursor (EC 3.6.3.14) - Arabidopsis thaliana (Mouse-ear cress) :: E = L	0	-0.108	-0.634	-0.357
vv|Ctg759.1	(M) :: P29790|ATPG_TOBAC ATP synthase gamma chain, chloroplast precursor (EC 3.6.3.14) - Nicotiana tabacum (Common tobacco) :: Q01908|ATPG1_ARATH ATP synthase gamma chain 1, chloroplast precursor (EC 3.6.3.14) - Arabidopsis thaliana (Mouse-ear cress) :: E = L	0	-0.1	-0.026	-0.193	2
css|Ctg1246.1	(M) :: Q9LKK9|Q9LKK9_9ROSI 14-3-3 protein - Populus tremula x Populus alba :: Q9XEW5|Q9XEW5_9ROSI 14-3-3 protein - Populus tremula x Populus alba :: E = L	0	0.503	0.133	0.142
css|Ctg1246.1	(M) :: Q9LKK9|Q9LKK9_9ROSI 14-3-3 protein - Populus tremula x Populus alba :: Q9XEW5|Q9XEW5_9ROSI 14-3-3 protein - Populus tremula x Populus alba :: E = L	0	-0.022	0.084	-0.009	2
ws|gi|51579809|gb|CV097645.1|CV097645	:: Q9SDW5|Q9SDW5_GENLU FtsZ protein - Gentiana lutea (Yellow gentian) :: Q1S6L5|Q1S6L5_MEDTR Cell division protein FtsZ - Medicago truncatula (Barrel medic) :: E = L	0	-0.196	-0.451	-0.222
ws|gi|51579809|gb|CV097645.1|CV097645	:: Q9SDW5|Q9SDW5_GENLU FtsZ protein - Gentiana lutea (Yellow gentian) :: Q1S6L5|Q1S6L5_MEDTR Cell division protein FtsZ - Medicago truncatula (Barrel medic) :: E = L	0	0.11	0.316	0.664	3
cso|Ctg739.1	(M) :: Q01402|NDK2_SPIOL Nucleoside diphosphate kinase 2, chloroplast precursor (EC 2.7.4.6) (Nucleoside diphosphate kinase II) (NDK II) (NDP kinase II) (NDPK II) [Contains: Nucleoside diphosphate kinase 2 high-molecular-weight; Nucleoside diphosphate kinase 2 low-molecular-weight] - Spinacia oleracea (Spinach) :: Q852S5	0	-0.079	-0.418	-0.185
cso|Ctg739.1	(M) :: Q01402|NDK2_SPIOL Nucleoside diphosphate kinase 2, chloroplast precursor (EC 2.7.4.6) (Nucleoside diphosphate kinase II) (NDK II) (NDP kinase II) (NDPK II) [Contains: Nucleoside diphosphate kinase 2 high-molecular-weight; Nucleoside diphosphate kinase 2 low-molecular-weight] - Spinacia oleracea (Spinach) :: Q852S5	0	-0.134	-0.311	-0.609	3
vv|Ctg1729.1	(M) :: O80816|O80816_ARATH T8F5.23 protein - Arabidopsis thaliana (Mouse-ear cress) :: Q8LDZ6|Q8LDZ6_ARATH Similar to gb|Z84386 anthranilate N-hydroxycinnamoyl/benzoyltransferase from Dianthus caryophyllus - Arabidopsis thaliana (Mouse-ear cress) :: E = L	0	-0.113	0.05	0.203
vv|Ctg1729.1	(M) :: O80816|O80816_ARATH T8F5.23 protein - Arabidopsis thaliana (Mouse-ear cress) :: Q8LDZ6|Q8LDZ6_ARATH Similar to gb|Z84386 anthranilate N-hydroxycinnamoyl/benzoyltransferase from Dianthus caryophyllus - Arabidopsis thaliana (Mouse-ear cress) :: E = L	0	-0.238	0.005	-0.095	1
ws|Ctg649.1	(M) :: Q9SM64|SODM_PRUPE Superoxide dismutase [Mn], mitochondrial precursor (EC 1.15.1.1) - Prunus persica (Peach) :: Q3SAW9	0	-0.029	0.04	-0.082
ws|Ctg649.1	(M) :: Q9SM64|SODM_PRUPE Superoxide dismutase [Mn], mitochondrial precursor (EC 1.15.1.1) - Prunus persica (Peach) :: Q3SAW9	0	-0.054	-0.068	-0.098	1
vv|Ctg4393.1	(M) :: Q42966|Q42966_TOBAC Nitrilase (EC 3.5.5.1) - Nicotiana tabacum (Common tobacco) :: Q5QGZ8|Q5QGZ8_LUPAN Nitrilase 4A - Lupinus angustifolius (Narrow-leaved blue lupin) :: E = L	0	0.147	0.098	0.016
vv|Ctg4393.1	(M) :: Q42966|Q42966_TOBAC Nitrilase (EC 3.5.5.1) - Nicotiana tabacum (Common tobacco) :: Q5QGZ8|Q5QGZ8_LUPAN Nitrilase 4A - Lupinus angustifolius (Narrow-leaved blue lupin) :: E = L	0	0.507	0.509	0.946	3
cso|Ctg2448.1	:: Q7Y073|Q7Y073_HEVBR Latex cyanogenic beta glucosidase - Hevea brasiliensis (Para rubber tree) :: Q9FIW4|Q9FIW4_ARATH Beta-glucosidase (At5g36890) - Arabidopsis thaliana (Mouse-ear cress) :: E = L	0	0.261	0.639	0.808
cso|Ctg2448.1	:: Q7Y073|Q7Y073_HEVBR Latex cyanogenic beta glucosidase - Hevea brasiliensis (Para rubber tree) :: Q9FIW4|Q9FIW4_ARATH Beta-glucosidase (At5g36890) - Arabidopsis thaliana (Mouse-ear cress) :: E = L	0	0.036	0.194	0.35	2
vv|Ctg161.1_F=1.2	(LC) (M) :: Q1STD4|Q1STD4_MEDTR RNA-binding region RNP-1 (RNA recognition motif) - Medicago truncatula (Barrel medic) :: Q9M549|Q9M549_CUCSA Poly(A)-binding protein - Cucumis sativus (Cucumber) :: E = L	0	-0.334	-0.459	0.034
vv|Ctg161.1_F=1.2	(LC) (M) :: Q1STD4|Q1STD4_MEDTR RNA-binding region RNP-1 (RNA recognition motif) - Medicago truncatula (Barrel medic) :: Q9M549|Q9M549_CUCSA Poly(A)-binding protein - Cucumis sativus (Cucumber) :: E = L	0	0.48	0.332	0.466	2
cso|Ctg1477.1	(M) :: Q9SZ53|Q9SZ53_ARATH Protein phosphatase 2C-like protein (AT4g31860/F11C18_60) - Arabidopsis thaliana (Mouse-ear cress) :: Q67UP9|Q67UP9_ORYSA Hypothetical protein P0453H04.39-1 (Os06g0651600 protein) - Oryza sativa (japonica cultivar-group) :: E = L	0	0.495	0.904	0.502
cso|Ctg1477.1	(M) :: Q9SZ53|Q9SZ53_ARATH Protein phosphatase 2C-like protein (AT4g31860/F11C18_60) - Arabidopsis thaliana (Mouse-ear cress) :: Q67UP9|Q67UP9_ORYSA Hypothetical protein P0453H04.39-1 (Os06g0651600 protein) - Oryza sativa (japonica cultivar-group) :: E = L	0	-0.197	-0.06	-0.016	3
cso|Ctg2995.1	:: Q8SMH8|Q8SMH8_PERAE RNA-binding protein - Persea americana (Avocado) :: Q40270|Q40270_MESCR RNA-binding protein precursor - Mesembryanthemum crystallinum (Common ice plant) :: E = L	0	-0.537	-0.971	-0.839
cso|Ctg2995.1	:: Q8SMH8|Q8SMH8_PERAE RNA-binding protein - Persea americana (Avocado) :: Q40270|Q40270_MESCR RNA-binding protein precursor - Mesembryanthemum crystallinum (Common ice plant) :: E = L	0	0.176	0.142	-0.051	3
vv|Ctg3568.1	(M) :: Q7XAB8|THF1_SOLTU Protein THYLAKOID FORMATION1, chloroplast precursor - Solanum tuberosum (Potato) :: Q9SKT0|THF1_ARATH Protein THYLAKOID FORMATION1, chloroplast precursor - Arabidopsis thaliana (Mouse-ear cress) :: E = L	0	-0.135	-0.458	-0.395
vv|Ctg3568.1	(M) :: Q7XAB8|THF1_SOLTU Protein THYLAKOID FORMATION1, chloroplast precursor - Solanum tuberosum (Potato) :: Q9SKT0|THF1_ARATH Protein THYLAKOID FORMATION1, chloroplast precursor - Arabidopsis thaliana (Mouse-ear cress) :: E = L	0	0.022	-0.025	-0.025	2
ws|gi|47061129|gb|CN601833.1|CN601833	(M) :: Q2V3D0|Q2V3D0_ARATH Protein At4g31990 - Arabidopsis thaliana (Mouse-ear cress) :: P46248|AAT5_ARATH Aspartate aminotransferase, chloroplast precursor (EC 2.6.1.1) (Transaminase A) - Arabidopsis thaliana (Mouse-ear cress) :: E = L	0	-0.056	0.055	-0.275
ws|gi|47061129|gb|CN601833.1|CN601833	(M) :: Q2V3D0|Q2V3D0_ARATH Protein At4g31990 - Arabidopsis thaliana (Mouse-ear cress) :: P46248|AAT5_ARATH Aspartate aminotransferase, chloroplast precursor (EC 2.6.1.1) (Transaminase A) - Arabidopsis thaliana (Mouse-ear cress) :: E = L	0	0.037	0.267	0.305	1
vvfl|gi|2425107|gb|AAB70837.	:: O22511|O22511_VITVI Glutathione reductase (NADPH) (EC 1.6.4.2) (Fragment) - Vitis vinifera (Grape) :: P80461|GSHRP_TOBAC Glutathione reductase, chloroplast precursor (EC 1.8.1.7) (GR) (GRase) (Fragment) - Nicotiana tabacum (Common tobacco) :: E = L	0	0.394	-0.182	0.266
vvfl|gi|2425107|gb|AAB70837.	:: O22511|O22511_VITVI Glutathione reductase (NADPH) (EC 1.6.4.2) (Fragment) - Vitis vinifera (Grape) :: P80461|GSHRP_TOBAC Glutathione reductase, chloroplast precursor (EC 1.8.1.7) (GR) (GRase) (Fragment) - Nicotiana tabacum (Common tobacco) :: E = L	0	-0.162	0.096	-0.011	1
vvfl|gi|7264740|gb|AAF44335.1|AF195866_1	(M) :: Q9M6B5|Q9M6B5_VITVI Alcohol dehydrogenase 6 - Vitis vinifera (Grape) :: Q9FZ01|Q9FZ01_VITVI Alcohol dehydrogenase 2 (EC 1.1.1.1) - Vitis vinifera (Grape) :: E = L	0	0.069	0.101	-0.096
vvfl|gi|7264740|gb|AAF44335.1|AF195866_1	(M) :: Q9M6B5|Q9M6B5_VITVI Alcohol dehydrogenase 6 - Vitis vinifera (Grape) :: Q9FZ01|Q9FZ01_VITVI Alcohol dehydrogenase 2 (EC 1.1.1.1) - Vitis vinifera (Grape) :: E = L	0	0.032	-0.024	-0.032	1
vv|Ctg3572.1	(M) :: Q38M62|Q38M62_SOLTU Hypothetical protein - Solanum tuberosum (Potato) :: Q6EUK2|Q6EUK2_ORYSA Putative U2 snRNP protein A' (Os02g0234800 protein) - Oryza sativa (japonica cultivar-group) :: E = L	0	-0.069	-0.106	0.051
vv|Ctg3572.1	(M) :: Q38M62|Q38M62_SOLTU Hypothetical protein - Solanum tuberosum (Potato) :: Q6EUK2|Q6EUK2_ORYSA Putative U2 snRNP protein A' (Os02g0234800 protein) - Oryza sativa (japonica cultivar-group) :: E = L	0	0.053	-0.115	0.007	1
ws|Ctg1720.1	:: Q1T416|Q1T416_MEDTR SKP1 component (SKP1-like a) - Medicago truncatula (Barrel medic) :: Q1T413|Q1T413_MEDTR SKP1 component (SKP1-like b) - Medicago truncatula (Barrel medic) :: E = L	0	-0.043	0.92	0.626
ws|Ctg1720.1	:: Q1T416|Q1T416_MEDTR SKP1 component (SKP1-like a) - Medicago truncatula (Barrel medic) :: Q1T413|Q1T413_MEDTR SKP1 component (SKP1-like b) - Medicago truncatula (Barrel medic) :: E = L	0	0.021	-0.197	-0.139	3
ws|Ctg536.1	(M) :: Q9XF70|Q9XF70_HEVBR Thioredoxin h - Hevea brasiliensis (Para rubber tree) :: Q2HIL3|Q2HIL3_ARATH At1g11530 - Arabidopsis thaliana (Mouse-ear cress) :: E = L	0	-0.281	-0.004	-0.534
ws|Ctg536.1	(M) :: Q9XF70|Q9XF70_HEVBR Thioredoxin h - Hevea brasiliensis (Para rubber tree) :: Q2HIL3|Q2HIL3_ARATH At1g11530 - Arabidopsis thaliana (Mouse-ear cress) :: E = L	0	-0.049	-0.072	-0.108	2
css|Ctg526.1	(M) :: Q8LL68|Q8LL68_HEVBR Latex plastidic aldolase-like protein - Hevea brasiliensis (Para rubber tree) :: Q9SXX5|Q9SXX5_NICPA Plastidic aldolase - Nicotiana paniculata :: E = L	0	-0.422	-0.365	-0.424
css|Ctg526.1	(M) :: Q8LL68|Q8LL68_HEVBR Latex plastidic aldolase-like protein - Hevea brasiliensis (Para rubber tree) :: Q9SXX5|Q9SXX5_NICPA Plastidic aldolase - Nicotiana paniculata :: E = L	0	-0.508	-0.398	-0.484	1
cso|gi|26266308|gb|CA817371.1|CA817371	:: Q40430|Q40430_NICSY PSI-H precursor - Nicotiana sylvestris (Wood tobacco) :: O65101|PSAH_MAIZE Photosystem I reaction center subunit VI, chloroplast precursor (PSI-H) (Light-harvesting complex I 11 kDa protein) - Zea mays (Maize) :: E = L	0	-0.118	-0.477	-0.732
cso|gi|26266308|gb|CA817371.1|CA817371	:: Q40430|Q40430_NICSY PSI-H precursor - Nicotiana sylvestris (Wood tobacco) :: O65101|PSAH_MAIZE Photosystem I reaction center subunit VI, chloroplast precursor (PSI-H) (Light-harvesting complex I 11 kDa protein) - Zea mays (Maize) :: E = L	0	-0.095	-0.188	-0.59	1
vv|gi|110722730|gb|EE099232.1|EE099232	(M) :: Q9AT34|RS15A_DAUCA 40S ribosomal protein S15a - Daucus carota (Carrot) :: Q3HRZ3|Q3HRZ3_SOLTU Hypothetical protein - Solanum tuberosum (Potato) :: E = L	0	-0.141	0.031	0.071
vv|gi|110722730|gb|EE099232.1|EE099232	(M) :: Q9AT34|RS15A_DAUCA 40S ribosomal protein S15a - Daucus carota (Carrot) :: Q3HRZ3|Q3HRZ3_SOLTU Hypothetical protein - Solanum tuberosum (Potato) :: E = L	0	-0.127	-0.055	-0.043	1
vv|Ctg730.1	(M) :: O65744|O65744_CICAR GDP dissociation inhibitor - Cicer arietinum (Chickpea) (Garbanzo) :: O22402|O22402_TOBAC GDP dissociation inhibitor - Nicotiana tabacum (Common tobacco) :: E = L	0	-0.165	0.056	0.259
vv|Ctg730.1	(M) :: O65744|O65744_CICAR GDP dissociation inhibitor - Cicer arietinum (Chickpea) (Garbanzo) :: O22402|O22402_TOBAC GDP dissociation inhibitor - Nicotiana tabacum (Common tobacco) :: E = L	0	-0.216	0.019	0.12	1
vv|Ctg90.1_F=-3.4	(LC) :: Q9M3U4|Q9M3U4_VITVI Beta 1-3 glucanase - Vitis vinifera (Grape) :: Q944B1|Q944B1_PRUPE Beta-1,3-glucanase - Prunus persica (Peach) :: E = L	0	-0.329	-0.11	-0.787
vv|Ctg90.1_F=-3.4	(LC) :: Q9M3U4|Q9M3U4_VITVI Beta 1-3 glucanase - Vitis vinifera (Grape) :: Q944B1|Q944B1_PRUPE Beta-1,3-glucanase - Prunus persica (Peach) :: E = L	0	0.326	0.074	-0.409	2
vv|Ctg3384.1	(M) :: Q9T082|Q9T082_ARATH Hypothetical protein AT4g27580 - Arabidopsis thaliana (Mouse-ear cress) :: Q93VP9|Q93VP9_ARATH Hypothetical protein At4g27585 (Stomatin-like protein) - Arabidopsis thaliana (Mouse-ear cress) :: E = L	0	0.055	-0.029	0.195
vv|Ctg3384.1	(M) :: Q9T082|Q9T082_ARATH Hypothetical protein AT4g27580 - Arabidopsis thaliana (Mouse-ear cress) :: Q93VP9|Q93VP9_ARATH Hypothetical protein At4g27585 (Stomatin-like protein) - Arabidopsis thaliana (Mouse-ear cress) :: E = L	0	0.156	0.09	0.128	1
cso|Ctg723.1	:: Q9C891|Q9C891_ARATH Hypothetical protein F7A10.7 (At1g55210) - Arabidopsis thaliana (Mouse-ear cress) :: Q9C523|Q9C523_ARATH Dirigent protein, putative (At1g58170) (Hypothetical protein At1g58170/68103_m00125) (Hypothetical protein T15M6.17) - Arabidopsis thaliana (Mouse-ear cress) :: E = L	0	-0.495	-0.399	-0.036
cso|Ctg723.1	:: Q9C891|Q9C891_ARATH Hypothetical protein F7A10.7 (At1g55210) - Arabidopsis thaliana (Mouse-ear cress) :: Q9C523|Q9C523_ARATH Dirigent protein, putative (At1g58170) (Hypothetical protein At1g58170/68103_m00125) (Hypothetical protein T15M6.17) - Arabidopsis thaliana (Mouse-ear cress) :: E = L	0	-0.093	-0.163	-0.183	1
vv|Ctg15160.1	:: P27484|GRP2_NICSY Glycine-rich protein 2 - Nicotiana sylvestris (Wood tobacco) :: Q41188|Q41188_ARATH Glycine-rich protein (AT4g38680/F20M13_240) (Putative glycine-rich protein 2) (GRP2) (Putative glycine-rich protein GRP2) - Arabidopsis thaliana (Mouse-ear cress) :: E = L	0	-0.075	-0.065	-0.319
vv|Ctg15160.1	:: P27484|GRP2_NICSY Glycine-rich protein 2 - Nicotiana sylvestris (Wood tobacco) :: Q41188|Q41188_ARATH Glycine-rich protein (AT4g38680/F20M13_240) (Putative glycine-rich protein 2) (GRP2) (Putative glycine-rich protein GRP2) - Arabidopsis thaliana (Mouse-ear cress) :: E = L	0	-0.498	-0.301	-0.373	1
cso|Ctg4868.1	(M) :: Q5QHW7|Q5QHW7_VIGUN Chloroplast thylakoid-bound ascorbate peroxidase - Vigna unguiculata (Cowpea) :: Q9XPR6|Q9XPR6_TOBAC Thylakoid-bound ascorbate peroxidase (EC 1.11.1.11) - Nicotiana tabacum (Common tobacco) :: E = L	0	-0.172	-0.133	-0.112
cso|Ctg4868.1	(M) :: Q5QHW7|Q5QHW7_VIGUN Chloroplast thylakoid-bound ascorbate peroxidase - Vigna unguiculata (Cowpea) :: Q9XPR6|Q9XPR6_TOBAC Thylakoid-bound ascorbate peroxidase (EC 1.11.1.11) - Nicotiana tabacum (Common tobacco) :: E = L	0	-0.188	-0.193	-0.342	2
cso|Ctg1206.1	(M) :: O04428|O04428_CITPA Hypothetical protein - Citrus paradisi (Grapefruit) :: O65398|O65398_ARATH F12F1.32 protein (Protein At1g11840) (At1g11840/F12F1_32) (Lactoylglutathione lyase-like protein) (Glyoxalase I homolog) - Arabidopsis thaliana (Mouse-ear cress) :: E = L	0	-0.049	0.211	0.643
cso|Ctg1206.1	(M) :: O04428|O04428_CITPA Hypothetical protein - Citrus paradisi (Grapefruit) :: O65398|O65398_ARATH F12F1.32 protein (Protein At1g11840) (At1g11840/F12F1_32) (Lactoylglutathione lyase-like protein) (Glyoxalase I homolog) - Arabidopsis thaliana (Mouse-ear cress) :: E = L	0	-0.162	-0.079	0.08	3
vv|Ctg3112.1	:: Q1SLQ8|Q1SLQ8_MEDTR Dihydrolipoamide succinyltransferase - Medicago truncatula (Barrel medic) :: Q5M729|OPD23_ARATH Dihydrolipoyllysine-residue acetyltransferase component 3 of pyruvate dehydrogenase complex, mitochondrial precursor (EC 2.3.1.12) (Pyruvate dehydrogenase complex E2 subunit 3) (PDCE2) (E2) (Dihydrolipoamide S-acetyltransferase component 3 of pyruvate dehydrogenase complex) (PDC-…	0	0.354	0.604	0.42
vv|Ctg3112.1	:: Q1SLQ8|Q1SLQ8_MEDTR Dihydrolipoamide succinyltransferase - Medicago truncatula (Barrel medic) :: Q5M729|OPD23_ARATH Dihydrolipoyllysine-residue acetyltransferase component 3 of pyruvate dehydrogenase complex, mitochondrial precursor (EC 2.3.1.12) (Pyruvate dehydrogenase complex E2 subunit 3) (PDCE2) (E2) (Dihydrolipoamide S-acetyltransferase component 3 of pyruvate dehydrogenase complex) (PDC-…	0	0.096	0.064	0.089	2
vv|Ctg9947.1	:: Q6ZBX9|Q6ZBX9_ORYSA Putative C2 domain-containing protein (Os08g0562600 protein) - Oryza sativa (japonica cultivar-group) :: Q651B1|Q651B1_ORYSA Hypothetical protein B1331F11.7 (Os09g0571200 protein) - Oryza sativa (japonica cultivar-group) :: E = L	0	-0.219	-0.82	-0.467
vv|Ctg9947.1	:: Q6ZBX9|Q6ZBX9_ORYSA Putative C2 domain-containing protein (Os08g0562600 protein) - Oryza sativa (japonica cultivar-group) :: Q651B1|Q651B1_ORYSA Hypothetical protein B1331F11.7 (Os09g0571200 protein) - Oryza sativa (japonica cultivar-group) :: E = L	0	1.078	0.68	0.792	3
vv|gi|71857120|gb|DT006175.1|DT006175	(M) :: Q7XAS3|Q7XAS3_GOSHI Beta-D-glucosidase - Gossypium hirsutum (Upland cotton) :: O82151|O82151_TOBAC Beta-D-glucan exohydrolase - Nicotiana tabacum (Common tobacco) :: E = L SP	0	-0.323	-0.252	-0.842
vv|gi|71857120|gb|DT006175.1|DT006175	(M) :: Q7XAS3|Q7XAS3_GOSHI Beta-D-glucosidase - Gossypium hirsutum (Upland cotton) :: O82151|O82151_TOBAC Beta-D-glucan exohydrolase - Nicotiana tabacum (Common tobacco) :: E = L SP	0	-0.01	-0.101	-0.326	2
ws|Ctg793.1	(M) :: Q1SL61|Q1SL61_MEDTR Mov34-1; Flagellar motor switch protein FliG-like - Medicago truncatula (Barrel medic) :: Q0WQQ6|Q0WQQ6_ARATH 26S proteasome, non-ATPase regulatory subunit - Arabidopsis thaliana (Mouse-ear cress) :: E = L	0	-0.227	-0.346	-0.042
ws|Ctg793.1	(M) :: Q1SL61|Q1SL61_MEDTR Mov34-1; Flagellar motor switch protein FliG-like - Medicago truncatula (Barrel medic) :: Q0WQQ6|Q0WQQ6_ARATH 26S proteasome, non-ATPase regulatory subunit - Arabidopsis thaliana (Mouse-ear cress) :: E = L	0	0.054	0.058	0.238	1
vvfl|gi|28629126|gb|AAO49473.	(M) :: Q84U32|Q84U32_VITVI Putative serine/threonine kinase - Vitis vinifera (Grape) :: Q94AZ4|Q94AZ4_ARATH At1g12310/F5O11_2 - Arabidopsis thaliana (Mouse-ear cress) :: E = L	0	0.07	-0.058	0.099
vvfl|gi|28629126|gb|AAO49473.	(M) :: Q84U32|Q84U32_VITVI Putative serine/threonine kinase - Vitis vinifera (Grape) :: Q94AZ4|Q94AZ4_ARATH At1g12310/F5O11_2 - Arabidopsis thaliana (Mouse-ear cress) :: E = L	0	0.284	0.084	0.017	1
css|Ctg628.1	(M) :: Q9M6R4|Q9M6R4_GOSHI Glutathione S-transferase - Gossypium hirsutum (Upland cotton) :: Q9S7M6|Q9S7M6_PAPSO Glutathione S-transferase 2 (EC 2.5.1.18) (Glutathione S-transferase 1) - Papaver somniferum (Opium poppy) :: E = L	0	-0.428	-0.543	0.376
css|Ctg628.1	(M) :: Q9M6R4|Q9M6R4_GOSHI Glutathione S-transferase - Gossypium hirsutum (Upland cotton) :: Q9S7M6|Q9S7M6_PAPSO Glutathione S-transferase 2 (EC 2.5.1.18) (Glutathione S-transferase 1) - Papaver somniferum (Opium poppy) :: E = L	0	0.097	0.163	0.343	2
vv|Ctg32.1_F=2.1	(LC) (M) :: Q1S825|Q1S825_MEDTR Translation factor; Elongation factor G, III and V - Medicago truncatula (Barrel medic) :: Q7XTK1|Q7XTK1_ORYSA OSJNBa0020P07.3 protein (Elongation factor) (Os04g0118400 protein) - Oryza sativa (japonica cultivar-group) :: E = L	0	0.49	1.055	1.136
vv|Ctg32.1_F=2.1	(LC) (M) :: Q1S825|Q1S825_MEDTR Translation factor; Elongation factor G, III and V - Medicago truncatula (Barrel medic) :: Q7XTK1|Q7XTK1_ORYSA OSJNBa0020P07.3 protein (Elongation factor) (Os04g0118400 protein) - Oryza sativa (japonica cultivar-group) :: E = L	0	-0.239	0.247	0.215	3
vvfl|gi|91983992|ref|YP_567076.	(M) :: Q0ZJ20|PSAA_VITVI Photosystem I P700 chlorophyll a apoprotein A1 (PsaA) (PSI-A) - Vitis vinifera (Grape) :: A0A335|PSAA_COFAR Photosystem I P700 chlorophyll a apoprotein A1 (PsaA) (PSI-A) - Coffea arabica (Coffee) :: E = L	0	-0.233	0.043	-0.382
vvfl|gi|91983992|ref|YP_567076.	(M) :: Q0ZJ20|PSAA_VITVI Photosystem I P700 chlorophyll a apoprotein A1 (PsaA) (PSI-A) - Vitis vinifera (Grape) :: A0A335|PSAA_COFAR Photosystem I P700 chlorophyll a apoprotein A1 (PsaA) (PSI-A) - Coffea arabica (Coffee) :: E = L	0	-0.2	-0.268	-0.479	1
cso|Ctg7029.1	(M) :: Q6H667|Q6H667_ORYSA Thylakoid lumenal protein-like (Os02g0643500 protein) - Oryza sativa (japonica cultivar-group) :: Q94C72|Q94C72_ARATH Hypothetical protein At1g12250 - Arabidopsis thaliana (Mouse-ear cress) :: E = L	0	0	-0.014	-0.021
cso|Ctg7029.1	(M) :: Q6H667|Q6H667_ORYSA Thylakoid lumenal protein-like (Os02g0643500 protein) - Oryza sativa (japonica cultivar-group) :: Q94C72|Q94C72_ARATH Hypothetical protein At1g12250 - Arabidopsis thaliana (Mouse-ear cress) :: E = L	0	-0.015	0.735	0.516	3
vv|Ctg3398.1	(M) :: Q93ZN9|Q93ZN9_ARATH AT4g33680/T16L1_170 (Aminotransferase AGD2) (Hypothetical protein At4g33680) - Arabidopsis thaliana (Mouse-ear cress) :: Q1RSX0|Q1RSX0_MEDTR Aminotransferases class-I pyridoxal-phosphate-binding site - Medicago truncatula (Barrel medic) :: E = L	0	-0.328	-0.428	-0.029
vv|Ctg3398.1	(M) :: Q93ZN9|Q93ZN9_ARATH AT4g33680/T16L1_170 (Aminotransferase AGD2) (Hypothetical protein At4g33680) - Arabidopsis thaliana (Mouse-ear cress) :: Q1RSX0|Q1RSX0_MEDTR Aminotransferases class-I pyridoxal-phosphate-binding site - Medicago truncatula (Barrel medic) :: E = L	0	-0.398	-0.154	-0.284	1
vv|Ctg1005.1	:: Q9SZX3|ASSY_ARATH Argininosuccinate synthase, chloroplast precursor (EC 6.3.4.5) (Citrulline--aspartate ligase) - Arabidopsis thaliana (Mouse-ear cress) :: Q2QVC1|Q2QVC1_ORYSA Argininosuccinate synthase (EC 6.3.4.5) (Citrulline--aspartate ligase) - Oryza sativa (japonica cultivar-group) :: E = L	0	-0.042	-0.284	0.002
vv|Ctg1005.1	:: Q9SZX3|ASSY_ARATH Argininosuccinate synthase, chloroplast precursor (EC 6.3.4.5) (Citrulline--aspartate ligase) - Arabidopsis thaliana (Mouse-ear cress) :: Q2QVC1|Q2QVC1_ORYSA Argininosuccinate synthase (EC 6.3.4.5) (Citrulline--aspartate ligase) - Oryza sativa (japonica cultivar-group) :: E = L	0	-0.061	0.099	-0.025	1
vv|Ctg1375.1	(M) :: Q9SZ83|Y4967_ARATH Probable oxidoreductase At4g09670 (EC 1.-.-.-) - Arabidopsis thaliana (Mouse-ear cress) :: Q39684|Q39684_DAUCA AX110P - Daucus carota (Carrot) :: E = L	0	0.064	-0.196	0.112
vv|Ctg1375.1	(M) :: Q9SZ83|Y4967_ARATH Probable oxidoreductase At4g09670 (EC 1.-.-.-) - Arabidopsis thaliana (Mouse-ear cress) :: Q39684|Q39684_DAUCA AX110P - Daucus carota (Carrot) :: E = L	0	0.006	0.023	-0.014	1
css|Ctg1358.1	(M) :: Q3E953|Q3E953_ARATH Protein At5g25450 - Arabidopsis thaliana (Mouse-ear cress) :: P48502|UCR6_SOLTU Ubiquinol-cytochrome c reductase complex 14 kDa protein (EC 1.10.2.2) (CR14) - Solanum tuberosum (Potato) :: E = L	0	0.138	0.37	0.22
css|Ctg1358.1	(M) :: Q3E953|Q3E953_ARATH Protein At5g25450 - Arabidopsis thaliana (Mouse-ear cress) :: P48502|UCR6_SOLTU Ubiquinol-cytochrome c reductase complex 14 kDa protein (EC 1.10.2.2) (CR14) - Solanum tuberosum (Potato) :: E = L	0	0.201	0.061	0.012	2
ws|Ctg502.1	:: Q8VZG5|Q8VZG5_ARATH At1g78060/F28K19_32 - Arabidopsis thaliana (Mouse-ear cress) :: Q9SGZ5|Q9SGZ5_ARATH F28K19.27 - Arabidopsis thaliana (Mouse-ear cress) :: E = L	0	0.017	0.022	-0.268
ws|Ctg502.1	:: Q8VZG5|Q8VZG5_ARATH At1g78060/F28K19_32 - Arabidopsis thaliana (Mouse-ear cress) :: Q9SGZ5|Q9SGZ5_ARATH F28K19.27 - Arabidopsis thaliana (Mouse-ear cress) :: E = L	0	-0.122	-0.038	-0.291	1
ws|Ctg11.1	:: O23950|O23950_GOSHI Endo-xyloglucan transferase (Fragment) - Gossypium hirsutum (Upland cotton) :: Q7Y252|Q7Y252_GOSHI Xyloglucan endotransglycosylase - Gossypium hirsutum (Upland cotton) :: E = L	0	-0.253	-0.371	-0.779
ws|Ctg11.1	:: O23950|O23950_GOSHI Endo-xyloglucan transferase (Fragment) - Gossypium hirsutum (Upland cotton) :: Q7Y252|Q7Y252_GOSHI Xyloglucan endotransglycosylase - Gossypium hirsutum (Upland cotton) :: E = L	0	-0.452	-0.697	-0.93	1
css|gi|110401960|gb|EC968588.1|EC968588	(M) :: Q9SYV0|Q9SYV0_SOLLC 17.6 kD class I small heat shock protein (Type I small heat shock protein 17.6 kDa isoform) - Solanum lycopersicum (Tomato) (Lycopersicon esculentum) :: Q9SYU8|Q9SYU8_SOLLC 17.7 kD class I small heat shock protein (Type I small heat shock protein 17.7 kDa I2I isoform) - Solanum lycopersicum (Tomato) (Lycopersicon esculentum) :: E = L	0	-0.475	-1.536	-0.222
css|gi|110401960|gb|EC968588.1|EC968588	(M) :: Q9SYV0|Q9SYV0_SOLLC 17.6 kD class I small heat shock protein (Type I small heat shock protein 17.6 kDa isoform) - Solanum lycopersicum (Tomato) (Lycopersicon esculentum) :: Q9SYU8|Q9SYU8_SOLLC 17.7 kD class I small heat shock protein (Type I small heat shock protein 17.7 kDa I2I isoform) - Solanum lycopersicum (Tomato) (Lycopersicon esculentum) :: E = L	0	-0.065	-0.341	-0.457	3
ws|Ctg1128.1	:: Q93W28|Q93W28_ARATH AT4g15540/dl3810w (Expressed protein) (Hypothetical protein) - Arabidopsis thaliana (Mouse-ear cress) :: Q6AVA4|Q6AVA4_ORYSA Hypothetical protein OJ1174_H11.9 - Oryza sativa (japonica cultivar-group) :: E = L	0	-0.125	-0.494	-0.325
ws|Ctg1128.1	:: Q93W28|Q93W28_ARATH AT4g15540/dl3810w (Expressed protein) (Hypothetical protein) - Arabidopsis thaliana (Mouse-ear cress) :: Q6AVA4|Q6AVA4_ORYSA Hypothetical protein OJ1174_H11.9 - Oryza sativa (japonica cultivar-group) :: E = L	0	0.924	0.641	1.117	3
ws|Ctg1652.1	(M) :: Q8S945|Q8S945_BRACM NDPK III - Brassica campestris (Field mustard) :: Q2KK37|Q2KK37_THLCA Putative nucleoside diphosphate kinase III - Thlaspi caerulescens (Alpine penny-cress) (Thlaspi calaminare) :: E = L	0	-0.13	0.113	0.304
ws|Ctg1652.1	(M) :: Q8S945|Q8S945_BRACM NDPK III - Brassica campestris (Field mustard) :: Q2KK37|Q2KK37_THLCA Putative nucleoside diphosphate kinase III - Thlaspi caerulescens (Alpine penny-cress) (Thlaspi calaminare) :: E = L	0	0.084	0.068	0.158	1
cso|Ctg1126.1	(M) :: Q5CZ53|Q5CZ53_SOLTU Pom30 protein - Solanum tuberosum (Potato) :: Q38HV8|Q38HV8_SOLTU POM30-like protein - Solanum tuberosum (Potato) :: E = L	0	0.174	-0.124	0.089
cso|Ctg1126.1	(M) :: Q5CZ53|Q5CZ53_SOLTU Pom30 protein - Solanum tuberosum (Potato) :: Q38HV8|Q38HV8_SOLTU POM30-like protein - Solanum tuberosum (Potato) :: E = L	0	0.277	0.187	0.286	1
vv|Ctg7478.1	:: Q3HRQ2|Q3HRQ2_9MAGN Glyoxal oxidase - Vitis pseudoreticulata :: Q9M332|Q9M332_ARATH Hypothetical protein F5K20_250 (At3g53950/F5K20_250) (Hypothetical protein At3g53950/F5K20_250) - Arabidopsis thaliana (Mouse-ear cress) :: E = L	0	-0.009	-0.444	-0.718
vv|Ctg7478.1	:: Q3HRQ2|Q3HRQ2_9MAGN Glyoxal oxidase - Vitis pseudoreticulata :: Q9M332|Q9M332_ARATH Hypothetical protein F5K20_250 (At3g53950/F5K20_250) (Hypothetical protein At3g53950/F5K20_250) - Arabidopsis thaliana (Mouse-ear cress) :: E = L	0	-0.03	0.029	-0.643	1
vv|Ctg2909.1	(M) :: Q9LV33|Q9LV33_ARATH Beta-glucosidase (Beta-glucosidase, putative) - Arabidopsis thaliana (Mouse-ear cress) :: Q8VWL8|Q8VWL8_SOLLC Beta-mannosidase (Beta-mannosidase enzyme) - Solanum lycopersicum (Tomato) (Lycopersicon esculentum) :: E = L SP	0	-0.476	0.142	-0.756
vv|Ctg2909.1	(M) :: Q9LV33|Q9LV33_ARATH Beta-glucosidase (Beta-glucosidase, putative) - Arabidopsis thaliana (Mouse-ear cress) :: Q8VWL8|Q8VWL8_SOLLC Beta-mannosidase (Beta-mannosidase enzyme) - Solanum lycopersicum (Tomato) (Lycopersicon esculentum) :: E = L SP	0	0.179	0.195	0.066	3
cso|Ctg229.1	(M) :: Q2QCX5|Q2QCX5_GOSHI Gibberellin 20-oxidase 1 - Gossypium hirsutum (Upland cotton) :: A2IBF9|A2IBF9_GOSHI Flavanone-3-hydroxylase - Gossypium hirsutum (Upland cotton) :: E = L	0	0.769	0.967	2.508
cso|Ctg229.1	(M) :: Q2QCX5|Q2QCX5_GOSHI Gibberellin 20-oxidase 1 - Gossypium hirsutum (Upland cotton) :: A2IBF9|A2IBF9_GOSHI Flavanone-3-hydroxylase - Gossypium hirsutum (Upland cotton) :: E = L	0	0.425	0.685	1.435	1
vv|Ctg296.1	(M) :: Q1SZ48|Q1SZ48_MEDTR AAA ATPase, central region; Homeodomain-like - Medicago truncatula (Barrel medic) :: Q06B50|Q06B50_9ROSI Chloroplast ribulose-1,5-bisphosphate carboxylase/oxygenase activase large protein isoform - Acer rubrum (red maple) :: E = L	0	-0.466	-1.047	-0.36
vv|Ctg296.1	(M) :: Q1SZ48|Q1SZ48_MEDTR AAA ATPase, central region; Homeodomain-like - Medicago truncatula (Barrel medic) :: Q06B50|Q06B50_9ROSI Chloroplast ribulose-1,5-bisphosphate carboxylase/oxygenase activase large protein isoform - Acer rubrum (red maple) :: E = L	0	-0.348	-0.149	-0.395	2
cso|Ctg150.1	(M) :: P93133|P93133_EUCGL NADP-isocitrate dehydrogenase - Eucalyptus globulus (Blue gum) :: A0EJ87|A0EJ87_9ROSI Cytosolic NADP+-isocitrate dehydrogenase (EC 1.1.1.42) - Populus tremula x Populus alba :: E = L	0	0.143	0.602	1.365
cso|Ctg150.1	(M) :: P93133|P93133_EUCGL NADP-isocitrate dehydrogenase - Eucalyptus globulus (Blue gum) :: A0EJ87|A0EJ87_9ROSI Cytosolic NADP+-isocitrate dehydrogenase (EC 1.1.1.42) - Populus tremula x Populus alba :: E = L	0	-0.294	-0.28	-0.158	3
cso|Ctg3172.1	(M) :: Q1RVJ0|Q1RVJ0_MEDTR Glutathione S-transferase, N-terminal domain, putative - Medicago truncatula (Barrel medic) :: Q9FQE1|Q9FQE1_SOYBN Glutathione S-transferase GST 17 (EC 2.5.1.18) - Glycine max (Soybean) :: E = L	0	-0.358	-0.686	-0.499
cso|Ctg3172.1	(M) :: Q1RVJ0|Q1RVJ0_MEDTR Glutathione S-transferase, N-terminal domain, putative - Medicago truncatula (Barrel medic) :: Q9FQE1|Q9FQE1_SOYBN Glutathione S-transferase GST 17 (EC 2.5.1.18) - Glycine max (Soybean) :: E = L	0	-0.217	-0.296	-0.321	1
ws|Ctg547.1	:: Q93Z16|Q93Z16_ARATH AT4g21150/F7J7_90 - Arabidopsis thaliana (Mouse-ear cress) :: Q5N7W3|Q5N7W3_ORYSA Putative ribophorin II (Os01g0911200 protein) - Oryza sativa (japonica cultivar-group) :: E = L	0	-0.161	-0.236	-0.168
ws|Ctg547.1	:: Q93Z16|Q93Z16_ARATH AT4g21150/F7J7_90 - Arabidopsis thaliana (Mouse-ear cress) :: Q5N7W3|Q5N7W3_ORYSA Putative ribophorin II (Os01g0911200 protein) - Oryza sativa (japonica cultivar-group) :: E = L	0	0.363	0.164	0.21	2
vv|Ctg3747.1	(M) :: Q93Y05|Q93Y05_ARATH Proline iminopeptidase - Arabidopsis thaliana (Mouse-ear cress) :: P93732|PIP_ARATH Proline iminopeptidase (EC 3.4.11.5) (PIP) (Prolyl aminopeptidase) (PAP) - Arabidopsis thaliana (Mouse-ear cress) :: E = L	0	0.229	0.028	0.052
vv|Ctg3747.1	(M) :: Q93Y05|Q93Y05_ARATH Proline iminopeptidase - Arabidopsis thaliana (Mouse-ear cress) :: P93732|PIP_ARATH Proline iminopeptidase (EC 3.4.11.5) (PIP) (Prolyl aminopeptidase) (PAP) - Arabidopsis thaliana (Mouse-ear cress) :: E = L	0	-0.201	-0.048	-0.202	1
ws|Ctg150.1	(M) :: O22518|RSSA_SOYBN 40S ribosomal protein SA (p40) - Glycine max (Soybean) :: O80377|RSSA_DAUCA 40S ribosomal protein SA (p40) - Daucus carota (Carrot) :: E = L	0	0.114	0.059	0.175
ws|Ctg150.1	(M) :: O22518|RSSA_SOYBN 40S ribosomal protein SA (p40) - Glycine max (Soybean) :: O80377|RSSA_DAUCA 40S ribosomal protein SA (p40) - Daucus carota (Carrot) :: E = L	0	0.028	0.083	0.053	1
csp|Ctg918.1	:: Q69NG5|Q69NG5_ORYSA Putative 6-phosphogluconolactonase (Os09g0529100 protein) - Oryza sativa (japonica cultivar-group) :: Q84XU3|Q84XU3_ELAGV Putative 6-phosphogluconolactonase (Fragment) - Elaeis guineensis var. tenera (Oil palm) :: E = L	0	0.035	0.074	0.144
csp|Ctg918.1	:: Q69NG5|Q69NG5_ORYSA Putative 6-phosphogluconolactonase (Os09g0529100 protein) - Oryza sativa (japonica cultivar-group) :: Q84XU3|Q84XU3_ELAGV Putative 6-phosphogluconolactonase (Fragment) - Elaeis guineensis var. tenera (Oil palm) :: E = L	0	0.1	-0.029	0.156	1
css|gi|110396092|gb|EC961767.1|EC961767	:: Q9LW90|Q9LW90_TOBAC DC1.2 homologue - Nicotiana tabacum (Common tobacco) :: Q0Z7S4|Q0Z7S4_9SOLN Pectin methylesterase inhibitor isoform - Solanum phureja :: E = L	0	-0.142	-0.087	-0.876
css|gi|110396092|gb|EC961767.1|EC961767	:: Q9LW90|Q9LW90_TOBAC DC1.2 homologue - Nicotiana tabacum (Common tobacco) :: Q0Z7S4|Q0Z7S4_9SOLN Pectin methylesterase inhibitor isoform - Solanum phureja :: E = L	0	0.254	0.283	0.181	3
ws|Ctg509.1	(M) :: O48645|O48645_SOLLC CLB1 - Solanum lycopersicum (Tomato) (Lycopersicon esculentum) :: Q9LEX1|Q9LEX1_ARATH CaLB protein (At3g61050) - Arabidopsis thaliana (Mouse-ear cress) :: E = L SP	0	0.024	0.08	0.001
ws|Ctg509.1	(M) :: O48645|O48645_SOLLC CLB1 - Solanum lycopersicum (Tomato) (Lycopersicon esculentum) :: Q9LEX1|Q9LEX1_ARATH CaLB protein (At3g61050) - Arabidopsis thaliana (Mouse-ear cress) :: E = L SP	0	-0.15	0.016	-0.176	1
csp|Ctg2806.1	:: A0RZC9|A0RZC9_SOLLC Constitutive plastid-lipid associated protein - Solanum lycopersicum (Tomato) (Lycopersicon esculentum) :: Q84UT6|Q84UT6_GENTR Perchloric acid soluble translation inhibitor protein homolog - Gentiana triflora (Clustered gentian) :: E = L	0	0.045	0.044	0.053
csp|Ctg2806.1	:: A0RZC9|A0RZC9_SOLLC Constitutive plastid-lipid associated protein - Solanum lycopersicum (Tomato) (Lycopersicon esculentum) :: Q84UT6|Q84UT6_GENTR Perchloric acid soluble translation inhibitor protein homolog - Gentiana triflora (Clustered gentian) :: E = L	0	0.69	0.439	0.312	3
ws|Ctg181.1	(M) :: O24076|GBLP_MEDSA Guanine nucleotide-binding protein subunit beta-like protein - Medicago sativa (Alfalfa) :: Q39836|GBLP_SOYBN Guanine nucleotide-binding protein subunit beta-like protein - Glycine max (Soybean) :: E = L	0	-0.188	0.154	0.272
ws|Ctg181.1	(M) :: O24076|GBLP_MEDSA Guanine nucleotide-binding protein subunit beta-like protein - Medicago sativa (Alfalfa) :: Q39836|GBLP_SOYBN Guanine nucleotide-binding protein subunit beta-like protein - Glycine max (Soybean) :: E = L	0	-0.043	0.068	0.154	1
cso|Ctg3511.1	:: Q7XTZ0|Q7XTZ0_ORYSA OSJNBa0019K04.7 protein (Os04g0573100 protein) - Oryza sativa (japonica cultivar-group) :: Q01JW7|Q01JW7_ORYSA OSIGBa0147H17.6 protein - Oryza sativa (Rice) :: E = L	0	-0.317	-0.337	-0.411
cso|Ctg3511.1	:: Q7XTZ0|Q7XTZ0_ORYSA OSJNBa0019K04.7 protein (Os04g0573100 protein) - Oryza sativa (japonica cultivar-group) :: Q01JW7|Q01JW7_ORYSA OSIGBa0147H17.6 protein - Oryza sativa (Rice) :: E = L	0	0.02	0.02	-0.102	2
csp|Ctg867.1	(M) :: Q1SLE0|Q1SLE0_MEDTR Ribosomal protein S5, bacterial and organelle form - Medicago truncatula (Barrel medic) :: Q84M35|Q84M35_ORYSA Putative 40S ribosomal protein S2 (Os03g0807800 protein) (40S ribosomal protein S2, putative, expressed) - Oryza sativa (japonica cultivar-group) :: E = L	0	0.072	0.564	0.046
csp|Ctg867.1	(M) :: Q1SLE0|Q1SLE0_MEDTR Ribosomal protein S5, bacterial and organelle form - Medicago truncatula (Barrel medic) :: Q84M35|Q84M35_ORYSA Putative 40S ribosomal protein S2 (Os03g0807800 protein) (40S ribosomal protein S2, putative, expressed) - Oryza sativa (japonica cultivar-group) :: E = L	0	-0.015	0.15	0.053	2
vv|Ctg1824.1	(M) :: Q75I90|Q75I90_ORYSA Eukaryotic peptide chain release factor subunit 1-3 (ERF1-3) (Os03g0702800 protein) (Eukaryotic peptide chain release factor subunit 1-2, putative, expressed) (Putative peptide chain release factor subunit 1 protein) - Oryza sativa (japonica cultivar-group) :: Q6ZIQ1|Q6ZIQ1_ORYSA Putative eukaryotic peptide chain release factor subunit 1-3 (ERF1-3) (Os07g0587400 protein…	0	0.007	0.419	0.18
vv|Ctg1824.1	(M) :: Q75I90|Q75I90_ORYSA Eukaryotic peptide chain release factor subunit 1-3 (ERF1-3) (Os03g0702800 protein) (Eukaryotic peptide chain release factor subunit 1-2, putative, expressed) (Putative peptide chain release factor subunit 1 protein) - Oryza sativa (japonica cultivar-group) :: Q6ZIQ1|Q6ZIQ1_ORYSA Putative eukaryotic peptide chain release factor subunit 1-3 (ERF1-3) (Os07g0587400 protein…	0	0.14	0.205	0.281	1
ws|gi|51580935|gb|CV098771.1|CV098771	:: Q56V16|Q56V16_CAPBU CBRCI35 - Capsella bursa-pastoris (Shepherd's purse) :: Q9ZNZ5|Q9ZNZ5_SOYBN Peroxidase precursor (EC 1.11.1.7) (Fragment) - Glycine max (Soybean) :: E = L	0	0.413	0.457	0.121
ws|gi|51580935|gb|CV098771.1|CV098771	:: Q56V16|Q56V16_CAPBU CBRCI35 - Capsella bursa-pastoris (Shepherd's purse) :: Q9ZNZ5|Q9ZNZ5_SOYBN Peroxidase precursor (EC 1.11.1.7) (Fragment) - Glycine max (Soybean) :: E = L	0	0.039	0.029	-0.08	2
vvfl|gi|1134896|emb|CAA63981.	(M) :: P51118|GLNA1_VITVI Glutamine synthetase cytosolic isozyme 1 (EC 6.3.1.2) (Glutamate--ammonia ligase) - Vitis vinifera (Grape) :: P51119|GLNA2_VITVI Glutamine synthetase cytosolic isozyme 2 (EC 6.3.1.2) (Glutamate--ammonia ligase) - Vitis vinifera (Grape) :: E = L	0	-0.032	0.078	-0.136
vvfl|gi|1134896|emb|CAA63981.	(M) :: P51118|GLNA1_VITVI Glutamine synthetase cytosolic isozyme 1 (EC 6.3.1.2) (Glutamate--ammonia ligase) - Vitis vinifera (Grape) :: P51119|GLNA2_VITVI Glutamine synthetase cytosolic isozyme 2 (EC 6.3.1.2) (Glutamate--ammonia ligase) - Vitis vinifera (Grape) :: E = L	0	0.027	-0.135	0.34	1
vv|Ctg9579.1	(M) :: Q1T3A6|Q1T3A6_MEDTR Peptidase S1 and S6, chymotrypsin/Hap - Medicago truncatula (Barrel medic) :: O22609|DEGP1_ARATH Protease Do-like 1, chloroplast precursor (EC 3.4.21.-) - Arabidopsis thaliana (Mouse-ear cress) :: E = L	0	0.161	-0.014	-0.403
vv|Ctg9579.1	(M) :: Q1T3A6|Q1T3A6_MEDTR Peptidase S1 and S6, chymotrypsin/Hap - Medicago truncatula (Barrel medic) :: O22609|DEGP1_ARATH Protease Do-like 1, chloroplast precursor (EC 3.4.21.-) - Arabidopsis thaliana (Mouse-ear cress) :: E = L	0	0.172	0.28	0.26	2
vv|Ctg3306.1	(M) :: Q9SNY8|Q9SNY8_SOLTU Branched-chain amino acid aminotransferase (EC 2.6.1.42) - Solanum tuberosum (Potato) :: Q9SNY9|Q9SNY9_SOLTU Branched-chain amino acid aminotransferase (EC 2.6.1.42) - Solanum tuberosum (Potato) :: E = L	0	0.252	-0.017	-0.1
vv|Ctg3306.1	(M) :: Q9SNY8|Q9SNY8_SOLTU Branched-chain amino acid aminotransferase (EC 2.6.1.42) - Solanum tuberosum (Potato) :: Q9SNY9|Q9SNY9_SOLTU Branched-chain amino acid aminotransferase (EC 2.6.1.42) - Solanum tuberosum (Potato) :: E = L	0	-0.835	-0.421	-0.714	3
cso|Ctg1335.1	(M) :: Q5I6D6|Q5I6D6_9ROSI Sinapyl alcohol dehydrogenase-like protein - Populus tremula x Populus tremuloides :: Q94G59|Q94G59_POPTM Sinapyl alcohol dehydrogenase - Populus tremuloides (Quaking aspen) :: E = L	0	-0.35	-0.052	-0.487
cso|Ctg1335.1	(M) :: Q5I6D6|Q5I6D6_9ROSI Sinapyl alcohol dehydrogenase-like protein - Populus tremula x Populus tremuloides :: Q94G59|Q94G59_POPTM Sinapyl alcohol dehydrogenase - Populus tremuloides (Quaking aspen) :: E = L	0	0.45	0.644	-0.483	3
vv|Ctg13263.1	(M) :: Q9ST36|Q9ST36_PYRPY JPR ORF1 protein - Pyrus pyrifolia (Japanese pear) (Pyrus serotina) :: Q1SIZ4|Q1SIZ4_MEDTR Dihydroorotate dehydrogenase 1 - Medicago truncatula (Barrel medic) :: E = L	0	0.617	0.8	0.727
vv|Ctg13263.1	(M) :: Q9ST36|Q9ST36_PYRPY JPR ORF1 protein - Pyrus pyrifolia (Japanese pear) (Pyrus serotina) :: Q1SIZ4|Q1SIZ4_MEDTR Dihydroorotate dehydrogenase 1 - Medicago truncatula (Barrel medic) :: E = L	0	-0.254	0.252	0.412	2
ws|Ctg1661.1	(M) :: Q9XIV9|Q9XIV9_TOBAC Peroxidase (EC 1.11.1.7) - Nicotiana tabacum (Common tobacco) :: Q84ZT5|Q84ZT5_ASPOF Peroxidase precursor (EC 1.11.1.7) - Asparagus officinalis (Garden asparagus) :: E = L SP	0	-0.358	-0.346	-0.395
ws|Ctg1661.1	(M) :: Q9XIV9|Q9XIV9_TOBAC Peroxidase (EC 1.11.1.7) - Nicotiana tabacum (Common tobacco) :: Q84ZT5|Q84ZT5_ASPOF Peroxidase precursor (EC 1.11.1.7) - Asparagus officinalis (Garden asparagus) :: E = L SP	0	0.009	-0.049	-0.293	2
vv|Ctg4524.1	(M) :: Q3HRZ1|Q3HRZ1_SOLTU Vacuolar protein sorting-associated protein 26-like protein - Solanum tuberosum (Potato) :: Q9FJD0|Q9FJD0_ARATH Vacuolar sorting protein-like; embryogenesis protein H beta 58-like protein (Vacuolar sorting protein-like) - Arabidopsis thaliana (Mouse-ear cress) :: E = L	0	0.298	0.087	0.216
vv|Ctg4524.1	(M) :: Q3HRZ1|Q3HRZ1_SOLTU Vacuolar protein sorting-associated protein 26-like protein - Solanum tuberosum (Potato) :: Q9FJD0|Q9FJD0_ARATH Vacuolar sorting protein-like; embryogenesis protein H beta 58-like protein (Vacuolar sorting protein-like) - Arabidopsis thaliana (Mouse-ear cress) :: E = L	0	0.123	-0.054	0.236	1
ws|Ctg324.1	(M) :: Q1SQB6|Q1SQB6_MEDTR Photosystem I reaction centre subunit N - Medicago truncatula (Barrel medic) :: Q84U30|Q84U30_PHAVU Photosystem I-N subunit - Phaseolus vulgaris (Kidney bean) (French bean) :: E = L	0	-0.186	-0.011	-0.513
ws|Ctg324.1	(M) :: Q1SQB6|Q1SQB6_MEDTR Photosystem I reaction centre subunit N - Medicago truncatula (Barrel medic) :: Q84U30|Q84U30_PHAVU Photosystem I-N subunit - Phaseolus vulgaris (Kidney bean) (French bean) :: E = L	0	0.111	-0.117	-0.617	2
ws|Ctg764.1	(M) :: Q9LUG8|Q9LUG8_ARATH Similarity to endo-1 (AT3g23600/MDB19_9) (Contains similarity to endo-1,3-1,4-beta-D-glucanase) - Arabidopsis thaliana (Mouse-ear cress) :: Q2V3T4|Q2V3T4_ARATH Protein At3g23600 - Arabidopsis thaliana (Mouse-ear cress) :: E = L	0	-0.101	-0.108	0.06
ws|Ctg764.1	(M) :: Q9LUG8|Q9LUG8_ARATH Similarity to endo-1 (AT3g23600/MDB19_9) (Contains similarity to endo-1,3-1,4-beta-D-glucanase) - Arabidopsis thaliana (Mouse-ear cress) :: Q2V3T4|Q2V3T4_ARATH Protein At3g23600 - Arabidopsis thaliana (Mouse-ear cress) :: E = L	0	-0.37	-0.347	-0.437	2
cso|Ctg6606.1	:: Q9ASR4|BCAL2_ARATH Branched-chain-amino-acid aminotransferase-like protein 2 - Arabidopsis thaliana (Mouse-ear cress) :: Q8W0Z7|BCAL1_ARATH Branched-chain-amino-acid aminotransferase-like protein 1 (Atbcat-like) - Arabidopsis thaliana (Mouse-ear cress) :: E = L	0	-0.067	0.181	0.413
cso|Ctg6606.1	:: Q9ASR4|BCAL2_ARATH Branched-chain-amino-acid aminotransferase-like protein 2 - Arabidopsis thaliana (Mouse-ear cress) :: Q8W0Z7|BCAL1_ARATH Branched-chain-amino-acid aminotransferase-like protein 1 (Atbcat-like) - Arabidopsis thaliana (Mouse-ear cress) :: E = L	0	-0.302	-0.15	-0.362	2
csp|Ctg38.1	(M) :: Q1S8I6|Q1S8I6_MEDTR Expansin 45, endoglucanase-like - Medicago truncatula (Barrel medic) :: Q8GZD3|Q8GZD3_SOYBN Expansin - Glycine max (Soybean) :: E = L SP	0	0.326	0.609	1.316
csp|Ctg38.1	(M) :: Q1S8I6|Q1S8I6_MEDTR Expansin 45, endoglucanase-like - Medicago truncatula (Barrel medic) :: Q8GZD3|Q8GZD3_SOYBN Expansin - Glycine max (Soybean) :: E = L SP	0	0.653	0.785	1.272	1
vv|Ctg3088.1	(M) :: Q4ZJ73|Q4ZJ73_HEVBR 12-oxophytodienoate reductase - Hevea brasiliensis (Para rubber tree) :: Q9FEW9|OPR3_SOLLC 12-oxophytodienoate reductase 3 (EC 1.3.1.42) (12-oxophytodienoate-10,11-reductase 3) (OPDA-reductase 3) (LeOPR3) - Solanum lycopersicum (Tomato) (Lycopersicon esculentum) :: E = L	0	-0.546	-0.368	-0.178
vv|Ctg3088.1	(M) :: Q4ZJ73|Q4ZJ73_HEVBR 12-oxophytodienoate reductase - Hevea brasiliensis (Para rubber tree) :: Q9FEW9|OPR3_SOLLC 12-oxophytodienoate reductase 3 (EC 1.3.1.42) (12-oxophytodienoate-10,11-reductase 3) (OPDA-reductase 3) (LeOPR3) - Solanum lycopersicum (Tomato) (Lycopersicon esculentum) :: E = L	0	-0.123	-0.188	-0.206	2
css|Ctg643.1	(M) :: Q9M7N6|Q9M7N6_SOLLC MFP1 attachment factor 1 - Solanum lycopersicum (Tomato) (Lycopersicon esculentum) :: Q9M7N4|Q9M7N4_SOYBN MFP1 attachment factor 1 - Glycine max (Soybean) :: E = L	0	-1.37	-1.753	-1.802
css|Ctg643.1	(M) :: Q9M7N6|Q9M7N6_SOLLC MFP1 attachment factor 1 - Solanum lycopersicum (Tomato) (Lycopersicon esculentum) :: Q9M7N4|Q9M7N4_SOYBN MFP1 attachment factor 1 - Glycine max (Soybean) :: E = L	0	0.292	-0.187	-0.231	3
css|gi|110401860|gb|EC968484.1|EC968484	(M) :: A2Q466|A2Q466_MEDTR Protein kinase PKN/PRK1, effector - Medicago truncatula (Barrel medic) :: Q9C717|Q9C717_ARATH Hypothetical protein T7N22.12 (Hypothetical protein At1g55170) (Myosin-like protein) - Arabidopsis thaliana (Mouse-ear cress) :: E = L	0	0.265	0.128	-0.088
css|gi|110401860|gb|EC968484.1|EC968484	(M) :: A2Q466|A2Q466_MEDTR Protein kinase PKN/PRK1, effector - Medicago truncatula (Barrel medic) :: Q9C717|Q9C717_ARATH Hypothetical protein T7N22.12 (Hypothetical protein At1g55170) (Myosin-like protein) - Arabidopsis thaliana (Mouse-ear cress) :: E = L	0	0.031	0.023	0.271	1
vv|gi|29782748|gb|CB348322.2|CB348322	(M) :: Q5EGZ4|Q5EGZ4_NELNU Copper-zinc superoxide dismutase (Fragment) - Nelumbo nucifera (Sacred lotus) :: Q5EGZ5|Q5EGZ5_NELNU Copper-zinc superoxide dismutase (Fragment) - Nelumbo nucifera (Sacred lotus) :: E = L	0	-0.176	-0.583	-0.508
vv|gi|29782748|gb|CB348322.2|CB348322	(M) :: Q5EGZ4|Q5EGZ4_NELNU Copper-zinc superoxide dismutase (Fragment) - Nelumbo nucifera (Sacred lotus) :: Q5EGZ5|Q5EGZ5_NELNU Copper-zinc superoxide dismutase (Fragment) - Nelumbo nucifera (Sacred lotus) :: E = L	0	0.226	-0.087	-0.077	2
ws|Ctg1116.1	(M) :: Q2PES4|Q2PES4_TRIPR Putative fasciclin-like arabinogalactan protein FLA2 - Trifolium pratense (Red clover) :: Q9SU13|FLA2_ARATH Fasciclin-like arabinogalactan protein 2 precursor - Arabidopsis thaliana (Mouse-ear cress) :: E = L SP	0	-0.417	-0.477	-0.825
ws|Ctg1116.1	(M) :: Q2PES4|Q2PES4_TRIPR Putative fasciclin-like arabinogalactan protein FLA2 - Trifolium pratense (Red clover) :: Q9SU13|FLA2_ARATH Fasciclin-like arabinogalactan protein 2 precursor - Arabidopsis thaliana (Mouse-ear cress) :: E = L SP	0	0.263	0.238	0.347	3
css|Ctg415.1	(M) :: O23714|PSB2A_ARATH Proteasome subunit beta type 2-A (EC 3.4.25.1) (Proteasome subunit beta type 4) (20S proteasome beta subunit D-1) (Proteasome component GB) - Arabidopsis thaliana (Mouse-ear cress) :: Q2HIJ3|Q2HIJ3_ARATH At4g14800 (Proteasome chain protein) - Arabidopsis thaliana (Mouse-ear cress) :: E = L	0	0.175	0.115	0.088
css|Ctg415.1	(M) :: O23714|PSB2A_ARATH Proteasome subunit beta type 2-A (EC 3.4.25.1) (Proteasome subunit beta type 4) (20S proteasome beta subunit D-1) (Proteasome component GB) - Arabidopsis thaliana (Mouse-ear cress) :: Q2HIJ3|Q2HIJ3_ARATH At4g14800 (Proteasome chain protein) - Arabidopsis thaliana (Mouse-ear cress) :: E = L	0	0.325	0.213	0.239	1
css|Ctg733.1	(M) :: Q39780|Q39780_GOSHI Ascorbate peroxidase - Gossypium hirsutum (Upland cotton) :: Q948P1|Q948P1_9ROSI Peroxisomal ascorbate peroxidase - Cucurbita cv. Kurokawa Amakuri :: E = L	0	-0.069	-0.137	-0.079
css|Ctg733.1	(M) :: Q39780|Q39780_GOSHI Ascorbate peroxidase - Gossypium hirsutum (Upland cotton) :: Q948P1|Q948P1_9ROSI Peroxisomal ascorbate peroxidase - Cucurbita cv. Kurokawa Amakuri :: E = L	0	-0.373	-0.363	-0.365	2
gg|VvCS14	Anthocyanin-3',5'-O-methyltransferase (AMT1) Grapegen (M)	0	1.688	2.486	3.617
gg|VvCS14	Anthocyanin-3',5'-O-methyltransferase (AMT1) Grapegen (M)	0	0.532	1.415	2.072	1
vv|Ctg4586.1	(M) :: Q93Z70|ARGC_ARATH Probable N-acetyl-gamma-glutamyl-phosphate reductase, chloroplast precursor (EC 1.2.1.38) (AGPR) (N-acetyl-glutamate semialdehyde dehydrogenase) (NAGSA dehydrogenase) - Arabidopsis thaliana (Mouse-ear cress) :: Q1SD50|Q1SD50_MEDTR Semialdehyde dehydrogenase, NAD-binding - Medicago truncatula (Barrel medic) :: E = L	0	-0.265	-0.327	-0.329
vv|Ctg4586.1	(M) :: Q93Z70|ARGC_ARATH Probable N-acetyl-gamma-glutamyl-phosphate reductase, chloroplast precursor (EC 1.2.1.38) (AGPR) (N-acetyl-glutamate semialdehyde dehydrogenase) (NAGSA dehydrogenase) - Arabidopsis thaliana (Mouse-ear cress) :: Q1SD50|Q1SD50_MEDTR Semialdehyde dehydrogenase, NAD-binding - Medicago truncatula (Barrel medic) :: E = L	0	-0.124	0.138	0.154	1
vv|Ctg1672.1	(M) :: Q1RVE5|Q1RVE5_MEDTR Ubiquitin family, putative - Medicago truncatula (Barrel medic) :: Q9SII8|Q9SII8_ARATH Putative ubiquitin protein - Arabidopsis thaliana (Mouse-ear cress) :: E = L	0	0.203	0.139	0.135
vv|Ctg1672.1	(M) :: Q1RVE5|Q1RVE5_MEDTR Ubiquitin family, putative - Medicago truncatula (Barrel medic) :: Q9SII8|Q9SII8_ARATH Putative ubiquitin protein - Arabidopsis thaliana (Mouse-ear cress) :: E = L	0	0.173	0.094	0.266	1
vv|Ctg1050.1	(M) :: Q9LUG8|Q9LUG8_ARATH Similarity to endo-1 (AT3g23600/MDB19_9) (Contains similarity to endo-1,3-1,4-beta-D-glucanase) - Arabidopsis thaliana (Mouse-ear cress) :: Q2V3T4|Q2V3T4_ARATH Protein At3g23600 - Arabidopsis thaliana (Mouse-ear cress) :: E = L	0	-0.205	-0.387	-0.305
vv|Ctg1050.1	(M) :: Q9LUG8|Q9LUG8_ARATH Similarity to endo-1 (AT3g23600/MDB19_9) (Contains similarity to endo-1,3-1,4-beta-D-glucanase) - Arabidopsis thaliana (Mouse-ear cress) :: Q2V3T4|Q2V3T4_ARATH Protein At3g23600 - Arabidopsis thaliana (Mouse-ear cress) :: E = L	0	-0.059	-0.076	-0.105	2
vv|Ctg704.1	(M) :: Q1S6T1|Q1S6T1_MEDTR AAA ATPase, central region; 26S proteasome subunit P45 - Medicago truncatula (Barrel medic) :: Q5PNS4|Q5PNS4_ARATH At5g58290 - Arabidopsis thaliana (Mouse-ear cress) :: E = L	0	0.376	0.069	0.121
vv|Ctg704.1	(M) :: Q1S6T1|Q1S6T1_MEDTR AAA ATPase, central region; 26S proteasome subunit P45 - Medicago truncatula (Barrel medic) :: Q5PNS4|Q5PNS4_ARATH At5g58290 - Arabidopsis thaliana (Mouse-ear cress) :: E = L	0	-0.185	-0.005	-0.155	2
ws|Ctg1367.1	:: Q1AFF6|Q1AFF6_9MAGN Aldehyde dehydrogenase - Vitis pseudoreticulata :: Q1AFF5|Q1AFF5_9MAGN Aldehyde dehydrogenase - Vitis pseudoreticulata :: E = L	0	1.224	1.072	1.242
ws|Ctg1367.1	:: Q1AFF6|Q1AFF6_9MAGN Aldehyde dehydrogenase - Vitis pseudoreticulata :: Q1AFF5|Q1AFF5_9MAGN Aldehyde dehydrogenase - Vitis pseudoreticulata :: E = L	0	1.125	-0.01	0.142	2
vv|Ctg1293.1	:: Q7XZJ2|Q7XZJ2_GOSHI Actin - Gossypium hirsutum (Upland cotton) :: Q8H6A3|Q8H6A3_STERE Actin - Stevia rebaudiana (Stevia) :: E = L	0	0.177	0.217	-0.085
vv|Ctg1293.1	:: Q7XZJ2|Q7XZJ2_GOSHI Actin - Gossypium hirsutum (Upland cotton) :: Q8H6A3|Q8H6A3_STERE Actin - Stevia rebaudiana (Stevia) :: E = L	0	-0.186	-0.114	0.107	1
vv|Ctg11314.1	:: Q6TQD7|Q6TQD7_COFAR Beta-1,3-glucanase, acidic - Coffea arabica (Coffee) :: Q9ZUP5|Q9ZUP5_ARATH Putative beta-1,3-glucanase - Arabidopsis thaliana (Mouse-ear cress) :: E = L	0	-0.186	-0.24	-0.458
vv|Ctg11314.1	:: Q6TQD7|Q6TQD7_COFAR Beta-1,3-glucanase, acidic - Coffea arabica (Coffee) :: Q9ZUP5|Q9ZUP5_ARATH Putative beta-1,3-glucanase - Arabidopsis thaliana (Mouse-ear cress) :: E = L	0	0.125	0.058	0.17	2
vv|Ctg10509.1	:: Q5JMM6|Q5JMM6_ORYSA Putative NOGO-interacting mitochondrial protein (Os01g0753100 protein) - Oryza sativa (japonica cultivar-group) :: Q84N44|Q84N44_SETIT Oxidoreductase - Setaria italica (Foxtail millet) :: E = L	0	0.012	-0.197	-0.061
vv|Ctg10509.1	:: Q5JMM6|Q5JMM6_ORYSA Putative NOGO-interacting mitochondrial protein (Os01g0753100 protein) - Oryza sativa (japonica cultivar-group) :: Q84N44|Q84N44_SETIT Oxidoreductase - Setaria italica (Foxtail millet) :: E = L	0	0.184	0.189	0.176	1
cso|Ctg1407.1	(M) :: Q9SV68|QORH_ARATH Putative chloroplastic quinone-oxidoreductase homolog (EC 1.-.-.-) - Arabidopsis thaliana (Mouse-ear cress) :: Q38M75|Q38M75_SOLTU Ripening regulated protein-like - Solanum tuberosum (Potato) :: E = L	0	-0.229	-0.195	-0.49
cso|Ctg1407.1	(M) :: Q9SV68|QORH_ARATH Putative chloroplastic quinone-oxidoreductase homolog (EC 1.-.-.-) - Arabidopsis thaliana (Mouse-ear cress) :: Q38M75|Q38M75_SOLTU Ripening regulated protein-like - Solanum tuberosum (Potato) :: E = L	0	-0.604	-0.648	-0.762	2
vv|Ctg2320.1	(M) :: Q93XJ6|Q93XJ6_VITVI Glutamine synthetase (EC 6.3.1.2) - Vitis vinifera (Grape) :: P32289|GLNA_VIGAC Glutamine synthetase nodule isozyme (EC 6.3.1.2) (Glutamate--ammonia ligase) (GS) - Vigna aconitifolia (Mothbean) :: E = L	0	0.257	0.305	0.138
vv|Ctg2320.1	(M) :: Q93XJ6|Q93XJ6_VITVI Glutamine synthetase (EC 6.3.1.2) - Vitis vinifera (Grape) :: P32289|GLNA_VIGAC Glutamine synthetase nodule isozyme (EC 6.3.1.2) (Glutamate--ammonia ligase) (GS) - Vigna aconitifolia (Mothbean) :: E = L	0	0.006	0.098	0.442	2
vv|Ctg846.1	(M) :: A1E2A9|A1E2A9_NELNU Small molecular heat shock protein 17.5 - Nelumbo nucifera (Sacred lotus) :: Q96489|Q96489_SOLLC Class II small heat shock protein Le-HSP17.6 - Solanum lycopersicum (Tomato) (Lycopersicon esculentum) :: E = L	0	-0.035	-0.76	-0.074
vv|Ctg846.1	(M) :: A1E2A9|A1E2A9_NELNU Small molecular heat shock protein 17.5 - Nelumbo nucifera (Sacred lotus) :: Q96489|Q96489_SOLLC Class II small heat shock protein Le-HSP17.6 - Solanum lycopersicum (Tomato) (Lycopersicon esculentum) :: E = L	0	0.513	-0.249	0.225	2
cso|Ctg1140.1	(M) :: Q38JH4|Q38JH4_SOLTU 26S proteasome subunit 4-like - Solanum tuberosum (Potato) :: Q2HTA3|Q2HTA3_MEDTR AAA ATPase; 26S proteasome subunit P45 - Medicago truncatula (Barrel medic) :: E = L	0	0.12	0.188	0.331
cso|Ctg1140.1	(M) :: Q38JH4|Q38JH4_SOLTU 26S proteasome subunit 4-like - Solanum tuberosum (Potato) :: Q2HTA3|Q2HTA3_MEDTR AAA ATPase; 26S proteasome subunit P45 - Medicago truncatula (Barrel medic) :: E = L	0	0.107	0.007	0.082	1
vv|Ctg2866.1	(M) :: Q7XVF8|Q7XVF8_ORYSA OSJNBb0118P14.7 protein (Os04g0403500 protein) - Oryza sativa (japonica cultivar-group) :: Q9FVR6|Q9FVR6_ARATH Hypothetical protein F3C3.2 (Expressed protein) (Hypothetical protein) - Arabidopsis thaliana (Mouse-ear cress) :: E = L	0	-0.028	-0.384	-0.39
vv|Ctg2866.1	(M) :: Q7XVF8|Q7XVF8_ORYSA OSJNBb0118P14.7 protein (Os04g0403500 protein) - Oryza sativa (japonica cultivar-group) :: Q9FVR6|Q9FVR6_ARATH Hypothetical protein F3C3.2 (Expressed protein) (Hypothetical protein) - Arabidopsis thaliana (Mouse-ear cress) :: E = L	0	0.103	0.108	0.182	2
vv|Ctg4762.1	:: P26563|AATM_LUPAN Aspartate aminotransferase-P2, mitochondrial precursor (EC 2.6.1.1) (Transaminase A) (Fragment) - Lupinus angustifolius (Narrow-leaved blue lupin) :: Q2XTE6|Q2XTE6_SOLTU Aspartate aminotransferase-like - Solanum tuberosum (Potato) :: E = L	0	-0.024	-0.156	0.213
vv|Ctg4762.1	:: P26563|AATM_LUPAN Aspartate aminotransferase-P2, mitochondrial precursor (EC 2.6.1.1) (Transaminase A) (Fragment) - Lupinus angustifolius (Narrow-leaved blue lupin) :: Q2XTE6|Q2XTE6_SOLTU Aspartate aminotransferase-like - Solanum tuberosum (Potato) :: E = L	0	-0.073	0.026	0	1
css|Ctg665.1	(M) :: Q9M4T8|PSA5_SOYBN Proteasome subunit alpha type 5 (EC 3.4.25.1) (20S proteasome alpha subunit E) (20S proteasome subunit alpha-5) - Glycine max (Soybean) :: Q0IRM4|Q0IRM4_ORYSA Os11g0615700 protein - Oryza sativa (japonica cultivar-group) :: E = L	0	-0.072	-0.062	0.01
css|Ctg665.1	(M) :: Q9M4T8|PSA5_SOYBN Proteasome subunit alpha type 5 (EC 3.4.25.1) (20S proteasome alpha subunit E) (20S proteasome subunit alpha-5) - Glycine max (Soybean) :: Q0IRM4|Q0IRM4_ORYSA Os11g0615700 protein - Oryza sativa (japonica cultivar-group) :: E = L	0	-0.114	-0.053	-0.099	1
css|gi|110401374|gb|EC967982.1|EC967982	:: P49729|UCRI1_TOBAC Ubiquinol-cytochrome c reductase iron-sulfur subunit 1, mitochondrial precursor (EC 1.10.2.2) (Rieske iron-sulfur protein 1) (RISP1) (Fragment) - Nicotiana tabacum (Common tobacco) :: P51134|UCRI4_TOBAC Ubiquinol-cytochrome c reductase iron-sulfur subunit 4, mitochondrial precursor (EC 1.10.2.2) (Rieske iron-sulfur protein 4) (RISP4) - Nicotiana tabacum (Common tobacco) :: E…	0	-0.014	-0.225	-0.392
css|gi|110401374|gb|EC967982.1|EC967982	:: P49729|UCRI1_TOBAC Ubiquinol-cytochrome c reductase iron-sulfur subunit 1, mitochondrial precursor (EC 1.10.2.2) (Rieske iron-sulfur protein 1) (RISP1) (Fragment) - Nicotiana tabacum (Common tobacco) :: P51134|UCRI4_TOBAC Ubiquinol-cytochrome c reductase iron-sulfur subunit 4, mitochondrial precursor (EC 1.10.2.2) (Rieske iron-sulfur protein 4) (RISP4) - Nicotiana tabacum (Common tobacco) :: E…	0	0.141	-0.027	0.06	2
ws|Ctg1473.1	(M) :: Q8LA96|Q8LA96_ARATH Putative splicing regulatory protein (Putative RRM-containing protein) - Arabidopsis thaliana (Mouse-ear cress) :: Q2A977|Q2A977_BRAOL RNA recognition motif (RRM)-containing protein - Brassica oleracea (Wild cabbage) :: E = L	0	-0.344	-0.375	-0.333
ws|Ctg1473.1	(M) :: Q8LA96|Q8LA96_ARATH Putative splicing regulatory protein (Putative RRM-containing protein) - Arabidopsis thaliana (Mouse-ear cress) :: Q2A977|Q2A977_BRAOL RNA recognition motif (RRM)-containing protein - Brassica oleracea (Wild cabbage) :: E = L	0	0.014	-0.022	0.192	2
vv|Ctg5406.1	(M) :: Q8LKV2|Q8LKV2_VITVI Polygalacturonase-inhibiting protein - Vitis vinifera (Grape) :: Q9AXP4|Q9AXP4_VITVI Polygalacturonase inhibiting protein - Vitis vinifera (Grape) :: E = L SP	0	-0.13	0.011	-0.029
vv|Ctg5406.1	(M) :: Q8LKV2|Q8LKV2_VITVI Polygalacturonase-inhibiting protein - Vitis vinifera (Grape) :: Q9AXP4|Q9AXP4_VITVI Polygalacturonase inhibiting protein - Vitis vinifera (Grape) :: E = L SP	0	-0.089	0.06	-0.143	1
ws|Ctg551.1	(M) :: Q6TKQ6|Q6TKQ6_VITAE Putative ankyrin-repeat protein - Vitis aestivalis (Grape) :: Q84P55|Q84P55_TOBAC TGB12K interacting protein 3 - Nicotiana tabacum (Common tobacco) :: E = L	0	0.092	-0.185	-0.234
ws|Ctg551.1	(M) :: Q6TKQ6|Q6TKQ6_VITAE Putative ankyrin-repeat protein - Vitis aestivalis (Grape) :: Q84P55|Q84P55_TOBAC TGB12K interacting protein 3 - Nicotiana tabacum (Common tobacco) :: E = L	0	-0.108	-0.039	0.027	1
vv|Ctg1608.1_F=-2.1	(LC) :: Q0WWH7|Q0WWH7_ARATH Putative subtilisin-like serine proteinase - Arabidopsis thaliana (Mouse-ear cress) :: Q9LVJ1|Q9LVJ1_ARATH Cucumisin-like serine protease; subtilisin-like protease (Putative subtilisin-like serine proteinase) (At3g14067) - Arabidopsis thaliana (Mouse-ear cress) :: E = L	0	-0.036	-0.105	0.021
vv|Ctg1608.1_F=-2.1	(LC) :: Q0WWH7|Q0WWH7_ARATH Putative subtilisin-like serine proteinase - Arabidopsis thaliana (Mouse-ear cress) :: Q9LVJ1|Q9LVJ1_ARATH Cucumisin-like serine protease; subtilisin-like protease (Putative subtilisin-like serine proteinase) (At3g14067) - Arabidopsis thaliana (Mouse-ear cress) :: E = L	0	-0.402	-0.032	-0.173	2
ws|Ctg1648.1	(M) :: O04708|O04708_VITVI VVTL1 - Vitis vinifera (Grape) :: Q9M4G6|Q9M4G6_VITVI Putative thaumatin-like protein - Vitis vinifera (Grape) :: E = L SP	0	1.066	1.495	2.987
ws|Ctg1648.1	(M) :: O04708|O04708_VITVI VVTL1 - Vitis vinifera (Grape) :: Q9M4G6|Q9M4G6_VITVI Putative thaumatin-like protein - Vitis vinifera (Grape) :: E = L SP	0	0.471	0.851	1.87	1
vv|Ctg1813.1	:: Q84P54|Q84P54_SOLLC Gamma-aminobutyrate transaminase subunit isozyme 1 (EC 2.6.1.19) - Solanum lycopersicum (Tomato) (Lycopersicon esculentum) :: Q84P52|Q84P52_SOLLC Gamma-aminobutyrate transaminase subunit isozyme 3 (EC 2.6.1.19) - Solanum lycopersicum (Tomato) (Lycopersicon esculentum) :: E = L	0	0.274	0.466	0.445
vv|Ctg1813.1	:: Q84P54|Q84P54_SOLLC Gamma-aminobutyrate transaminase subunit isozyme 1 (EC 2.6.1.19) - Solanum lycopersicum (Tomato) (Lycopersicon esculentum) :: Q84P52|Q84P52_SOLLC Gamma-aminobutyrate transaminase subunit isozyme 3 (EC 2.6.1.19) - Solanum lycopersicum (Tomato) (Lycopersicon esculentum) :: E = L	0	-0.125	0.047	-0.05	2
vv|Ctg2193.1	(M) :: Q95DV5|Q95DV5_TOBAC FtsZ-like protein - Nicotiana tabacum (Common tobacco) :: Q9M436|Q9M436_TOBAC Chloroplast FtsZ-like protein - Nicotiana tabacum (Common tobacco) :: E = L	0	-0.124	-0.179	-0.154
vv|Ctg2193.1	(M) :: Q95DV5|Q95DV5_TOBAC FtsZ-like protein - Nicotiana tabacum (Common tobacco) :: Q9M436|Q9M436_TOBAC Chloroplast FtsZ-like protein - Nicotiana tabacum (Common tobacco) :: E = L	0	0.155	0.031	0.076	1
vv|Ctg1637.1	(M) :: Q0PGG3|Q0PGG3_GOSHI Vacuolar H+-ATPase subunit C - Gossypium hirsutum (Upland cotton) :: Q9SDS7|VATC_ARATH Vacuolar ATP synthase subunit C (EC 3.6.3.14) (V-ATPase C subunit) (Vacuolar proton pump C subunit) - Arabidopsis thaliana (Mouse-ear cress) :: E = L	0	0.099	-0.08	0.322
vv|Ctg1637.1	(M) :: Q0PGG3|Q0PGG3_GOSHI Vacuolar H+-ATPase subunit C - Gossypium hirsutum (Upland cotton) :: Q9SDS7|VATC_ARATH Vacuolar ATP synthase subunit C (EC 3.6.3.14) (V-ATPase C subunit) (Vacuolar proton pump C subunit) - Arabidopsis thaliana (Mouse-ear cress) :: E = L	0	0.067	0.044	0.244	1
cso|Ctg338.1	(M) :: Q4JR85|Q4JR85_MEDTR Dehydroascorbate reductase - Medicago truncatula (Barrel medic) :: A2ICR9|A2ICR9_SOLTU Dehydroascorbate reductase - Solanum tuberosum (Potato) :: E = L	0	-0.235	-0.426	-0.176
cso|Ctg338.1	(M) :: Q4JR85|Q4JR85_MEDTR Dehydroascorbate reductase - Medicago truncatula (Barrel medic) :: A2ICR9|A2ICR9_SOLTU Dehydroascorbate reductase - Solanum tuberosum (Potato) :: E = L	0	-0.042	-0.121	-0.218	2
vv|Ctg2921.1	:: Q8GZD8|Q8GZD8_SOLLC Neutral leucine aminopeptidase preprotein precursor (EC 3.4.11.1) - Solanum lycopersicum (Tomato) (Lycopersicon esculentum) :: Q42876|AMPL2_SOLLC Leucine aminopeptidase 2, chloroplast precursor (EC 3.4.11.1) (LAP 2) (Leucyl aminopeptidase 2) (Proline aminopeptidase 2) (EC 3.4.11.5) (Prolyl aminopeptidase 2) - Solanum lycopersicum (Tomato) (Lycopersicon esculentum) :: E = L	0	0.133	0.109	0.188
vv|Ctg2921.1	:: Q8GZD8|Q8GZD8_SOLLC Neutral leucine aminopeptidase preprotein precursor (EC 3.4.11.1) - Solanum lycopersicum (Tomato) (Lycopersicon esculentum) :: Q42876|AMPL2_SOLLC Leucine aminopeptidase 2, chloroplast precursor (EC 3.4.11.1) (LAP 2) (Leucyl aminopeptidase 2) (Proline aminopeptidase 2) (EC 3.4.11.5) (Prolyl aminopeptidase 2) - Solanum lycopersicum (Tomato) (Lycopersicon esculentum) :: E = L	0	-0.168	-0.048	-0.052	1
cso|Ctg1272.1	(M) :: Q41695|Q41695_PHAAU Pectinacetylesterase precursor - Phaseolus aureus (Mung bean) (Vigna radiata) :: A1KXE1|A1KXE1_LACSA Pectin acetylesterase - Lactuca sativa (Garden lettuce) :: E = L SP	0	-0.366	0.11	0.025
cso|Ctg1272.1	(M) :: Q41695|Q41695_PHAAU Pectinacetylesterase precursor - Phaseolus aureus (Mung bean) (Vigna radiata) :: A1KXE1|A1KXE1_LACSA Pectin acetylesterase - Lactuca sativa (Garden lettuce) :: E = L SP	0	-0.121	-0.246	-0.378	2
cso|Ctg1795.1	(M) :: Q9SA52|Q9SA52_ARATH T31J12.6 protein (Putative RNA-binding protein) (At1g09340/T31J12_6) (At1g09340) - Arabidopsis thaliana (Mouse-ear cress) :: Q8LAU2|Q8LAU2_ARATH Putative RNA-binding protein - Arabidopsis thaliana (Mouse-ear cress) :: E = L	0	-0.086	-0.43	0.003
cso|Ctg1795.1	(M) :: Q9SA52|Q9SA52_ARATH T31J12.6 protein (Putative RNA-binding protein) (At1g09340/T31J12_6) (At1g09340) - Arabidopsis thaliana (Mouse-ear cress) :: Q8LAU2|Q8LAU2_ARATH Putative RNA-binding protein - Arabidopsis thaliana (Mouse-ear cress) :: E = L	0	-0.129	-0.153	-0.217	2
vv|Ctg952.1	(M) :: P48496|TPIC_SPIOL Triosephosphate isomerase, chloroplast precursor (EC 5.3.1.1) (TIM) (Triose-phosphate isomerase) - Spinacia oleracea (Spinach) :: Q9M4S8|TPIC_FRAAN Triosephosphate isomerase, chloroplast precursor (EC 5.3.1.1) (TIM) (Triose-phosphate isomerase) - Fragaria ananassa (Strawberry) :: E = L	0	-0.124	-0.231	0.183
vv|Ctg952.1	(M) :: P48496|TPIC_SPIOL Triosephosphate isomerase, chloroplast precursor (EC 5.3.1.1) (TIM) (Triose-phosphate isomerase) - Spinacia oleracea (Spinach) :: Q9M4S8|TPIC_FRAAN Triosephosphate isomerase, chloroplast precursor (EC 5.3.1.1) (TIM) (Triose-phosphate isomerase) - Fragaria ananassa (Strawberry) :: E = L	0	-0.02	0.088	0.118	1
ws|Ctg2095.1	:: Q9FUR8|Q9FUR8_SOLLC Alpha-galactosidase (EC 3.2.1.22) (Fragment) - Solanum lycopersicum (Tomato) (Lycopersicon esculentum) :: Q2HYY3|Q2HYY3_CUCSA Acid alpha galactosidase 2 (EC 3.2.1.22) - Cucumis sativus (Cucumber) :: E = L	0	-0.45	-0.087	-0.41
ws|Ctg2095.1	:: Q9FUR8|Q9FUR8_SOLLC Alpha-galactosidase (EC 3.2.1.22) (Fragment) - Solanum lycopersicum (Tomato) (Lycopersicon esculentum) :: Q2HYY3|Q2HYY3_CUCSA Acid alpha galactosidase 2 (EC 3.2.1.22) - Cucumis sativus (Cucumber) :: E = L	0	-0.404	-0.391	-0.655	3
ws|Ctg646.1	(M) :: Q948P6|FRI3_SOYBN Ferritin-3, chloroplast precursor (EC 1.16.3.1) (SFerH-3) - Glycine max (Soybean) :: Q4EWB8|Q4EWB8_AVIMR Ferritin - Avicennia marina (Grey mangrove) :: E = L	0	0.566	0.501	0.807
ws|Ctg646.1	(M) :: Q948P6|FRI3_SOYBN Ferritin-3, chloroplast precursor (EC 1.16.3.1) (SFerH-3) - Glycine max (Soybean) :: Q4EWB8|Q4EWB8_AVIMR Ferritin - Avicennia marina (Grey mangrove) :: E = L	0	0.275	0.217	0.494	1
vv|Ctg6470.1	:: Q5CCQ0|Q5CCQ0_PYRPY Beta-D-galactosidase (EC 3.2.1.23) - Pyrus pyrifolia (Japanese pear) (Pyrus serotina) :: A2JGX1|A2JGX1_SOLLC Beta-galactosidase precursor - Solanum lycopersicum (Tomato) (Lycopersicon esculentum) :: E = L	0	-0.273	-0.294	-0.951
vv|Ctg6470.1	:: Q5CCQ0|Q5CCQ0_PYRPY Beta-D-galactosidase (EC 3.2.1.23) - Pyrus pyrifolia (Japanese pear) (Pyrus serotina) :: A2JGX1|A2JGX1_SOLLC Beta-galactosidase precursor - Solanum lycopersicum (Tomato) (Lycopersicon esculentum) :: E = L	0	-0.005	-0.114	-0.307	2
csp|Ctg2540.1	(M) :: Q8H8E0|Q8H8E0_ORYSA Putative glutathione S-transferase (Os03g0135300 protein) (Glutathione S-transferase, N-terminal domain containing protein, expressed) - Oryza sativa (japonica cultivar-group) :: Q9FUD8|Q9FUD8_ORYSA Putative glutathione S-transferase OsGSTF3 - Oryza sativa (japonica cultivar-group) :: E = L	0	-0.358	-0.467	-0.225
csp|Ctg2540.1	(M) :: Q8H8E0|Q8H8E0_ORYSA Putative glutathione S-transferase (Os03g0135300 protein) (Glutathione S-transferase, N-terminal domain containing protein, expressed) - Oryza sativa (japonica cultivar-group) :: Q9FUD8|Q9FUD8_ORYSA Putative glutathione S-transferase OsGSTF3 - Oryza sativa (japonica cultivar-group) :: E = L	0	-0.044	-0.141	-0.208	2
vv|Ctg4291.1	(M) :: Q1T4K0|Q1T4K0_MEDTR Aldehyde dehydrogenase; Carbamoyl-phosphate synthase L chain, ATP-binding - Medicago truncatula (Barrel medic) :: Q40255|ALDH_LINUS Probable aldehyde dehydrogenase (EC 1.2.1.3) (Flax-inducible sequence 1) - Linum usitatissimum (Flax) (Linseed) :: E = L	0	0.178	0.368	0.236
vv|Ctg4291.1	(M) :: Q1T4K0|Q1T4K0_MEDTR Aldehyde dehydrogenase; Carbamoyl-phosphate synthase L chain, ATP-binding - Medicago truncatula (Barrel medic) :: Q40255|ALDH_LINUS Probable aldehyde dehydrogenase (EC 1.2.1.3) (Flax-inducible sequence 1) - Linum usitatissimum (Flax) (Linseed) :: E = L	0	-0.227	0	-0.097	2
cso|Ctg9048.1	:: Q1A4H1|Q1A4H1_PETHY P-type ATPase - Petunia hybrida (Petunia) :: Q9SWH0|Q9SWH0_NICPL Plasma membrane proton ATPase - Nicotiana plumbaginifolia (Leadwort-leaved tobacco) :: E = L	0	0.46	0.811	0.655
cso|Ctg9048.1	:: Q1A4H1|Q1A4H1_PETHY P-type ATPase - Petunia hybrida (Petunia) :: Q9SWH0|Q9SWH0_NICPL Plasma membrane proton ATPase - Nicotiana plumbaginifolia (Leadwort-leaved tobacco) :: E = L	0	-0.208	-0.095	-0.07	3
vv|Ctg3083.1	(M) :: Q9LY84|Q9LY84_ARATH Early nodule-specific protein-like (At5g14450) - Arabidopsis thaliana (Mouse-ear cress) :: Q9LII9|Q9LII9_ARATH Genomic DNA, chromosome 3, TAC clone:K24A2 - Arabidopsis thaliana (Mouse-ear cress) :: E = L SP	0	-0.538	-0.66	-0.827
vv|Ctg3083.1	(M) :: Q9LY84|Q9LY84_ARATH Early nodule-specific protein-like (At5g14450) - Arabidopsis thaliana (Mouse-ear cress) :: Q9LII9|Q9LII9_ARATH Genomic DNA, chromosome 3, TAC clone:K24A2 - Arabidopsis thaliana (Mouse-ear cress) :: E = L SP	0	-0.14	-0.464	-0.524	2
css|gi|110398785|gb|EC965259.1|EC965259	(M) :: Q2XTB2|Q2XTB2_SOLTU 40S ribosomal protein S10-like - Solanum tuberosum (Potato) :: Q2XPV4|Q2XPV4_SOLTU 40S ribosomal protein S10-like - Solanum tuberosum (Potato) :: E = L	0	-0.035	-0.603	-0.971
css|gi|110398785|gb|EC965259.1|EC965259	(M) :: Q2XTB2|Q2XTB2_SOLTU 40S ribosomal protein S10-like - Solanum tuberosum (Potato) :: Q2XPV4|Q2XPV4_SOLTU 40S ribosomal protein S10-like - Solanum tuberosum (Potato) :: E = L	0	0.09	-0.048	-0.116	3
cso|Ctg6932.1	(M) :: Q94G09|Q94G09_CUCSA TASSELSEED2-like protein - Cucumis sativus (Cucumber) :: Q94G10|Q94G10_CUCSA CTA - Cucumis sativus (Cucumber) :: E = L	0	-0.145	0.057	0.008
cso|Ctg6932.1	(M) :: Q94G09|Q94G09_CUCSA TASSELSEED2-like protein - Cucumis sativus (Cucumber) :: Q94G10|Q94G10_CUCSA CTA - Cucumis sativus (Cucumber) :: E = L	0	-0.186	-0.052	-0.107	1
vv|Ctg8026.1	:: Q8VZG5|Q8VZG5_ARATH At1g78060/F28K19_32 - Arabidopsis thaliana (Mouse-ear cress) :: Q6Z8I7|Q6Z8I7_ORYSA Putative beta-D-xylosidase (Os02g0752200 protein) - Oryza sativa (japonica cultivar-group) :: E = L	0	-0.295	-0.169	-0.51
vv|Ctg8026.1	:: Q8VZG5|Q8VZG5_ARATH At1g78060/F28K19_32 - Arabidopsis thaliana (Mouse-ear cress) :: Q6Z8I7|Q6Z8I7_ORYSA Putative beta-D-xylosidase (Os02g0752200 protein) - Oryza sativa (japonica cultivar-group) :: E = L	0	-0.081	-0.014	-0.273	1
vv|Ctg13987.1	(M) :: O22342|ADT1_GOSHI ADP,ATP carrier protein 1, mitochondrial precursor (ADP/ATP translocase 1) (Adenine nucleotide translocator 1) (ANT 1) - Gossypium hirsutum (Upland cotton) :: P27081|ADT2_SOLTU ADP,ATP carrier protein, mitochondrial precursor (ADP/ATP translocase) (Adenine nucleotide translocator) (ANT) (Fragment) - Solanum tuberosum (Potato) :: E = L	0	-0.094	0.25	0.024
vv|Ctg13987.1	(M) :: O22342|ADT1_GOSHI ADP,ATP carrier protein 1, mitochondrial precursor (ADP/ATP translocase 1) (Adenine nucleotide translocator 1) (ANT 1) - Gossypium hirsutum (Upland cotton) :: P27081|ADT2_SOLTU ADP,ATP carrier protein, mitochondrial precursor (ADP/ATP translocase) (Adenine nucleotide translocator) (ANT) (Fragment) - Solanum tuberosum (Potato) :: E = L	0	0.121	-0.014	0.083	1
vv|Ctg1415.1	(M) :: Q7X5X9|Q7X5X9_ORYSA OSJNBa0058G03.7 protein (Os04g0444600 protein) (OSJNBa0027P08.4 protein) - Oryza sativa (japonica cultivar-group) :: Q6XJG4|Q6XJG4_ARATH 26S proteasome subunit RPN6a - Arabidopsis thaliana (Mouse-ear cress) :: E = L	0	0.059	0.227	0.294
vv|Ctg1415.1	(M) :: Q7X5X9|Q7X5X9_ORYSA OSJNBa0058G03.7 protein (Os04g0444600 protein) (OSJNBa0027P08.4 protein) - Oryza sativa (japonica cultivar-group) :: Q6XJG4|Q6XJG4_ARATH 26S proteasome subunit RPN6a - Arabidopsis thaliana (Mouse-ear cress) :: E = L	0	0.113	-0.019	0.145	1
vv|Ctg4484.1	:: Q29Q36|Q29Q36_ARATH At5g20080 (Cytochrome-b5 reductase-like protein) - Arabidopsis thaliana (Mouse-ear cress) :: P83291|NCB5R_ARATH NADH-cytochrome b5 reductase-like protein (EC 1.6.2.2) (B5R) - Arabidopsis thaliana (Mouse-ear cress) :: E = L	0	0.196	0.347	0.097
vv|Ctg4484.1	:: Q29Q36|Q29Q36_ARATH At5g20080 (Cytochrome-b5 reductase-like protein) - Arabidopsis thaliana (Mouse-ear cress) :: P83291|NCB5R_ARATH NADH-cytochrome b5 reductase-like protein (EC 1.6.2.2) (B5R) - Arabidopsis thaliana (Mouse-ear cress) :: E = L	0	-0.027	-0.035	-0.158	2
vv|Ctg2017.1	(M) :: O80798|O80798_ARATH T8F5.4 protein (At1g65270) (Expressed protein) - Arabidopsis thaliana (Mouse-ear cress) :: Q8L9F2|Q8L9F2_ARATH Hypothetical protein - Arabidopsis thaliana (Mouse-ear cress) :: E = L SP	0	0.013	-0.294	0.136
vv|Ctg2017.1	(M) :: O80798|O80798_ARATH T8F5.4 protein (At1g65270) (Expressed protein) - Arabidopsis thaliana (Mouse-ear cress) :: Q8L9F2|Q8L9F2_ARATH Hypothetical protein - Arabidopsis thaliana (Mouse-ear cress) :: E = L SP	0	0.184	0.039	0.272	1
cso|Ctg643.1	(M) :: Q93XW1|Q93XW1_PHAAN 14-3-3 protein - Phaseolus angularis (Adzuki bean) (Vigna angularis) :: Q9T0N0|Q9T0N0_PEA 14-3-3-like protein - Pisum sativum (Garden pea) :: E = L	0	-0.144	-0.314	-0.506
cso|Ctg643.1	(M) :: Q93XW1|Q93XW1_PHAAN 14-3-3 protein - Phaseolus angularis (Adzuki bean) (Vigna angularis) :: Q9T0N0|Q9T0N0_PEA 14-3-3-like protein - Pisum sativum (Garden pea) :: E = L	0	-0.082	-0.117	-0.212	1
ws|Ctg2936.1	(M) :: O04945|O04945_TOBAC Enoyl-ACP reductase precursor (EC 1.3.1.9) - Nicotiana tabacum (Common tobacco) :: O04946|O04946_TOBAC Enoyl-ACP reductase precursor (EC 1.3.1.9) - Nicotiana tabacum (Common tobacco) :: E = L	0	-0.422	-0.29	-0.091
ws|Ctg2936.1	(M) :: O04945|O04945_TOBAC Enoyl-ACP reductase precursor (EC 1.3.1.9) - Nicotiana tabacum (Common tobacco) :: O04946|O04946_TOBAC Enoyl-ACP reductase precursor (EC 1.3.1.9) - Nicotiana tabacum (Common tobacco) :: E = L	0	0.061	0.06	0.036	2
vv|Ctg3099.1	(M) :: Q1T680|Q1T680_MEDTR C2 - Medicago truncatula (Barrel medic) :: Q9LNT5|Q9LNT5_ARATH T20H2.13 protein - Arabidopsis thaliana (Mouse-ear cress) :: E = L	0	-0.04	0.145	0.004
vv|Ctg3099.1	(M) :: Q1T680|Q1T680_MEDTR C2 - Medicago truncatula (Barrel medic) :: Q9LNT5|Q9LNT5_ARATH T20H2.13 protein - Arabidopsis thaliana (Mouse-ear cress) :: E = L	0	-0.383	-0.039	-0.224	2
vv|Ctg511.1	(M) :: Q9LKA4|Q9LKA4_ARATH Similarity to RNA-binding protein (Putative RNA-binding protein) - Arabidopsis thaliana (Mouse-ear cress) :: Q5ZDX8|Q5ZDX8_ORYSA Heterogeneous nuclear ribonucleoprotein A2/B1-like (Os01g0614500 protein) - Oryza sativa (japonica cultivar-group) :: E = L	0	0.032	-0.011	-0.029
vv|Ctg511.1	(M) :: Q9LKA4|Q9LKA4_ARATH Similarity to RNA-binding protein (Putative RNA-binding protein) - Arabidopsis thaliana (Mouse-ear cress) :: Q5ZDX8|Q5ZDX8_ORYSA Heterogeneous nuclear ribonucleoprotein A2/B1-like (Os01g0614500 protein) - Oryza sativa (japonica cultivar-group) :: E = L	0	-0.093	-0.224	-0.111	1
cso|Ctg4593.1	(M) :: Q93VH5|Q93VH5_ARATH AT5g10730/MAJ23_90 (Hypothetical protein AT5g10730) (Hypothetical protein) - Arabidopsis thaliana (Mouse-ear cress) :: Q9FT59|Q9FT59_ARATH Hypothetical protein AT5g10730 - Arabidopsis thaliana (Mouse-ear cress) :: E = L	0	0.053	-0.025	0.303
cso|Ctg4593.1	(M) :: Q93VH5|Q93VH5_ARATH AT5g10730/MAJ23_90 (Hypothetical protein AT5g10730) (Hypothetical protein) - Arabidopsis thaliana (Mouse-ear cress) :: Q9FT59|Q9FT59_ARATH Hypothetical protein AT5g10730 - Arabidopsis thaliana (Mouse-ear cress) :: E = L	0	0.147	0.104	0.204	1
vv|Ctg992.1	(M) :: Q93Y42|Q93Y42_ARATH Coatomer delta subunit (Delta-coat protein) (Delta-COP) - Arabidopsis thaliana (Mouse-ear cress) :: Q93Y22|Q93Y22_ARATH Coatomer delta subunit (Delta-coat protein) (Delta-COP) - Arabidopsis thaliana (Mouse-ear cress) :: E = L	0	0.152	0.258	0.496
vv|Ctg992.1	(M) :: Q93Y42|Q93Y42_ARATH Coatomer delta subunit (Delta-coat protein) (Delta-COP) - Arabidopsis thaliana (Mouse-ear cress) :: Q93Y22|Q93Y22_ARATH Coatomer delta subunit (Delta-coat protein) (Delta-COP) - Arabidopsis thaliana (Mouse-ear cress) :: E = L	0	-0.062	-0.002	0.08	2
vvfl|gi|95117794|gb|ABF57085.	(M) :: Q1HDV6|Q1HDV6_VITVI GDHB glutamate dehydrogenase (EC 1.4.1.2) - Vitis vinifera (Grape) :: Q5F2M9|Q5F2M9_SOYBN Glutamate dehydrogenase 1 (EC 1.4.1.2) - Glycine max (Soybean) :: E = L	0	0.243	0.296	-0.039
vvfl|gi|95117794|gb|ABF57085.	(M) :: Q1HDV6|Q1HDV6_VITVI GDHB glutamate dehydrogenase (EC 1.4.1.2) - Vitis vinifera (Grape) :: Q5F2M9|Q5F2M9_SOYBN Glutamate dehydrogenase 1 (EC 1.4.1.2) - Glycine max (Soybean) :: E = L	0	-0.417	-0.078	-0.019	2
ws|Ctg1148.1	(M) :: Q38935|FKB21_ARATH FK506-binding protein 2-1 precursor (EC 5.2.1.8) (Peptidyl-prolyl cis-trans isomerase) (PPIase) (Rotamase) (15 kDa FKBP) (FKBP-15-1) - Arabidopsis thaliana (Mouse-ear cress) :: Q8LA41|Q8LA41_ARATH Immunophilin (FKBP15-1) - Arabidopsis thaliana (Mouse-ear cress) :: E = L SP	0	-0.055	-0.294	-0.151
ws|Ctg1148.1	(M) :: Q38935|FKB21_ARATH FK506-binding protein 2-1 precursor (EC 5.2.1.8) (Peptidyl-prolyl cis-trans isomerase) (PPIase) (Rotamase) (15 kDa FKBP) (FKBP-15-1) - Arabidopsis thaliana (Mouse-ear cress) :: Q8LA41|Q8LA41_ARATH Immunophilin (FKBP15-1) - Arabidopsis thaliana (Mouse-ear cress) :: E = L SP	0	-0.027	-0.096	-0.002	1
vv|Ctg5755.1	:: Q9FEU4|Q9FEU4_PEA Putative serine carboxypeptidase precursor (Fragment) - Pisum sativum (Garden pea) :: Q0WRX3|SCP40_ARATH Serine carboxypeptidase-like 40 precursor (EC 3.4.16.-) - Arabidopsis thaliana (Mouse-ear cress) :: E = L	0	0.077	0.338	-0.052
vv|Ctg5755.1	:: Q9FEU4|Q9FEU4_PEA Putative serine carboxypeptidase precursor (Fragment) - Pisum sativum (Garden pea) :: Q0WRX3|SCP40_ARATH Serine carboxypeptidase-like 40 precursor (EC 3.4.16.-) - Arabidopsis thaliana (Mouse-ear cress) :: E = L	0	0.517	0.071	0.008	2
vv|Ctg488.1	(M) :: Q9FLQ4|Q9FLQ4_ARATH 2-oxoglutarate dehydrogenase E2 subunit - Arabidopsis thaliana (Mouse-ear cress) :: Q9ZRQ1|Q9ZRQ1_ARATH 2-oxoglutarate dehydrogenase E2 subunit (EC 2.3.1.61) - Arabidopsis thaliana (Mouse-ear cress) :: E = L	0	0.135	-0.107	-0.076
vv|Ctg488.1	(M) :: Q9FLQ4|Q9FLQ4_ARATH 2-oxoglutarate dehydrogenase E2 subunit - Arabidopsis thaliana (Mouse-ear cress) :: Q9ZRQ1|Q9ZRQ1_ARATH 2-oxoglutarate dehydrogenase E2 subunit (EC 2.3.1.61) - Arabidopsis thaliana (Mouse-ear cress) :: E = L	0	-0.007	-0.086	0	1
vv|Ctg2142.1	:: Q6TY49|Q6TY49_HYDMC Reductase 1 - Hydrangea macrophylla (Bigleaf hydrangea) :: Q9SQ64|Q9SQ64_PAPSO Putative NADPH-dependent oxidoreductase - Papaver somniferum (Opium poppy) :: E = L	0	0.513	0.521	0.531
vv|Ctg2142.1	:: Q6TY49|Q6TY49_HYDMC Reductase 1 - Hydrangea macrophylla (Bigleaf hydrangea) :: Q9SQ64|Q9SQ64_PAPSO Putative NADPH-dependent oxidoreductase - Papaver somniferum (Opium poppy) :: E = L	0	-0.043	-0.171	-0.139	2
cso|Ctg1151.1	(M) :: Q0D568|Q0D568_ORYSA Os07g0577700 protein - Oryza sativa (japonica cultivar-group) :: Q6ZL94|SUCA_ORYSA Probable succinyl-CoA ligase [GDP-forming] subunit alpha, mitochondrial precursor (EC 6.2.1.4) (Succinyl-CoA synthetase subunit alpha) (SCS-alpha) - Oryza sativa (Rice) :: E = L	0	-0.016	0.486	0.212
cso|Ctg1151.1	(M) :: Q0D568|Q0D568_ORYSA Os07g0577700 protein - Oryza sativa (japonica cultivar-group) :: Q6ZL94|SUCA_ORYSA Probable succinyl-CoA ligase [GDP-forming] subunit alpha, mitochondrial precursor (EC 6.2.1.4) (Succinyl-CoA synthetase subunit alpha) (SCS-alpha) - Oryza sativa (Rice) :: E = L	0	0.028	0.008	0.021	1
vv|Ctg1515.1	(M) :: O80412|O80412_SOYBN Mitochondrial phosphate transporter - Glycine max (Soybean) :: Q7XV24|Q7XV24_ORYSA OSJNBa0064H22.14 protein (Os04g0448800 protein) - Oryza sativa (japonica cultivar-group) :: E = L	0	0.304	0.379	0.089
vv|Ctg1515.1	(M) :: O80412|O80412_SOYBN Mitochondrial phosphate transporter - Glycine max (Soybean) :: Q7XV24|Q7XV24_ORYSA OSJNBa0064H22.14 protein (Os04g0448800 protein) - Oryza sativa (japonica cultivar-group) :: E = L	0	-0.005	-0.018	0.027	2
csp|WIN0418.C21_A14	:: Q94KS2|Q94KS2_PHAVU TGF-beta receptor-interacting protein 1 - Phaseolus vulgaris (Kidney bean) (French bean) :: Q0WVZ3|Q0WVZ3_ARATH Eukaryotic translation initiation factor 3 delta subunit - Arabidopsis thaliana (Mouse-ear cress) :: E = L	0	-0.179	-0.19	-0.058
csp|WIN0418.C21_A14	:: Q94KS2|Q94KS2_PHAVU TGF-beta receptor-interacting protein 1 - Phaseolus vulgaris (Kidney bean) (French bean) :: Q0WVZ3|Q0WVZ3_ARATH Eukaryotic translation initiation factor 3 delta subunit - Arabidopsis thaliana (Mouse-ear cress) :: E = L	0	-0.008	0.082	0.113	1
cso|Ctg4108.1	:: A2Q5I1|A2Q5I1_MEDTR Peptidase S10, serine carboxypeptidase - Medicago truncatula (Barrel medic) :: Q9LKY6|Q9LKY6_SOLPN Glucose acyltransferase - Solanum pennellii (Tomato) (Lycopersicon pennellii) :: E = L	0	-0.192	-0.027	-0.3
cso|Ctg4108.1	:: A2Q5I1|A2Q5I1_MEDTR Peptidase S10, serine carboxypeptidase - Medicago truncatula (Barrel medic) :: Q9LKY6|Q9LKY6_SOLPN Glucose acyltransferase - Solanum pennellii (Tomato) (Lycopersicon pennellii) :: E = L	0	-0.125	-0.2	-0.229	1
cso|Ctg1334.1	(M) :: Q9LNB6|Q9LNB6_ARATH F5O11.2 (At1g12270/F5O11_1) - Arabidopsis thaliana (Mouse-ear cress) :: Q9STH1|Q9STH1_ARATH Stress-induced protein sti1-like protein - Arabidopsis thaliana (Mouse-ear cress) :: E = L	0	0.231	0.104	0.268
cso|Ctg1334.1	(M) :: Q9LNB6|Q9LNB6_ARATH F5O11.2 (At1g12270/F5O11_1) - Arabidopsis thaliana (Mouse-ear cress) :: Q9STH1|Q9STH1_ARATH Stress-induced protein sti1-like protein - Arabidopsis thaliana (Mouse-ear cress) :: E = L	0	-0.042	0.015	-0.101	1
css|gi|110396816|gb|EC962516.1|EC962516	(M) :: P07030|PLAS_SILPR Plastocyanin, chloroplast precursor - Silene pratensis (White campion) (Lychnis alba) :: P17340|PLAS_SOLLC Plastocyanin, chloroplast precursor - Solanum lycopersicum (Tomato) (Lycopersicon esculentum) :: E = L	0	-0.392	-0.553	-0.818
css|gi|110396816|gb|EC962516.1|EC962516	(M) :: P07030|PLAS_SILPR Plastocyanin, chloroplast precursor - Silene pratensis (White campion) (Lychnis alba) :: P17340|PLAS_SOLLC Plastocyanin, chloroplast precursor - Solanum lycopersicum (Tomato) (Lycopersicon esculentum) :: E = L	0	-0.077	-0.097	-0.242	3
vv|Ctg2464.1_F=-2.1	(LC) (M) :: Q1RY20|Q1RY20_MEDTR Proteasome/cyclosome, regulatory subunit - Medicago truncatula (Barrel medic) :: Q9SIV2|Q9SIV2_ARATH 26S proteasome regulatory subunit S2 (RPN1) (26S proteasome subunit RPN1a) - Arabidopsis thaliana (Mouse-ear cress) :: E = L	0	0.217	0.119	0.341
vv|Ctg2464.1_F=-2.1	(LC) (M) :: Q1RY20|Q1RY20_MEDTR Proteasome/cyclosome, regulatory subunit - Medicago truncatula (Barrel medic) :: Q9SIV2|Q9SIV2_ARATH 26S proteasome regulatory subunit S2 (RPN1) (26S proteasome subunit RPN1a) - Arabidopsis thaliana (Mouse-ear cress) :: E = L	0	0.057	0.142	0.126	2
css|Ctg297.1	(M) :: Q2HT34|Q2HT34_MEDTR Fumarylacetoacetase - Medicago truncatula (Barrel medic) :: Q8RW90|Q8RW90_ARATH At1g12050/F12F1_8 - Arabidopsis thaliana (Mouse-ear cress) :: E = L	0	-0.134	0.542	0.725
css|Ctg297.1	(M) :: Q2HT34|Q2HT34_MEDTR Fumarylacetoacetase - Medicago truncatula (Barrel medic) :: Q8RW90|Q8RW90_ARATH At1g12050/F12F1_8 - Arabidopsis thaliana (Mouse-ear cress) :: E = L	0	-0.362	0.007	0.038	3
csp|Ctg2869.1	(M) :: Q6QHU3|Q6QHU3_PRUAV Major cherry allergen Pru av 1.0201 - Prunus avium (Cherry) :: Q6QHU2|Q6QHU2_PRUAV Major cherry allergen Pru av 1.0202 - Prunus avium (Cherry) :: E = L	0	-0.225	-0.403	-0.473
csp|Ctg2869.1	(M) :: Q6QHU3|Q6QHU3_PRUAV Major cherry allergen Pru av 1.0201 - Prunus avium (Cherry) :: Q6QHU2|Q6QHU2_PRUAV Major cherry allergen Pru av 1.0202 - Prunus avium (Cherry) :: E = L	0	-0.127	-0.117	-0.312	1
vv|Ctg4897.1	:: Q5VSV8|Q5VSV8_ORYSA OSJNBa0009P12.18 protein - Oryza sativa (Rice) :: Q01HH4|Q01HH4_ORYSA OSIGBa0142I02-OSIGBa0101B20.15 protein - Oryza sativa (Rice) :: E = L	0	-0.002	0.052	0.142
vv|Ctg4897.1	:: Q5VSV8|Q5VSV8_ORYSA OSJNBa0009P12.18 protein - Oryza sativa (Rice) :: Q01HH4|Q01HH4_ORYSA OSIGBa0142I02-OSIGBa0101B20.15 protein - Oryza sativa (Rice) :: E = L	0	-0.08	-0.058	0.061	1
ws|Ctg1966.1	:: Q1S9Z0|Q1S9Z0_MEDTR RNA-binding region RNP-1 (RNA recognition motif) - Medicago truncatula (Barrel medic) :: P82277|RRP2_SPIOL Plastid-specific 30S ribosomal protein 2, chloroplast precursor (PSRP-2) - Spinacia oleracea (Spinach) :: E = L	0	-0.23	-0.575	-0.416
ws|Ctg1966.1	:: Q1S9Z0|Q1S9Z0_MEDTR RNA-binding region RNP-1 (RNA recognition motif) - Medicago truncatula (Barrel medic) :: P82277|RRP2_SPIOL Plastid-specific 30S ribosomal protein 2, chloroplast precursor (PSRP-2) - Spinacia oleracea (Spinach) :: E = L	0	-0.317	-0.23	-0.369	2
cso|Ctg2771.1	(M) :: Q6UNT3|Q6UNT3_CUCSA Hypersensitive-induced response protein - Cucumis sativus (Cucumber) :: Q9CAR7|Q9CAR7_ARATH Hypothetical protein T17F3.13 (Hypothetical protein At1g69840) - Arabidopsis thaliana (Mouse-ear cress) :: E = L	0	0.076	-0.004	-0.148
cso|Ctg2771.1	(M) :: Q6UNT3|Q6UNT3_CUCSA Hypersensitive-induced response protein - Cucumis sativus (Cucumber) :: Q9CAR7|Q9CAR7_ARATH Hypothetical protein T17F3.13 (Hypothetical protein At1g69840) - Arabidopsis thaliana (Mouse-ear cress) :: E = L	0	-0.122	-0.134	-0.203	1
vv|Ctg2170.1	(M) :: Q7XBY4|Q7XBY4_ORYSA Mitochondrial carnitine/acylcarnitine carrier, putative, expressed (Os10g0573700 protein) - Oryza sativa (japonica cultivar-group) :: Q9AYL3|Q9AYL3_ORYSA Putative carnitine/acylcarnitine translocase - Oryza sativa (Rice) :: E = L	0	-0.138	-0.173	-0.068
vv|Ctg2170.1	(M) :: Q7XBY4|Q7XBY4_ORYSA Mitochondrial carnitine/acylcarnitine carrier, putative, expressed (Os10g0573700 protein) - Oryza sativa (japonica cultivar-group) :: Q9AYL3|Q9AYL3_ORYSA Putative carnitine/acylcarnitine translocase - Oryza sativa (Rice) :: E = L	0	-0.046	0.1	-0.096	1
cso|Ctg10460.1	:: Q9S7Y7|XYL1_ARATH Alpha-xylosidase precursor (EC 3.2.1.-) - Arabidopsis thaliana (Mouse-ear cress) :: Q9LEC9|Q9LEC9_SOLTU Alpha-glucosidase (EC 3.2.1.20) - Solanum tuberosum (Potato) :: E = L	0	-0.262	0.206	-0.358
cso|Ctg10460.1	:: Q9S7Y7|XYL1_ARATH Alpha-xylosidase precursor (EC 3.2.1.-) - Arabidopsis thaliana (Mouse-ear cress) :: Q9LEC9|Q9LEC9_SOLTU Alpha-glucosidase (EC 3.2.1.20) - Solanum tuberosum (Potato) :: E = L	0	0.08	-0.038	-0.095	2
vv|Ctg115.1	(M) :: Q39659|MFPA_CUCSA Glyoxysomal fatty acid beta-oxidation multifunctional protein MFP-a [Includes: Enoyl-CoA hydratase (EC 4.2.1.17); 3-2-trans-enoyl-CoA isomerase (EC 5.3.3.8); 3-hydroxybutyryl-CoA epimerase (EC 5.1.2.3); 3-hydroxyacyl-CoA dehydrogenase (EC 1.1.1.35)] - Cucumis sativus (Cucumber) :: Q9ZPI5	0	-0.1	-0.031	0.209
vv|Ctg115.1	(M) :: Q39659|MFPA_CUCSA Glyoxysomal fatty acid beta-oxidation multifunctional protein MFP-a [Includes: Enoyl-CoA hydratase (EC 4.2.1.17); 3-2-trans-enoyl-CoA isomerase (EC 5.3.3.8); 3-hydroxybutyryl-CoA epimerase (EC 5.1.2.3); 3-hydroxyacyl-CoA dehydrogenase (EC 1.1.1.35)] - Cucumis sativus (Cucumber) :: Q9ZPI5	0	-0.416	-0.331	-0.269	2
cso|Ctg2754.1	:: O82660|P2SAF_ARATH Photosystem II stability/assembly factor HCF136, chloroplast precursor - Arabidopsis thaliana (Mouse-ear cress) :: Q5Z5A8|P2SAF_ORYSA Photosystem II stability/assembly factor HCF136, chloroplast precursor - Oryza sativa (Rice) :: E = L	0	-0.278	-0.422	-0.175
cso|Ctg2754.1	:: O82660|P2SAF_ARATH Photosystem II stability/assembly factor HCF136, chloroplast precursor - Arabidopsis thaliana (Mouse-ear cress) :: Q5Z5A8|P2SAF_ORYSA Photosystem II stability/assembly factor HCF136, chloroplast precursor - Oryza sativa (Rice) :: E = L	0	-0.034	0.011	0.056	2
csp|WIN093.C21_J13	(M) :: Q08150|Q08150_PEA GTP-binding protein - Pisum sativum (Garden pea) :: Q7DLK8|Q7DLK8_VICFA Guanine nucleotide regulatory protein - Vicia faba (Broad bean) :: E = L	0	0.002	0.195	0.268
csp|WIN093.C21_J13	(M) :: Q08150|Q08150_PEA GTP-binding protein - Pisum sativum (Garden pea) :: Q7DLK8|Q7DLK8_VICFA Guanine nucleotide regulatory protein - Vicia faba (Broad bean) :: E = L	0	0.32	0.058	0.198	1
cso|Ctg1415.1	(M) :: Q15KG6|Q15KG6_SALMI Putative hydroxyphenylpyruvate reductase - Salvia miltiorrhiza (Chinese sage) :: Q65CJ7|Q65CJ7_SOLSC Hydroxyphenylpyruvate reductase (HPPR) (EC 1.1.1.237) - Solenostemon scutellarioides (Coleus) (Coleus blumei) :: E = L	0	0.019	0.043	0.078
cso|Ctg1415.1	(M) :: Q15KG6|Q15KG6_SALMI Putative hydroxyphenylpyruvate reductase - Salvia miltiorrhiza (Chinese sage) :: Q65CJ7|Q65CJ7_SOLSC Hydroxyphenylpyruvate reductase (HPPR) (EC 1.1.1.237) - Solenostemon scutellarioides (Coleus) (Coleus blumei) :: E = L	0	-0.199	-0.011	-0.02	1
csp|Ctg1959.1	(M) :: Q3HVP7|Q3HVP7_SOLTU Hypothetical protein (Putative elongation factor 1B alpha-subunit0like) - Solanum tuberosum (Potato) :: Q3HVL1|Q3HVL1_SOLTU Elongation factor-like protein - Solanum tuberosum (Potato) :: E = L	0	-0.158	-0.14	0.077
csp|Ctg1959.1	(M) :: Q3HVP7|Q3HVP7_SOLTU Hypothetical protein (Putative elongation factor 1B alpha-subunit0like) - Solanum tuberosum (Potato) :: Q3HVL1|Q3HVL1_SOLTU Elongation factor-like protein - Solanum tuberosum (Potato) :: E = L	0	0.098	0.11	0.293	1
css|Ctg1294.1	(M) :: A2PYH3|A2PYH3_NICBE Alpha chain of nascent polypeptide associated complex - Nicotiana benthamiana :: Q2HUT9|Q2HUT9_MEDTR Nascent polypeptide-associated complex NAC; UBA-like - Medicago truncatula (Barrel medic) :: E = L	0	0.029	0.212	0.047
css|Ctg1294.1	(M) :: A2PYH3|A2PYH3_NICBE Alpha chain of nascent polypeptide associated complex - Nicotiana benthamiana :: Q2HUT9|Q2HUT9_MEDTR Nascent polypeptide-associated complex NAC; UBA-like - Medicago truncatula (Barrel medic) :: E = L	0	-0.061	0.151	-0.282	1
vv|Ctg787.1	(M) :: Q1KUM6|Q1KUM6_9ROSI Hypothetical protein - Cleome spinosa :: Q1KUV7|Q1KUV7_9ROSI Hypothetical protein - Cleome spinosa :: E = L	0	0.195	-0.059	-0.026
vv|Ctg787.1	(M) :: Q1KUM6|Q1KUM6_9ROSI Hypothetical protein - Cleome spinosa :: Q1KUV7|Q1KUV7_9ROSI Hypothetical protein - Cleome spinosa :: E = L	0	0.428	0.365	0.332	2
vv|Ctg1625.1	(M) :: O48906|O48906_MEDSA Malate dehydrogenase precursor (EC 1.1.1.37) - Medicago sativa (Alfalfa) :: Q9XQP4|Q9XQP4_TOBAC NAD-malate dehydrogenase precursor (EC 1.1.1.37) - Nicotiana tabacum (Common tobacco) :: E = L	0	0.198	0.024	0.276
vv|Ctg1625.1	(M) :: O48906|O48906_MEDSA Malate dehydrogenase precursor (EC 1.1.1.37) - Medicago sativa (Alfalfa) :: Q9XQP4|Q9XQP4_TOBAC NAD-malate dehydrogenase precursor (EC 1.1.1.37) - Nicotiana tabacum (Common tobacco) :: E = L	0	-0.07	-0.126	-0.019	1
ws|Ctg1259.1	:: Q0WUV8|Q0WUV8_ARATH Mitochondrial elongation factor Tu - Arabidopsis thaliana (Mouse-ear cress) :: Q9ZT91|EFTM_ARATH Elongation factor Tu, mitochondrial precursor - Arabidopsis thaliana (Mouse-ear cress) :: E = L	0	0.211	0.294	0.169
ws|Ctg1259.1	:: Q0WUV8|Q0WUV8_ARATH Mitochondrial elongation factor Tu - Arabidopsis thaliana (Mouse-ear cress) :: Q9ZT91|EFTM_ARATH Elongation factor Tu, mitochondrial precursor - Arabidopsis thaliana (Mouse-ear cress) :: E = L	0	0.046	-0.071	-0.033	1
vv|Ctg1340.1	(M) :: P54260|GCST_SOLTU Aminomethyltransferase, mitochondrial precursor (EC 2.1.2.10) (Glycine cleavage system T protein) (GCVT) - Solanum tuberosum (Potato) :: O65396|GCST_ARATH Aminomethyltransferase, mitochondrial precursor (EC 2.1.2.10) (Glycine cleavage system T protein) (GCVT) - Arabidopsis thaliana (Mouse-ear cress) :: E = L	0	-0.027	0.11	-0.141
vv|Ctg1340.1	(M) :: P54260|GCST_SOLTU Aminomethyltransferase, mitochondrial precursor (EC 2.1.2.10) (Glycine cleavage system T protein) (GCVT) - Solanum tuberosum (Potato) :: O65396|GCST_ARATH Aminomethyltransferase, mitochondrial precursor (EC 2.1.2.10) (Glycine cleavage system T protein) (GCVT) - Arabidopsis thaliana (Mouse-ear cress) :: E = L	0	0.002	-0.033	-0.024	1
vv|Ctg1487.1	:: Q9SR13|Q9SR13_ARATH Putative RNA-binding protein (AT3g04610/F7O18_9) - Arabidopsis thaliana (Mouse-ear cress) :: Q58T16|Q58T16_ARATH FLK - Arabidopsis thaliana (Mouse-ear cress) :: E = L	0	-0.204	-0.267	-0.123
vv|Ctg1487.1	:: Q9SR13|Q9SR13_ARATH Putative RNA-binding protein (AT3g04610/F7O18_9) - Arabidopsis thaliana (Mouse-ear cress) :: Q58T16|Q58T16_ARATH FLK - Arabidopsis thaliana (Mouse-ear cress) :: E = L	0	0.163	0.124	0.468	2
css|Ctg281.1	:: O65731|RS5_CICAR 40S ribosomal protein S5 (Fragment) - Cicer arietinum (Chickpea) (Garbanzo) :: Q2R4A1|Q2R4A1_ORYSA 40S ribosomal protein S5, putative, expressed (Os11g0482000 protein) - Oryza sativa (japonica cultivar-group) :: E = L	0	-0.149	0.197	0.482
css|Ctg281.1	:: O65731|RS5_CICAR 40S ribosomal protein S5 (Fragment) - Cicer arietinum (Chickpea) (Garbanzo) :: Q2R4A1|Q2R4A1_ORYSA 40S ribosomal protein S5, putative, expressed (Os11g0482000 protein) - Oryza sativa (japonica cultivar-group) :: E = L	0	-0.004	-0.088	-0.062	2
vv|Ctg1025.1	(M) :: Q38JJ2|Q38JJ2_SOLTU Disulfide-isomerase-like protein - Solanum tuberosum (Potato) :: Q1T4Z3|Q1T4Z3_MEDTR Thioredoxin domain 2 - Medicago truncatula (Barrel medic) :: E = L SP	0	0.282	0.123	0.196
vv|Ctg1025.1	(M) :: Q38JJ2|Q38JJ2_SOLTU Disulfide-isomerase-like protein - Solanum tuberosum (Potato) :: Q1T4Z3|Q1T4Z3_MEDTR Thioredoxin domain 2 - Medicago truncatula (Barrel medic) :: E = L SP	0	0.031	0.049	0.227	1
vv|Ctg3895.1	(M) :: Q1RVD7|Q1RVD7_MEDTR Phosphoserine aminotransferase - Medicago truncatula (Barrel medic) :: Q9SHP0|Q9SHP0_ARATH Putative phosphoserine aminotransferase (At2g17630) - Arabidopsis thaliana (Mouse-ear cress) :: E = L	0	0.194	0.085	0.536
vv|Ctg3895.1	(M) :: Q1RVD7|Q1RVD7_MEDTR Phosphoserine aminotransferase - Medicago truncatula (Barrel medic) :: Q9SHP0|Q9SHP0_ARATH Putative phosphoserine aminotransferase (At2g17630) - Arabidopsis thaliana (Mouse-ear cress) :: E = L	0	0.035	0.317	0.381	2
vv|Ctg9945.1	(M) :: Q2XSM1|Q2XSM1_BRAOB NADH dehydrogenase subunit 9 - Brassica oleracea var. botrytis (Cauliflower) :: Q6YSJ8|Q6YSJ8_BRANA NADH dehydrogenase subunit 9 - Brassica napus (Rape) :: E = L	0	-0.039	-0.052	-0.199
vv|Ctg9945.1	(M) :: Q2XSM1|Q2XSM1_BRAOB NADH dehydrogenase subunit 9 - Brassica oleracea var. botrytis (Cauliflower) :: Q6YSJ8|Q6YSJ8_BRANA NADH dehydrogenase subunit 9 - Brassica napus (Rape) :: E = L	0	0.275	-0.002	0.108	1
ws|Ctg2855.1	:: O65199|SODCP_VITVI Superoxide dismutase [Cu-Zn], chloroplast precursor (EC 1.15.1.1) - Vitis vinifera (Grape) :: Q3SAX0	0	0.176	0.104	-0.167
ws|Ctg2855.1	:: O65199|SODCP_VITVI Superoxide dismutase [Cu-Zn], chloroplast precursor (EC 1.15.1.1) - Vitis vinifera (Grape) :: Q3SAX0	0	-0.546	-0.37	-1.014	3
ws|Ctg294.1	(M) :: Q1T6P2|Q1T6P2_MEDTR Stress protein DDR48 , related - Medicago truncatula (Barrel medic) :: Q9FKA5|Y5957_ARATH Uncharacterized protein At5g39570 - Arabidopsis thaliana (Mouse-ear cress) :: E = L	0	0.014	0.499	-0.661
ws|Ctg294.1	(M) :: Q1T6P2|Q1T6P2_MEDTR Stress protein DDR48 , related - Medicago truncatula (Barrel medic) :: Q9FKA5|Y5957_ARATH Uncharacterized protein At5g39570 - Arabidopsis thaliana (Mouse-ear cress) :: E = L	0	-0.829	-0.166	-0.554	2
vv|Ctg2429.1	(M) :: Q9ZST3|Q9ZST3_CITPA Pyrophosphate-dependent phosphofructokinase beta subunit (EC 2.7.1.90) - Citrus paradisi (Grapefruit) :: Q41141|PFPB_RICCO Pyrophosphate--fructose 6-phosphate 1-phosphotransferase subunit beta (EC 2.7.1.90) (PFP) (6-phosphofructokinase, pyrophosphate dependent) (Pyrophosphate-dependent 6-phosphofructose-1-kinase) (PPi-PFK) - Ricinus communis (Castor bean) :: E = L	0	0.127	0.226	0.668
vv|Ctg2429.1	(M) :: Q9ZST3|Q9ZST3_CITPA Pyrophosphate-dependent phosphofructokinase beta subunit (EC 2.7.1.90) - Citrus paradisi (Grapefruit) :: Q41141|PFPB_RICCO Pyrophosphate--fructose 6-phosphate 1-phosphotransferase subunit beta (EC 2.7.1.90) (PFP) (6-phosphofructokinase, pyrophosphate dependent) (Pyrophosphate-dependent 6-phosphofructose-1-kinase) (PPi-PFK) - Ricinus communis (Castor bean) :: E = L	0	0.244	0.542	0.639	1
cso|Ctg392.1	(M) :: Q8L470|Q8L470_SOLLC Small heat shock protein - Solanum lycopersicum (Tomato) (Lycopersicon esculentum) :: Q8L7T2|Q8L7T2_SOLLC Small heat shock protein - Solanum lycopersicum (Tomato) (Lycopersicon esculentum) :: E = L	0	-0.041	-0.686	0.028
cso|Ctg392.1	(M) :: Q8L470|Q8L470_SOLLC Small heat shock protein - Solanum lycopersicum (Tomato) (Lycopersicon esculentum) :: Q8L7T2|Q8L7T2_SOLLC Small heat shock protein - Solanum lycopersicum (Tomato) (Lycopersicon esculentum) :: E = L	0	0.254	0.144	0.228	2
cso|Ctg1231.1	(M) :: Q9XF97|RL4_PRUAR 60S ribosomal protein L4 (L1) - Prunus armeniaca (Apricot) :: Q2PER2|Q2PER2_TRIPR Putative 60S ribosomal protein L1 - Trifolium pratense (Red clover) :: E = L	0	0.179	0.419	0.446
cso|Ctg1231.1	(M) :: Q9XF97|RL4_PRUAR 60S ribosomal protein L4 (L1) - Prunus armeniaca (Apricot) :: Q2PER2|Q2PER2_TRIPR Putative 60S ribosomal protein L1 - Trifolium pratense (Red clover) :: E = L	0	-0.146	0.009	-0.094	2
vv|Ctg189.1_F=2.1	(LC) (M) :: Q1STD4|Q1STD4_MEDTR RNA-binding region RNP-1 (RNA recognition motif) - Medicago truncatula (Barrel medic) :: Q9M549|Q9M549_CUCSA Poly(A)-binding protein - Cucumis sativus (Cucumber) :: E = L	0	-0.362	-0.158	0.162
vv|Ctg189.1_F=2.1	(LC) (M) :: Q1STD4|Q1STD4_MEDTR RNA-binding region RNP-1 (RNA recognition motif) - Medicago truncatula (Barrel medic) :: Q9M549|Q9M549_CUCSA Poly(A)-binding protein - Cucumis sativus (Cucumber) :: E = L	0	0.053	-0.018	0.207	2
vv|Ctg9248.1	(M) :: Q5QJA4|Q5QJA4_9MAGN Harpin binding protein 1 - Vitis sp. NL-2003 :: Q5QJA3|Q5QJA3_9MAGN Harpin binding protein 1 - Vitis sp. NL-2003 :: E = L	0	-0.703	-0.988	0.014
vv|Ctg9248.1	(M) :: Q5QJA4|Q5QJA4_9MAGN Harpin binding protein 1 - Vitis sp. NL-2003 :: Q5QJA3|Q5QJA3_9MAGN Harpin binding protein 1 - Vitis sp. NL-2003 :: E = L	0	0.216	0.28	0.138	3
vvfl|gi|15081596|gb|AAK81874.	(M) :: Q94B17|Q94B17_VITVI Putative beta-galactosidase BG1 - Vitis vinifera (Grape) :: Q0EDA8|Q0EDA8_PERAE Beta-D-galactosidase (EC 3.2.1.23) - Persea americana (Avocado) :: E = L SP	0	-0.423	-0.417	-0.92
vvfl|gi|15081596|gb|AAK81874.	(M) :: Q94B17|Q94B17_VITVI Putative beta-galactosidase BG1 - Vitis vinifera (Grape) :: Q0EDA8|Q0EDA8_PERAE Beta-D-galactosidase (EC 3.2.1.23) - Persea americana (Avocado) :: E = L SP	0	-0.088	-0.327	-0.247	3
vv|Ctg766.1	(M) :: Q05046|CH62_CUCMA Chaperonin CPN60-2, mitochondrial precursor (HSP60-2) - Cucurbita maxima (Pumpkin) (Winter squash) :: Q05045|CH61_CUCMA Chaperonin CPN60-1, mitochondrial precursor (HSP60-1) - Cucurbita maxima (Pumpkin) (Winter squash) :: E = L	0	0.367	0.506	0.401
vv|Ctg766.1	(M) :: Q05046|CH62_CUCMA Chaperonin CPN60-2, mitochondrial precursor (HSP60-2) - Cucurbita maxima (Pumpkin) (Winter squash) :: Q05045|CH61_CUCMA Chaperonin CPN60-1, mitochondrial precursor (HSP60-1) - Cucurbita maxima (Pumpkin) (Winter squash) :: E = L	0	-0.088	-0.086	-0.044	2
vvfl|gi|91983987|ref|YP_567071.	(M) :: Q0ZJ25|Q0ZJ25_VITVI Photosystem II protein D2 - Vitis vinifera (Grape) :: A0A330|A0A330_COFAR Photosystem II protein D2 - Coffea arabica (Coffee) :: E = L	0	-0.093	0.197	-0.585
vvfl|gi|91983987|ref|YP_567071.	(M) :: Q0ZJ25|Q0ZJ25_VITVI Photosystem II protein D2 - Vitis vinifera (Grape) :: A0A330|A0A330_COFAR Photosystem II protein D2 - Coffea arabica (Coffee) :: E = L	0	0.319	0.279	0.131	2
ws|gi|33962737|gb|CF355647.1|CF355647	:: Q9FN03|Q9FN03_ARATH UVB-resistance protein UVR8 (At5g63860/MGI19_6) - Arabidopsis thaliana (Mouse-ear cress) :: Q9XHD7|Q9XHD7_ARATH UVB-resistance protein UVR8 - Arabidopsis thaliana (Mouse-ear cress) :: E = L	0	-0.011	-0.051	-0.158
ws|gi|33962737|gb|CF355647.1|CF355647	:: Q9FN03|Q9FN03_ARATH UVB-resistance protein UVR8 (At5g63860/MGI19_6) - Arabidopsis thaliana (Mouse-ear cress) :: Q9XHD7|Q9XHD7_ARATH UVB-resistance protein UVR8 - Arabidopsis thaliana (Mouse-ear cress) :: E = L	0	0.202	0.247	0.18	1
vv|Ctg264.1	:: Q1T125|Q1T125_MEDTR Peptidase A1, pepsin - Medicago truncatula (Barrel medic) :: Q1RVV6|Q1RVV6_MEDTR Peptidase A1, pepsin - Medicago truncatula (Barrel medic) :: E = L	0	-0.258	-0.189	-0.56
vv|Ctg264.1	:: Q1T125|Q1T125_MEDTR Peptidase A1, pepsin - Medicago truncatula (Barrel medic) :: Q1RVV6|Q1RVV6_MEDTR Peptidase A1, pepsin - Medicago truncatula (Barrel medic) :: E = L	0	-0.182	-0.355	-0.214	2
vv|Ctg633.1	(M) :: Q2PF01|Q2PF01_TRIPR Putative cytosolic factor - Trifolium pratense (Red clover) :: Q2Q0V7|Q2Q0V7_CUCPE Patellin 1 - Cucurbita pepo (Vegetable marrow) (Summer squash) :: E = L	0	0.248	0.556	0.108
vv|Ctg633.1	(M) :: Q2PF01|Q2PF01_TRIPR Putative cytosolic factor - Trifolium pratense (Red clover) :: Q2Q0V7|Q2Q0V7_CUCPE Patellin 1 - Cucurbita pepo (Vegetable marrow) (Summer squash) :: E = L	0	-0.138	0.001	0.01	2
css|Ctg1483.1	(M) :: Q9FUM1|EF1G_PRUAV Elongation factor 1-gamma (EF-1-gamma) (eEF-1B gamma) - Prunus avium (Cherry) :: Q6YW46|EF1G2_ORYSA Elongation factor 1-gamma 2 (EF-1-gamma 2) (eEF-1B gamma 2) - Oryza sativa (Rice) :: E = L	0	0.033	-0.043	0.179
css|Ctg1483.1	(M) :: Q9FUM1|EF1G_PRUAV Elongation factor 1-gamma (EF-1-gamma) (eEF-1B gamma) - Prunus avium (Cherry) :: Q6YW46|EF1G2_ORYSA Elongation factor 1-gamma 2 (EF-1-gamma 2) (eEF-1B gamma 2) - Oryza sativa (Rice) :: E = L	0	-0.177	-0.043	-0.126	1
ws|Ctg654.1	(M) :: Q93XV7|Q93XV7_9ROSI Hydroxypyruvate reductase (EC 1.1.1.29) - Bruguiera gymnorhiza :: Q84L66|Q84L66_SOYBN Putative NADH-dependent hydroxypyruvate reductase - Glycine max (Soybean) :: E = L	0	-0.554	-0.621	-0.331
ws|Ctg654.1	(M) :: Q93XV7|Q93XV7_9ROSI Hydroxypyruvate reductase (EC 1.1.1.29) - Bruguiera gymnorhiza :: Q84L66|Q84L66_SOYBN Putative NADH-dependent hydroxypyruvate reductase - Glycine max (Soybean) :: E = L	0	-0.34	-0.441	-0.408	2
css|Ctg1364.1	(M) :: Q700A6|Q700A6_CICAR Putative lipid transfer protein GPI-anchored - Cicer arietinum (Chickpea) (Garbanzo) :: Q9C7F7|UGPI5_ARATH Uncharacterized GPI-anchored protein At1g27950 precursor - Arabidopsis thaliana (Mouse-ear cress) :: E = L SP	0	-0.182	0.212	0.042
css|Ctg1364.1	(M) :: Q700A6|Q700A6_CICAR Putative lipid transfer protein GPI-anchored - Cicer arietinum (Chickpea) (Garbanzo) :: Q9C7F7|UGPI5_ARATH Uncharacterized GPI-anchored protein At1g27950 precursor - Arabidopsis thaliana (Mouse-ear cress) :: E = L SP	0	0.242	0.091	0.369	2
csp|Ctg708.1	(M) :: Q1RTV1|Q1RTV1_MEDTR Hypothetical protein - Medicago truncatula (Barrel medic) :: Q9SJ12|ATP7_ARATH Probable ATP synthase 24 kDa subunit, mitochondrial precursor (EC 3.6.3.14) - Arabidopsis thaliana (Mouse-ear cress) :: E = L	0	-0.163	-0.248	0.055
csp|Ctg708.1	(M) :: Q1RTV1|Q1RTV1_MEDTR Hypothetical protein - Medicago truncatula (Barrel medic) :: Q9SJ12|ATP7_ARATH Probable ATP synthase 24 kDa subunit, mitochondrial precursor (EC 3.6.3.14) - Arabidopsis thaliana (Mouse-ear cress) :: E = L	0	0.087	0.032	0.067	1
cso|Ctg334.1	(M) :: A0T1V6|A0T1V6_SOLSC CBS domain-containing protein - Solenostemon scutellarioides (Coleus) (Coleus blumei) :: Q9LEV3|UMP3_ARATH Protein At5g10860, mitochondrial precursor - Arabidopsis thaliana (Mouse-ear cress) :: E = L	0	0.005	-0.433	-0.315
cso|Ctg334.1	(M) :: A0T1V6|A0T1V6_SOLSC CBS domain-containing protein - Solenostemon scutellarioides (Coleus) (Coleus blumei) :: Q9LEV3|UMP3_ARATH Protein At5g10860, mitochondrial precursor - Arabidopsis thaliana (Mouse-ear cress) :: E = L	0	0.183	-0.034	-0.015	2
cso|Ctg1376.1	(M) :: P93447|EF1D_PIMBR Elongation factor 1-delta (EF-1-delta) (Elongation factor 1B-beta) (eEF-1B beta) - Pimpinella brachycarpa :: Q6SZ89|Q6SZ89_PEA Translational elongation factor 1 subunit Bbeta - Pisum sativum (Garden pea) :: E = L	0	-0.093	-0.398	-0.149
cso|Ctg1376.1	(M) :: P93447|EF1D_PIMBR Elongation factor 1-delta (EF-1-delta) (Elongation factor 1B-beta) (eEF-1B beta) - Pimpinella brachycarpa :: Q6SZ89|Q6SZ89_PEA Translational elongation factor 1 subunit Bbeta - Pisum sativum (Garden pea) :: E = L	0	-0.028	0.036	0.133	2
csp|gi|71890474|gb|DT039529.1|DT039529	(M) :: Q6QPJ6|Q6QPJ6_9ROSI Peroxiredoxin Q - Populus trichocarpa x Populus deltoides :: Q75SY5|Q75SY5_GENTR Peroxiredoxin Q - Gentiana triflora (Clustered gentian) :: E = L	0	0.008	-0.238	-0.44
csp|gi|71890474|gb|DT039529.1|DT039529	(M) :: Q6QPJ6|Q6QPJ6_9ROSI Peroxiredoxin Q - Populus trichocarpa x Populus deltoides :: Q75SY5|Q75SY5_GENTR Peroxiredoxin Q - Gentiana triflora (Clustered gentian) :: E = L	0	0.034	0.1	0.06	1
vv|Ctg1730.1	(M) :: Q9ZW12|Q9ZW12_ARATH Putative tropinone reductase - Arabidopsis thaliana (Mouse-ear cress) :: Q84W78|Q84W78_ARATH Putative tropinone reductase (Fragment) - Arabidopsis thaliana (Mouse-ear cress) :: E = L	0	-0.064	-0.149	-0.078
vv|Ctg1730.1	(M) :: Q9ZW12|Q9ZW12_ARATH Putative tropinone reductase - Arabidopsis thaliana (Mouse-ear cress) :: Q84W78|Q84W78_ARATH Putative tropinone reductase (Fragment) - Arabidopsis thaliana (Mouse-ear cress) :: E = L	0	0.021	-0.036	-0.3	1
csp|Ctg1577.1	(M) :: O80889|O80889_ARATH Putative carboxymethylenebutenolidase (At2g32520) - Arabidopsis thaliana (Mouse-ear cress) :: Q8LDC7|Q8LDC7_ARATH Putative carboxymethylenebutenolidase - Arabidopsis thaliana (Mouse-ear cress) :: E = L	0	-0.363	-0.412	-0.38
csp|Ctg1577.1	(M) :: O80889|O80889_ARATH Putative carboxymethylenebutenolidase (At2g32520) - Arabidopsis thaliana (Mouse-ear cress) :: Q8LDC7|Q8LDC7_ARATH Putative carboxymethylenebutenolidase - Arabidopsis thaliana (Mouse-ear cress) :: E = L	0	0.184	0.158	0.202	2
cso|Ctg947.1	(M) :: Q38M52|Q38M52_SOLTU Hypothetical protein - Solanum tuberosum (Potato) :: O23708|PSA2A_ARATH Proteasome subunit alpha type 2-A (EC 3.4.25.1) (20S proteasome alpha subunit B) (Proteasome component 3) - Arabidopsis thaliana (Mouse-ear cress) :: E = L	0	-0.254	-0.13	-0.026
cso|Ctg947.1	(M) :: Q38M52|Q38M52_SOLTU Hypothetical protein - Solanum tuberosum (Potato) :: O23708|PSA2A_ARATH Proteasome subunit alpha type 2-A (EC 3.4.25.1) (20S proteasome alpha subunit B) (Proteasome component 3) - Arabidopsis thaliana (Mouse-ear cress) :: E = L	0	0.175	0.116	0.249	1
ws|Ctg937.1	(M) :: Q6L460|Q6L460_SOLDE ATP synthase D chain, mitochondrial, putative - Solanum demissum (Wild potato) :: Q9FT52|ATPQ_ARATH ATP synthase D chain, mitochondrial (EC 3.6.3.14) - Arabidopsis thaliana (Mouse-ear cress) :: E = L	0	0.042	0.04	0.023
ws|Ctg937.1	(M) :: Q6L460|Q6L460_SOLDE ATP synthase D chain, mitochondrial, putative - Solanum demissum (Wild potato) :: Q9FT52|ATPQ_ARATH ATP synthase D chain, mitochondrial (EC 3.6.3.14) - Arabidopsis thaliana (Mouse-ear cress) :: E = L	0	0.119	0.006	0.026	1
vv|Ctg4402.1	(M) :: Q8LCP1|Q8LCP1_ARATH Cytochrome c oxidase subunit, putative - Arabidopsis thaliana (Mouse-ear cress) :: Q9S7L9|Q9S7L9_ARATH Subunit 6b of cytochrome c oxidase (Putative cytochrome c oxidase subunit) - Arabidopsis thaliana (Mouse-ear cress) :: E = L	0	-0.068	0.098	-0.263
vv|Ctg4402.1	(M) :: Q8LCP1|Q8LCP1_ARATH Cytochrome c oxidase subunit, putative - Arabidopsis thaliana (Mouse-ear cress) :: Q9S7L9|Q9S7L9_ARATH Subunit 6b of cytochrome c oxidase (Putative cytochrome c oxidase subunit) - Arabidopsis thaliana (Mouse-ear cress) :: E = L	0	0.153	0.135	0.063	1
cso|Ctg511.1	(M) :: Q1S1B2|Q1S1B2_MEDTR Adenosine kinase - Medicago truncatula (Barrel medic) :: Q1RYR5|Q1RYR5_MEDTR Adenosine kinase - Medicago truncatula (Barrel medic) :: E = L	0	0.07	0.456	0.753
cso|Ctg511.1	(M) :: Q1S1B2|Q1S1B2_MEDTR Adenosine kinase - Medicago truncatula (Barrel medic) :: Q1RYR5|Q1RYR5_MEDTR Adenosine kinase - Medicago truncatula (Barrel medic) :: E = L	0	-0.141	0.233	0.365	2
vvfl|gi|91701663|gb|ABE47547.	(M) :: Q0ZJ07|CYF_VITVI Apocytochrome f precursor - Vitis vinifera (Grape) :: Q68RZ3|CYF_PANGI Apocytochrome f precursor - Panax ginseng (Korean ginseng) :: E = L SP	0	-0.122	-0.239	-0.586
vvfl|gi|91701663|gb|ABE47547.	(M) :: Q0ZJ07|CYF_VITVI Apocytochrome f precursor - Vitis vinifera (Grape) :: Q68RZ3|CYF_PANGI Apocytochrome f precursor - Panax ginseng (Korean ginseng) :: E = L SP	0	0.05	-0.171	-0.2	2
vv|Ctg883.1	(M) :: P35007|SAHH_CATRO Adenosylhomocysteinase (EC 3.3.1.1) (S-adenosyl-L-homocysteine hydrolase) (AdoHcyase) - Catharanthus roseus (Rosy periwinkle) (Madagascar periwinkle) :: A1KYB0|A1KYB0_TOBAC S-adenosyl-L-homocysteine hydrolase (EC 3.3.1.1) - Nicotiana tabacum (Common tobacco) :: E = L	0	0.252	0.597	0.948
vv|Ctg883.1	(M) :: P35007|SAHH_CATRO Adenosylhomocysteinase (EC 3.3.1.1) (S-adenosyl-L-homocysteine hydrolase) (AdoHcyase) - Catharanthus roseus (Rosy periwinkle) (Madagascar periwinkle) :: A1KYB0|A1KYB0_TOBAC S-adenosyl-L-homocysteine hydrolase (EC 3.3.1.1) - Nicotiana tabacum (Common tobacco) :: E = L	0	0.105	0.22	0.506	2
vv|Ctg794.1_F=-3.1	(LC) (M) :: Q9S7C0|Q9S7C0_ARATH Putative heat-shock protein; 37113-40399 (At1g79930/F19K16_11) (F18B13.1 protein) - Arabidopsis thaliana (Mouse-ear cress) :: Q8VZ83|Q8VZ83_ARATH Putative heat-shock protein - Arabidopsis thaliana (Mouse-ear cress) :: E = L	0	0.106	0.159	0.576
vv|Ctg794.1_F=-3.1	(LC) (M) :: Q9S7C0|Q9S7C0_ARATH Putative heat-shock protein; 37113-40399 (At1g79930/F19K16_11) (F18B13.1 protein) - Arabidopsis thaliana (Mouse-ear cress) :: Q8VZ83|Q8VZ83_ARATH Putative heat-shock protein - Arabidopsis thaliana (Mouse-ear cress) :: E = L	0	-0.063	0.128	0.144	2
vv|Ctg332.1	(M) :: Q944K2|Q944K2_ARATH AT5g66680/MSN2_7 (Putative dolichyl-di-phosphooligosaccharide glycotransferase) (Oligosaccharyltransferase) - Arabidopsis thaliana (Mouse-ear cress) :: Q94CD6|Q94CD6_ARATH Putative dolichyl-di-phosphooligosaccharide-protein glycotransferase - Arabidopsis thaliana (Mouse-ear cress) :: E = L SP	0	-0.156	-0.137	0.032
vv|Ctg332.1	(M) :: Q944K2|Q944K2_ARATH AT5g66680/MSN2_7 (Putative dolichyl-di-phosphooligosaccharide glycotransferase) (Oligosaccharyltransferase) - Arabidopsis thaliana (Mouse-ear cress) :: Q94CD6|Q94CD6_ARATH Putative dolichyl-di-phosphooligosaccharide-protein glycotransferase - Arabidopsis thaliana (Mouse-ear cress) :: E = L SP	0	-0.075	-0.137	-0.109	1
css|gi|110401562|gb|EC968175.1|EC968175	(M) :: Q39819|Q39819_SOYBN Hsp22.3 - Glycine max (Soybean) :: Q41218|Q41218_SOLTU Small heat-shock protein homolog protein - Solanum tuberosum (Potato) :: E = L SP	0	0.017	-0.78	0.168
css|gi|110401562|gb|EC968175.1|EC968175	(M) :: Q39819|Q39819_SOYBN Hsp22.3 - Glycine max (Soybean) :: Q41218|Q41218_SOLTU Small heat-shock protein homolog protein - Solanum tuberosum (Potato) :: E = L SP	0	0.241	-0.045	0.117	3
vv|Ctg746.1_F=-3.2	(LC) :: Q8H0S9|Q8H0S9_ARATH Putative aminopeptidase (M1 aminopeptidase) (At1g63770) - Arabidopsis thaliana (Mouse-ear cress) :: Q9CAE1|Q9CAE1_ARATH Putative aminopeptidase; 4537-10989 - Arabidopsis thaliana (Mouse-ear cress) :: E = L	0	0.271	0.466	0.936
vv|Ctg746.1_F=-3.2	(LC) :: Q8H0S9|Q8H0S9_ARATH Putative aminopeptidase (M1 aminopeptidase) (At1g63770) - Arabidopsis thaliana (Mouse-ear cress) :: Q9CAE1|Q9CAE1_ARATH Putative aminopeptidase; 4537-10989 - Arabidopsis thaliana (Mouse-ear cress) :: E = L	0	-0.067	0.082	0.262	3
vv|gi|34549559|gb|CF517791.1|CF517791	(M) :: Q1AFF4|Q1AFF4_9MAGN Ascorbate peroxidase - Vitis pseudoreticulata :: Q41772|Q41772_MAIZE Cytosolic ascorbate peroxidase - Zea mays (Maize) :: E = L	0	0.266	-0.168	-0.059
vv|gi|34549559|gb|CF517791.1|CF517791	(M) :: Q1AFF4|Q1AFF4_9MAGN Ascorbate peroxidase - Vitis pseudoreticulata :: Q41772|Q41772_MAIZE Cytosolic ascorbate peroxidase - Zea mays (Maize) :: E = L	0	-0.044	-0.18	-0.22	1
vv|Ctg2173.1	:: Q40473|Q40473_TOBAC PS60 protein precursor - Nicotiana tabacum (Common tobacco) :: Q9SGR6|Q9SGR6_ARATH T23E18.10 - Arabidopsis thaliana (Mouse-ear cress) :: E = L	0	-0.249	-0.061	-0.159
vv|Ctg2173.1	:: Q40473|Q40473_TOBAC PS60 protein precursor - Nicotiana tabacum (Common tobacco) :: Q9SGR6|Q9SGR6_ARATH T23E18.10 - Arabidopsis thaliana (Mouse-ear cress) :: E = L	0	-0.041	-0.22	-0.266	1
vv|Ctg1314.1	(M) :: Q9M2E2|Q9M2E2_ARATH Hypothetical protein T20K12.120 (Hypothetical protein At3g61220) - Arabidopsis thaliana (Mouse-ear cress) :: Q9ZUH5|Q9ZUH5_ARATH Putative carbonyl reductase - Arabidopsis thaliana (Mouse-ear cress) :: E = L	0	-0.546	-0.551	-0.595
vv|Ctg1314.1	(M) :: Q9M2E2|Q9M2E2_ARATH Hypothetical protein T20K12.120 (Hypothetical protein At3g61220) - Arabidopsis thaliana (Mouse-ear cress) :: Q9ZUH5|Q9ZUH5_ARATH Putative carbonyl reductase - Arabidopsis thaliana (Mouse-ear cress) :: E = L	0	-0.201	-0.19	-0.179	2
css|Ctg1327.1	:: O04202|IF35_ARATH Eukaryotic translation initiation factor 3 subunit 5 (eIF-3 epsilon) (eIF3 p32 subunit) (eIF3f) - Arabidopsis thaliana (Mouse-ear cress) :: Q8W4H4|Q8W4H4_ARATH 26S proteasome regulatory subunit - Arabidopsis thaliana (Mouse-ear cress) :: E = L	0	-0.102	-0.079	-0.014
css|Ctg1327.1	:: O04202|IF35_ARATH Eukaryotic translation initiation factor 3 subunit 5 (eIF-3 epsilon) (eIF3 p32 subunit) (eIF3f) - Arabidopsis thaliana (Mouse-ear cress) :: Q8W4H4|Q8W4H4_ARATH 26S proteasome regulatory subunit - Arabidopsis thaliana (Mouse-ear cress) :: E = L	0	0.151	-0.117	0.228	1
vv|Ctg1738.1	:: P09469|VATA_DAUCA Vacuolar ATP synthase catalytic subunit A (EC 3.6.3.14) (V-ATPase subunit A) (Vacuolar proton pump subunit alpha) (V-ATPase 69 kDa subunit) - Daucus carota (Carrot) :: Q9SM09|VATA_CITUN Vacuolar ATP synthase catalytic subunit A (EC 3.6.3.14) (V-ATPase subunit A) (Vacuolar proton pump subunit alpha) (V-ATPase 69 kDa subunit) - Citrus unshiu (Satsuma orange) :: E = L	0	0.019	0.264	0.325
vv|Ctg1738.1	:: P09469|VATA_DAUCA Vacuolar ATP synthase catalytic subunit A (EC 3.6.3.14) (V-ATPase subunit A) (Vacuolar proton pump subunit alpha) (V-ATPase 69 kDa subunit) - Daucus carota (Carrot) :: Q9SM09|VATA_CITUN Vacuolar ATP synthase catalytic subunit A (EC 3.6.3.14) (V-ATPase subunit A) (Vacuolar proton pump subunit alpha) (V-ATPase 69 kDa subunit) - Citrus unshiu (Satsuma orange) :: E = L	0	0.001	0.095	0.261	1
vv|Ctg3052.1	(M) :: Q9STF2|Q9STF2_ARATH Hypothetical protein T6H20.190 - Arabidopsis thaliana (Mouse-ear cress) :: Q0DJF9|Q0DJF9_ORYSA Os05g0291700 protein - Oryza sativa (japonica cultivar-group) :: E = L	0	-0.342	-0.386	0.005
vv|Ctg3052.1	(M) :: Q9STF2|Q9STF2_ARATH Hypothetical protein T6H20.190 - Arabidopsis thaliana (Mouse-ear cress) :: Q0DJF9|Q0DJF9_ORYSA Os05g0291700 protein - Oryza sativa (japonica cultivar-group) :: E = L	0	-0.1	0.028	-0.23	2
css|gi|110401882|gb|EC968507.1|EC968507	(M) :: Q9ZRV5|Q9ZRV5_CICAR Basic blue copper protein - Cicer arietinum (Chickpea) (Garbanzo) :: Q851Z0|Q851Z0_ORYSA Putative basic blue copper protein (Os03g0850900 protein) (Chemocyanin, putative, expressed) - Oryza sativa (japonica cultivar-group) :: E = L SP	0	-0.226	-0.476	-0.526
css|gi|110401882|gb|EC968507.1|EC968507	(M) :: Q9ZRV5|Q9ZRV5_CICAR Basic blue copper protein - Cicer arietinum (Chickpea) (Garbanzo) :: Q851Z0|Q851Z0_ORYSA Putative basic blue copper protein (Os03g0850900 protein) (Chemocyanin, putative, expressed) - Oryza sativa (japonica cultivar-group) :: E = L SP	0	-1.226	-1.094	-1.375	2
csp|Ctg204.1	(M) :: A2ICC8|A2ICC8_VITVI Flavanone 3-hydroxylase (EC 1.14.11.9) - Vitis vinifera (Grape) :: P41090|FL3H_VITVI Naringenin,2-oxoglutarate 3-dioxygenase (EC 1.14.11.9) (Flavonone-3-hydroxylase) (F3H) (FHT) - Vitis vinifera (Grape) :: E = L	0	1.407	2.631	3.661
csp|Ctg204.1	(M) :: A2ICC8|A2ICC8_VITVI Flavanone 3-hydroxylase (EC 1.14.11.9) - Vitis vinifera (Grape) :: P41090|FL3H_VITVI Naringenin,2-oxoglutarate 3-dioxygenase (EC 1.14.11.9) (Flavonone-3-hydroxylase) (F3H) (FHT) - Vitis vinifera (Grape) :: E = L	0	0.025	0.357	1.061	2
ws|Ctg3128.1	(M) :: Q1SUP9|Q1SUP9_MEDTR Adenylate kinase - Medicago truncatula (Barrel medic) :: Q0IT43|Q0IT43_ORYSA Os11g0312400 protein - Oryza sativa (japonica cultivar-group) :: E = L	0	-0.044	-0.186	-0.026
ws|Ctg3128.1	(M) :: Q1SUP9|Q1SUP9_MEDTR Adenylate kinase - Medicago truncatula (Barrel medic) :: Q0IT43|Q0IT43_ORYSA Os11g0312400 protein - Oryza sativa (japonica cultivar-group) :: E = L	0	-0.126	-0.09	-0.118	1
vv|Ctg29.1	(M) :: Q38HS6|Q38HS6_SOLTU Transaldolase-like protein - Solanum tuberosum (Potato) :: O04894|O04894_SOLTU Transaldolase (EC 2.2.1.2) - Solanum tuberosum (Potato) :: E = L	0	0.048	0.161	0.34
vv|Ctg29.1	(M) :: Q38HS6|Q38HS6_SOLTU Transaldolase-like protein - Solanum tuberosum (Potato) :: O04894|O04894_SOLTU Transaldolase (EC 2.2.1.2) - Solanum tuberosum (Potato) :: E = L	0	-0.378	-0.225	-0.138	2
vv|Ctg3080.1	(M) :: Q1RXR3|Q1RXR3_MEDTR ArgE/dapE/ACY1/CPG2/yscS - Medicago truncatula (Barrel medic) :: Q8S9L3|Q8S9L3_ARATH AT4g38220/F20D10_340 - Arabidopsis thaliana (Mouse-ear cress) :: E = L SP	0	-0.008	-0.067	-0.116
vv|Ctg3080.1	(M) :: Q1RXR3|Q1RXR3_MEDTR ArgE/dapE/ACY1/CPG2/yscS - Medicago truncatula (Barrel medic) :: Q8S9L3|Q8S9L3_ARATH AT4g38220/F20D10_340 - Arabidopsis thaliana (Mouse-ear cress) :: E = L SP	0	0.081	-0.02	0.04	1
vv|Ctg98.1	:: Q708X5|Q708X5_CICAR Leucine rich repeat protein precursor - Cicer arietinum (Chickpea) (Garbanzo) :: Q9LT39|Q9LT39_ARATH Polygalacturonase inhibitor-like protein (Hypothetical protein At3g20820) - Arabidopsis thaliana (Mouse-ear cress) :: E = L	0	0.081	-0.018	0.264
vv|Ctg98.1	:: Q708X5|Q708X5_CICAR Leucine rich repeat protein precursor - Cicer arietinum (Chickpea) (Garbanzo) :: Q9LT39|Q9LT39_ARATH Polygalacturonase inhibitor-like protein (Hypothetical protein At3g20820) - Arabidopsis thaliana (Mouse-ear cress) :: E = L	0	0.241	-0.001	0.113	1
cso|Ctg845.1	:: Q2HTP6|Q2HTP6_MEDTR Leucine-rich repeat, plant specific - Medicago truncatula (Barrel medic) :: Q0J963|Q0J963_ORYSA Os04g0670100 protein - Oryza sativa (japonica cultivar-group) :: E = L	0	-0.155	-0.018	-0.6
cso|Ctg845.1	:: Q2HTP6|Q2HTP6_MEDTR Leucine-rich repeat, plant specific - Medicago truncatula (Barrel medic) :: Q0J963|Q0J963_ORYSA Os04g0670100 protein - Oryza sativa (japonica cultivar-group) :: E = L	0	-0.034	-0.27	-0.311	2
ws|Ctg2565.1	(M) :: Q9LIL3|Q9LIL3_ARATH Similarity to unknown protein (Hypothetical protein At3g22850) - Arabidopsis thaliana (Mouse-ear cress) :: Q9FG81|Q9FG81_ARATH Aluminum-induced protein-like - Arabidopsis thaliana (Mouse-ear cress) :: E = L	0	0.178	0.235	0.472
ws|Ctg2565.1	(M) :: Q9LIL3|Q9LIL3_ARATH Similarity to unknown protein (Hypothetical protein At3g22850) - Arabidopsis thaliana (Mouse-ear cress) :: Q9FG81|Q9FG81_ARATH Aluminum-induced protein-like - Arabidopsis thaliana (Mouse-ear cress) :: E = L	0	0.343	0.335	0.43	1
ws|Ctg750.1	:: Q9SU40|SKU5_ARATH Putative monocopper oxidase precursor (Skewed roots) - Arabidopsis thaliana (Mouse-ear cress) :: Q9LX04|Q9LX04_ORYSA Putative Bplo (Os06g0104300 protein) - Oryza sativa (japonica cultivar-group) :: E = L	0	-0.209	-0.189	-0.326
ws|Ctg750.1	:: Q9SU40|SKU5_ARATH Putative monocopper oxidase precursor (Skewed roots) - Arabidopsis thaliana (Mouse-ear cress) :: Q9LX04|Q9LX04_ORYSA Putative Bplo (Os06g0104300 protein) - Oryza sativa (japonica cultivar-group) :: E = L	0	-0.116	-0.019	-0.116	1
vv|Ctg91.1	(M) :: Q155L4|Q155L4_HEVBR Cysteine protease - Hevea brasiliensis (Para rubber tree) :: Q52QX8|Q52QX8_MANES Cysteine protease CP1 - Manihot esculenta (Cassava) (Manioc) :: E = L SP	0	0.105	0.098	0.001
vv|Ctg91.1	(M) :: Q155L4|Q155L4_HEVBR Cysteine protease - Hevea brasiliensis (Para rubber tree) :: Q52QX8|Q52QX8_MANES Cysteine protease CP1 - Manihot esculenta (Cassava) (Manioc) :: E = L SP	0	0.231	0.271	0.263	1
vv|Ctg6660.1	:: Q84V96|Q84V96_LOTCO Aldehyde dehydrogenase 1 precursor (EC 1.2.1.3) - Lotus corniculatus (Bird's-foot trefoil) :: Q1AFF6|Q1AFF6_9MAGN Aldehyde dehydrogenase - Vitis pseudoreticulata :: E = L	0	0.124	0.295	0.453
vv|Ctg6660.1	:: Q84V96|Q84V96_LOTCO Aldehyde dehydrogenase 1 precursor (EC 1.2.1.3) - Lotus corniculatus (Bird's-foot trefoil) :: Q1AFF6|Q1AFF6_9MAGN Aldehyde dehydrogenase - Vitis pseudoreticulata :: E = L	0	-0.182	-0.123	-0.142	2
cso|Ctg2809.1	(M) :: Q43032|Q43032_PETCR Anionic peroxidase precursor (EC 1.11.1.7) - Petroselinum crispum (Parsley) (Petroselinum hortense) :: Q94IQ1|Q94IQ1_TOBAC Peroxidase - Nicotiana tabacum (Common tobacco) :: E = L SP	0	-0.263	-0.612	-0.454
cso|Ctg2809.1	(M) :: Q43032|Q43032_PETCR Anionic peroxidase precursor (EC 1.11.1.7) - Petroselinum crispum (Parsley) (Petroselinum hortense) :: Q94IQ1|Q94IQ1_TOBAC Peroxidase - Nicotiana tabacum (Common tobacco) :: E = L SP	0	-0.179	-0.098	-0.223	2
ws|Ctg701.1	:: Q5CCP7|Q5CCP7_PYRPY Beta-D-galactosidase (EC 3.2.1.23) - Pyrus pyrifolia (Japanese pear) (Pyrus serotina) :: Q93X57|Q93X57_FRAAN Beta-galactosidase (EC 3.2.1.23) - Fragaria ananassa (Strawberry) :: E = L	0	-0.143	-0.163	-0.591
ws|Ctg701.1	:: Q5CCP7|Q5CCP7_PYRPY Beta-D-galactosidase (EC 3.2.1.23) - Pyrus pyrifolia (Japanese pear) (Pyrus serotina) :: Q93X57|Q93X57_FRAAN Beta-galactosidase (EC 3.2.1.23) - Fragaria ananassa (Strawberry) :: E = L	0	0.18	0.001	-0.009	2
cso|Ctg3169.1	(M) :: Q338B1|Q338B1_ORYSA Auxin-induced protein PCNT115, putative, expressed (Os10g0419100 protein) - Oryza sativa (japonica cultivar-group) :: Q3L181|Q3L181_RAUSE Perakine reductase - Rauvolfia serpentina (Serpentwood) (Devilpepper) :: E = L	0	0.178	-0.323	0.126
cso|Ctg3169.1	(M) :: Q338B1|Q338B1_ORYSA Auxin-induced protein PCNT115, putative, expressed (Os10g0419100 protein) - Oryza sativa (japonica cultivar-group) :: Q3L181|Q3L181_RAUSE Perakine reductase - Rauvolfia serpentina (Serpentwood) (Devilpepper) :: E = L	0	0.085	0.2	0.264	1
csb|Ctg708.1	(M) :: Q9XQB4|Q9XQB4_PHAAU Photosystem I reaction center subunit III - Phaseolus aureus (Mung bean) (Vigna radiata) :: Q84QE7|Q84QE7_TOBAC Putative photosystem I subunit III - Nicotiana tabacum (Common tobacco) :: E = L	0	-0.135	-0.454	-0.935
csb|Ctg708.1	(M) :: Q9XQB4|Q9XQB4_PHAAU Photosystem I reaction center subunit III - Phaseolus aureus (Mung bean) (Vigna radiata) :: Q84QE7|Q84QE7_TOBAC Putative photosystem I subunit III - Nicotiana tabacum (Common tobacco) :: E = L	0	-0.046	-0.194	-0.481	2
vv|Ctg1482.1	(M) :: Q1S703|Q1S703_MEDTR Metallo-dependent hydrolase, composite - Medicago truncatula (Barrel medic) :: Q9FMP3|Q9FMP3_ARATH Dihydropyrimidinase (Dihydropyrimidine amidohydrolase) (EC 3.5.2.2) - Arabidopsis thaliana (Mouse-ear cress) :: E = L SP	0	0.007	0.048	-0.007
vv|Ctg1482.1	(M) :: Q1S703|Q1S703_MEDTR Metallo-dependent hydrolase, composite - Medicago truncatula (Barrel medic) :: Q9FMP3|Q9FMP3_ARATH Dihydropyrimidinase (Dihydropyrimidine amidohydrolase) (EC 3.5.2.2) - Arabidopsis thaliana (Mouse-ear cress) :: E = L SP	0	-0.273	-0.214	-0.302	2
css|gi|110401743|gb|EC968361.1|EC968361	:: Q00321|Q00321_SOLLC Type I (26 kD) CP29 polypeptide - Solanum lycopersicum (Tomato) (Lycopersicon esculentum) :: Q0PWS5|Q0PWS5_TOBAC Chloroplast pigment-binding protein CP26 - Nicotiana tabacum (Common tobacco) :: E = L	0	-0.007	0.493	-0.27
css|gi|110401743|gb|EC968361.1|EC968361	:: Q00321|Q00321_SOLLC Type I (26 kD) CP29 polypeptide - Solanum lycopersicum (Tomato) (Lycopersicon esculentum) :: Q0PWS5|Q0PWS5_TOBAC Chloroplast pigment-binding protein CP26 - Nicotiana tabacum (Common tobacco) :: E = L	0	-0.002	-0.177	-0.521	2
csp|Ctg531.1	(M) :: Q9FT00|Q9FT00_CICAR Cytosolic malate dehydrogenase (EC 1.1.1.37) - Cicer arietinum (Chickpea) (Garbanzo) :: Q1S0L5|Q1S0L5_MEDTR Malate dehydrogenase, active site - Medicago truncatula (Barrel medic) :: E = L	0	-0.072	0.258	0.289
csp|Ctg531.1	(M) :: Q9FT00|Q9FT00_CICAR Cytosolic malate dehydrogenase (EC 1.1.1.37) - Cicer arietinum (Chickpea) (Garbanzo) :: Q1S0L5|Q1S0L5_MEDTR Malate dehydrogenase, active site - Medicago truncatula (Barrel medic) :: E = L	0	0.002	0.072	0.124	1
cso|Ctg1341.1	(M) :: O65852|O65852_TOBAC Isocitrate dehydrogenase (NAD+) precursor (EC 1.1.1.41) - Nicotiana tabacum (Common tobacco) :: Q945K7|IDH5_ARATH Isocitrate dehydrogenase [NAD] catalytic subunit 5, mitochondrial precursor (EC 1.1.1.41) (Isocitric dehydrogenase 5) (NAD(+)-specific ICDH 5) (IDH-V) - Arabidopsis thaliana (Mouse-ear cress) :: E = L	0	0.124	0.348	0.04
cso|Ctg1341.1	(M) :: O65852|O65852_TOBAC Isocitrate dehydrogenase (NAD+) precursor (EC 1.1.1.41) - Nicotiana tabacum (Common tobacco) :: Q945K7|IDH5_ARATH Isocitrate dehydrogenase [NAD] catalytic subunit 5, mitochondrial precursor (EC 1.1.1.41) (Isocitric dehydrogenase 5) (NAD(+)-specific ICDH 5) (IDH-V) - Arabidopsis thaliana (Mouse-ear cress) :: E = L	0	-0.026	-0.038	-0.002	2
cso|Ctg558.1	(M) :: Q38IX0|Q38IX0_SOYBN Glyceraldehyde-3-phosphate dehydrogenase B subunit - Glycine max (Soybean) :: Q1T014|Q1T014_MEDTR Glyceraldehyde-3-phosphate dehydrogenase, type I - Medicago truncatula (Barrel medic) :: E = L	0	0.164	-0.193	-0.102
cso|Ctg558.1	(M) :: Q38IX0|Q38IX0_SOYBN Glyceraldehyde-3-phosphate dehydrogenase B subunit - Glycine max (Soybean) :: Q1T014|Q1T014_MEDTR Glyceraldehyde-3-phosphate dehydrogenase, type I - Medicago truncatula (Barrel medic) :: E = L	0	-0.412	-0.131	-0.168	2
cso|Ctg901.1	(M) :: Q8GT30|Q8GT30_SOLLC Dihydrolipoamide dehydrogenase (EC 1.8.1.4) - Solanum lycopersicum (Tomato) (Lycopersicon esculentum) :: Q93WQ1|Q93WQ1_9ROSI Dihydrolipoamide dehydrogenase (EC 1.8.1.4) - Bruguiera gymnorhiza :: E = L	0	-0.079	0.374	0.099
cso|Ctg901.1	(M) :: Q8GT30|Q8GT30_SOLLC Dihydrolipoamide dehydrogenase (EC 1.8.1.4) - Solanum lycopersicum (Tomato) (Lycopersicon esculentum) :: Q93WQ1|Q93WQ1_9ROSI Dihydrolipoamide dehydrogenase (EC 1.8.1.4) - Bruguiera gymnorhiza :: E = L	0	0.001	-0.025	0.015	2
cso|Ctg1956.1	(M) :: Q9THX6|APX4_SOLLC Putative L-ascorbate peroxidase, chloroplast precursor (EC 1.11.1.11) (Thylakoid lumenal 29 kDa protein) (TL29) (P29) (LeAPx09) - Solanum lycopersicum (Tomato) (Lycopersicon esculentum) :: P82281|APX4_ARATH Putative L-ascorbate peroxidase 4, chloroplast precursor (EC 1.11.1.11) (Thylakoid lumenal 29 kDa protein) (TL29) (P29) (AtAPx07) - Arabidopsis thaliana (Mouse-ear cre…	0	0.216	0.016	-0.039
cso|Ctg1956.1	(M) :: Q9THX6|APX4_SOLLC Putative L-ascorbate peroxidase, chloroplast precursor (EC 1.11.1.11) (Thylakoid lumenal 29 kDa protein) (TL29) (P29) (LeAPx09) - Solanum lycopersicum (Tomato) (Lycopersicon esculentum) :: P82281|APX4_ARATH Putative L-ascorbate peroxidase 4, chloroplast precursor (EC 1.11.1.11) (Thylakoid lumenal 29 kDa protein) (TL29) (P29) (AtAPx07) - Arabidopsis thaliana (Mouse-ear cre…	0	-0.067	0.004	-0.159	1
vv|Ctg1325.1	:: O81396|O81396_CITLI Aconitase-iron regulated protein 1 - Citrus limon (Lemon) :: Q6YZX6|ACOC_ORYSA Putative aconitate hydratase, cytoplasmic (EC 4.2.1.3) (Citrate hydro-lyase) (Aconitase) - Oryza sativa (Rice) :: E = L	0	0.358	0.735	0.705
vv|Ctg1325.1	:: O81396|O81396_CITLI Aconitase-iron regulated protein 1 - Citrus limon (Lemon) :: Q6YZX6|ACOC_ORYSA Putative aconitate hydratase, cytoplasmic (EC 4.2.1.3) (Citrate hydro-lyase) (Aconitase) - Oryza sativa (Rice) :: E = L	0	-0.276	-0.122	-0.125	3
cso|Ctg4068.1	(M) :: P50287|ASPG1_ARATH L-asparaginase 1 precursor (EC 3.5.1.1) (L-asparagine amidohydrolase 1) [Contains: L-asparaginase 1 subunit alpha; L-asparaginase 1 subunit beta] - Arabidopsis thaliana (Mouse-ear cress) :: Q9ZSD6	0	0.001	-0.199	-0.294
cso|Ctg4068.1	(M) :: P50287|ASPG1_ARATH L-asparaginase 1 precursor (EC 3.5.1.1) (L-asparagine amidohydrolase 1) [Contains: L-asparaginase 1 subunit alpha; L-asparaginase 1 subunit beta] - Arabidopsis thaliana (Mouse-ear cress) :: Q9ZSD6	0	-0.173	-0.346	-0.391	2
vv|Ctg578.1_F=2.1	(LC) (M) :: Q42908|PMGI_MESCR 2,3-bisphosphoglycerate-independent phosphoglycerate mutase (EC 5.4.2.1) (Phosphoglyceromutase) (BPG-independent PGAM) (PGAM-I) - Mesembryanthemum crystallinum (Common ice plant) :: P35493|PMGI_RICCO 2,3-bisphosphoglycerate-independent phosphoglycerate mutase (EC 5.4.2.1) (Phosphoglyceromutase) (BPG-independent PGAM) (PGAM-I) - Ricinus communis (Castor bean) :: E = L	0	-0.091	0.045	0.233
vv|Ctg578.1_F=2.1	(LC) (M) :: Q42908|PMGI_MESCR 2,3-bisphosphoglycerate-independent phosphoglycerate mutase (EC 5.4.2.1) (Phosphoglyceromutase) (BPG-independent PGAM) (PGAM-I) - Mesembryanthemum crystallinum (Common ice plant) :: P35493|PMGI_RICCO 2,3-bisphosphoglycerate-independent phosphoglycerate mutase (EC 5.4.2.1) (Phosphoglyceromutase) (BPG-independent PGAM) (PGAM-I) - Ricinus communis (Castor bean) :: E = L	0	0.001	-0.008	-0.016	1
css|Ctg1442.1	(M) :: P27774|KPPR_MESCR Phosphoribulokinase, chloroplast precursor (EC 2.7.1.19) (Phosphopentokinase) (PRKase) (PRK) - Mesembryanthemum crystallinum (Common ice plant) :: P26302|KPPR_WHEAT Phosphoribulokinase, chloroplast precursor (EC 2.7.1.19) (Phosphopentokinase) (PRKase) (PRK) - Triticum aestivum (Wheat) :: E = L	0	-0.379	-0.903	-0.586
css|Ctg1442.1	(M) :: P27774|KPPR_MESCR Phosphoribulokinase, chloroplast precursor (EC 2.7.1.19) (Phosphopentokinase) (PRKase) (PRK) - Mesembryanthemum crystallinum (Common ice plant) :: P26302|KPPR_WHEAT Phosphoribulokinase, chloroplast precursor (EC 2.7.1.19) (Phosphopentokinase) (PRKase) (PRK) - Triticum aestivum (Wheat) :: E = L	0	-0.248	-0.204	-0.374	2
ws|Ctg4.1	(M) :: Q9FS43|Q9FS43_VITVI Pathogenesis-related protein 10 - Vitis vinifera (Grape) :: Q9FS42|Q9FS42_VITVI Pathogenesis-related protein 10 - Vitis vinifera (Grape) :: E = L	0	-0.081	0.086	0.142
ws|Ctg4.1	(M) :: Q9FS43|Q9FS43_VITVI Pathogenesis-related protein 10 - Vitis vinifera (Grape) :: Q9FS42|Q9FS42_VITVI Pathogenesis-related protein 10 - Vitis vinifera (Grape) :: E = L	0	0.092	0.17	0.264	1
vv|Ctg3824.1_F=-1.2	(LC) :: Q2HZ34|Q2HZ34_SOYBN Plamsma membrane-associated AAA-ATPase - Glycine max (Soybean) :: P54774|CDC48_SOYBN Cell division cycle protein 48 homolog (Valosin-containing protein homolog) (VCP) - Glycine max (Soybean) :: E = L	0	0.358	0.799	1.088
vv|Ctg3824.1_F=-1.2	(LC) :: Q2HZ34|Q2HZ34_SOYBN Plamsma membrane-associated AAA-ATPase - Glycine max (Soybean) :: P54774|CDC48_SOYBN Cell division cycle protein 48 homolog (Valosin-containing protein homolog) (VCP) - Glycine max (Soybean) :: E = L	0	0.055	0.347	0.754	1
css|Ctg338.1	(M) :: Q93XW1|Q93XW1_PHAAN 14-3-3 protein - Phaseolus angularis (Adzuki bean) (Vigna angularis) :: P46266|1433_PEA 14-3-3-like protein - Pisum sativum (Garden pea) :: E = L	0	-0.049	-0.179	-0.227
css|Ctg338.1	(M) :: Q93XW1|Q93XW1_PHAAN 14-3-3 protein - Phaseolus angularis (Adzuki bean) (Vigna angularis) :: P46266|1433_PEA 14-3-3-like protein - Pisum sativum (Garden pea) :: E = L	0	-0.19	-0.109	-0.278	1
vv|Ctg1409.1	(M) :: Q84VC8|Q84VC8_ORYSA Gamma hydroxybutyrate dehydrogenase-like protein (Os02g0562700 protein) (Hypothetical protein) - Oryza sativa (japonica cultivar-group) :: Q94B07|Q94B07_ARATH Gamma hydroxybutyrate dehydrogenase (EC 1.1.1.61) - Arabidopsis thaliana (Mouse-ear cress) :: E = L	0	-0.154	-0.292	-0.262
vv|Ctg1409.1	(M) :: Q84VC8|Q84VC8_ORYSA Gamma hydroxybutyrate dehydrogenase-like protein (Os02g0562700 protein) (Hypothetical protein) - Oryza sativa (japonica cultivar-group) :: Q94B07|Q94B07_ARATH Gamma hydroxybutyrate dehydrogenase (EC 1.1.1.61) - Arabidopsis thaliana (Mouse-ear cress) :: E = L	0	-0.061	-0.058	-0.048	1
vvfl|gi|91983991|ref|YP_567075.	(M) :: Q0ZJ21|PSAB_VITVI Photosystem I P700 chlorophyll a apoprotein A2 (PsaB) (PSI-B) - Vitis vinifera (Grape) :: Q09FW2|Q09FW2_NANDO Photosystem I P700 apoprotein A2 - Nandina domestica (Heavenly bamboo) :: E = L	0	-0.472	-0.404	-0.364
vvfl|gi|91983991|ref|YP_567075.	(M) :: Q0ZJ21|PSAB_VITVI Photosystem I P700 chlorophyll a apoprotein A2 (PsaB) (PSI-B) - Vitis vinifera (Grape) :: Q09FW2|Q09FW2_NANDO Photosystem I P700 apoprotein A2 - Nandina domestica (Heavenly bamboo) :: E = L	0	-0.13	-0.05	-0.518	1
vv|Ctg2710.1	:: Q65XW4|Q65XW4_ORYSA Putative 3-beta hydroxysteroid dehydrogenase/isomerase (Os05g0110300 protein) - Oryza sativa (japonica cultivar-group) :: Q94HJ5|Q94HJ5_ORYSA Putative 3-beta hydroxysteroid dehydrogenase/isomerase protein - Oryza sativa (Rice) :: E = L	0	-0.061	-0.396	0.15
vv|Ctg2710.1	:: Q65XW4|Q65XW4_ORYSA Putative 3-beta hydroxysteroid dehydrogenase/isomerase (Os05g0110300 protein) - Oryza sativa (japonica cultivar-group) :: Q94HJ5|Q94HJ5_ORYSA Putative 3-beta hydroxysteroid dehydrogenase/isomerase protein - Oryza sativa (Rice) :: E = L	0	0.4	0.224	0.337	2
cso|Ctg174.1	(M) :: Q6NQE2|Q6NQE2_ARATH Hypothetical protein At4g27270 - Arabidopsis thaliana (Mouse-ear cress) :: Q9LSQ5|Q9LSQ5_ARATH 1,4-benzoquinone reductase-like; Trp repressor binding protein-like (1,4-benzoquinone reductase-like protein) - Arabidopsis thaliana (Mouse-ear cress) :: E = L	0	0.122	0.035	-0.191
cso|Ctg174.1	(M) :: Q6NQE2|Q6NQE2_ARATH Hypothetical protein At4g27270 - Arabidopsis thaliana (Mouse-ear cress) :: Q9LSQ5|Q9LSQ5_ARATH 1,4-benzoquinone reductase-like; Trp repressor binding protein-like (1,4-benzoquinone reductase-like protein) - Arabidopsis thaliana (Mouse-ear cress) :: E = L	0	0.185	0.102	0.067	1
vv|Ctg211.1	(M) :: Q93YG1|Q93YG1_MESCR Monodehydroascorbate reductase - Mesembryanthemum crystallinum (Common ice plant) :: Q0GA76|Q0GA76_9CARY Monodehydroascorbate reductase - Rheum australe :: E = L	0	-0.023	0.012	-0.004
vv|Ctg211.1	(M) :: Q93YG1|Q93YG1_MESCR Monodehydroascorbate reductase - Mesembryanthemum crystallinum (Common ice plant) :: Q0GA76|Q0GA76_9CARY Monodehydroascorbate reductase - Rheum australe :: E = L	0	0.016	0.067	0.109	1
cso|Ctg246.1	(M) :: Q94KU1|Q94KU1_SPIOL Cytosolic 6-phosphogluconate dehydrogenase - Spinacia oleracea (Spinach) :: Q1KUX5|Q1KUX5_9ROSI Hypothetical protein - Cleome spinosa :: E = L	0	0.389	0.362	0.62
cso|Ctg246.1	(M) :: Q94KU1|Q94KU1_SPIOL Cytosolic 6-phosphogluconate dehydrogenase - Spinacia oleracea (Spinach) :: Q1KUX5|Q1KUX5_9ROSI Hypothetical protein - Cleome spinosa :: E = L	0	0.102	0.143	0.305	1
css|Ctg1243.1	(M) :: P93788|REMO_SOLTU Remorin (pp34) - Solanum tuberosum (Potato) :: Q7XMK5|Q7XMK5_ORYSA OSJNBb0039L24.13 protein (Os04g0533300 protein) - Oryza sativa (japonica cultivar-group) :: E = L	0	-0.283	-0.183	-0.85
css|Ctg1243.1	(M) :: P93788|REMO_SOLTU Remorin (pp34) - Solanum tuberosum (Potato) :: Q7XMK5|Q7XMK5_ORYSA OSJNBb0039L24.13 protein (Os04g0533300 protein) - Oryza sativa (japonica cultivar-group) :: E = L	0	0.077	-0.215	-0.19	1
css|Ctg279.1	(M) :: Q5PYQ5|Q5PYQ5_MANES Chloroplast oxygen-evolving enhancer protein - Manihot esculenta (Cassava) (Manioc) :: Q53UI6|Q53UI6_TOBAC PsbQ - Nicotiana tabacum (Common tobacco) :: E = L	0	-0.298	0.185	-0.64
css|Ctg279.1	(M) :: Q5PYQ5|Q5PYQ5_MANES Chloroplast oxygen-evolving enhancer protein - Manihot esculenta (Cassava) (Manioc) :: Q53UI6|Q53UI6_TOBAC PsbQ - Nicotiana tabacum (Common tobacco) :: E = L	0	0.277	-0.033	-0.452	2
ws|Ctg124.1	(M) :: Q9XIY9|Q9XIY9_TOBAC NtPRp27 - Nicotiana tabacum (Common tobacco) :: Q84XQ4|Q84XQ4_SOLTU NtPRp27-like protein - Solanum tuberosum (Potato) :: E = L SP	0	-0.278	-0.281	-0.713
ws|Ctg124.1	(M) :: Q9XIY9|Q9XIY9_TOBAC NtPRp27 - Nicotiana tabacum (Common tobacco) :: Q84XQ4|Q84XQ4_SOLTU NtPRp27-like protein - Solanum tuberosum (Potato) :: E = L SP	0	-0.038	-0.015	-0.637	1
cso|Ctg1873.1	(M) :: Q9LEY1|SCP35_ARATH Serine carboxypeptidase-like 35 precursor (EC 3.4.16.-) - Arabidopsis thaliana (Mouse-ear cress) :: Q01HQ4|Q01HQ4_ORYSA OSIGBa0153E02-OSIGBa0093I20.21 protein - Oryza sativa (Rice) :: E = L SP	0	-0.11	-0.224	-0.41
cso|Ctg1873.1	(M) :: Q9LEY1|SCP35_ARATH Serine carboxypeptidase-like 35 precursor (EC 3.4.16.-) - Arabidopsis thaliana (Mouse-ear cress) :: Q01HQ4|Q01HQ4_ORYSA OSIGBa0153E02-OSIGBa0093I20.21 protein - Oryza sativa (Rice) :: E = L SP	0	-0.199	-0.276	-0.511	1
ws|Ctg67.1	(M) :: Q1SPM2|Q1SPM2_MEDTR Chlorophyll A-B binding protein - Medicago truncatula (Barrel medic) :: Q9XQB2|Q9XQB2_PHAAU Chlorophyll a/b binding protein CP29 - Phaseolus aureus (Mung bean) (Vigna radiata) :: E = L	0	-0.448	-0.938	-1.042
ws|Ctg67.1	(M) :: Q1SPM2|Q1SPM2_MEDTR Chlorophyll A-B binding protein - Medicago truncatula (Barrel medic) :: Q9XQB2|Q9XQB2_PHAAU Chlorophyll a/b binding protein CP29 - Phaseolus aureus (Mung bean) (Vigna radiata) :: E = L	0	-0.09	-0.145	-0.4	2
vv|Ctg830.1_F=2.1	(LC) :: A1KXM7|A1KXM7_SOLLC FtsH-like protein - Solanum lycopersicum (Tomato) (Lycopersicon esculentum) :: Q0D9D4|Q0D9D4_ORYSA Os06g0725900 protein - Oryza sativa (japonica cultivar-group) :: E = L	0	0.065	-0.36	-0.109
vv|Ctg830.1_F=2.1	(LC) :: A1KXM7|A1KXM7_SOLLC FtsH-like protein - Solanum lycopersicum (Tomato) (Lycopersicon esculentum) :: Q0D9D4|Q0D9D4_ORYSA Os06g0725900 protein - Oryza sativa (japonica cultivar-group) :: E = L	0	-0.017	0.073	-0.02	1
vv|Ctg4681.1	(M) :: Q9ATW1|Q9ATW1_FRAAN Cinnamyl alcohol dehydrogenase - Fragaria ananassa (Strawberry) :: Q9ZRF1|MTDH_FRAAN Probable mannitol dehydrogenase (EC 1.1.1.255) (NAD-dependent mannitol dehydrogenase) - Fragaria ananassa (Strawberry) :: E = L	0	0.258	0.509	0.648
vv|Ctg4681.1	(M) :: Q9ATW1|Q9ATW1_FRAAN Cinnamyl alcohol dehydrogenase - Fragaria ananassa (Strawberry) :: Q9ZRF1|MTDH_FRAAN Probable mannitol dehydrogenase (EC 1.1.1.255) (NAD-dependent mannitol dehydrogenase) - Fragaria ananassa (Strawberry) :: E = L	0	0.122	0.303	0.443	2
vv|Ctg836.1	(M) :: Q1AFF6|Q1AFF6_9MAGN Aldehyde dehydrogenase - Vitis pseudoreticulata :: Q1AFF3|Q1AFF3_9MAGN Aldehyde dehydrogenase - Vitis pseudoreticulata :: E = L SP	0	0.099	0.287	-0.015
vv|Ctg836.1	(M) :: Q1AFF6|Q1AFF6_9MAGN Aldehyde dehydrogenase - Vitis pseudoreticulata :: Q1AFF3|Q1AFF3_9MAGN Aldehyde dehydrogenase - Vitis pseudoreticulata :: E = L SP	0	-0.024	-0.05	-0.191	1
csp|Ctg168.1	(M) :: P20363|TBA3_ARATH Tubulin alpha-3/alpha-5 chain - Arabidopsis thaliana (Mouse-ear cress) :: Q0PVB0|Q0PVB0_ORYSA Alpha-tubulin (Os07g0574800 protein) - Oryza sativa (japonica cultivar-group) :: E = L	0	-0.226	-0.135	0.065
csp|Ctg168.1	(M) :: P20363|TBA3_ARATH Tubulin alpha-3/alpha-5 chain - Arabidopsis thaliana (Mouse-ear cress) :: Q0PVB0|Q0PVB0_ORYSA Alpha-tubulin (Os07g0574800 protein) - Oryza sativa (japonica cultivar-group) :: E = L	0	0.002	0.172	0.099	1
vv|Ctg2276.1	:: Q9ZP04|Q9ZP04_TROMA Alpha-D-xylosidase precursor - Tropaeolum majus (Common nasturtium) :: Q9LEC9|Q9LEC9_SOLTU Alpha-glucosidase (EC 3.2.1.20) - Solanum tuberosum (Potato) :: E = L	0	-0.241	0.214	0.082
vv|Ctg2276.1	:: Q9ZP04|Q9ZP04_TROMA Alpha-D-xylosidase precursor - Tropaeolum majus (Common nasturtium) :: Q9LEC9|Q9LEC9_SOLTU Alpha-glucosidase (EC 3.2.1.20) - Solanum tuberosum (Potato) :: E = L	0	-0.248	-0.197	-0.361	2
ws|Ctg515.1	(M) :: Q9ZQY2|Q9ZQY2_MAIZE Pyruvate dehydrogenase E1 beta subunit isoform 2 (EC 1.2.4.1) - Zea mays (Maize) :: Q6Z1G7|Q6Z1G7_ORYSA Putative pyruvate dehydrogenase E1 beta subunit isoform 1 protein (Os08g0536000 protein) - Oryza sativa (japonica cultivar-group) :: E = L	0	0.119	0.261	0.221
ws|Ctg515.1	(M) :: Q9ZQY2|Q9ZQY2_MAIZE Pyruvate dehydrogenase E1 beta subunit isoform 2 (EC 1.2.4.1) - Zea mays (Maize) :: Q6Z1G7|Q6Z1G7_ORYSA Putative pyruvate dehydrogenase E1 beta subunit isoform 1 protein (Os08g0536000 protein) - Oryza sativa (japonica cultivar-group) :: E = L	0	0.117	0.18	0.289	1
csb|Ctg1610.1	(M) :: Q8RVF8|Q8RVF8_TOBAC Thioredoxin peroxidase - Nicotiana tabacum (Common tobacco) :: Q9FED5|Q9FED5_ARATH Putative 2-cys peroxiredoxin protein - Arabidopsis thaliana (Mouse-ear cress) :: E = L	0	0.023	-0.308	-0.14
csb|Ctg1610.1	(M) :: Q8RVF8|Q8RVF8_TOBAC Thioredoxin peroxidase - Nicotiana tabacum (Common tobacco) :: Q9FED5|Q9FED5_ARATH Putative 2-cys peroxiredoxin protein - Arabidopsis thaliana (Mouse-ear cress) :: E = L	0	-0.07	-0.181	-0.295	1
csp|Ctg292.1	:: Q0WLG8|Q0WLG8_ARATH Hypothetical protein At1g70850 - Arabidopsis thaliana (Mouse-ear cress) :: Q9SSK7|MLP34_ARATH MLP-like protein 34 - Arabidopsis thaliana (Mouse-ear cress) :: E = L	0	-0.151	-0.533	-0.508
csp|Ctg292.1	:: Q0WLG8|Q0WLG8_ARATH Hypothetical protein At1g70850 - Arabidopsis thaliana (Mouse-ear cress) :: Q9SSK7|MLP34_ARATH MLP-like protein 34 - Arabidopsis thaliana (Mouse-ear cress) :: E = L	0	-0.112	-0.384	-0.224	1
cso|Ctg658.1	(M) :: Q1RSM6|Q1RSM6_MEDTR AAA ATPase; 26S proteasome subunit P45 - Medicago truncatula (Barrel medic) :: Q9SEI2|Q9SEI2_ARATH 26S proteasome AAA-ATPase subunit RPT5a - Arabidopsis thaliana (Mouse-ear cress) :: E = L	0	0.064	0.028	0.205
cso|Ctg658.1	(M) :: Q1RSM6|Q1RSM6_MEDTR AAA ATPase; 26S proteasome subunit P45 - Medicago truncatula (Barrel medic) :: Q9SEI2|Q9SEI2_ARATH 26S proteasome AAA-ATPase subunit RPT5a - Arabidopsis thaliana (Mouse-ear cress) :: E = L	0	-0.073	-0.021	0.035	1
csp|Ctg260.1	:: Q2V506|Q2V506_9ROSI UDP-glucose pyrophosphorylase - Populus tremula x Populus tremuloides :: Q8W557|Q8W557_9FABA UDP-glucose pyrophosphorylase - Amorpha fruticosa :: E = L	0	0.173	0.295	0.454
csp|Ctg260.1	:: Q2V506|Q2V506_9ROSI UDP-glucose pyrophosphorylase - Populus tremula x Populus tremuloides :: Q8W557|Q8W557_9FABA UDP-glucose pyrophosphorylase - Amorpha fruticosa :: E = L	0	-0.267	-0.161	-0.069	2
vv|Ctg364.1	(M) :: A2Q2V1|A2Q2V1_MEDTR ATP-citrate lyase/succinyl-CoA ligase - Medicago truncatula (Barrel medic) :: Q9FGX1|Q9FGX1_ARATH ATP citrate lyase (ATP-citrate lyase subunit B) - Arabidopsis thaliana (Mouse-ear cress) :: E = L	0	0.019	0.315	0.698
vv|Ctg364.1	(M) :: A2Q2V1|A2Q2V1_MEDTR ATP-citrate lyase/succinyl-CoA ligase - Medicago truncatula (Barrel medic) :: Q9FGX1|Q9FGX1_ARATH ATP citrate lyase (ATP-citrate lyase subunit B) - Arabidopsis thaliana (Mouse-ear cress) :: E = L	0	-0.079	0.044	0.191	3
vv|Ctg646.1	(M) :: Q94KE3|Q94KE3_ARATH AT3g52990/F8J2_160 (Putative pyruvate kinase) - Arabidopsis thaliana (Mouse-ear cress) :: Q2RAK2|Q2RAK2_ORYSA Pyruvate kinase family protein, expressed (Os11g0148500 protein) - Oryza sativa (japonica cultivar-group) :: E = L	0	0.139	0.248	0.372
vv|Ctg646.1	(M) :: Q94KE3|Q94KE3_ARATH AT3g52990/F8J2_160 (Putative pyruvate kinase) - Arabidopsis thaliana (Mouse-ear cress) :: Q2RAK2|Q2RAK2_ORYSA Pyruvate kinase family protein, expressed (Os11g0148500 protein) - Oryza sativa (japonica cultivar-group) :: E = L	0	-0.224	-0.204	-0.077	2
vvfl|gi|91701646|gb|ABE47530.	(M) :: Q0ZJ24|Q0ZJ24_VITVI Photosystem II CP43 chlorophyll apoprotein - Vitis vinifera (Grape) :: Q2L901|Q2L901_GOSHI Photosystem II CP43 chlorophyll apoprotein - Gossypium hirsutum (Upland cotton) :: E = L	0	-0.079	-0.207	-0.647
vvfl|gi|91701646|gb|ABE47530.	(M) :: Q0ZJ24|Q0ZJ24_VITVI Photosystem II CP43 chlorophyll apoprotein - Vitis vinifera (Grape) :: Q2L901|Q2L901_GOSHI Photosystem II CP43 chlorophyll apoprotein - Gossypium hirsutum (Upland cotton) :: E = L	0	-0.212	-0.099	-0.333	2
vv|Ctg188.1	(M) :: Q9ZWQ8|PAP_CITUN Plastid-lipid-associated protein, chloroplast precursor (CitPAP) - Citrus unshiu (Satsuma orange) :: P80471|LIPC_SOLTU Light-induced protein, chloroplast precursor (Chloroplastic drought-induced stress protein CDSP-34) - Solanum tuberosum (Potato) :: E = L	0	-0.055	-0.34	-0.207
vv|Ctg188.1	(M) :: Q9ZWQ8|PAP_CITUN Plastid-lipid-associated protein, chloroplast precursor (CitPAP) - Citrus unshiu (Satsuma orange) :: P80471|LIPC_SOLTU Light-induced protein, chloroplast precursor (Chloroplastic drought-induced stress protein CDSP-34) - Solanum tuberosum (Potato) :: E = L	0	0.184	0.176	0.225	1
vv|Ctg2467.1	:: Q41440|Q41440_SOLTU Mitochondrial processing peptidase - Solanum tuberosum (Potato) :: P29677|MPPA_SOLTU Mitochondrial-processing peptidase alpha subunit, mitochondrial precursor (EC 3.4.24.64) (Alpha-MPP) (Ubiquinol-cytochrome-c reductase subunit II) (EC 1.10.2.2) - Solanum tuberosum (Potato) :: E = L	0	-0.091	0.094	0.022
vv|Ctg2467.1	:: Q41440|Q41440_SOLTU Mitochondrial processing peptidase - Solanum tuberosum (Potato) :: P29677|MPPA_SOLTU Mitochondrial-processing peptidase alpha subunit, mitochondrial precursor (EC 3.4.24.64) (Alpha-MPP) (Ubiquinol-cytochrome-c reductase subunit II) (EC 1.10.2.2) - Solanum tuberosum (Potato) :: E = L	0	0.103	0.028	0.14	1
cso|Ctg136.1	(M) :: A0EJL8|A0EJL8_MALGL GDP-D-mannose-3',5'-epimerase - Malpighia glabra (Barbados cherry) :: Q338B5|GME1_ORYSA GDP-mannose 3,5-epimerase 1 (EC 5.1.3.18) (GDP-Man 3,5-epimerase 1) (OsGME-1) - Oryza sativa (Rice) :: E = L	0	0.022	0.382	0.598
cso|Ctg136.1	(M) :: A0EJL8|A0EJL8_MALGL GDP-D-mannose-3',5'-epimerase - Malpighia glabra (Barbados cherry) :: Q338B5|GME1_ORYSA GDP-mannose 3,5-epimerase 1 (EC 5.1.3.18) (GDP-Man 3,5-epimerase 1) (OsGME-1) - Oryza sativa (Rice) :: E = L	0	-0.028	0.023	0.096	2
vv|Ctg1480.1	:: Q5Z4E5|Q5Z4E5_ORYSA Putative 41 kD chloroplast nucleoid DNA binding protein - Oryza sativa (japonica cultivar-group) :: Q6Z671|Q6Z671_ORYSA Putative chloroplast nucleoid DNA-binding protein cnd41 (Os02g0720900 protein) - Oryza sativa (japonica cultivar-group) :: E = L	0	-0.127	0.126	-0.187
vv|Ctg1480.1	:: Q5Z4E5|Q5Z4E5_ORYSA Putative 41 kD chloroplast nucleoid DNA binding protein - Oryza sativa (japonica cultivar-group) :: Q6Z671|Q6Z671_ORYSA Putative chloroplast nucleoid DNA-binding protein cnd41 (Os02g0720900 protein) - Oryza sativa (japonica cultivar-group) :: E = L	0	0.154	-0.096	0.048	1
vvfl|gi|77744883|gb|ABB02395.	(M) :: Q38JC9|Q38JC9_VITVI Temperature-induced lipocalin - Vitis vinifera (Grape) :: Q38JD5|Q38JD5_9ROSI Temperature-induced lipocalin' - Populus balsamifera :: E = L	0	-0.081	-0.362	-0.566
vvfl|gi|77744883|gb|ABB02395.	(M) :: Q38JC9|Q38JC9_VITVI Temperature-induced lipocalin - Vitis vinifera (Grape) :: Q38JD5|Q38JD5_9ROSI Temperature-induced lipocalin' - Populus balsamifera :: E = L	0	0.272	0.132	0.095	2
ws|Ctg116.1	(M) :: Q2L8A7|Q2L8A7_9LAMI Acetoacetyl-CoA thiolase - Picrorhiza kurrooa :: Q5XMB8|Q5XMB8_TOBAC Cytosolic acetoacetyl-coenzyme A thiolase - Nicotiana tabacum (Common tobacco) :: E = L	0	-0.198	0.051	0.919
ws|Ctg116.1	(M) :: Q2L8A7|Q2L8A7_9LAMI Acetoacetyl-CoA thiolase - Picrorhiza kurrooa :: Q5XMB8|Q5XMB8_TOBAC Cytosolic acetoacetyl-coenzyme A thiolase - Nicotiana tabacum (Common tobacco) :: E = L	0	-0.329	-0.113	-0.081	3
ws|Ctg1043.1	(M) :: P47920|NDKB_FLABI Nucleoside diphosphate kinase B (EC 2.7.4.6) (NDK B) (NDP kinase B) - Flaveria bidentis (Coastalplain yellowtops) :: Q96559|NDK_HELAN Nucleoside diphosphate kinase (EC 2.7.4.6) (NDK) (NDP kinase) - Helianthus annuus (Common sunflower) :: E = L	0	0.122	-0.271	0.004
ws|Ctg1043.1	(M) :: P47920|NDKB_FLABI Nucleoside diphosphate kinase B (EC 2.7.4.6) (NDK B) (NDP kinase B) - Flaveria bidentis (Coastalplain yellowtops) :: Q96559|NDK_HELAN Nucleoside diphosphate kinase (EC 2.7.4.6) (NDK) (NDP kinase) - Helianthus annuus (Common sunflower) :: E = L	0	0.104	0.02	0.094	1
ws|Ctg63.1	(M) :: Q6UJX6|Q6UJX6_NICBE Molecular chaperone Hsp90-1 - Nicotiana benthamiana :: Q14TB1|Q14TB1_TOBAC Heat shock protein 90 - Nicotiana tabacum (Common tobacco) :: E = L	0	0.344	0.547	0.687
ws|Ctg63.1	(M) :: Q6UJX6|Q6UJX6_NICBE Molecular chaperone Hsp90-1 - Nicotiana benthamiana :: Q14TB1|Q14TB1_TOBAC Heat shock protein 90 - Nicotiana tabacum (Common tobacco) :: E = L	0	-0.064	-0.005	0.115	3
cso|Ctg2016.1	(M) :: P28734|AATC_DAUCA Aspartate aminotransferase, cytoplasmic (EC 2.6.1.1) (Transaminase A) - Daucus carota (Carrot) :: Q0JJ47|Q0JJ47_ORYSA Os01g0760600 protein - Oryza sativa (japonica cultivar-group) :: E = L	0	-0.128	-0.056	0.118
cso|Ctg2016.1	(M) :: P28734|AATC_DAUCA Aspartate aminotransferase, cytoplasmic (EC 2.6.1.1) (Transaminase A) - Daucus carota (Carrot) :: Q0JJ47|Q0JJ47_ORYSA Os01g0760600 protein - Oryza sativa (japonica cultivar-group) :: E = L	0	-0.037	-0.137	0.042	1
cso|Ctg1013.1	(M) :: Q9LKY6|Q9LKY6_SOLPN Glucose acyltransferase - Solanum pennellii (Tomato) (Lycopersicon pennellii) :: Q9ZTY8|Q9ZTY8_9SOLN Glucose acyltransferase - Solanum berthaultii :: E = L SP	0	-0.143	-0.193	-0.294
cso|Ctg1013.1	(M) :: Q9LKY6|Q9LKY6_SOLPN Glucose acyltransferase - Solanum pennellii (Tomato) (Lycopersicon pennellii) :: Q9ZTY8|Q9ZTY8_9SOLN Glucose acyltransferase - Solanum berthaultii :: E = L SP	0	-0.045	-0.158	-0.235	1
csp|Ctg240.1	(M) :: Q96552|METL_CATRO S-adenosylmethionine synthetase 2 (EC 2.5.1.6) (Methionine adenosyltransferase 2) (AdoMet synthetase 2) - Catharanthus roseus (Rosy periwinkle) (Madagascar periwinkle) :: Q96551|METK_CATRO S-adenosylmethionine synthetase 1 (EC 2.5.1.6) (Methionine adenosyltransferase 1) (AdoMet synthetase 1) - Catharanthus roseus (Rosy periwinkle) (Madagascar periwinkle) :: E = L	0	0.459	0.95	1.029
csp|Ctg240.1	(M) :: Q96552|METL_CATRO S-adenosylmethionine synthetase 2 (EC 2.5.1.6) (Methionine adenosyltransferase 2) (AdoMet synthetase 2) - Catharanthus roseus (Rosy periwinkle) (Madagascar periwinkle) :: Q96551|METK_CATRO S-adenosylmethionine synthetase 1 (EC 2.5.1.6) (Methionine adenosyltransferase 1) (AdoMet synthetase 1) - Catharanthus roseus (Rosy periwinkle) (Madagascar periwinkle) :: E = L	0	0.163	0.433	0.515	2
vv|Ctg1505.1	:: Q2R3E0|Q2R3E0_ORYSA Glycosyl hydrolases family 38 protein, expressed (Os11g0525600 protein) - Oryza sativa (japonica cultivar-group) :: Q8LPJ3|Q8LPJ3_ARATH Alpha-mannosidase (Protein At5g13980) - Arabidopsis thaliana (Mouse-ear cress) :: E = L	0	-0.068	-0.108	-0.182
vv|Ctg1505.1	:: Q2R3E0|Q2R3E0_ORYSA Glycosyl hydrolases family 38 protein, expressed (Os11g0525600 protein) - Oryza sativa (japonica cultivar-group) :: Q8LPJ3|Q8LPJ3_ARATH Alpha-mannosidase (Protein At5g13980) - Arabidopsis thaliana (Mouse-ear cress) :: E = L	0	0.123	0.062	-0.016	1
cso|Ctg1892.1	(M) :: Q5PXN9|Q5PXN9_SESPO Salt tolerance protein - Sesuvium portulacastrum (Shoreline sea purslane) :: O80576|O80576_ARATH Similar to late embryogenesis abundant proteins (At2g44060) - Arabidopsis thaliana (Mouse-ear cress) :: E = L	0	0.23	0.102	0.126
cso|Ctg1892.1	(M) :: Q5PXN9|Q5PXN9_SESPO Salt tolerance protein - Sesuvium portulacastrum (Shoreline sea purslane) :: O80576|O80576_ARATH Similar to late embryogenesis abundant proteins (At2g44060) - Arabidopsis thaliana (Mouse-ear cress) :: E = L	0	0.177	0.046	0.188	1
vv|Ctg775.1	(M) :: Q9ZSQ4|PGMC_POPTN Phosphoglucomutase, cytoplasmic (EC 5.4.2.2) (Glucose phosphomutase) (PGM) - Populus tremula (European aspen) :: Q6S3D6|Q6S3D6_9ROSI Cytosolic phosphoglucomutase - Populus tomentosa :: E = L	0	0.017	0.109	0.355
vv|Ctg775.1	(M) :: Q9ZSQ4|PGMC_POPTN Phosphoglucomutase, cytoplasmic (EC 5.4.2.2) (Glucose phosphomutase) (PGM) - Populus tremula (European aspen) :: Q6S3D6|Q6S3D6_9ROSI Cytosolic phosphoglucomutase - Populus tomentosa :: E = L	0	-0.057	-0.037	0.102	2
csp|Ctg23.1	(M) :: Q9LEJ0|ENO1_HEVBR Enolase 1 (EC 4.2.1.11) (2-phosphoglycerate dehydratase 1) (2-phospho-D-glycerate hydro-lyase 1) (Allergen Hev b 9) - Hevea brasiliensis (Para rubber tree) :: Q9LEI9|ENO2_HEVBR Enolase 2 (EC 4.2.1.11) (2-phosphoglycerate dehydratase 2) (2-phospho-D-glycerate hydro-lyase 2) (Allergen Hev b 9) - Hevea brasiliensis (Para rubber tree) :: E = L	0	-0.082	0.157	0.195
csp|Ctg23.1	(M) :: Q9LEJ0|ENO1_HEVBR Enolase 1 (EC 4.2.1.11) (2-phosphoglycerate dehydratase 1) (2-phospho-D-glycerate hydro-lyase 1) (Allergen Hev b 9) - Hevea brasiliensis (Para rubber tree) :: Q9LEI9|ENO2_HEVBR Enolase 2 (EC 4.2.1.11) (2-phosphoglycerate dehydratase 2) (2-phospho-D-glycerate hydro-lyase 2) (Allergen Hev b 9) - Hevea brasiliensis (Para rubber tree) :: E = L	0	-0.057	-0.069	0.04	1
cso|Ctg814.1	(M) :: Q9AXQ2|Q9AXQ2_CUCME Mitochondrial processing peptidase beta subunit - Cucumis melo (Muskmelon) :: Q94KI0|Q94KI0_AVIMR Mitochondrial processing peptidase - Avicennia marina (Grey mangrove) :: E = L	0	0.026	-0.121	-0.094
cso|Ctg814.1	(M) :: Q9AXQ2|Q9AXQ2_CUCME Mitochondrial processing peptidase beta subunit - Cucumis melo (Muskmelon) :: Q94KI0|Q94KI0_AVIMR Mitochondrial processing peptidase - Avicennia marina (Grey mangrove) :: E = L	0	0.26	0.142	0.219	1
css|Ctg1484.1	:: P46283|S17P_ARATH Sedoheptulose-1,7-bisphosphatase, chloroplast precursor (EC 3.1.3.37) (Sedoheptulose-bisphosphatase) (SBPase) (SED(1,7)P2ase) - Arabidopsis thaliana (Mouse-ear cress) :: Q940F8|Q940F8_ARATH Sedoheptulose-bisphosphatase - Arabidopsis thaliana (Mouse-ear cress) :: E = L	0	-0.219	-0.496	-0.205
css|Ctg1484.1	:: P46283|S17P_ARATH Sedoheptulose-1,7-bisphosphatase, chloroplast precursor (EC 3.1.3.37) (Sedoheptulose-bisphosphatase) (SBPase) (SED(1,7)P2ase) - Arabidopsis thaliana (Mouse-ear cress) :: Q940F8|Q940F8_ARATH Sedoheptulose-bisphosphatase - Arabidopsis thaliana (Mouse-ear cress) :: E = L	0	-0.332	-0.127	-0.331	2
css|Ctg17.1	(M) :: Q2WFK8|Q2WFK8_9ASTR Fructose-bisphosphate aldolase - Codonopsis lanceolata :: Q9M4M9|Q9M4M9_PERAE Fructose-bisphosphate aldolase (EC 4.1.2.13) - Persea americana (Avocado) :: E = L	0	0.088	-0.268	-0.118
css|Ctg17.1	(M) :: Q2WFK8|Q2WFK8_9ASTR Fructose-bisphosphate aldolase - Codonopsis lanceolata :: Q9M4M9|Q9M4M9_PERAE Fructose-bisphosphate aldolase (EC 4.1.2.13) - Persea americana (Avocado) :: E = L	0	-0.062	-0.007	0.109	1
ws|Ctg60.1	(M) :: Q06B50|Q06B50_9ROSI Chloroplast ribulose-1,5-bisphosphate carboxylase/oxygenase activase large protein isoform - Acer rubrum (red maple) :: Q06B51|Q06B51_9ROSI Chloroplast ribulose-1,5-bisphosphate carboxylase/oxygenase activase small protein isoform - Acer rubrum (red maple) :: E = L	0	-0.231	-0.958	-0.595
ws|Ctg60.1	(M) :: Q06B50|Q06B50_9ROSI Chloroplast ribulose-1,5-bisphosphate carboxylase/oxygenase activase large protein isoform - Acer rubrum (red maple) :: Q06B51|Q06B51_9ROSI Chloroplast ribulose-1,5-bisphosphate carboxylase/oxygenase activase small protein isoform - Acer rubrum (red maple) :: E = L	0	-0.244	-0.248	-0.383	2
vv|Ctg570.1	(M) :: Q9M4E8|Q9M4E8_CUCSA Heat shock protein 70 - Cucumis sativus (Cucumber) :: Q03685|BIP5_TOBAC Luminal-binding protein 5 precursor (BiP 5) (78 kDa glucose-regulated protein homolog 5) (GRP 78-5) - Nicotiana tabacum (Common tobacco) :: E = L SP	0	-0.013	-0.087	0.311
vv|Ctg570.1	(M) :: Q9M4E8|Q9M4E8_CUCSA Heat shock protein 70 - Cucumis sativus (Cucumber) :: Q03685|BIP5_TOBAC Luminal-binding protein 5 precursor (BiP 5) (78 kDa glucose-regulated protein homolog 5) (GRP 78-5) - Nicotiana tabacum (Common tobacco) :: E = L SP	0	0.06	0.119	0.383	1
vv|Ctg280.1	(M) :: Q9AUD8|Q9AUD8_PSIGU Fatty acid hydroperoxide lyase - Psidium guajava (Guava) :: Q84V86|Q84V86_CITSI Fatty acid hydroperoxide lyase - Citrus sinensis (Sweet orange) :: E = L	0	0.138	0.172	0.258
vv|Ctg280.1	(M) :: Q9AUD8|Q9AUD8_PSIGU Fatty acid hydroperoxide lyase - Psidium guajava (Guava) :: Q84V86|Q84V86_CITSI Fatty acid hydroperoxide lyase - Citrus sinensis (Sweet orange) :: E = L	0	0.092	0.02	0.044	1
vv|Ctg108.1_F=2.1	(LC) (M) :: P31542|CLPAB_SOLLC ATP-dependent Clp protease ATP-binding subunit clpA homolog CD4B, chloroplast precursor - Solanum lycopersicum (Tomato) (Lycopersicon esculentum) :: P31541|CLPAA_SOLLC ATP-dependent Clp protease ATP-binding subunit clpA homolog CD4A, chloroplast precursor - Solanum lycopersicum (Tomato) (Lycopersicon esculentum) :: E = L	0	0.071	0.048	0.488
vv|Ctg108.1_F=2.1	(LC) (M) :: P31542|CLPAB_SOLLC ATP-dependent Clp protease ATP-binding subunit clpA homolog CD4B, chloroplast precursor - Solanum lycopersicum (Tomato) (Lycopersicon esculentum) :: P31541|CLPAA_SOLLC ATP-dependent Clp protease ATP-binding subunit clpA homolog CD4A, chloroplast precursor - Solanum lycopersicum (Tomato) (Lycopersicon esculentum) :: E = L	0	-0.09	0.201	0.254	2
vv|Ctg5902.1	(M) :: Q01899|HSP7M_PHAVU Heat shock 70 kDa protein, mitochondrial precursor - Phaseolus vulgaris (Kidney bean) (French bean) :: P37900|HSP7M_PEA Heat shock 70 kDa protein, mitochondrial precursor - Pisum sativum (Garden pea) :: E = L	0	-0.124	-0.093	0.134
vv|Ctg5902.1	(M) :: Q01899|HSP7M_PHAVU Heat shock 70 kDa protein, mitochondrial precursor - Phaseolus vulgaris (Kidney bean) (French bean) :: P37900|HSP7M_PEA Heat shock 70 kDa protein, mitochondrial precursor - Pisum sativum (Garden pea) :: E = L	0	0.156	0.016	0.178	1
cso|Ctg518.1	(M) :: P93570|P93570_SOLTU Chaperonin-60 beta subunit precursor - Solanum tuberosum (Potato) :: P08927|RUBB_PEA RuBisCO large subunit-binding protein subunit beta, chloroplast precursor (60 kDa chaperonin subunit beta) (CPN-60 beta) - Pisum sativum (Garden pea) :: E = L	0	-0.139	-0.329	0.275
cso|Ctg518.1	(M) :: P93570|P93570_SOLTU Chaperonin-60 beta subunit precursor - Solanum tuberosum (Potato) :: P08927|RUBB_PEA RuBisCO large subunit-binding protein subunit beta, chloroplast precursor (60 kDa chaperonin subunit beta) (CPN-60 beta) - Pisum sativum (Garden pea) :: E = L	0	-0.09	0.013	0.092	1
vvfl|gi|59805048|gb|AAX08108.	(M) :: Q3L1D0|Q3L1D0_VITVI Heat shock protein 101 - Vitis vinifera (Grape) :: Q9ZT13|Q9ZT13_TOBAC 101 kDa heat shock protein - Nicotiana tabacum (Common tobacco) :: E = L	0	0.04	-0.194	0.227
vvfl|gi|59805048|gb|AAX08108.	(M) :: Q3L1D0|Q3L1D0_VITVI Heat shock protein 101 - Vitis vinifera (Grape) :: Q9ZT13|Q9ZT13_TOBAC 101 kDa heat shock protein - Nicotiana tabacum (Common tobacco) :: E = L	0	-0.024	-0.048	0.103	1
csp|Ctg30.1	(M) :: P26518|G3PC_MAGLI Glyceraldehyde-3-phosphate dehydrogenase, cytosolic (EC 1.2.1.12) - Magnolia liliiflora :: Q9FX54|Q9FX54_ARATH Putative glyceraldehyde-3-phosphate dehydrogenase (At1g13440/F13B4_8) - Arabidopsis thaliana (Mouse-ear cress) :: E = L	0	0.019	-0.398	0.687
csp|Ctg30.1	(M) :: P26518|G3PC_MAGLI Glyceraldehyde-3-phosphate dehydrogenase, cytosolic (EC 1.2.1.12) - Magnolia liliiflora :: Q9FX54|Q9FX54_ARATH Putative glyceraldehyde-3-phosphate dehydrogenase (At1g13440/F13B4_8) - Arabidopsis thaliana (Mouse-ear cress) :: E = L	0	-0.26	-0.272	-0.101	3
vvfl|gi|84620126|gb|ABC59316.	(M) :: Q09VU3|Q09VU3_VITVI Phospholipase D alpha - Vitis vinifera (Grape) :: Q41142|PLDA1_RICCO Phospholipase D alpha 1 precursor (EC 3.1.4.4) (PLD 1) (Choline phosphatase 1) (Phosphatidylcholine-hydrolyzing phospholipase D 1) - Ricinus communis (Castor bean) :: E = L	0	0.226	0.482	0.298
vvfl|gi|84620126|gb|ABC59316.	(M) :: Q09VU3|Q09VU3_VITVI Phospholipase D alpha - Vitis vinifera (Grape) :: Q41142|PLDA1_RICCO Phospholipase D alpha 1 precursor (EC 3.1.4.4) (PLD 1) (Choline phosphatase 1) (Phosphatidylcholine-hydrolyzing phospholipase D 1) - Ricinus communis (Castor bean) :: E = L	0	-0.237	-0.116	-0.151	1
vv|Ctg136.1	(M) :: Q43116|PDI_RICCO Protein disulfide-isomerase precursor (EC 5.3.4.1) (PDI) - Ricinus communis (Castor bean) :: Q9XF61|PDI_DATGL Protein disulfide-isomerase precursor (EC 5.3.4.1) (PDI) - Datisca glomerata (Durango root) :: E = L SP	0	-0.006	-0.124	-0.007
vv|Ctg136.1	(M) :: Q43116|PDI_RICCO Protein disulfide-isomerase precursor (EC 5.3.4.1) (PDI) - Ricinus communis (Castor bean) :: Q9XF61|PDI_DATGL Protein disulfide-isomerase precursor (EC 5.3.4.1) (PDI) - Datisca glomerata (Durango root) :: E = L SP	0	0.018	-0.031	0.098	1
csb|Ctg164.1	(M) :: Q0ZJ35|ATPA_VITVI ATP synthase subunit alpha (EC 3.6.3.14) (ATPase subunit alpha) (ATP synthase F1 sector subunit alpha) - Vitis vinifera (Grape) :: Q3C1H4|ATPA_NICSY ATP synthase subunit alpha (EC 3.6.3.14) (ATPase subunit alpha) (ATP synthase F1 sector subunit alpha) - Nicotiana sylvestris (Wood tobacco) :: E = L	0	-0.393	-0.569	-0.216
csb|Ctg164.1	(M) :: Q0ZJ35|ATPA_VITVI ATP synthase subunit alpha (EC 3.6.3.14) (ATPase subunit alpha) (ATP synthase F1 sector subunit alpha) - Vitis vinifera (Grape) :: Q3C1H4|ATPA_NICSY ATP synthase subunit alpha (EC 3.6.3.14) (ATPase subunit alpha) (ATP synthase F1 sector subunit alpha) - Nicotiana sylvestris (Wood tobacco) :: E = L	0	-0.1	-0.013	-0.186	2
cso|Ctg71.1	(M) :: Q9LRC4|Q9LRC4_9ROSI Oxygen evolving enhancer protein 1 precursor - Bruguiera gymnorhiza :: Q84QE8|Q84QE8_TOBAC Oxygen evolving complex 33 kDa photosystem II protein - Nicotiana tabacum (Common tobacco) :: E = L	0	-0.346	-0.337	-0.642
cso|Ctg71.1	(M) :: Q9LRC4|Q9LRC4_9ROSI Oxygen evolving enhancer protein 1 precursor - Bruguiera gymnorhiza :: Q84QE8|Q84QE8_TOBAC Oxygen evolving complex 33 kDa photosystem II protein - Nicotiana tabacum (Common tobacco) :: E = L	0	-0.023	0.066	-0.105	3
cso|Ctg131.1	(M) :: Q8H6A3|Q8H6A3_STERE Actin - Stevia rebaudiana (Stevia) :: Q7XZJ2|Q7XZJ2_GOSHI Actin - Gossypium hirsutum (Upland cotton) :: E = L	0	0.024	0.135	-0.085
cso|Ctg131.1	(M) :: Q8H6A3|Q8H6A3_STERE Actin - Stevia rebaudiana (Stevia) :: Q7XZJ2|Q7XZJ2_GOSHI Actin - Gossypium hirsutum (Upland cotton) :: E = L	0	0.048	0.101	0.165	1
cso|Ctg914.1	(M) :: O82160|O82160_POPNI Chloroplast phosphoglycerate kinase - Populus nigra (Lombardy poplar) :: O81394|O81394_SOLTU Phosphoglycerate kinase - Solanum tuberosum (Potato) :: E = L	0	-0.229	-0.76	-0.444
cso|Ctg914.1	(M) :: O82160|O82160_POPNI Chloroplast phosphoglycerate kinase - Populus nigra (Lombardy poplar) :: O81394|O81394_SOLTU Phosphoglycerate kinase - Solanum tuberosum (Potato) :: E = L	0	-0.145	-0.079	-0.167	2
css|Ctg222.1	(M) :: O24329|O24329_RICCO Hypothetical protein - Ricinus communis (Castor bean) :: Q43557|Q43557_MEDSA Unidentified precursor - Medicago sativa (Alfalfa) :: E = L SP	0	0.432	0.472	0.741
css|Ctg222.1	(M) :: O24329|O24329_RICCO Hypothetical protein - Ricinus communis (Castor bean) :: Q43557|Q43557_MEDSA Unidentified precursor - Medicago sativa (Alfalfa) :: E = L SP	0	0.255	0.232	0.435	2
vv|Ctg230.1	(M) :: P08926|RUBA_PEA RuBisCO large subunit-binding protein subunit alpha, chloroplast precursor (60 kDa chaperonin subunit alpha) (CPN-60 alpha) - Pisum sativum (Garden pea) :: Q2PEP1|Q2PEP1_TRIPR Putative rubisco subunit binding-protein alpha subunit - Trifolium pratense (Red clover) :: E = L	0	-0.038	-0.402	0.075
vv|Ctg230.1	(M) :: P08926|RUBA_PEA RuBisCO large subunit-binding protein subunit alpha, chloroplast precursor (60 kDa chaperonin subunit alpha) (CPN-60 alpha) - Pisum sativum (Garden pea) :: Q2PEP1|Q2PEP1_TRIPR Putative rubisco subunit binding-protein alpha subunit - Trifolium pratense (Red clover) :: E = L	0	0.014	0.032	0.068	1
vv|Ctg471.1_F=1.1	(LC) (M) :: Q6X5R6|Q6X5R6_9SOLA Lipoxygenase (Fragment) - Nicotiana attenuata :: O24370|O24370_SOLTU 13-lipoxygenase (EC 1.13.11.12) - Solanum tuberosum (Potato) :: E = L	0	0.497	0.194	0.641
vv|Ctg471.1_F=1.1	(LC) (M) :: Q6X5R6|Q6X5R6_9SOLA Lipoxygenase (Fragment) - Nicotiana attenuata :: O24370|O24370_SOLTU 13-lipoxygenase (EC 1.13.11.12) - Solanum tuberosum (Potato) :: E = L	0	-0.226	0.15	-0.166	3
vvfl|gi|115311623|sp|P56648|RBL_VITVI	(M) :: P56648|RBL_VITVI Ribulose bisphosphate carboxylase large chain precursor (EC 4.1.1.39) (RuBisCO large subunit) - Vitis vinifera (Grape) :: Q9MVF6|Q9MVF6_9MAGN Ribulose-1,5-bisphosphate carboxylase/oxygenase, large subunit - Vitis rotundifolia :: E = L	0	-0.137	-0.442	-0.206
vvfl|gi|115311623|sp|P56648|RBL_VITVI	(M) :: P56648|RBL_VITVI Ribulose bisphosphate carboxylase large chain precursor (EC 4.1.1.39) (RuBisCO large subunit) - Vitis vinifera (Grape) :: Q9MVF6|Q9MVF6_9MAGN Ribulose-1,5-bisphosphate carboxylase/oxygenase, large subunit - Vitis rotundifolia :: E = L	0	-0.424	-0.173	-0.388	1
vv|Ctg23.1_F=3.1	(LC) (M) :: Q42699|METE_CATRO 5-methyltetrahydropteroyltriglutamate--homocysteine methyltransferase (EC 2.1.1.14) (Vitamin-B12-independent methionine synthase isozyme) (Cobalamin-independent methionine synthase isozyme) - Catharanthus roseus (Rosy periwinkle) (Madagascar periwinkle) :: Q069K2|Q069K2_9SOLA Methionine synthase - Nicotiana suaveolens :: E = L	0	0.032	0.314	0.633
vv|Ctg23.1_F=3.1	(LC) (M) :: Q42699|METE_CATRO 5-methyltetrahydropteroyltriglutamate--homocysteine methyltransferase (EC 2.1.1.14) (Vitamin-B12-independent methionine synthase isozyme) (Cobalamin-independent methionine synthase isozyme) - Catharanthus roseus (Rosy periwinkle) (Madagascar periwinkle) :: Q069K2|Q069K2_9SOLA Methionine synthase - Nicotiana suaveolens :: E = L	0	-0.311	-0.156	-0.115	3
vvfl|gi|91701675|gb|ABE47559.	(M) :: Q0ZIZ3|Q0ZIZ3_VITVI Photosystem II CP47 chlorophyll apoprotein - Vitis vinifera (Grape) :: Q49KX2|Q49KX2_EUCGG Photosystem II CP47 chlorophyll apoprotein - Eucalyptus globulus subsp. globulus (Tasmanian blue gum) :: E = L	0	-0.145	-0.112	-0.632
vvfl|gi|91701675|gb|ABE47559.	(M) :: Q0ZIZ3|Q0ZIZ3_VITVI Photosystem II CP47 chlorophyll apoprotein - Vitis vinifera (Grape) :: Q49KX2|Q49KX2_EUCGG Photosystem II CP47 chlorophyll apoprotein - Eucalyptus globulus subsp. globulus (Tasmanian blue gum) :: E = L	0	-0.187	-0.143	-0.264	3
vv|Ctg6435.1	:: Q7XYR7|Q7XYR7_GOSHI Class III peroxidase - Gossypium hirsutum (Upland cotton) :: Q5U1G3|Q5U1G3_ORYSA Class III peroxidase 130 precursor (EC 1.11.1.7) (Os11g0112400 protein) (Peroxidase 52, putative, expressed) - Oryza sativa (japonica cultivar-group) :: E = L	0	0.017	0.206	-0.569
vv|Ctg6435.1	:: Q7XYR7|Q7XYR7_GOSHI Class III peroxidase - Gossypium hirsutum (Upland cotton) :: Q5U1G3|Q5U1G3_ORYSA Class III peroxidase 130 precursor (EC 1.11.1.7) (Os11g0112400 protein) (Peroxidase 52, putative, expressed) - Oryza sativa (japonica cultivar-group) :: E = L	0	0.276	0.277	0.005	2
cso|Ctg475.1	(M) :: A2TJV6|A2TJV6_CUCSA Chloroplast HSP70 - Cucumis sativus (Cucumber) :: O50036|O50036_SPIOL Heat shock 70 protein - Spinacia oleracea (Spinach) :: E = L	0	-0.098	-0.41	0.155
cso|Ctg475.1	(M) :: A2TJV6|A2TJV6_CUCSA Chloroplast HSP70 - Cucumis sativus (Cucumber) :: O50036|O50036_SPIOL Heat shock 70 protein - Spinacia oleracea (Spinach) :: E = L	0	-0.217	-0.04	0.029	1
gg|gi|418694|pir||ABBOS	serum albumin precursor [validated] - bovine (M) SP	0	-0.065	0.059	-0.038
gg|gi|418694|pir||ABBOS	serum albumin precursor [validated] - bovine (M) SP	0	-0.063	0.039	0.129	1
ws|Ctg40.1	(M) :: Q8GSN4|Q8GSN4_CUCMA Non-cell-autonomous heat shock cognate protein 70 - Cucurbita maxima (Pumpkin) (Winter squash) :: Q5QHT3|Q5QHT3_9FABA 70 kDa heat shock cognate protein 2 - Vigna radiata :: E = L	0	0.142	0.339	0.633
ws|Ctg40.1	(M) :: Q8GSN4|Q8GSN4_CUCMA Non-cell-autonomous heat shock cognate protein 70 - Cucurbita maxima (Pumpkin) (Winter squash) :: Q5QHT3|Q5QHT3_9FABA 70 kDa heat shock cognate protein 2 - Vigna radiata :: E = L	0	0.151	0.245	0.444	2
vv|Ctg101.1_F=-3.1	(LC) (M) :: P19023|ATPBM_MAIZE ATP synthase subunit beta, mitochondrial precursor (EC 3.6.3.14) - Zea mays (Maize) :: P17614|ATPBM_NICPL ATP synthase subunit beta, mitochondrial precursor (EC 3.6.3.14) - Nicotiana plumbaginifolia (Leadwort-leaved tobacco) :: E = L	0	0.115	0.203	-0.005
vv|Ctg101.1_F=-3.1	(LC) (M) :: P19023|ATPBM_MAIZE ATP synthase subunit beta, mitochondrial precursor (EC 3.6.3.14) - Zea mays (Maize) :: P17614|ATPBM_NICPL ATP synthase subunit beta, mitochondrial precursor (EC 3.6.3.14) - Nicotiana plumbaginifolia (Leadwort-leaved tobacco) :: E = L	0	0.787	0.724	0.516	3
cso|Ctg115.1	(M) :: P43311|PPO_VITVI Polyphenol oxidase, chloroplast precursor (EC 1.10.3.1) (PPO) (Catechol oxidase) - Vitis vinifera (Grape) :: P93622|P93622_VITVI Polyphenol oxidase (EC 1.10.3.1) - Vitis vinifera (Grape) :: E = L	0	-0.163	-0.188	-0.422
cso|Ctg115.1	(M) :: P43311|PPO_VITVI Polyphenol oxidase, chloroplast precursor (EC 1.10.3.1) (PPO) (Catechol oxidase) - Vitis vinifera (Grape) :: P93622|P93622_VITVI Polyphenol oxidase (EC 1.10.3.1) - Vitis vinifera (Grape) :: E = L	0	-0.354	0.049	-0.446	1
			Average replication score:			1.714
			95% confidence interval:			(1.64, 1.78)
1Replication Scoring
1 = ratiometric data differ by less than log2(.3) in column D, and/or E, and/or F for each replicated protein entry
2 = ratiometric data differ between log2(.3) and log2(.6) in column D, and/or E, and/or F for each replicated protein entry
3 = ratiometric data differ by greater than log2(.6) in column D, and/or E, and/or F for each replicated protein entry
