# Supplementary material for: Generation of a predicted protein database from EST data and application to iTRAQ analyses in grape (Vitis vinifera cv. Cabernet Sauvignon) berries at ripening initiation
Source: BMC Genomics. 2009 Jan 26;10:50. doi: 10.1186/1471-2164-10-50 (PMC2637896; doi:10.1186/1471-2164-10-50)
Supplement: Additional file 2 — Duplicated proteins and associated replication scores for exocarp 2004 and exocarp 2005-1 biologically replicated iTRAQ experiments. Ratiometric data are given in log2 scale. [file 1471-2164-10-50-S2.xls]

## Sheet: Supplemental file 2
Additional file 2	Duplicated proteins and associated replication scores for exocarp 2004 and exocarp 2005-1 biologically replicated iTRAQ experiments. Ratiometric data are given in log2 scale.
Cluster ORF ID	Protein Annotation	Green	Pink	Red	Purple	Replication scores1
gg|VvCS14	Anthocyanin-3',5'-O-methyltransferase (AMT1) Grapegen (M)	0	1.674	2.483	3.568
gg|VvCS14	Anthocyanin-3',5'-O-methyltransferase (AMT1) Grapegen (M)	0	1.191	1.896	2.458	1
csp|Ctg204.1	(M) :: A2ICC8|A2ICC8_VITVI Flavanone 3-hydroxylase (EC 1.14.11.9) - Vitis vinifera (Grape) :: P41090|FL3H_VITVI Naringenin,2-oxoglutarate 3-dioxygenase (EC 1.14.11.9) (Flavonone-3-hydroxylase) (F3H) (FHT) - Vitis vinifera (Grape) :: E = L	0	0.913	1.906	2.978
csp|Ctg204.1	(M) :: A2ICC8|A2ICC8_VITVI Flavanone 3-hydroxylase (EC 1.14.11.9) - Vitis vinifera (Grape) :: P41090|FL3H_VITVI Naringenin,2-oxoglutarate 3-dioxygenase (EC 1.14.11.9) (Flavonone-3-hydroxylase) (F3H) (FHT) - Vitis vinifera (Grape) :: E = L	0	1.251	2.423	3.167	1
vvfl|gi|62361403|gb|AAX81329.	(M) :: Q56AY1|Q56AY1_VITVI Glutathione S-transferase (EC 2.5.1.18) - Vitis vinifera (Grape) :: Q3HM93|Q3HM93_CITSI Glutathione S-transferase - Citrus sinensis (Sweet orange) :: E = L	0	0.486	1.414	2.125
vvfl|gi|62361403|gb|AAX81329.	(M) :: Q56AY1|Q56AY1_VITVI Glutathione S-transferase (EC 2.5.1.18) - Vitis vinifera (Grape) :: Q3HM93|Q3HM93_CITSI Glutathione S-transferase - Citrus sinensis (Sweet orange) :: E = L	0	1.056	1.905	2.647	2
ws|Ctg166.1	(M) :: Q8W3P6|Q8W3P6_VITVI Chalcone synthase (EC 2.3.1.74) - Vitis vinifera (Grape) :: P48387|CHS2_CAMSI Chalcone synthase 2 (EC 2.3.1.74) (Naringenin-chalcone synthase 2) - Camellia sinensis (Tea) :: E = L	0	0.632	1.286	1.921
ws|Ctg166.1	(M) :: Q8W3P6|Q8W3P6_VITVI Chalcone synthase (EC 2.3.1.74) - Vitis vinifera (Grape) :: P48387|CHS2_CAMSI Chalcone synthase 2 (EC 2.3.1.74) (Naringenin-chalcone synthase 2) - Camellia sinensis (Tea) :: E = L	0	1.521	2.285	2.789	1
vvfl|gi|78183426|dbj|BAE47007.	:: Q3C210|Q3C210_VITVI Flavonoid 3',5'-hydroxylase - Vitis vinifera (Grape) :: Q2UYU7|Q2UYU7_VITVI Flavonoid-3,5'-hydroxylase - Vitis vinifera (Grape) :: E = L	0	0.298	1.015	1.717
vvfl|gi|78183426|dbj|BAE47007.	:: Q3C210|Q3C210_VITVI Flavonoid 3',5'-hydroxylase - Vitis vinifera (Grape) :: Q2UYU7|Q2UYU7_VITVI Flavonoid-3,5'-hydroxylase - Vitis vinifera (Grape) :: E = L	0	0.578	1.074	1.986	1
cso|Ctg229.1	(M) :: Q2QCX5|Q2QCX5_GOSHI Gibberellin 20-oxidase 1 - Gossypium hirsutum (Upland cotton) :: A2IBF9|A2IBF9_GOSHI Flavanone-3-hydroxylase - Gossypium hirsutum (Upland cotton) :: E = L	0	0.404	0.589	1.691
cso|Ctg229.1	(M) :: Q2QCX5|Q2QCX5_GOSHI Gibberellin 20-oxidase 1 - Gossypium hirsutum (Upland cotton) :: A2IBF9|A2IBF9_GOSHI Flavanone-3-hydroxylase - Gossypium hirsutum (Upland cotton) :: E = L	0	0.74	1.788	2.462	2
vvfl|gi|122893274|gb|ABM67590.	(M) :: Q8LP73|Q8LP73_9MAGN Leucoanthocyanidin dioxgenase - Vitis labrusca x Vitis vinifera :: A2ICC9|A2ICC9_VITVI Anthocyanidin synthase (EC 1.14.11.19) - Vitis vinifera (Grape) :: E = L	0	0.316	0.809	1.548
vvfl|gi|122893274|gb|ABM67590.	(M) :: Q8LP73|Q8LP73_9MAGN Leucoanthocyanidin dioxgenase - Vitis labrusca x Vitis vinifera :: A2ICC9|A2ICC9_VITVI Anthocyanidin synthase (EC 1.14.11.19) - Vitis vinifera (Grape) :: E = L	0	0.958	1.61	2.216	2
csp|Ctg38.1	(M) :: Q1S8I6|Q1S8I6_MEDTR Expansin 45, endoglucanase-like - Medicago truncatula (Barrel medic) :: Q8GZD3|Q8GZD3_SOYBN Expansin - Glycine max (Soybean) :: E = L SP	0	0.353	0.615	1.243
csp|Ctg38.1	(M) :: Q1S8I6|Q1S8I6_MEDTR Expansin 45, endoglucanase-like - Medicago truncatula (Barrel medic) :: Q8GZD3|Q8GZD3_SOYBN Expansin - Glycine max (Soybean) :: E = L SP	0	0.918	1.127	1.552	1
vv|Ctg876.1	(M) :: Q3HM04|Q3HM04_9MAGN Cinnamate-4-hydroxylse - Parthenocissus henryana :: Q9FUU5|Q9FUU5_GOSAR Cinnamate-4-hydroxylase - Gossypium arboreum (Tree cotton) :: E = L SP	0	0.382	0.254	1.226
vv|Ctg876.1	(M) :: Q3HM04|Q3HM04_9MAGN Cinnamate-4-hydroxylse - Parthenocissus henryana :: Q9FUU5|Q9FUU5_GOSAR Cinnamate-4-hydroxylase - Gossypium arboreum (Tree cotton) :: E = L SP	0	0.179	0.726	1.349	1
vv|Ctg835.1	(M) :: Q41140|PFPA_RICCO Pyrophosphate--fructose 6-phosphate 1-phosphotransferase alpha subunit (EC 2.7.1.90) (PFP) (6-phosphofructokinase, pyrophosphate dependent) (Pyrophosphate-dependent 6-phosphofructose-1-kinase) (PPi-PFK) - Ricinus communis (Castor bean) :: Q9ZST2|Q9ZST2_CITPA Pyrophosphate-dependent phosphofructokinase alpha subunit (EC 2.7.1.90) - Citrus paradisi (Grapefruit) :: E = L	0	0.583	1.251	1.078
vv|Ctg835.1	(M) :: Q41140|PFPA_RICCO Pyrophosphate--fructose 6-phosphate 1-phosphotransferase alpha subunit (EC 2.7.1.90) (PFP) (6-phosphofructokinase, pyrophosphate dependent) (Pyrophosphate-dependent 6-phosphofructose-1-kinase) (PPi-PFK) - Ricinus communis (Castor bean) :: Q9ZST2|Q9ZST2_CITPA Pyrophosphate-dependent phosphofructokinase alpha subunit (EC 2.7.1.90) - Citrus paradisi (Grapefruit) :: E = L	0	0.637	1.16	1.267	1
ws|Ctg1367.1	:: Q1AFF6|Q1AFF6_9MAGN Aldehyde dehydrogenase - Vitis pseudoreticulata :: Q1AFF5|Q1AFF5_9MAGN Aldehyde dehydrogenase - Vitis pseudoreticulata :: E = L	0	0.582	0.797	1.032
ws|Ctg1367.1	:: Q1AFF6|Q1AFF6_9MAGN Aldehyde dehydrogenase - Vitis pseudoreticulata :: Q1AFF5|Q1AFF5_9MAGN Aldehyde dehydrogenase - Vitis pseudoreticulata :: E = L	0	3.098	1.824	1.67	2
ws|Ctg403.1	:: Q84MN3|Q84MN3_ORYSA Hypothetical protein OSJNBb0036F07.20 (Os03g0745200 protein) - Oryza sativa (japonica cultivar-group) :: Q10D12|Q10D12_ORYSA Transferase family protein, expressed - Oryza sativa (japonica cultivar-group) :: E = L	0	-0.19	0.589	1.008
ws|Ctg403.1	:: Q84MN3|Q84MN3_ORYSA Hypothetical protein OSJNBb0036F07.20 (Os03g0745200 protein) - Oryza sativa (japonica cultivar-group) :: Q10D12|Q10D12_ORYSA Transferase family protein, expressed - Oryza sativa (japonica cultivar-group) :: E = L	0	0.396	0.834	1.221	1
vv|gi|56688910|gb|CX126813.1|CX126813	(M) :: Q8GSN2|Q8GSN2_CUCMA Cell-autonomous heat shock cognate protein 70 - Cucurbita maxima (Pumpkin) (Winter squash) :: Q53NM9|Q53NM9_ORYSA DnaK-type molecular chaperone hsp70-rice (Os11g0703900 protein) (Heat shock cognate 70 kDa protein, putative, expressed) - Oryza sativa (japonica cultivar-group) :: E = L	0	0.8	0.808	1.007
vv|gi|56688910|gb|CX126813.1|CX126813	(M) :: Q8GSN2|Q8GSN2_CUCMA Cell-autonomous heat shock cognate protein 70 - Cucurbita maxima (Pumpkin) (Winter squash) :: Q53NM9|Q53NM9_ORYSA DnaK-type molecular chaperone hsp70-rice (Os11g0703900 protein) (Heat shock cognate 70 kDa protein, putative, expressed) - Oryza sativa (japonica cultivar-group) :: E = L	0	0.833	1.112	1.11	1
ws|Ctg2222.1	:: Q25B23|Q25B23_PRUPE Endo-beta-1,4-glucanase (EC 3.2.1.4) - Prunus persica (Peach) :: Q25B24|Q25B24_PRUPE Endo-beta-1,4-glucanase precursor (EC 3.2.1.4) - Prunus persica (Peach) :: E = L	0	0.653	0.467	0.979
ws|Ctg2222.1	:: Q25B23|Q25B23_PRUPE Endo-beta-1,4-glucanase (EC 3.2.1.4) - Prunus persica (Peach) :: Q25B24|Q25B24_PRUPE Endo-beta-1,4-glucanase precursor (EC 3.2.1.4) - Prunus persica (Peach) :: E = L	0	0.923	1.293	1.232	1
cso|Ctg6917.1	(M) :: Q9ZVJ5|Q9ZVJ5_ARATH Expressed protein (Putative beta-phosphoglucomutase) (At2g38740/T6A23.6) - Arabidopsis thaliana (Mouse-ear cress) :: Q336Q4|Q336Q4_ORYSA Haloacid dehalogenase-like hydrolase family protein, putative, expressed - Oryza sativa (japonica cultivar-group) :: E = L	0	0.518	0.802	0.978
cso|Ctg6917.1	(M) :: Q9ZVJ5|Q9ZVJ5_ARATH Expressed protein (Putative beta-phosphoglucomutase) (At2g38740/T6A23.6) - Arabidopsis thaliana (Mouse-ear cress) :: Q336Q4|Q336Q4_ORYSA Haloacid dehalogenase-like hydrolase family protein, putative, expressed - Oryza sativa (japonica cultivar-group) :: E = L	0	0.458	0.509	0.856	1
vv|Ctg1628.1_F=-3.1	(LC) (M) :: A2Q340|A2Q340_MEDTR Acyl-coA-binding protein, ACBP; Serine/threonine protein phosphatase, BSU1 - Medicago truncatula (Barrel medic) :: Q3E7F2|Q3E7F2_ARATH Protein At3g05420 - Arabidopsis thaliana (Mouse-ear cress) :: E = L	0	0.414	0.924	0.945
vv|Ctg1628.1_F=-3.1	(LC) (M) :: A2Q340|A2Q340_MEDTR Acyl-coA-binding protein, ACBP; Serine/threonine protein phosphatase, BSU1 - Medicago truncatula (Barrel medic) :: Q3E7F2|Q3E7F2_ARATH Protein At3g05420 - Arabidopsis thaliana (Mouse-ear cress) :: E = L	0	0.334	0.545	0.602	1
cso|gi|122689389|gb|EC938332.1|EC938332	:: Q9LLQ8|Q9LLQ8_SOYBN Carboxyl transferase alpha subunit (EC 6.4.1.2) - Glycine max (Soybean) :: Q39833|Q39833_SOYBN Alfa-carboxyltransferase precursor (Carboxyl transferase alpha subunit) (EC 6.4.1.2) - Glycine max (Soybean) :: E = L	0	0.598	1.097	0.885
cso|gi|122689389|gb|EC938332.1|EC938332	:: Q9LLQ8|Q9LLQ8_SOYBN Carboxyl transferase alpha subunit (EC 6.4.1.2) - Glycine max (Soybean) :: Q39833|Q39833_SOYBN Alfa-carboxyltransferase precursor (Carboxyl transferase alpha subunit) (EC 6.4.1.2) - Glycine max (Soybean) :: E = L	0	0.122	0.597	1.027	1
cso|Ctg150.1	(M) :: P93133|P93133_EUCGL NADP-isocitrate dehydrogenase - Eucalyptus globulus (Blue gum) :: A0EJ87|A0EJ87_9ROSI Cytosolic NADP+-isocitrate dehydrogenase (EC 1.1.1.42) - Populus tremula x Populus alba :: E = L	0	0.178	0.791	0.883
cso|Ctg150.1	(M) :: P93133|P93133_EUCGL NADP-isocitrate dehydrogenase - Eucalyptus globulus (Blue gum) :: A0EJ87|A0EJ87_9ROSI Cytosolic NADP+-isocitrate dehydrogenase (EC 1.1.1.42) - Populus tremula x Populus alba :: E = L	0	0.325	0.54	0.693	1
vv|Ctg1554.1	(M) :: Q93YH3|Q93YH3_LUPAL ATP citrate lyase b-subunit (EC 4.1.3.8) - Lupinus albus (White lupin) :: Q9SGY2|Q9SGY2_ARATH F20B24.11 (Hypothetical protein At1g10670) (Putative ATP citrate-lyase) (At1g10670/F20B24_11) (ATP-citrate lyase subunit A) - Arabidopsis thaliana (Mouse-ear cress) :: E = L	0	-0.074	0.311	0.849
vv|Ctg1554.1	(M) :: Q93YH3|Q93YH3_LUPAL ATP citrate lyase b-subunit (EC 4.1.3.8) - Lupinus albus (White lupin) :: Q9SGY2|Q9SGY2_ARATH F20B24.11 (Hypothetical protein At1g10670) (Putative ATP citrate-lyase) (At1g10670/F20B24_11) (ATP-citrate lyase subunit A) - Arabidopsis thaliana (Mouse-ear cress) :: E = L	0	0.762	1.415	2.364	1
cso|Ctg2448.1	:: Q7Y073|Q7Y073_HEVBR Latex cyanogenic beta glucosidase - Hevea brasiliensis (Para rubber tree) :: Q9FIW4|Q9FIW4_ARATH Beta-glucosidase (At5g36890) - Arabidopsis thaliana (Mouse-ear cress) :: E = L	0	0.085	0.519	0.843
cso|Ctg2448.1	:: Q7Y073|Q7Y073_HEVBR Latex cyanogenic beta glucosidase - Hevea brasiliensis (Para rubber tree) :: Q9FIW4|Q9FIW4_ARATH Beta-glucosidase (At5g36890) - Arabidopsis thaliana (Mouse-ear cress) :: E = L	0	0.464	0.868	1.155	1
cso|Ctg1392.1	(M) :: Q0ZR53|Q0ZR53_THEHA Hypothetical protein - Thellungiella halophila (Salt cress) :: Q058I8|Q058I8_ARATH At5g66280 - Arabidopsis thaliana (Mouse-ear cress) :: E = L	0	0.453	0.724	0.817
cso|Ctg1392.1	(M) :: Q0ZR53|Q0ZR53_THEHA Hypothetical protein - Thellungiella halophila (Salt cress) :: Q058I8|Q058I8_ARATH At5g66280 - Arabidopsis thaliana (Mouse-ear cress) :: E = L	0	0.791	1.224	1.483	2
vv|Ctg1797.1	:: Q9XGC4|Q9XGC4_VITVI Pyrroline-5-carboxylate synthetase (EC 2.7.2.11) - Vitis vinifera (Grape) :: O04015|P5CS_ACTCH Delta 1-pyrroline-5-carboxylate synthetase (P5CS) [Includes: Glutamate 5-kinase (EC 2.7.2.11) (Gamma-glutamyl kinase) (GK); Gamma-glutamyl phosphate reductase (GPR) (EC 1.2.1.41) (Glutamate-5-semialdehyde dehydrogenase) (Glutamyl-gamma-semialdehyde dehydrogenase)] - Actinidia chin…	0	0.283	0.217	0.797
vv|Ctg1797.1	:: Q9XGC4|Q9XGC4_VITVI Pyrroline-5-carboxylate synthetase (EC 2.7.2.11) - Vitis vinifera (Grape) :: O04015|P5CS_ACTCH Delta 1-pyrroline-5-carboxylate synthetase (P5CS) [Includes: Glutamate 5-kinase (EC 2.7.2.11) (Gamma-glutamyl kinase) (GK); Gamma-glutamyl phosphate reductase (GPR) (EC 1.2.1.41) (Glutamate-5-semialdehyde dehydrogenase) (Glutamyl-gamma-semialdehyde dehydrogenase)] - Actinidia chin…	0	0.763	1.03	1.298	2
csp|Ctg1475.1	(M) :: Q9ZPZ4|Q9ZPZ4_ARATH T31J12.3 protein (Hypothetical protein) (Hypothetical protein At1g09310) - Arabidopsis thaliana (Mouse-ear cress) :: Q9FXB0|Q9FXB0_ARATH F25P12.97 protein (At1g56580/F25P12_18) - Arabidopsis thaliana (Mouse-ear cress) :: E = L	0	0.116	0.289	0.789
csp|Ctg1475.1	(M) :: Q9ZPZ4|Q9ZPZ4_ARATH T31J12.3 protein (Hypothetical protein) (Hypothetical protein At1g09310) - Arabidopsis thaliana (Mouse-ear cress) :: Q9FXB0|Q9FXB0_ARATH F25P12.97 protein (At1g56580/F25P12_18) - Arabidopsis thaliana (Mouse-ear cress) :: E = L	0	-0.163	-0.101	0.169	3
vv|Ctg32.1_F=2.1	(LC) (M) :: Q1S825|Q1S825_MEDTR Translation factor; Elongation factor G, III and V - Medicago truncatula (Barrel medic) :: Q7XTK1|Q7XTK1_ORYSA OSJNBa0020P07.3 protein (Elongation factor) (Os04g0118400 protein) - Oryza sativa (japonica cultivar-group) :: E = L	0	0.35	0.761	0.782
vv|Ctg32.1_F=2.1	(LC) (M) :: Q1S825|Q1S825_MEDTR Translation factor; Elongation factor G, III and V - Medicago truncatula (Barrel medic) :: Q7XTK1|Q7XTK1_ORYSA OSJNBa0020P07.3 protein (Elongation factor) (Os04g0118400 protein) - Oryza sativa (japonica cultivar-group) :: E = L	0	0.755	1.217	1.204	2
vv|Ctg2470.1	:: O23627|SYGM1_ARATH Glycyl-tRNA synthetase 1, mitochondrial precursor (EC 6.1.1.14) (Glycine--tRNA ligase 1) (GlyRS 1) - Arabidopsis thaliana (Mouse-ear cress) :: Q6ZD35|Q6ZD35_ORYSA Putative glycyl-tRNA synthetase (Os08g0538000 protein) - Oryza sativa (japonica cultivar-group) :: E = L	0	0.418	0.725	0.76
vv|Ctg2470.1	:: O23627|SYGM1_ARATH Glycyl-tRNA synthetase 1, mitochondrial precursor (EC 6.1.1.14) (Glycine--tRNA ligase 1) (GlyRS 1) - Arabidopsis thaliana (Mouse-ear cress) :: Q6ZD35|Q6ZD35_ORYSA Putative glycyl-tRNA synthetase (Os08g0538000 protein) - Oryza sativa (japonica cultivar-group) :: E = L	0	0.455	0.706	0.647	1
csp|Ctg240.1	(M) :: Q96552|METL_CATRO S-adenosylmethionine synthetase 2 (EC 2.5.1.6) (Methionine adenosyltransferase 2) (AdoMet synthetase 2) - Catharanthus roseus (Rosy periwinkle) (Madagascar periwinkle) :: Q96551|METK_CATRO S-adenosylmethionine synthetase 1 (EC 2.5.1.6) (Methionine adenosyltransferase 1) (AdoMet synthetase 1) - Catharanthus roseus (Rosy periwinkle) (Madagascar periwinkle) :: E = L	0	0.41	0.672	0.758
csp|Ctg240.1	(M) :: Q96552|METL_CATRO S-adenosylmethionine synthetase 2 (EC 2.5.1.6) (Methionine adenosyltransferase 2) (AdoMet synthetase 2) - Catharanthus roseus (Rosy periwinkle) (Madagascar periwinkle) :: Q96551|METK_CATRO S-adenosylmethionine synthetase 1 (EC 2.5.1.6) (Methionine adenosyltransferase 1) (AdoMet synthetase 1) - Catharanthus roseus (Rosy periwinkle) (Madagascar periwinkle) :: E = L	0	0.476	0.785	0.933	1
vv|Ctg3573.1	:: Q1SEB4|Q1SEB4_MEDTR Aspartyl-tRNA synthetase, class IIb; tRNA synthetase, class II (D, K and N) - Medicago truncatula (Barrel medic) :: Q1SZA9|Q1SZA9_MEDTR Aspartyl-tRNA synthetase, class IIb; tRNA synthetase, class II (D, K and N) - Medicago truncatula (Barrel medic) :: E = L	0	0.286	0.858	0.757
vv|Ctg3573.1	:: Q1SEB4|Q1SEB4_MEDTR Aspartyl-tRNA synthetase, class IIb; tRNA synthetase, class II (D, K and N) - Medicago truncatula (Barrel medic) :: Q1SZA9|Q1SZA9_MEDTR Aspartyl-tRNA synthetase, class IIb; tRNA synthetase, class II (D, K and N) - Medicago truncatula (Barrel medic) :: E = L	0	0.629	0.822	0.777	1
cso|Ctg1985.1	(M) :: Q0VH88|Q0VH88_GOSHI 3-ketoacyl-CoA reductase 1 - Gossypium hirsutum (Upland cotton) :: Q1T3W8|Q1T3W8_MEDTR Short-chain dehydrogenase/reductase SDR - Medicago truncatula (Barrel medic) :: E = L	0	0.5	0.955	0.747
cso|Ctg1985.1	(M) :: Q0VH88|Q0VH88_GOSHI 3-ketoacyl-CoA reductase 1 - Gossypium hirsutum (Upland cotton) :: Q1T3W8|Q1T3W8_MEDTR Short-chain dehydrogenase/reductase SDR - Medicago truncatula (Barrel medic) :: E = L	0	0.318	0.72	1.049	1
vv|Ctg15026.1	:: Q10RP0|Q10RP0_ORYSA Cell division cycle protein 48, putative, expressed (Os03g0151800 protein) - Oryza sativa (japonica cultivar-group) :: Q7XE16|Q7XE16_ORYSA Cell division cycle protein 48, putative, expressed - Oryza sativa (japonica cultivar-group) :: E = L	0	0.43	0.628	0.744
vv|Ctg15026.1	:: Q10RP0|Q10RP0_ORYSA Cell division cycle protein 48, putative, expressed (Os03g0151800 protein) - Oryza sativa (japonica cultivar-group) :: Q7XE16|Q7XE16_ORYSA Cell division cycle protein 48, putative, expressed - Oryza sativa (japonica cultivar-group) :: E = L	0	0.708	0.796	0.811	2
css|gi|110398375|gb|EC964690.1|EC964690	:: Q43443|Q43443_SOYBN Phosphoinositide-specific phospholipase C P13 - Glycine max (Soybean) :: A2TF43|A2TF43_9LAMI Phospholipase C - Torenia fournieri :: E = L	0	0.069	0.763	0.741
css|gi|110398375|gb|EC964690.1|EC964690	:: Q43443|Q43443_SOYBN Phosphoinositide-specific phospholipase C P13 - Glycine max (Soybean) :: A2TF43|A2TF43_9LAMI Phospholipase C - Torenia fournieri :: E = L	0	0.212	0.105	0.075	3
ws|Ctg116.1	(M) :: Q2L8A7|Q2L8A7_9LAMI Acetoacetyl-CoA thiolase - Picrorhiza kurrooa :: Q5XMB8|Q5XMB8_TOBAC Cytosolic acetoacetyl-coenzyme A thiolase - Nicotiana tabacum (Common tobacco) :: E = L	0	-0.021	0.225	0.733
ws|Ctg116.1	(M) :: Q2L8A7|Q2L8A7_9LAMI Acetoacetyl-CoA thiolase - Picrorhiza kurrooa :: Q5XMB8|Q5XMB8_TOBAC Cytosolic acetoacetyl-coenzyme A thiolase - Nicotiana tabacum (Common tobacco) :: E = L	0	0.637	0.888	1.045	3
cso|Ctg8680.1	:: O81362|O81362_PRUAR Sulfite reductase (Fragment) - Prunus armeniaca (Apricot) :: O82802|O82802_TOBAC Sulfite reductase - Nicotiana tabacum (Common tobacco) :: E = L	0	-0.124	0.05	0.708
cso|Ctg8680.1	:: O81362|O81362_PRUAR Sulfite reductase (Fragment) - Prunus armeniaca (Apricot) :: O82802|O82802_TOBAC Sulfite reductase - Nicotiana tabacum (Common tobacco) :: E = L	0	-0.175	-0.115	-0.527	3
vv|Ctg4110.1	(M) :: Q1SES6|Q1SES6_MEDTR Hypothetical protein - Medicago truncatula (Barrel medic) :: Q0WQB9|Q0WQB9_ARATH Hypothetical protein At2g03800 - Arabidopsis thaliana (Mouse-ear cress) :: E = L	0	0.193	-0.05	0.708
vv|Ctg4110.1	(M) :: Q1SES6|Q1SES6_MEDTR Hypothetical protein - Medicago truncatula (Barrel medic) :: Q0WQB9|Q0WQB9_ARATH Hypothetical protein At2g03800 - Arabidopsis thaliana (Mouse-ear cress) :: E = L	0	0.347	0.493	0.791	2
vv|gi|71856838|gb|DT005893.1|DT005893	(M) :: Q2HZ34|Q2HZ34_SOYBN Plamsma membrane-associated AAA-ATPase - Glycine max (Soybean) :: P54774|CDC48_SOYBN Cell division cycle protein 48 homolog (Valosin-containing protein homolog) (VCP) - Glycine max (Soybean) :: E = L	0	0.492	0.582	0.704
vv|gi|71856838|gb|DT005893.1|DT005893	(M) :: Q2HZ34|Q2HZ34_SOYBN Plamsma membrane-associated AAA-ATPase - Glycine max (Soybean) :: P54774|CDC48_SOYBN Cell division cycle protein 48 homolog (Valosin-containing protein homolog) (VCP) - Glycine max (Soybean) :: E = L	0	1.864	2.432	2.654	3
vv|Ctg574.1	(M) :: Q94II3|Q94II3_ARATH ERD3 protein - Arabidopsis thaliana (Mouse-ear cress) :: Q9C6S7|Q9C6S7_ARATH Hypothetical protein F5M6.14 (At1g31850/68069_m00154) - Arabidopsis thaliana (Mouse-ear cress) :: E = L	0	0.495	0.617	0.697
vv|Ctg574.1	(M) :: Q94II3|Q94II3_ARATH ERD3 protein - Arabidopsis thaliana (Mouse-ear cress) :: Q9C6S7|Q9C6S7_ARATH Hypothetical protein F5M6.14 (At1g31850/68069_m00154) - Arabidopsis thaliana (Mouse-ear cress) :: E = L	0	0.132	0.331	0.411	2
vv|Ctg746.1_F=-3.2	(LC) :: Q8H0S9|Q8H0S9_ARATH Putative aminopeptidase (M1 aminopeptidase) (At1g63770) - Arabidopsis thaliana (Mouse-ear cress) :: Q9CAE1|Q9CAE1_ARATH Putative aminopeptidase; 4537-10989 - Arabidopsis thaliana (Mouse-ear cress) :: E = L	0	0.171	0.314	0.692
vv|Ctg746.1_F=-3.2	(LC) :: Q8H0S9|Q8H0S9_ARATH Putative aminopeptidase (M1 aminopeptidase) (At1g63770) - Arabidopsis thaliana (Mouse-ear cress) :: Q9CAE1|Q9CAE1_ARATH Putative aminopeptidase; 4537-10989 - Arabidopsis thaliana (Mouse-ear cress) :: E = L	0	0.291	0.449	0.552	1
vv|Ctg3824.1_F=-1.2	(LC) :: Q2HZ34|Q2HZ34_SOYBN Plamsma membrane-associated AAA-ATPase - Glycine max (Soybean) :: P54774|CDC48_SOYBN Cell division cycle protein 48 homolog (Valosin-containing protein homolog) (VCP) - Glycine max (Soybean) :: E = L	0	0.158	0.451	0.69
vv|Ctg3824.1_F=-1.2	(LC) :: Q2HZ34|Q2HZ34_SOYBN Plamsma membrane-associated AAA-ATPase - Glycine max (Soybean) :: P54774|CDC48_SOYBN Cell division cycle protein 48 homolog (Valosin-containing protein homolog) (VCP) - Glycine max (Soybean) :: E = L	0	0.647	1.069	1.235	2
csp|Ctg465.1	(M) :: Q1M0P0|Q1M0P0_9ROSI UDP-glucuronic acid decarboxylase 3 - Populus tomentosa :: Q9ZV36|Q9ZV36_ARATH Putative nucleotide-sugar dehydratase - Arabidopsis thaliana (Mouse-ear cress) :: E = L	0	0.385	-0.188	0.682
csp|Ctg465.1	(M) :: Q1M0P0|Q1M0P0_9ROSI UDP-glucuronic acid decarboxylase 3 - Populus tomentosa :: Q9ZV36|Q9ZV36_ARATH Putative nucleotide-sugar dehydratase - Arabidopsis thaliana (Mouse-ear cress) :: E = L	0	0.463	0.466	0.687	2
ws|gi|51575162|gb|CV092998.1|CV092998	:: Q9FS11|Q9FS11_HORVU Vacuolar proton-ATPase - Hordeum vulgare (Barley) :: Q1W681|Q1W681_WHEAT Vacuolar proton-ATPase subunit A - Triticum aestivum (Wheat) :: E = L	0	0.148	0.55	0.682
ws|gi|51575162|gb|CV092998.1|CV092998	:: Q9FS11|Q9FS11_HORVU Vacuolar proton-ATPase - Hordeum vulgare (Barley) :: Q1W681|Q1W681_WHEAT Vacuolar proton-ATPase subunit A - Triticum aestivum (Wheat) :: E = L	0	0.269	0.456	0.53	2
vv|Ctg2429.1	(M) :: Q9ZST3|Q9ZST3_CITPA Pyrophosphate-dependent phosphofructokinase beta subunit (EC 2.7.1.90) - Citrus paradisi (Grapefruit) :: Q41141|PFPB_RICCO Pyrophosphate--fructose 6-phosphate 1-phosphotransferase subunit beta (EC 2.7.1.90) (PFP) (6-phosphofructokinase, pyrophosphate dependent) (Pyrophosphate-dependent 6-phosphofructose-1-kinase) (PPi-PFK) - Ricinus communis (Castor bean) :: E = L	0	0.073	0.283	0.671
vv|Ctg2429.1	(M) :: Q9ZST3|Q9ZST3_CITPA Pyrophosphate-dependent phosphofructokinase beta subunit (EC 2.7.1.90) - Citrus paradisi (Grapefruit) :: Q41141|PFPB_RICCO Pyrophosphate--fructose 6-phosphate 1-phosphotransferase subunit beta (EC 2.7.1.90) (PFP) (6-phosphofructokinase, pyrophosphate dependent) (Pyrophosphate-dependent 6-phosphofructose-1-kinase) (PPi-PFK) - Ricinus communis (Castor bean) :: E = L	0	0.559	0.91	1.078	2
cso|gi|110386039|gb|EC950611.1|EC950611	:: O23960|O23960_SOYBN Biotin carboxylase precursor (EC 6.3.4.14) (Acetyl-CoA carboxylase) (EC 6.4.1.2) - Glycine max (Soybean) :: O81273|O81273_SOYBN Biotin carboxylase precursor (EC 6.3.4.14) - Glycine max (Soybean) :: E = L	0	0.122	0.092	0.668
cso|gi|110386039|gb|EC950611.1|EC950611	:: O23960|O23960_SOYBN Biotin carboxylase precursor (EC 6.3.4.14) (Acetyl-CoA carboxylase) (EC 6.4.1.2) - Glycine max (Soybean) :: O81273|O81273_SOYBN Biotin carboxylase precursor (EC 6.3.4.14) - Glycine max (Soybean) :: E = L	0	0.104	0.151	0.421	2
css|Ctg222.1	(M) :: O24329|O24329_RICCO Hypothetical protein - Ricinus communis (Castor bean) :: Q43557|Q43557_MEDSA Unidentified precursor - Medicago sativa (Alfalfa) :: E = L SP	0	0.407	0.431	0.666
css|Ctg222.1	(M) :: O24329|O24329_RICCO Hypothetical protein - Ricinus communis (Castor bean) :: Q43557|Q43557_MEDSA Unidentified precursor - Medicago sativa (Alfalfa) :: E = L SP	0	0.222	0.493	0.97	2
vv|Ctg1193.1	:: Q9LJL3|PREP1_ARATH Presequence protease 1, chloroplast/mitochondrial precursor (EC 3.4.24.-) (PreP 1) (AtPreP1) (Zinc metalloprotease 1) (AtZnMP1) - Arabidopsis thaliana (Mouse-ear cress) :: Q8VY06|PREP2_ARATH Presequence protease 2, chloroplast/mitochondrial precursor (EC 3.4.24.-) (PreP 2) (AtPreP2) (Zinc metalloprotease 2) (AtZnMP2) - Arabidopsis thaliana (Mouse-ear cress) :: E = L	0	0.27	0.29	0.662
vv|Ctg1193.1	:: Q9LJL3|PREP1_ARATH Presequence protease 1, chloroplast/mitochondrial precursor (EC 3.4.24.-) (PreP 1) (AtPreP1) (Zinc metalloprotease 1) (AtZnMP1) - Arabidopsis thaliana (Mouse-ear cress) :: Q8VY06|PREP2_ARATH Presequence protease 2, chloroplast/mitochondrial precursor (EC 3.4.24.-) (PreP 2) (AtPreP2) (Zinc metalloprotease 2) (AtZnMP2) - Arabidopsis thaliana (Mouse-ear cress) :: E = L	0	0.333	0.697	0.847	2
vv|Ctg6341.1	(M) :: Q53NM9|Q53NM9_ORYSA DnaK-type molecular chaperone hsp70-rice (Os11g0703900 protein) (Heat shock cognate 70 kDa protein, putative, expressed) - Oryza sativa (japonica cultivar-group) :: Q2QZ41|Q2QZ41_ORYSA Heat shock cognate 70 kDa protein, putative, expressed - Oryza sativa (japonica cultivar-group) :: E = L	0	0.149	0.76	0.662
vv|Ctg6341.1	(M) :: Q53NM9|Q53NM9_ORYSA DnaK-type molecular chaperone hsp70-rice (Os11g0703900 protein) (Heat shock cognate 70 kDa protein, putative, expressed) - Oryza sativa (japonica cultivar-group) :: Q2QZ41|Q2QZ41_ORYSA Heat shock cognate 70 kDa protein, putative, expressed - Oryza sativa (japonica cultivar-group) :: E = L	0	0.696	0.608	0.124	2
cso|Ctg528.1	(M) :: Q5J1K3|Q5J1K3_ELAGV Elongation factor 1-alpha 1 - Elaeis guineensis var. tenera (Oil palm) :: O49169|EF1A_MANES Elongation factor 1-alpha (EF-1-alpha) - Manihot esculenta (Cassava) (Manioc) :: E = L	0	0.061	0.153	0.66
cso|Ctg528.1	(M) :: Q5J1K3|Q5J1K3_ELAGV Elongation factor 1-alpha 1 - Elaeis guineensis var. tenera (Oil palm) :: O49169|EF1A_MANES Elongation factor 1-alpha (EF-1-alpha) - Manihot esculenta (Cassava) (Manioc) :: E = L	0	1.17	1.82	2.403	3
vv|Ctg2372.1	(M) :: Q0WWC6|Q0WWC6_ARATH DEAD BOX RNA helicase RH15-like protein - Arabidopsis thaliana (Mouse-ear cress) :: Q9LFN6|RH56_ARATH DEAD-box ATP-dependent RNA helicase 56 (EC 3.6.1.-) - Arabidopsis thaliana (Mouse-ear cress) :: E = L	0	0.154	1.175	0.64
vv|Ctg2372.1	(M) :: Q0WWC6|Q0WWC6_ARATH DEAD BOX RNA helicase RH15-like protein - Arabidopsis thaliana (Mouse-ear cress) :: Q9LFN6|RH56_ARATH DEAD-box ATP-dependent RNA helicase 56 (EC 3.6.1.-) - Arabidopsis thaliana (Mouse-ear cress) :: E = L	0	0.584	0.672	0.661	2
cso|Ctg2693.1	:: Q9M898|Q9M898_ARATH F16B3.5 protein (Hypothetical protein) (AT3g02420/F16B3_5) - Arabidopsis thaliana (Mouse-ear cress) :: Q1KUT0|Q1KUT0_9ROSI Hypothetical protein - Cleome spinosa :: E = L	0	0.018	0.596	0.637
cso|Ctg2693.1	:: Q9M898|Q9M898_ARATH F16B3.5 protein (Hypothetical protein) (AT3g02420/F16B3_5) - Arabidopsis thaliana (Mouse-ear cress) :: Q1KUT0|Q1KUT0_9ROSI Hypothetical protein - Cleome spinosa :: E = L	0	-0.317	0.039	0.237	3
ws|gi|51580547|gb|CV098383.1|CV098383	(M) :: Q2PYY1|Q2PYY1_SOLTU Protein transport SEC13-like protein - Solanum tuberosum (Potato) :: Q6Z0Y9|Q6Z0Y9_ORYSA Sec13p (Os02g0135800 protein) - Oryza sativa (japonica cultivar-group) :: E = L	0	-0.047	0.412	0.627
ws|gi|51580547|gb|CV098383.1|CV098383	(M) :: Q2PYY1|Q2PYY1_SOLTU Protein transport SEC13-like protein - Solanum tuberosum (Potato) :: Q6Z0Y9|Q6Z0Y9_ORYSA Sec13p (Os02g0135800 protein) - Oryza sativa (japonica cultivar-group) :: E = L	0	0.412	0.464	0.599	1
cso|Ctg6413.1	(M) :: O24391|O24391_SOLTU Mitochondrial uncoupling protein (UCP protein) - Solanum tuberosum (Potato) :: Q8SA58|Q8SA58_SOLLC Putative uncoupling protein - Solanum lycopersicum (Tomato) (Lycopersicon esculentum) :: E = L	0	0.558	0.579	0.626
cso|Ctg6413.1	(M) :: O24391|O24391_SOLTU Mitochondrial uncoupling protein (UCP protein) - Solanum tuberosum (Potato) :: Q8SA58|Q8SA58_SOLLC Putative uncoupling protein - Solanum lycopersicum (Tomato) (Lycopersicon esculentum) :: E = L	0	0.184	-0.005	0.114	3
cso|Ctg9048.1	:: Q1A4H1|Q1A4H1_PETHY P-type ATPase - Petunia hybrida (Petunia) :: Q9SWH0|Q9SWH0_NICPL Plasma membrane proton ATPase - Nicotiana plumbaginifolia (Leadwort-leaved tobacco) :: E = L	0	0.446	0.809	0.606
cso|Ctg9048.1	:: Q1A4H1|Q1A4H1_PETHY P-type ATPase - Petunia hybrida (Petunia) :: Q9SWH0|Q9SWH0_NICPL Plasma membrane proton ATPase - Nicotiana plumbaginifolia (Leadwort-leaved tobacco) :: E = L	0	0.295	0.728	0.744	1
vv|Ctg4681.1	(M) :: Q9ATW1|Q9ATW1_FRAAN Cinnamyl alcohol dehydrogenase - Fragaria ananassa (Strawberry) :: Q9ZRF1|MTDH_FRAAN Probable mannitol dehydrogenase (EC 1.1.1.255) (NAD-dependent mannitol dehydrogenase) - Fragaria ananassa (Strawberry) :: E = L	0	0.256	0.503	0.605
vv|Ctg4681.1	(M) :: Q9ATW1|Q9ATW1_FRAAN Cinnamyl alcohol dehydrogenase - Fragaria ananassa (Strawberry) :: Q9ZRF1|MTDH_FRAAN Probable mannitol dehydrogenase (EC 1.1.1.255) (NAD-dependent mannitol dehydrogenase) - Fragaria ananassa (Strawberry) :: E = L	0	0.26	0.599	0.745	1
vv|WIN1122.C21_J11	(M) :: Q8GWE1|Q8GWE1_ARATH Putative carboxyl-terminal proteinase - Arabidopsis thaliana (Mouse-ear cress) :: Q2A9A0|Q2A9A0_BRAOL Ubiquitin carboxyl-terminal hydrolase, putative - Brassica oleracea (Wild cabbage) :: E = L	0	0.187	0.246	0.591
vv|WIN1122.C21_J11	(M) :: Q8GWE1|Q8GWE1_ARATH Putative carboxyl-terminal proteinase - Arabidopsis thaliana (Mouse-ear cress) :: Q2A9A0|Q2A9A0_BRAOL Ubiquitin carboxyl-terminal hydrolase, putative - Brassica oleracea (Wild cabbage) :: E = L	0	-0.193	-0.241	-0.163	3
vv|Ctg14877.1	(M) :: Q9XQP4|Q9XQP4_TOBAC NAD-malate dehydrogenase precursor (EC 1.1.1.37) - Nicotiana tabacum (Common tobacco) :: Q09HE0|Q09HE0_9ROSI Malate dehydrogenase - Citrus junos :: E = L	0	0.29	-0.156	0.589
vv|Ctg14877.1	(M) :: Q9XQP4|Q9XQP4_TOBAC NAD-malate dehydrogenase precursor (EC 1.1.1.37) - Nicotiana tabacum (Common tobacco) :: Q09HE0|Q09HE0_9ROSI Malate dehydrogenase - Citrus junos :: E = L	0	0.273	0.567	0.693	2
cso|Ctg10623.1	(M) :: Q9AXU0|Q9AXU0_PRUPE Major latex-like protein - Prunus persica (Peach) :: Q8LBV2|Q8LBV2_ARATH Major latex protein (MLP149), putative - Arabidopsis thaliana (Mouse-ear cress) :: E = L	0	0.303	0.995	0.583
cso|Ctg10623.1	(M) :: Q9AXU0|Q9AXU0_PRUPE Major latex-like protein - Prunus persica (Peach) :: Q8LBV2|Q8LBV2_ARATH Major latex protein (MLP149), putative - Arabidopsis thaliana (Mouse-ear cress) :: E = L	0	0.143	0.355	0.509	2
vv|Ctg23.1_F=3.1	(LC) (M) :: Q42699|METE_CATRO 5-methyltetrahydropteroyltriglutamate--homocysteine methyltransferase (EC 2.1.1.14) (Vitamin-B12-independent methionine synthase isozyme) (Cobalamin-independent methionine synthase isozyme) - Catharanthus roseus (Rosy periwinkle) (Madagascar periwinkle) :: Q069K2|Q069K2_9SOLA Methionine synthase - Nicotiana suaveolens :: E = L	0	-0.02	0.276	0.555
vv|Ctg23.1_F=3.1	(LC) (M) :: Q42699|METE_CATRO 5-methyltetrahydropteroyltriglutamate--homocysteine methyltransferase (EC 2.1.1.14) (Vitamin-B12-independent methionine synthase isozyme) (Cobalamin-independent methionine synthase isozyme) - Catharanthus roseus (Rosy periwinkle) (Madagascar periwinkle) :: Q069K2|Q069K2_9SOLA Methionine synthase - Nicotiana suaveolens :: E = L	0	0.389	0.695	0.923	2
cso|gi|110361723|gb|EC925217.1|EC925217	(M) :: Q8W259|Q8W259_MOMCH Phospholipid hydroperoxide glutathione peroxidase - Momordica charantia (Bitter gourd) (Balsam pear) :: Q8L5Q6|Q8L5Q6_CICAR Putative phospholipid hydroperoxide glutathione peroxidase - Cicer arietinum (Chickpea) (Garbanzo) :: E = L	0	0.097	0.511	0.555
cso|gi|110361723|gb|EC925217.1|EC925217	(M) :: Q8W259|Q8W259_MOMCH Phospholipid hydroperoxide glutathione peroxidase - Momordica charantia (Bitter gourd) (Balsam pear) :: Q8L5Q6|Q8L5Q6_CICAR Putative phospholipid hydroperoxide glutathione peroxidase - Cicer arietinum (Chickpea) (Garbanzo) :: E = L	0	-0.36	-0.379	0.077	2
vv|Ctg13263.1	(M) :: Q9ST36|Q9ST36_PYRPY JPR ORF1 protein - Pyrus pyrifolia (Japanese pear) (Pyrus serotina) :: Q1SIZ4|Q1SIZ4_MEDTR Dihydroorotate dehydrogenase 1 - Medicago truncatula (Barrel medic) :: E = L	0	0.521	0.58	0.552
vv|Ctg13263.1	(M) :: Q9ST36|Q9ST36_PYRPY JPR ORF1 protein - Pyrus pyrifolia (Japanese pear) (Pyrus serotina) :: Q1SIZ4|Q1SIZ4_MEDTR Dihydroorotate dehydrogenase 1 - Medicago truncatula (Barrel medic) :: E = L	0	0.192	0.399	0.37	1
vv|Ctg1796.1	(M) :: P49299|CYSZ_CUCMA Citrate synthase, glyoxysomal precursor (EC 2.3.3.1) (GCS) - Cucurbita maxima (Pumpkin) (Winter squash) :: Q9LXS6|CISY2_ARATH Citrate synthase 2, peroxisomal precursor (EC 2.3.3.1) - Arabidopsis thaliana (Mouse-ear cress) :: E = L	0	0.142	0.34	0.548
vv|Ctg1796.1	(M) :: P49299|CYSZ_CUCMA Citrate synthase, glyoxysomal precursor (EC 2.3.3.1) (GCS) - Cucurbita maxima (Pumpkin) (Winter squash) :: Q9LXS6|CISY2_ARATH Citrate synthase 2, peroxisomal precursor (EC 2.3.3.1) - Arabidopsis thaliana (Mouse-ear cress) :: E = L	0	0.165	0.216	0.416	1
vv|Ctg1325.1	:: O81396|O81396_CITLI Aconitase-iron regulated protein 1 - Citrus limon (Lemon) :: Q6YZX6|ACOC_ORYSA Putative aconitate hydratase, cytoplasmic (EC 4.2.1.3) (Citrate hydro-lyase) (Aconitase) - Oryza sativa (Rice) :: E = L	0	0.247	0.575	0.547
vv|Ctg1325.1	:: O81396|O81396_CITLI Aconitase-iron regulated protein 1 - Citrus limon (Lemon) :: Q6YZX6|ACOC_ORYSA Putative aconitate hydratase, cytoplasmic (EC 4.2.1.3) (Citrate hydro-lyase) (Aconitase) - Oryza sativa (Rice) :: E = L	0	0.334	0.344	0.25	2
vv|Ctg794.1_F=-3.1	(LC) (M) :: Q9S7C0|Q9S7C0_ARATH Putative heat-shock protein; 37113-40399 (At1g79930/F19K16_11) (F18B13.1 protein) - Arabidopsis thaliana (Mouse-ear cress) :: Q8VZ83|Q8VZ83_ARATH Putative heat-shock protein - Arabidopsis thaliana (Mouse-ear cress) :: E = L	0	0.197	0.214	0.541
vv|Ctg794.1_F=-3.1	(LC) (M) :: Q9S7C0|Q9S7C0_ARATH Putative heat-shock protein; 37113-40399 (At1g79930/F19K16_11) (F18B13.1 protein) - Arabidopsis thaliana (Mouse-ear cress) :: Q8VZ83|Q8VZ83_ARATH Putative heat-shock protein - Arabidopsis thaliana (Mouse-ear cress) :: E = L	0	0.666	0.998	0.976	2
css|Ctg297.1	(M) :: Q2HT34|Q2HT34_MEDTR Fumarylacetoacetase - Medicago truncatula (Barrel medic) :: Q8RW90|Q8RW90_ARATH At1g12050/F12F1_8 - Arabidopsis thaliana (Mouse-ear cress) :: E = L	0	-0.14	0.507	0.529
css|Ctg297.1	(M) :: Q2HT34|Q2HT34_MEDTR Fumarylacetoacetase - Medicago truncatula (Barrel medic) :: Q8RW90|Q8RW90_ARATH At1g12050/F12F1_8 - Arabidopsis thaliana (Mouse-ear cress) :: E = L	0	0.057	0.228	0.284	2
vv|Ctg471.1_F=1.1	(LC) (M) :: Q6X5R6|Q6X5R6_9SOLA Lipoxygenase (Fragment) - Nicotiana attenuata :: O24370|O24370_SOLTU 13-lipoxygenase (EC 1.13.11.12) - Solanum tuberosum (Potato) :: E = L	0	0.397	0.212	0.524
vv|Ctg471.1_F=1.1	(LC) (M) :: Q6X5R6|Q6X5R6_9SOLA Lipoxygenase (Fragment) - Nicotiana attenuata :: O24370|O24370_SOLTU 13-lipoxygenase (EC 1.13.11.12) - Solanum tuberosum (Potato) :: E = L	0	0.018	0.476	0.558	1
vv|Ctg364.1	(M) :: A2Q2V1|A2Q2V1_MEDTR ATP-citrate lyase/succinyl-CoA ligase - Medicago truncatula (Barrel medic) :: Q9FGX1|Q9FGX1_ARATH ATP citrate lyase (ATP-citrate lyase subunit B) - Arabidopsis thaliana (Mouse-ear cress) :: E = L	0	-0.033	0.167	0.521
vv|Ctg364.1	(M) :: A2Q2V1|A2Q2V1_MEDTR ATP-citrate lyase/succinyl-CoA ligase - Medicago truncatula (Barrel medic) :: Q9FGX1|Q9FGX1_ARATH ATP citrate lyase (ATP-citrate lyase subunit B) - Arabidopsis thaliana (Mouse-ear cress) :: E = L	0	0.348	0.509	0.732	3
vv|Ctg1122.1	:: P37900|HSP7M_PEA Heat shock 70 kDa protein, mitochondrial precursor - Pisum sativum (Garden pea) :: Q01899|HSP7M_PHAVU Heat shock 70 kDa protein, mitochondrial precursor - Phaseolus vulgaris (Kidney bean) (French bean) :: E = L	0	0.01	-0.032	0.515
vv|Ctg1122.1	:: P37900|HSP7M_PEA Heat shock 70 kDa protein, mitochondrial precursor - Pisum sativum (Garden pea) :: Q01899|HSP7M_PHAVU Heat shock 70 kDa protein, mitochondrial precursor - Phaseolus vulgaris (Kidney bean) (French bean) :: E = L	0	-0.031	-0.089	0.055	2
vv|Ctg414.1_F=-1.1	(LC) (M) :: Q43848|TKTC_SOLTU Transketolase, chloroplast precursor (EC 2.2.1.1) (TK) - Solanum tuberosum (Potato) :: Q1SCS1|Q1SCS1_MEDTR Transketolase, C-terminal-like - Medicago truncatula (Barrel medic) :: E = L	0	0.325	-0.025	0.514
vv|Ctg414.1_F=-1.1	(LC) (M) :: Q43848|TKTC_SOLTU Transketolase, chloroplast precursor (EC 2.2.1.1) (TK) - Solanum tuberosum (Potato) :: Q1SCS1|Q1SCS1_MEDTR Transketolase, C-terminal-like - Medicago truncatula (Barrel medic) :: E = L	0	0.04	0.39	0.586	1
csp|Ctg634.1	(M) :: Q9M7P3|Q9M7P3_CAPAN GTP-binding protein - Capsicum annuum (Bell pepper) :: Q9SA73|Q9SA73_ARATH T5I8.3 protein (At1g30580) - Arabidopsis thaliana (Mouse-ear cress) :: E = L	0	0.64	0.616	0.507
csp|Ctg634.1	(M) :: Q9M7P3|Q9M7P3_CAPAN GTP-binding protein - Capsicum annuum (Bell pepper) :: Q9SA73|Q9SA73_ARATH T5I8.3 protein (At1g30580) - Arabidopsis thaliana (Mouse-ear cress) :: E = L	0	0.751	0.813	0.934	2
PN_AM468150_1	Grapegen (M) :: gb|ABE82273.1| UDP-glucuronosyl/UDP-glucosyltransferase [Medicago truncatula] :: dbj|BAB83692.1| ABA-glucosyltransferase [Vigna angularis] :: E=L	0	0.286	0.457	0.507
PN_AM468150_1	Grapegen (M) :: gb|ABE82273.1| UDP-glucuronosyl/UDP-glucosyltransferase [Medicago truncatula] :: dbj|BAB83692.1| ABA-glucosyltransferase [Vigna angularis] :: E=L	0	0.645	1.001	1.216	2
cso|Ctg418.1	(M) :: Q6EJD1|Q6EJD1_PUELO Isopentenyl pyrophosphate isomerase - Pueraria lobata (Kudzu vine) :: O48965|IDI2_CAMAC Isopentenyl-diphosphate Delta-isomerase II (EC 5.3.3.2) (IPP isomerase II) (Isopentenyl pyrophosphate isomerase II) - Camptotheca acuminata :: E = L	0	0.289	0.318	0.494
cso|Ctg418.1	(M) :: Q6EJD1|Q6EJD1_PUELO Isopentenyl pyrophosphate isomerase - Pueraria lobata (Kudzu vine) :: O48965|IDI2_CAMAC Isopentenyl-diphosphate Delta-isomerase II (EC 5.3.3.2) (IPP isomerase II) (Isopentenyl pyrophosphate isomerase II) - Camptotheca acuminata :: E = L	0	0.168	0.155	0.298	2
cso|Ctg580.1	(M) :: Q43840|Q43840_SOLTU NADH dehydrogenase (EC 1.6.99.3) - Solanum tuberosum (Potato) :: Q9FNN5|Q9FNN5_ARATH NADH dehydrogenase (At5g08530) - Arabidopsis thaliana (Mouse-ear cress) :: E = L	0	0.385	0.834	0.493
cso|Ctg580.1	(M) :: Q43840|Q43840_SOLTU NADH dehydrogenase (EC 1.6.99.3) - Solanum tuberosum (Potato) :: Q9FNN5|Q9FNN5_ARATH NADH dehydrogenase (At5g08530) - Arabidopsis thaliana (Mouse-ear cress) :: E = L	0	0.627	0.849	0.722	2
vv|Ctg20163.1	:: Q2PYW3|Q2PYW3_SOLTU Vacuolar sorting receptor protein PV72-like protein - Solanum tuberosum (Potato) :: Q2QYK3|Q2QYK3_ORYSA Vacuolar sorting receptor 1, putative, expressed (Os12g0116000 protein) - Oryza sativa (japonica cultivar-group) :: E = L	0	0.347	0.589	0.486
vv|Ctg20163.1	:: Q2PYW3|Q2PYW3_SOLTU Vacuolar sorting receptor protein PV72-like protein - Solanum tuberosum (Potato) :: Q2QYK3|Q2QYK3_ORYSA Vacuolar sorting receptor 1, putative, expressed (Os12g0116000 protein) - Oryza sativa (japonica cultivar-group) :: E = L	0	-0.025	0.214	0.303	2
cso|gi|33408552|gb|CF214179.1|CF214179	(M) :: Q5N9S2|Q5N9S2_ORYSA Clathrin-associated protein unc-101-like - Oryza sativa (japonica cultivar-group) :: Q0JK13|Q0JK13_ORYSA Os01g0703600 protein - Oryza sativa (japonica cultivar-group) :: E = L	0	0.034	0.364	0.485
cso|gi|33408552|gb|CF214179.1|CF214179	(M) :: Q5N9S2|Q5N9S2_ORYSA Clathrin-associated protein unc-101-like - Oryza sativa (japonica cultivar-group) :: Q0JK13|Q0JK13_ORYSA Os01g0703600 protein - Oryza sativa (japonica cultivar-group) :: E = L	0	0.668	0.74	0.646	2
vv|Ctg992.1	(M) :: Q93Y42|Q93Y42_ARATH Coatomer delta subunit (Delta-coat protein) (Delta-COP) - Arabidopsis thaliana (Mouse-ear cress) :: Q93Y22|Q93Y22_ARATH Coatomer delta subunit (Delta-coat protein) (Delta-COP) - Arabidopsis thaliana (Mouse-ear cress) :: E = L	0	0.272	0.37	0.485
vv|Ctg992.1	(M) :: Q93Y42|Q93Y42_ARATH Coatomer delta subunit (Delta-coat protein) (Delta-COP) - Arabidopsis thaliana (Mouse-ear cress) :: Q93Y22|Q93Y22_ARATH Coatomer delta subunit (Delta-coat protein) (Delta-COP) - Arabidopsis thaliana (Mouse-ear cress) :: E = L	0	0.279	0.465	0.716	1
csp|Ctg260.1	:: Q2V506|Q2V506_9ROSI UDP-glucose pyrophosphorylase - Populus tremula x Populus tremuloides :: Q8W557|Q8W557_9FABA UDP-glucose pyrophosphorylase - Amorpha fruticosa :: E = L	0	0.145	0.382	0.481
csp|Ctg260.1	:: Q2V506|Q2V506_9ROSI UDP-glucose pyrophosphorylase - Populus tremula x Populus tremuloides :: Q8W557|Q8W557_9FABA UDP-glucose pyrophosphorylase - Amorpha fruticosa :: E = L	0	0.299	0.406	0.484	1
vv|Ctg2309.1	(M) :: Q70EL6|Q70EL6_SOYBN Cytosolic chaperonin delta-subunit - Glycine max (Soybean) :: Q9ZRX1|Q9ZRX1_SOYBN Cytosolic chaperonin, delta-subunit - Glycine max (Soybean) :: E = L	0	0.139	0.374	0.469
vv|Ctg2309.1	(M) :: Q70EL6|Q70EL6_SOYBN Cytosolic chaperonin delta-subunit - Glycine max (Soybean) :: Q9ZRX1|Q9ZRX1_SOYBN Cytosolic chaperonin, delta-subunit - Glycine max (Soybean) :: E = L	0	0.721	0.878	0.828	2
cso|Ctg736.1	(M) :: O23254|O23254_ARATH Hydroxymethyltransferase (AT4g13930/dl3005c) - Arabidopsis thaliana (Mouse-ear cress) :: Q9FPJ3|Q9FPJ3_ARATH AT4g13930 - Arabidopsis thaliana (Mouse-ear cress) :: E = L	0	0.506	0.232	0.45
cso|Ctg736.1	(M) :: O23254|O23254_ARATH Hydroxymethyltransferase (AT4g13930/dl3005c) - Arabidopsis thaliana (Mouse-ear cress) :: Q9FPJ3|Q9FPJ3_ARATH AT4g13930 - Arabidopsis thaliana (Mouse-ear cress) :: E = L	0	0.393	0.778	1.027	2
csp|Ctg195.1	(M) :: Q0PGF2|Q0PGF2_RICCO Molecular chaperone - Ricinus communis (Castor bean) :: Q04960|DNJH_CUCSA DnaJ protein homolog (DNAJ-1) - Cucumis sativus (Cucumber) :: E = L	0	0.284	0.328	0.442
csp|Ctg195.1	(M) :: Q0PGF2|Q0PGF2_RICCO Molecular chaperone - Ricinus communis (Castor bean) :: Q04960|DNJH_CUCSA DnaJ protein homolog (DNAJ-1) - Cucumis sativus (Cucumber) :: E = L	0	0.147	0.705	0.75	2
vv|Ctg4103.1	(M) :: Q9LHT0|Q9LHT0_ARATH Short chain alcohol dehydrogenase-like - Arabidopsis thaliana (Mouse-ear cress) :: Q10NH1|Q10NH1_ORYSA Tropinone reductase, putative, expressed (Os03g0269100 protein) - Oryza sativa (japonica cultivar-group) :: E = L	0	-0.062	0.532	0.434
vv|Ctg4103.1	(M) :: Q9LHT0|Q9LHT0_ARATH Short chain alcohol dehydrogenase-like - Arabidopsis thaliana (Mouse-ear cress) :: Q10NH1|Q10NH1_ORYSA Tropinone reductase, putative, expressed (Os03g0269100 protein) - Oryza sativa (japonica cultivar-group) :: E = L	0	0.834	1.229	1.457	2
cso|Ctg7267.1	(M) :: A1YW90|A1YW90_VITVI Glutathione S-transferase - Vitis vinifera (Grape) :: Q0PN10|Q0PN10_9FABA Glutathione S-transferase - Caragana korshinskii :: E = L SP	0	0.119	0.137	0.43
cso|Ctg7267.1	(M) :: A1YW90|A1YW90_VITVI Glutathione S-transferase - Vitis vinifera (Grape) :: Q0PN10|Q0PN10_9FABA Glutathione S-transferase - Caragana korshinskii :: E = L SP	0	0.319	0.389	0.237	2
ws|Ctg421.1	(M) :: O64688|O64688_ARATH Putative pyruvate dehydrogenase E1 beta subunit (At2g34590) (Putative pyruvate dehydrogenase beta subunit) (EC 1.2.4.1) - Arabidopsis thaliana (Mouse-ear cress) :: Q8LAI3|Q8LAI3_ARATH Putative pyruvate dehydrogenase E1 beta subunit - Arabidopsis thaliana (Mouse-ear cress) :: E = L	0	0.408	0.373	0.427
ws|Ctg421.1	(M) :: O64688|O64688_ARATH Putative pyruvate dehydrogenase E1 beta subunit (At2g34590) (Putative pyruvate dehydrogenase beta subunit) (EC 1.2.4.1) - Arabidopsis thaliana (Mouse-ear cress) :: Q8LAI3|Q8LAI3_ARATH Putative pyruvate dehydrogenase E1 beta subunit - Arabidopsis thaliana (Mouse-ear cress) :: E = L	0	-0.208	0.15	0.313	2
cso|Ctg246.1	(M) :: Q94KU1|Q94KU1_SPIOL Cytosolic 6-phosphogluconate dehydrogenase - Spinacia oleracea (Spinach) :: Q1KUX5|Q1KUX5_9ROSI Hypothetical protein - Cleome spinosa :: E = L	0	0.314	0.378	0.425
cso|Ctg246.1	(M) :: Q94KU1|Q94KU1_SPIOL Cytosolic 6-phosphogluconate dehydrogenase - Spinacia oleracea (Spinach) :: Q1KUX5|Q1KUX5_9ROSI Hypothetical protein - Cleome spinosa :: E = L	0	0.408	0.643	0.824	2
csp|Ctg30.1	(M) :: P26518|G3PC_MAGLI Glyceraldehyde-3-phosphate dehydrogenase, cytosolic (EC 1.2.1.12) - Magnolia liliiflora :: Q9FX54|Q9FX54_ARATH Putative glyceraldehyde-3-phosphate dehydrogenase (At1g13440/F13B4_8) - Arabidopsis thaliana (Mouse-ear cress) :: E = L	0	-0.081	-0.236	0.423
csp|Ctg30.1	(M) :: P26518|G3PC_MAGLI Glyceraldehyde-3-phosphate dehydrogenase, cytosolic (EC 1.2.1.12) - Magnolia liliiflora :: Q9FX54|Q9FX54_ARATH Putative glyceraldehyde-3-phosphate dehydrogenase (At1g13440/F13B4_8) - Arabidopsis thaliana (Mouse-ear cress) :: E = L	0	-0.228	0.197	0.286	1
vv|Ctg108.1_F=2.1	(LC) (M) :: P31542|CLPAB_SOLLC ATP-dependent Clp protease ATP-binding subunit clpA homolog CD4B, chloroplast precursor - Solanum lycopersicum (Tomato) (Lycopersicon esculentum) :: P31541|CLPAA_SOLLC ATP-dependent Clp protease ATP-binding subunit clpA homolog CD4A, chloroplast precursor - Solanum lycopersicum (Tomato) (Lycopersicon esculentum) :: E = L	0	0.118	0.037	0.421
vv|Ctg108.1_F=2.1	(LC) (M) :: P31542|CLPAB_SOLLC ATP-dependent Clp protease ATP-binding subunit clpA homolog CD4B, chloroplast precursor - Solanum lycopersicum (Tomato) (Lycopersicon esculentum) :: P31541|CLPAA_SOLLC ATP-dependent Clp protease ATP-binding subunit clpA homolog CD4A, chloroplast precursor - Solanum lycopersicum (Tomato) (Lycopersicon esculentum) :: E = L	0	-0.039	0.162	0.185	1
vv|Ctg4453.1	(M) :: Q9MT28|THRC_SOLTU Threonine synthase, chloroplast precursor (EC 4.2.3.1) (TS) - Solanum tuberosum (Potato) :: Q1SCT4|Q1SCT4_MEDTR Pyridoxal-5-phosphate-dependent enzyme, beta subunit - Medicago truncatula (Barrel medic) :: E = L	0	0.415	0.299	0.418
vv|Ctg4453.1	(M) :: Q9MT28|THRC_SOLTU Threonine synthase, chloroplast precursor (EC 4.2.3.1) (TS) - Solanum tuberosum (Potato) :: Q1SCT4|Q1SCT4_MEDTR Pyridoxal-5-phosphate-dependent enzyme, beta subunit - Medicago truncatula (Barrel medic) :: E = L	0	-0.285	0.048	0.061	2
vv|Ctg13414.1	:: Q940S9|Q940S9_ARATH AT3g57890/T10K17_100 - Arabidopsis thaliana (Mouse-ear cress) :: A2Q4U5|A2Q4U5_MEDTR Tubulin binding cofactor C - Medicago truncatula (Barrel medic) :: E = L	0	0.106	0.392	0.416
vv|Ctg13414.1	:: Q940S9|Q940S9_ARATH AT3g57890/T10K17_100 - Arabidopsis thaliana (Mouse-ear cress) :: A2Q4U5|A2Q4U5_MEDTR Tubulin binding cofactor C - Medicago truncatula (Barrel medic) :: E = L	0	0.139	0.189	0.131	2
vv|gi|34543766|gb|CF511998.1|CF511998	(M) :: Q6YNS1|Q6YNS1_PRUAV Putative glycine-rich RNA-binding protein - Prunus avium (Cherry) :: Q8RW11|Q8RW11_RUMOB Putative glycine rich protein - Rumex obtusifolius (Bitter dock) :: E = L	0	0.066	0.42	0.414
vv|gi|34543766|gb|CF511998.1|CF511998	(M) :: Q6YNS1|Q6YNS1_PRUAV Putative glycine-rich RNA-binding protein - Prunus avium (Cherry) :: Q8RW11|Q8RW11_RUMOB Putative glycine rich protein - Rumex obtusifolius (Bitter dock) :: E = L	0	0.738	0.96	1.049	2
csb|gi|30304288|gb|CB981082.1|CB981082	:: Q9CAJ3|Q9CAJ3_ARATH Putative aminopeptidase, 3' partial; 76469-79469 (Fragment) - Arabidopsis thaliana (Mouse-ear cress) :: Q9CAE1|Q9CAE1_ARATH Putative aminopeptidase; 4537-10989 - Arabidopsis thaliana (Mouse-ear cress) :: E = L	0	-0.184	0.02	0.413
csb|gi|30304288|gb|CB981082.1|CB981082	:: Q9CAJ3|Q9CAJ3_ARATH Putative aminopeptidase, 3' partial; 76469-79469 (Fragment) - Arabidopsis thaliana (Mouse-ear cress) :: Q9CAE1|Q9CAE1_ARATH Putative aminopeptidase; 4537-10989 - Arabidopsis thaliana (Mouse-ear cress) :: E = L	0	0.351	0.84	1.019	3
vv|Ctg3819.1	:: Q0WX55|Q0WX55_TOBAC Putative quinolinate phosphirobosyltransferase (EC 2.4.2.19) - Nicotiana tabacum (Common tobacco) :: Q9MB29|Q9MB29_TOBAC Quinolinate phosphoribosyltransferase - Nicotiana tabacum (Common tobacco) :: E = L	0	0.116	0.206	0.413
vv|Ctg3819.1	:: Q0WX55|Q0WX55_TOBAC Putative quinolinate phosphirobosyltransferase (EC 2.4.2.19) - Nicotiana tabacum (Common tobacco) :: Q9MB29|Q9MB29_TOBAC Quinolinate phosphoribosyltransferase - Nicotiana tabacum (Common tobacco) :: E = L	0	0.297	0.556	0.617	2
cso|Ctg742.1	(M) :: Q30D02|Q30D02_FAGSY Putative 3-deoxy-D-arabino-heptulosonate 7-phosphate synthase 3 - Fagus sylvatica (Beechnut) :: O24051|O24051_MORCI 3-deoxy-D-arabino-heptulosonate 7-phosphate synthase precursor (EC 4.1.2.15) - Morinda citrifolia (Indian mulberry) :: E = L	0	0.1	0.175	0.407
cso|Ctg742.1	(M) :: Q30D02|Q30D02_FAGSY Putative 3-deoxy-D-arabino-heptulosonate 7-phosphate synthase 3 - Fagus sylvatica (Beechnut) :: O24051|O24051_MORCI 3-deoxy-D-arabino-heptulosonate 7-phosphate synthase precursor (EC 4.1.2.15) - Morinda citrifolia (Indian mulberry) :: E = L	0	-0.14	0.245	0.607	1
vv|Ctg3112.1	:: Q1SLQ8|Q1SLQ8_MEDTR Dihydrolipoamide succinyltransferase - Medicago truncatula (Barrel medic) :: Q5M729|OPD23_ARATH Dihydrolipoyllysine-residue acetyltransferase component 3 of pyruvate dehydrogenase complex, mitochondrial precursor (EC 2.3.1.12) (Pyruvate dehydrogenase complex E2 subunit 3) (PDCE2) (E2) (Dihydrolipoamide S-acetyltransferase component 3 of pyruvate dehydrogenase complex) (PDC-…	0	0.405	0.63	0.407
vv|Ctg3112.1	:: Q1SLQ8|Q1SLQ8_MEDTR Dihydrolipoamide succinyltransferase - Medicago truncatula (Barrel medic) :: Q5M729|OPD23_ARATH Dihydrolipoyllysine-residue acetyltransferase component 3 of pyruvate dehydrogenase complex, mitochondrial precursor (EC 2.3.1.12) (Pyruvate dehydrogenase complex E2 subunit 3) (PDCE2) (E2) (Dihydrolipoamide S-acetyltransferase component 3 of pyruvate dehydrogenase complex) (PDC-…	0	0.407	0.412	0.366	1
cso|Ctg390.1	(M) :: Q4JIJ4|Q4JIJ4_9ROSI Stearoyl-ACP desaturase (EC 1.14.19.2) - Jatropha curcas :: P22337|STAD_RICCO Acyl-[acyl-carrier-protein] desaturase, chloroplast precursor (EC 1.14.19.2) (Stearoyl-ACP desaturase) (Delta(9) stearoyl-acyl carrier protein desaturase) - Ricinus communis (Castor bean) :: E = L	0	0.377	0.335	0.406
cso|Ctg390.1	(M) :: Q4JIJ4|Q4JIJ4_9ROSI Stearoyl-ACP desaturase (EC 1.14.19.2) - Jatropha curcas :: P22337|STAD_RICCO Acyl-[acyl-carrier-protein] desaturase, chloroplast precursor (EC 1.14.19.2) (Stearoyl-ACP desaturase) (Delta(9) stearoyl-acyl carrier protein desaturase) - Ricinus communis (Castor bean) :: E = L	0	0.169	0.268	0.431	1
vv|Ctg1273.1	:: Q01LD8|Q01LD8_ORYSA OSIGBa0096P03.7 protein - Oryza sativa (Rice) :: Q0JDN5|Q0JDN5_ORYSA Os04g0390000 protein - Oryza sativa (japonica cultivar-group) :: E = L	0	0.81	0.723	0.401
vv|Ctg1273.1	:: Q01LD8|Q01LD8_ORYSA OSIGBa0096P03.7 protein - Oryza sativa (Rice) :: Q0JDN5|Q0JDN5_ORYSA Os04g0390000 protein - Oryza sativa (japonica cultivar-group) :: E = L	0	0.442	0.505	0.346	2
cso|Ctg2288.1	(M) :: Q38HT0|Q38HT0_SOLTU Proteasome-like protein alpha subunit - Solanum tuberosum (Potato) :: Q3HVM0|Q3HVM0_SOLTU Proteasome alpha subunit-like protein - Solanum tuberosum (Potato) :: E = L	0	0.179	0.448	0.397
cso|Ctg2288.1	(M) :: Q38HT0|Q38HT0_SOLTU Proteasome-like protein alpha subunit - Solanum tuberosum (Potato) :: Q3HVM0|Q3HVM0_SOLTU Proteasome alpha subunit-like protein - Solanum tuberosum (Potato) :: E = L	0	0.208	0.193	0.231	2
cso|Ctg1231.1	(M) :: Q9XF97|RL4_PRUAR 60S ribosomal protein L4 (L1) - Prunus armeniaca (Apricot) :: Q2PER2|Q2PER2_TRIPR Putative 60S ribosomal protein L1 - Trifolium pratense (Red clover) :: E = L	0	0.142	0.356	0.394
cso|Ctg1231.1	(M) :: Q9XF97|RL4_PRUAR 60S ribosomal protein L4 (L1) - Prunus armeniaca (Apricot) :: Q2PER2|Q2PER2_TRIPR Putative 60S ribosomal protein L1 - Trifolium pratense (Red clover) :: E = L	0	0.363	0.387	0.468	1
css|Ctg301.1	(M) :: Q9FJL3|Q9FJL3_ARATH Peptidylprolyl isomerase - Arabidopsis thaliana (Mouse-ear cress) :: Q38931|FKB70_ARATH 70 kDa peptidyl-prolyl isomerase (EC 5.2.1.8) (Peptidyl-prolyl cis-trans isomerase) (PPIase) (Rotamase) (Peptidylprolyl isomerase ROF1) - Arabidopsis thaliana (Mouse-ear cress) :: E = L	0	0.201	0.178	0.392
css|Ctg301.1	(M) :: Q9FJL3|Q9FJL3_ARATH Peptidylprolyl isomerase - Arabidopsis thaliana (Mouse-ear cress) :: Q38931|FKB70_ARATH 70 kDa peptidyl-prolyl isomerase (EC 5.2.1.8) (Peptidyl-prolyl cis-trans isomerase) (PPIase) (Rotamase) (Peptidylprolyl isomerase ROF1) - Arabidopsis thaliana (Mouse-ear cress) :: E = L	0	0.106	0.216	0.27	1
vv|Ctg3622.1	(M) :: O49543|NFS1_ARATH Cysteine desulfurase 1, mitochondrial precursor (EC 2.8.1.7) (Protein AtMtNifS) - Arabidopsis thaliana (Mouse-ear cress) :: Q6ERL4|Q6ERL4_ORYSA Putative tRNA splicing protein (Os09g0338400 protein) - Oryza sativa (japonica cultivar-group) :: E = L	0	0.509	0.276	0.391
vv|Ctg3622.1	(M) :: O49543|NFS1_ARATH Cysteine desulfurase 1, mitochondrial precursor (EC 2.8.1.7) (Protein AtMtNifS) - Arabidopsis thaliana (Mouse-ear cress) :: Q6ERL4|Q6ERL4_ORYSA Putative tRNA splicing protein (Os09g0338400 protein) - Oryza sativa (japonica cultivar-group) :: E = L	0	0.412	0.484	0.502	1
ws|Ctg910.1	(M) :: Q9M4E8|Q9M4E8_CUCSA Heat shock protein 70 - Cucumis sativus (Cucumber) :: Q03685|BIP5_TOBAC Luminal-binding protein 5 precursor (BiP 5) (78 kDa glucose-regulated protein homolog 5) (GRP 78-5) - Nicotiana tabacum (Common tobacco) :: E = L SP	0	-0.056	-0.057	0.39
ws|Ctg910.1	(M) :: Q9M4E8|Q9M4E8_CUCSA Heat shock protein 70 - Cucumis sativus (Cucumber) :: Q03685|BIP5_TOBAC Luminal-binding protein 5 precursor (BiP 5) (78 kDa glucose-regulated protein homolog 5) (GRP 78-5) - Nicotiana tabacum (Common tobacco) :: E = L SP	0	-0.458	-0.276	0.045	2
vv|gi|71867885|gb|DT016940.1|DT016940	(M) :: Q2YHN3|Q2YHN3_PLAMJ Glutathion peroxidase - Plantago major (Common plantain) :: Q6A4W8|Q6A4W8_MALDO Glutathione peroxidase - Malus domestica (Apple) (Malus sylvestris) :: E = L	0	0.102	0.104	0.39
vv|gi|71867885|gb|DT016940.1|DT016940	(M) :: Q2YHN3|Q2YHN3_PLAMJ Glutathion peroxidase - Plantago major (Common plantain) :: Q6A4W8|Q6A4W8_MALDO Glutathione peroxidase - Malus domestica (Apple) (Malus sylvestris) :: E = L	0	0.06	0.126	0.307	1
vv|Ctg570.1	(M) :: Q9M4E8|Q9M4E8_CUCSA Heat shock protein 70 - Cucumis sativus (Cucumber) :: Q03685|BIP5_TOBAC Luminal-binding protein 5 precursor (BiP 5) (78 kDa glucose-regulated protein homolog 5) (GRP 78-5) - Nicotiana tabacum (Common tobacco) :: E = L SP	0	0.072	0.077	0.389
vv|Ctg570.1	(M) :: Q9M4E8|Q9M4E8_CUCSA Heat shock protein 70 - Cucumis sativus (Cucumber) :: Q03685|BIP5_TOBAC Luminal-binding protein 5 precursor (BiP 5) (78 kDa glucose-regulated protein homolog 5) (GRP 78-5) - Nicotiana tabacum (Common tobacco) :: E = L SP	0	-0.386	-0.217	0.023	2
vv|Ctg1406.1	(M) :: P93338|GAPN_NICPL NADP-dependent glyceraldehyde-3-phosphate dehydrogenase (EC 1.2.1.9) (Non-phosphorylating glyceraldehyde 3-phosphate dehydrogenase) (Glyceraldehyde-3-phosphate dehydrogenase [NADP+]) (Triosephosphate dehydrogenase) - Nicotiana plumbaginifolia (Leadwort-leaved tobacco) :: Q53WX1	0	-0.009	0.12	0.386
vv|Ctg1406.1	(M) :: P93338|GAPN_NICPL NADP-dependent glyceraldehyde-3-phosphate dehydrogenase (EC 1.2.1.9) (Non-phosphorylating glyceraldehyde 3-phosphate dehydrogenase) (Glyceraldehyde-3-phosphate dehydrogenase [NADP+]) (Triosephosphate dehydrogenase) - Nicotiana plumbaginifolia (Leadwort-leaved tobacco) :: Q53WX1	0	0.852	1.044	1.117	2
ws|Ctg594.1	(M) :: Q94A94|Q94A94_ARATH AT5g11880/F14F18_50 - Arabidopsis thaliana (Mouse-ear cress) :: Q949X7|Q949X7_ARATH Putative diaminopimelate decarboxylase - Arabidopsis thaliana (Mouse-ear cress) :: E = L	0	0.068	0.32	0.38
ws|Ctg594.1	(M) :: Q94A94|Q94A94_ARATH AT5g11880/F14F18_50 - Arabidopsis thaliana (Mouse-ear cress) :: Q949X7|Q949X7_ARATH Putative diaminopimelate decarboxylase - Arabidopsis thaliana (Mouse-ear cress) :: E = L	0	0.024	0.165	0.138	1
vv|gi|30254961|gb|CB971408.1|CB971408	(M) :: Q06H31|Q06H31_ARAHY Translationally controlled tumor-like protein - Arachis hypogaea (Peanut) :: Q5J907|TCTP_ELAGV Translationally-controlled tumor protein homolog (TCTP) - Elaeis guineensis var. tenera (Oil palm) :: E = L	0	0.203	0.593	0.38
vv|gi|30254961|gb|CB971408.1|CB971408	(M) :: Q06H31|Q06H31_ARAHY Translationally controlled tumor-like protein - Arachis hypogaea (Peanut) :: Q5J907|TCTP_ELAGV Translationally-controlled tumor protein homolog (TCTP) - Elaeis guineensis var. tenera (Oil palm) :: E = L	0	0.176	0.257	0.461	1
vv|gi|71855342|gb|DT004397.1|DT004397	(M) :: Q42560|ACO1_ARATH Aconitate hydratase 1 (EC 4.2.1.3) (Citrate hydro-lyase 1) (Aconitase 1) - Arabidopsis thaliana (Mouse-ear cress) :: P49608|ACOC_CUCMA Aconitate hydratase, cytoplasmic (EC 4.2.1.3) (Citrate hydro-lyase) (Aconitase) - Cucurbita maxima (Pumpkin) (Winter squash) :: E = L	0	0.449	0.818	0.377
vv|gi|71855342|gb|DT004397.1|DT004397	(M) :: Q42560|ACO1_ARATH Aconitate hydratase 1 (EC 4.2.1.3) (Citrate hydro-lyase 1) (Aconitase 1) - Arabidopsis thaliana (Mouse-ear cress) :: P49608|ACOC_CUCMA Aconitate hydratase, cytoplasmic (EC 4.2.1.3) (Citrate hydro-lyase) (Aconitase) - Cucurbita maxima (Pumpkin) (Winter squash) :: E = L	0	0.304	0.25	0.258	2
vv|Ctg775.1	(M) :: Q9ZSQ4|PGMC_POPTN Phosphoglucomutase, cytoplasmic (EC 5.4.2.2) (Glucose phosphomutase) (PGM) - Populus tremula (European aspen) :: Q6S3D6|Q6S3D6_9ROSI Cytosolic phosphoglucomutase - Populus tomentosa :: E = L	0	0.023	0.118	0.37
vv|Ctg775.1	(M) :: Q9ZSQ4|PGMC_POPTN Phosphoglucomutase, cytoplasmic (EC 5.4.2.2) (Glucose phosphomutase) (PGM) - Populus tremula (European aspen) :: Q6S3D6|Q6S3D6_9ROSI Cytosolic phosphoglucomutase - Populus tomentosa :: E = L	0	0.305	0.542	0.67	2
ws|gi|27882893|gb|CB074669.1|CB074669	(M) :: Q9SIB9|ACO2M_ARATH Aconitate hydratase 2, mitochondrial precursor (EC 4.2.1.3) (Citrate hydro-lyase 2) (Aconitase 2) - Arabidopsis thaliana (Mouse-ear cress) :: Q94A28|ACO3M_ARATH Aconitate hydratase 3, mitochondrial precursor (EC 4.2.1.3) (Citrate hydro-lyase 3) (Aconitase 3) - Arabidopsis thaliana (Mouse-ear cress) :: E = L	0	0.418	0.691	0.361
ws|gi|27882893|gb|CB074669.1|CB074669	(M) :: Q9SIB9|ACO2M_ARATH Aconitate hydratase 2, mitochondrial precursor (EC 4.2.1.3) (Citrate hydro-lyase 2) (Aconitase 2) - Arabidopsis thaliana (Mouse-ear cress) :: Q94A28|ACO3M_ARATH Aconitate hydratase 3, mitochondrial precursor (EC 4.2.1.3) (Citrate hydro-lyase 3) (Aconitase 3) - Arabidopsis thaliana (Mouse-ear cress) :: E = L	0	0.327	0.405	0.418	1
csp|Ctg2497.1	:: Q9M5K5|Q9M5K5_ARATH Lipoamide dehydrogenase (AT3g16950/K14A17_7) - Arabidopsis thaliana (Mouse-ear cress) :: Q9M5K4|Q9M5K4_ARATH Lipoamide dehydrogenase (Hypothetical protein At4g16155) (AT3g16950/K14A17_7) - Arabidopsis thaliana (Mouse-ear cress) :: E = L	0	0.372	-0.01	0.36
csp|Ctg2497.1	:: Q9M5K5|Q9M5K5_ARATH Lipoamide dehydrogenase (AT3g16950/K14A17_7) - Arabidopsis thaliana (Mouse-ear cress) :: Q9M5K4|Q9M5K4_ARATH Lipoamide dehydrogenase (Hypothetical protein At4g16155) (AT3g16950/K14A17_7) - Arabidopsis thaliana (Mouse-ear cress) :: E = L	0	-0.093	-0.074	0.021	2
vv|Ctg2160.1	(M) :: Q8H9B2|Q8H9B2_9ROSI T-complex polypeptide 1 - Bruguiera sexangula :: Q7FAT6|Q7FAT6_ORYSA OSJNBa0010H02.6 protein (Os04g0551800 protein) - Oryza sativa (japonica cultivar-group) :: E = L	0	0.087	0.142	0.352
vv|Ctg2160.1	(M) :: Q8H9B2|Q8H9B2_9ROSI T-complex polypeptide 1 - Bruguiera sexangula :: Q7FAT6|Q7FAT6_ORYSA OSJNBa0010H02.6 protein (Os04g0551800 protein) - Oryza sativa (japonica cultivar-group) :: E = L	0	0.075	0.065	-0.008	1
css|Ctg281.1	:: O65731|RS5_CICAR 40S ribosomal protein S5 (Fragment) - Cicer arietinum (Chickpea) (Garbanzo) :: Q2R4A1|Q2R4A1_ORYSA 40S ribosomal protein S5, putative, expressed (Os11g0482000 protein) - Oryza sativa (japonica cultivar-group) :: E = L	0	-0.571	-0.016	0.351
css|Ctg281.1	:: O65731|RS5_CICAR 40S ribosomal protein S5 (Fragment) - Cicer arietinum (Chickpea) (Garbanzo) :: Q2R4A1|Q2R4A1_ORYSA 40S ribosomal protein S5, putative, expressed (Os11g0482000 protein) - Oryza sativa (japonica cultivar-group) :: E = L	0	-0.015	-0.105	-0.062	2
vv|Ctg4284.1	(M) :: Q84XZ6|Q84XZ6_PETCR Mitogen-activated protein kinase 4 - Petroselinum crispum (Parsley) (Petroselinum hortense) :: Q3C254|Q3C254_TOBAC Mitogen-activated protein kinase - Nicotiana tabacum (Common tobacco) :: E = L	0	0.458	0.438	0.349
vv|Ctg4284.1	(M) :: Q84XZ6|Q84XZ6_PETCR Mitogen-activated protein kinase 4 - Petroselinum crispum (Parsley) (Petroselinum hortense) :: Q3C254|Q3C254_TOBAC Mitogen-activated protein kinase - Nicotiana tabacum (Common tobacco) :: E = L	0	0.23	0.335	0.206	2
cso|Ctg1208.1	:: Q1SGN7|Q1SGN7_MEDTR D-isomer specific 2-hydroxyacid dehydrogenase, catalytic region - Medicago truncatula (Barrel medic) :: O04130|SERA_ARATH D-3-phosphoglycerate dehydrogenase, chloroplast precursor (EC 1.1.1.95) (3-PGDH) - Arabidopsis thaliana (Mouse-ear cress) :: E = L	0	-0.081	0.239	0.345
cso|Ctg1208.1	:: Q1SGN7|Q1SGN7_MEDTR D-isomer specific 2-hydroxyacid dehydrogenase, catalytic region - Medicago truncatula (Barrel medic) :: O04130|SERA_ARATH D-3-phosphoglycerate dehydrogenase, chloroplast precursor (EC 1.1.1.95) (3-PGDH) - Arabidopsis thaliana (Mouse-ear cress) :: E = L	0	-0.167	-0.115	-0.085	2
csp|Ctg201.1	(M) :: Q6KBB0|Q6KBB0_ARAHY Putative inorganic pyrophosphatase - Arachis hypogaea (Peanut) :: Q2P9V0|Q2P9V0_9MAGN Soluble inorganic pyrophosphatase - Papaver rhoeas :: E = L	0	0.454	0.298	0.341
csp|Ctg201.1	(M) :: Q6KBB0|Q6KBB0_ARAHY Putative inorganic pyrophosphatase - Arachis hypogaea (Peanut) :: Q2P9V0|Q2P9V0_9MAGN Soluble inorganic pyrophosphatase - Papaver rhoeas :: E = L	0	0.027	0.298	0.353	1
vv|Ctg1632.1	(M) :: Q3C2L6|Q3C2L6_SOLLC Sorbitol related enzyme - Solanum lycopersicum (Tomato) (Lycopersicon esculentum) :: Q9FJ95|Q9FJ95_ARATH Sorbitol dehydrogenase-like protein - Arabidopsis thaliana (Mouse-ear cress) :: E = L	0	0.215	0.258	0.337
vv|Ctg1632.1	(M) :: Q3C2L6|Q3C2L6_SOLLC Sorbitol related enzyme - Solanum lycopersicum (Tomato) (Lycopersicon esculentum) :: Q9FJ95|Q9FJ95_ARATH Sorbitol dehydrogenase-like protein - Arabidopsis thaliana (Mouse-ear cress) :: E = L	0	0.548	0.699	0.476	2
vv|Ctg4996.1	(M) :: A1KXW3|A1KXW3_HEVBR Putative 2C-methyl-D-erythritol 2,4-cyclodiphosphate synthase - Hevea brasiliensis (Para rubber tree) :: Q0Q5B3|Q0Q5B3_STERE 2C-methyl-D-erythritol 2,4-cyclodiphosphate synthase (EC 4.6.1.12) - Stevia rebaudiana (Stevia) :: E = L	0	0.439	0.181	0.332
vv|Ctg4996.1	(M) :: A1KXW3|A1KXW3_HEVBR Putative 2C-methyl-D-erythritol 2,4-cyclodiphosphate synthase - Hevea brasiliensis (Para rubber tree) :: Q0Q5B3|Q0Q5B3_STERE 2C-methyl-D-erythritol 2,4-cyclodiphosphate synthase (EC 4.6.1.12) - Stevia rebaudiana (Stevia) :: E = L	0	0.063	0.107	0.154	2
vv|Ctg6292.1	:: Q9FMV3|Q9FMV3_ARATH Emb|CAB86899.1 (Hypothetical protein At5g63490) - Arabidopsis thaliana (Mouse-ear cress) :: Q9LUF7|Q9LUF7_ARATH Emb|CAB86899.1 - Arabidopsis thaliana (Mouse-ear cress) :: E = L	0	0.137	0.034	0.332
vv|Ctg6292.1	:: Q9FMV3|Q9FMV3_ARATH Emb|CAB86899.1 (Hypothetical protein At5g63490) - Arabidopsis thaliana (Mouse-ear cress) :: Q9LUF7|Q9LUF7_ARATH Emb|CAB86899.1 - Arabidopsis thaliana (Mouse-ear cress) :: E = L	0	0.299	0.249	0.202	1
cso|Ctg2577.1	(M) :: Q2PEV9|Q2PEV9_TRIPR Putative galactose kinase - Trifolium pratense (Red clover) :: Q5ZP80|Q5ZP80_PEA Galactokinase (EC 2.7.1.6) - Pisum sativum (Garden pea) :: E = L	0	0.066	0.248	0.325
cso|Ctg2577.1	(M) :: Q2PEV9|Q2PEV9_TRIPR Putative galactose kinase - Trifolium pratense (Red clover) :: Q5ZP80|Q5ZP80_PEA Galactokinase (EC 2.7.1.6) - Pisum sativum (Garden pea) :: E = L	0	0.505	0.832	0.978	2
vv|Ctg3776.1	:: Q9LST0|Q9LST0_ARATH Aspartyl aminopeptidase (At5g60160/f15l12_20) - Arabidopsis thaliana (Mouse-ear cress) :: Q2QVB4|Q2QVB4_ORYSA Aspartyl aminopeptidase, putative, expressed (Os12g0236500 protein) - Oryza sativa (japonica cultivar-group) :: E = L	0	0.724	0.062	0.325
vv|Ctg3776.1	:: Q9LST0|Q9LST0_ARATH Aspartyl aminopeptidase (At5g60160/f15l12_20) - Arabidopsis thaliana (Mouse-ear cress) :: Q2QVB4|Q2QVB4_ORYSA Aspartyl aminopeptidase, putative, expressed (Os12g0236500 protein) - Oryza sativa (japonica cultivar-group) :: E = L	0	0.847	0.836	0.833	2
cso|Ctg1715.1	(M) :: P54767|DCE_SOLLC Glutamate decarboxylase (EC 4.1.1.15) (GAD) (ERT D1) - Solanum lycopersicum (Tomato) (Lycopersicon esculentum) :: Q9AQU4|Q9AQU4_ORYSA Glutamate decarboxylase (EC 4.1.1.15) (Os08g0465800 protein) - Oryza sativa (japonica cultivar-group) :: E = L	0	0.236	0.456	0.324
cso|Ctg1715.1	(M) :: P54767|DCE_SOLLC Glutamate decarboxylase (EC 4.1.1.15) (GAD) (ERT D1) - Solanum lycopersicum (Tomato) (Lycopersicon esculentum) :: Q9AQU4|Q9AQU4_ORYSA Glutamate decarboxylase (EC 4.1.1.15) (Os08g0465800 protein) - Oryza sativa (japonica cultivar-group) :: E = L	0	0.469	0.511	0.577	1
vv|Ctg6630.1	(M) :: Q0WW76|Q0WW76_ARATH Putative thioredoxin reductase (Fragment) - Arabidopsis thaliana (Mouse-ear cress) :: Q39242|TRXB2_ARATH Thioredoxin reductase 2 (EC 1.8.1.9) (NADPH-dependent thioredoxin reductase 2) (NTR 2) - Arabidopsis thaliana (Mouse-ear cress) :: E = L	0	-0.092	0.098	0.32
vv|Ctg6630.1	(M) :: Q0WW76|Q0WW76_ARATH Putative thioredoxin reductase (Fragment) - Arabidopsis thaliana (Mouse-ear cress) :: Q39242|TRXB2_ARATH Thioredoxin reductase 2 (EC 1.8.1.9) (NADPH-dependent thioredoxin reductase 2) (NTR 2) - Arabidopsis thaliana (Mouse-ear cress) :: E = L	0	0.086	0.275	0.331	1
css|Ctg612.1	(M) :: Q5PNZ9|Q5PNZ9_ARATH At1g22780 - Arabidopsis thaliana (Mouse-ear cress) :: P34788|RS18_ARATH 40S ribosomal protein S18 - Arabidopsis thaliana (Mouse-ear cress) :: E = L	0	-0.167	0.277	0.318
css|Ctg612.1	(M) :: Q5PNZ9|Q5PNZ9_ARATH At1g22780 - Arabidopsis thaliana (Mouse-ear cress) :: P34788|RS18_ARATH 40S ribosomal protein S18 - Arabidopsis thaliana (Mouse-ear cress) :: E = L	0	0.268	0.283	0.37	1
css|gi|110396198|gb|EC961879.1|EC961879	(M) :: Q1T2U5|Q1T2U5_MEDTR SOUL heme-binding protein; Bacterial regulatory factor, effector - Medicago truncatula (Barrel medic) :: Q9SH90|Q9SH90_ARATH Hypothetical protein At2g37970; T8P21.12 (Hypothetical protein At2g37970) (At2g37970 protein) - Arabidopsis thaliana (Mouse-ear cress) :: E = L	0	0.045	-0.16	0.317
css|gi|110396198|gb|EC961879.1|EC961879	(M) :: Q1T2U5|Q1T2U5_MEDTR SOUL heme-binding protein; Bacterial regulatory factor, effector - Medicago truncatula (Barrel medic) :: Q9SH90|Q9SH90_ARATH Hypothetical protein At2g37970; T8P21.12 (Hypothetical protein At2g37970) (At2g37970 protein) - Arabidopsis thaliana (Mouse-ear cress) :: E = L	0	-0.112	-0.317	-0.001	2
csp|gi|34362915|gb|CF404500.1|CF404500	:: Q8GYJ9|Q8GYJ9_ARATH Hypothetical protein At1g31160/F28K20_9 (Hypothetical protein At1g31160) - Arabidopsis thaliana (Mouse-ear cress) :: Q2MGQ9|Q2MGQ9_MEDTR Histidine triad (HIT) protein - Medicago truncatula (Barrel medic) :: E = L	0	0.082	-0.182	0.317
csp|gi|34362915|gb|CF404500.1|CF404500	:: Q8GYJ9|Q8GYJ9_ARATH Hypothetical protein At1g31160/F28K20_9 (Hypothetical protein At1g31160) - Arabidopsis thaliana (Mouse-ear cress) :: Q2MGQ9|Q2MGQ9_MEDTR Histidine triad (HIT) protein - Medicago truncatula (Barrel medic) :: E = L	0	0.018	-0.355	-0.533	2
cso|Ctg953.1	(M) :: Q9XE94|Q9XE94_SOYBN Geranylgeranyl hydrogenase - Glycine max (Soybean) :: Q9ZS34|Q9ZS34_TOBAC Geranylgeranyl reductase - Nicotiana tabacum (Common tobacco) :: E = L	0	0.068	0.106	0.314
cso|Ctg953.1	(M) :: Q9XE94|Q9XE94_SOYBN Geranylgeranyl hydrogenase - Glycine max (Soybean) :: Q9ZS34|Q9ZS34_TOBAC Geranylgeranyl reductase - Nicotiana tabacum (Common tobacco) :: E = L	0	-0.164	0.004	0.138	1
ws|gi|51575287|gb|CV093123.1|CV093123	:: Q6VWJ5|Q6VWJ5_SOLLC Fructokinase 3 - Solanum lycopersicum (Tomato) (Lycopersicon esculentum) :: Q9C524|Q9C524_ARATH Fructokinase, putative; 80047-82040 (Fructokinase, putative) - Arabidopsis thaliana (Mouse-ear cress) :: E = L	0	-0.059	-0.136	0.312
ws|gi|51575287|gb|CV093123.1|CV093123	:: Q6VWJ5|Q6VWJ5_SOLLC Fructokinase 3 - Solanum lycopersicum (Tomato) (Lycopersicon esculentum) :: Q9C524|Q9C524_ARATH Fructokinase, putative; 80047-82040 (Fructokinase, putative) - Arabidopsis thaliana (Mouse-ear cress) :: E = L	0	-0.167	-0.074	-0.089	1
vv|Ctg2179.1	(M) :: Q9SH69|Q9SH69_ARATH F22C12.5 (Putative 6-phosphogluconate dehydrogenase) (At1g64190) - Arabidopsis thaliana (Mouse-ear cress) :: Q9FFR3|Q9FFR3_ARATH 6-phosphogluconate dehydrogenase (At5g41670/MBK23_20) - Arabidopsis thaliana (Mouse-ear cress) :: E = L	0	0.141	0.041	0.312
vv|Ctg2179.1	(M) :: Q9SH69|Q9SH69_ARATH F22C12.5 (Putative 6-phosphogluconate dehydrogenase) (At1g64190) - Arabidopsis thaliana (Mouse-ear cress) :: Q9FFR3|Q9FFR3_ARATH 6-phosphogluconate dehydrogenase (At5g41670/MBK23_20) - Arabidopsis thaliana (Mouse-ear cress) :: E = L	0	0.061	0.283	0.471	1
vv|Ctg29.1	(M) :: Q38HS6|Q38HS6_SOLTU Transaldolase-like protein - Solanum tuberosum (Potato) :: O04894|O04894_SOLTU Transaldolase (EC 2.2.1.2) - Solanum tuberosum (Potato) :: E = L	0	0.025	0.19	0.31
vv|Ctg29.1	(M) :: Q38HS6|Q38HS6_SOLTU Transaldolase-like protein - Solanum tuberosum (Potato) :: O04894|O04894_SOLTU Transaldolase (EC 2.2.1.2) - Solanum tuberosum (Potato) :: E = L	0	-0.237	-0.143	-0.027	1
cso|Ctg1196.1	:: Q155L4|Q155L4_HEVBR Cysteine protease - Hevea brasiliensis (Para rubber tree) :: Q2AAC8|Q2AAC8_9ASTR Cysteine proteinase - Platycodon grandiflorus :: E = L	0	-0.275	0.237	0.31
cso|Ctg1196.1	:: Q155L4|Q155L4_HEVBR Cysteine protease - Hevea brasiliensis (Para rubber tree) :: Q2AAC8|Q2AAC8_9ASTR Cysteine proteinase - Platycodon grandiflorus :: E = L	0	-0.34	-0.509	-0.481	2
css|Ctg1556.1	(M) :: O04905|UMPK_ARATH Uridylate kinase (EC 2.7.4.-) (UK) (Uridine monophosphate kinase) (UMP kinase) (UMP/CMP kinase) - Arabidopsis thaliana (Mouse-ear cress) :: Q9SE47|Q9SE47_ORYSA UMP/CMP kinase b (EC 2.7.1.48) - Oryza sativa (Rice) :: E = L	0	0.155	0.198	0.308
css|Ctg1556.1	(M) :: O04905|UMPK_ARATH Uridylate kinase (EC 2.7.4.-) (UK) (Uridine monophosphate kinase) (UMP kinase) (UMP/CMP kinase) - Arabidopsis thaliana (Mouse-ear cress) :: Q9SE47|Q9SE47_ORYSA UMP/CMP kinase b (EC 2.7.1.48) - Oryza sativa (Rice) :: E = L	0	0.175	0.425	0.381	1
vv|Ctg47.1_F=-3.1	(LC) (M) :: P51615|MAOX_VITVI NADP-dependent malic enzyme (EC 1.1.1.40) (NADP-ME) - Vitis vinifera (Grape) :: Q9M4Q9|Q9M4Q9_RICCO NADP-dependent malic protein (EC 1.1.1.40) - Ricinus communis (Castor bean) :: E = L	0	0.067	0.394	0.308
vv|Ctg47.1_F=-3.1	(LC) (M) :: P51615|MAOX_VITVI NADP-dependent malic enzyme (EC 1.1.1.40) (NADP-ME) - Vitis vinifera (Grape) :: Q9M4Q9|Q9M4Q9_RICCO NADP-dependent malic protein (EC 1.1.1.40) - Ricinus communis (Castor bean) :: E = L	0	0.384	0.564	0.445	2
cso|Ctg1140.1	(M) :: Q38JH4|Q38JH4_SOLTU 26S proteasome subunit 4-like - Solanum tuberosum (Potato) :: Q2HTA3|Q2HTA3_MEDTR AAA ATPase; 26S proteasome subunit P45 - Medicago truncatula (Barrel medic) :: E = L	0	0.033	0.26	0.308
cso|Ctg1140.1	(M) :: Q38JH4|Q38JH4_SOLTU 26S proteasome subunit 4-like - Solanum tuberosum (Potato) :: Q2HTA3|Q2HTA3_MEDTR AAA ATPase; 26S proteasome subunit P45 - Medicago truncatula (Barrel medic) :: E = L	0	0.307	0.272	0.299	1
vv|Ctg730.1	(M) :: O65744|O65744_CICAR GDP dissociation inhibitor - Cicer arietinum (Chickpea) (Garbanzo) :: O22402|O22402_TOBAC GDP dissociation inhibitor - Nicotiana tabacum (Common tobacco) :: E = L	0	0.031	0.157	0.303
vv|Ctg730.1	(M) :: O65744|O65744_CICAR GDP dissociation inhibitor - Cicer arietinum (Chickpea) (Garbanzo) :: O22402|O22402_TOBAC GDP dissociation inhibitor - Nicotiana tabacum (Common tobacco) :: E = L	0	0.541	0.77	0.837	2
ws|Ctg992.1	(M) :: Q96558|UGDH_SOYBN UDP-glucose 6-dehydrogenase (EC 1.1.1.22) (UDP-Glc dehydrogenase) (UDP-GlcDH) (UDPGDH) - Glycine max (Soybean) :: A2I9Y0|A2I9Y0_BOENI UGDH - Boehmeria nivea (Chinese grass) :: E = L	0	0.29	0.327	0.303
ws|Ctg992.1	(M) :: Q96558|UGDH_SOYBN UDP-glucose 6-dehydrogenase (EC 1.1.1.22) (UDP-Glc dehydrogenase) (UDP-GlcDH) (UDPGDH) - Glycine max (Soybean) :: A2I9Y0|A2I9Y0_BOENI UGDH - Boehmeria nivea (Chinese grass) :: E = L	0	1.098	1.637	1.775	3
css|Ctg703.1	(M) :: Q38JG4|Q38JG4_SOLTU Hypothetical protein - Solanum tuberosum (Potato) :: Q8W424|Q8W424_ORYSA 26S proteasome regulatory particle non-ATPase subunit8 - Oryza sativa (japonica cultivar-group) :: E = L	0	0.095	0.121	0.301
css|Ctg703.1	(M) :: Q38JG4|Q38JG4_SOLTU Hypothetical protein - Solanum tuberosum (Potato) :: Q8W424|Q8W424_ORYSA 26S proteasome regulatory particle non-ATPase subunit8 - Oryza sativa (japonica cultivar-group) :: E = L	0	-0.094	-0.217	-0.103	2
vv|Ctg5398.1	(M) :: Q1SU04|Q1SU04_MEDTR Carbohydrate kinase, FGGY - Medicago truncatula (Barrel medic) :: Q8GRU7|Q8GRU7_ORYSA Putative xylulose kinase (Os07g0640200 protein) - Oryza sativa (japonica cultivar-group) :: E = L	0	0.323	0.299	0.299
vv|Ctg5398.1	(M) :: Q1SU04|Q1SU04_MEDTR Carbohydrate kinase, FGGY - Medicago truncatula (Barrel medic) :: Q8GRU7|Q8GRU7_ORYSA Putative xylulose kinase (Os07g0640200 protein) - Oryza sativa (japonica cultivar-group) :: E = L	0	0.302	0.653	0.423	2
cso|Ctg2379.1	(M) :: Q8LAS8|SFGH_ARATH S-formylglutathione hydrolase (EC 3.1.2.12) (AtSFGH) (Esterase D) - Arabidopsis thaliana (Mouse-ear cress) :: Q5JLP6|Q5JLP6_ORYSA Putative S-formylglutathione hydrolase (Os01g0939700 protein) - Oryza sativa (japonica cultivar-group) :: E = L	0	0.161	0.24	0.297
cso|Ctg2379.1	(M) :: Q8LAS8|SFGH_ARATH S-formylglutathione hydrolase (EC 3.1.2.12) (AtSFGH) (Esterase D) - Arabidopsis thaliana (Mouse-ear cress) :: Q5JLP6|Q5JLP6_ORYSA Putative S-formylglutathione hydrolase (Os01g0939700 protein) - Oryza sativa (japonica cultivar-group) :: E = L	0	0.363	0.865	0.785	3
ws|Ctg2565.1	(M) :: Q9LIL3|Q9LIL3_ARATH Similarity to unknown protein (Hypothetical protein At3g22850) - Arabidopsis thaliana (Mouse-ear cress) :: Q9FG81|Q9FG81_ARATH Aluminum-induced protein-like - Arabidopsis thaliana (Mouse-ear cress) :: E = L	0	0.108	0.161	0.296
ws|Ctg2565.1	(M) :: Q9LIL3|Q9LIL3_ARATH Similarity to unknown protein (Hypothetical protein At3g22850) - Arabidopsis thaliana (Mouse-ear cress) :: Q9FG81|Q9FG81_ARATH Aluminum-induced protein-like - Arabidopsis thaliana (Mouse-ear cress) :: E = L	0	0.282	0.542	0.763	2
vv|Ctg1901.1	(M) :: Q2XTC4|Q2XTC4_SOLTU Glucose-6-phosphate 1-dehydrogenase cytoplasmic isoform-like - Solanum tuberosum (Potato) :: P37830|G6PD_SOLTU Glucose-6-phosphate 1-dehydrogenase, cytoplasmic isoform (EC 1.1.1.49) (G6PD) - Solanum tuberosum (Potato) :: E = L	0	-0.175	0.043	0.293
vv|Ctg1901.1	(M) :: Q2XTC4|Q2XTC4_SOLTU Glucose-6-phosphate 1-dehydrogenase cytoplasmic isoform-like - Solanum tuberosum (Potato) :: P37830|G6PD_SOLTU Glucose-6-phosphate 1-dehydrogenase, cytoplasmic isoform (EC 1.1.1.49) (G6PD) - Solanum tuberosum (Potato) :: E = L	0	0.614	0.849	1.006	3
vv|gi|27584507|gb|CB007202.1|CB007202	:: Q8S4X1|Q8S4X1_PEA UOS1 - Pisum sativum (Garden pea) :: Q8VYA4|Q8VYA4_ARATH Hypothetical protein At4g18810; F28A21.220 (At4g18810) - Arabidopsis thaliana (Mouse-ear cress) :: E = L	0	0.07	0.289	0.292
vv|gi|27584507|gb|CB007202.1|CB007202	:: Q8S4X1|Q8S4X1_PEA UOS1 - Pisum sativum (Garden pea) :: Q8VYA4|Q8VYA4_ARATH Hypothetical protein At4g18810; F28A21.220 (At4g18810) - Arabidopsis thaliana (Mouse-ear cress) :: E = L	0	-0.261	-0.313	-0.395	2
vv|Ctg98.1	:: Q708X5|Q708X5_CICAR Leucine rich repeat protein precursor - Cicer arietinum (Chickpea) (Garbanzo) :: Q9LT39|Q9LT39_ARATH Polygalacturonase inhibitor-like protein (Hypothetical protein At3g20820) - Arabidopsis thaliana (Mouse-ear cress) :: E = L	0	0.257	0.12	0.291
vv|Ctg98.1	:: Q708X5|Q708X5_CICAR Leucine rich repeat protein precursor - Cicer arietinum (Chickpea) (Garbanzo) :: Q9LT39|Q9LT39_ARATH Polygalacturonase inhibitor-like protein (Hypothetical protein At3g20820) - Arabidopsis thaliana (Mouse-ear cress) :: E = L	0	0.66	0.814	1.004	3
vv|Ctg1025.1	(M) :: Q38JJ2|Q38JJ2_SOLTU Disulfide-isomerase-like protein - Solanum tuberosum (Potato) :: Q1T4Z3|Q1T4Z3_MEDTR Thioredoxin domain 2 - Medicago truncatula (Barrel medic) :: E = L SP	0	0.356	0.256	0.288
vv|Ctg1025.1	(M) :: Q38JJ2|Q38JJ2_SOLTU Disulfide-isomerase-like protein - Solanum tuberosum (Potato) :: Q1T4Z3|Q1T4Z3_MEDTR Thioredoxin domain 2 - Medicago truncatula (Barrel medic) :: E = L SP	0	-0.013	0.02	0.144	1
css|Ctg628.1	(M) :: Q9M6R4|Q9M6R4_GOSHI Glutathione S-transferase - Gossypium hirsutum (Upland cotton) :: Q9S7M6|Q9S7M6_PAPSO Glutathione S-transferase 2 (EC 2.5.1.18) (Glutathione S-transferase 1) - Papaver somniferum (Opium poppy) :: E = L	0	-0.347	-0.445	0.287
css|Ctg628.1	(M) :: Q9M6R4|Q9M6R4_GOSHI Glutathione S-transferase - Gossypium hirsutum (Upland cotton) :: Q9S7M6|Q9S7M6_PAPSO Glutathione S-transferase 2 (EC 2.5.1.18) (Glutathione S-transferase 1) - Papaver somniferum (Opium poppy) :: E = L	0	0.178	0.234	0.382	2
csp|Ctg744.1	(M) :: Q2QNF3|Q2QNF3_ORYSA 60S ribosomal protein L2, putative, expressed (Os12g0567700 protein) - Oryza sativa (japonica cultivar-group) :: P29766|RL8_SOLLC 60S ribosomal protein L8 (L2) (Ribosomal protein TL2) - Solanum lycopersicum (Tomato) (Lycopersicon esculentum) :: E = L	0	0.197	0.399	0.285
csp|Ctg744.1	(M) :: Q2QNF3|Q2QNF3_ORYSA 60S ribosomal protein L2, putative, expressed (Os12g0567700 protein) - Oryza sativa (japonica cultivar-group) :: P29766|RL8_SOLLC 60S ribosomal protein L8 (L2) (Ribosomal protein TL2) - Solanum lycopersicum (Tomato) (Lycopersicon esculentum) :: E = L	0	0.523	0.604	0.505	2
vv|gi|71857834|gb|DT006889.1|DT006889	:: Q5J1K3|Q5J1K3_ELAGV Elongation factor 1-alpha 1 - Elaeis guineensis var. tenera (Oil palm) :: Q9XEW9|Q9XEW9_LILLO Elongation factor 1-alpha 1 - Lilium longiflorum (Trumpet lily) :: E = L	0	0	0.21	0.281
vv|gi|71857834|gb|DT006889.1|DT006889	:: Q5J1K3|Q5J1K3_ELAGV Elongation factor 1-alpha 1 - Elaeis guineensis var. tenera (Oil palm) :: Q9XEW9|Q9XEW9_LILLO Elongation factor 1-alpha 1 - Lilium longiflorum (Trumpet lily) :: E = L	0	1.475	2.249	2.744	3
csp|Ctg936.1	(M) :: Q8W3J4|Q8W3J4_TOBAC Ras-related protein RAB8-1 - Nicotiana tabacum (Common tobacco) :: Q1SU94|Q1SU94_MEDTR Sigma-54 factor, interaction region; Ras small GTPase, Rab type - Medicago truncatula (Barrel medic) :: E = L	0	-0.349	0.069	0.281
csp|Ctg936.1	(M) :: Q8W3J4|Q8W3J4_TOBAC Ras-related protein RAB8-1 - Nicotiana tabacum (Common tobacco) :: Q1SU94|Q1SU94_MEDTR Sigma-54 factor, interaction region; Ras small GTPase, Rab type - Medicago truncatula (Barrel medic) :: E = L	0	0.028	-0.033	0.18	1
vv|Ctg3724.1	(M) :: Q9FLB6|Q9FLB6_ARATH Emb|CAB87410.1 (At5g05380) (Hypothetical protein At5g05380) - Arabidopsis thaliana (Mouse-ear cress) :: Q8W042|Q8W042_ARATH Prenylated Rab receptor 2 - Arabidopsis thaliana (Mouse-ear cress) :: E = L	0	0.202	0.301	0.28
vv|Ctg3724.1	(M) :: Q9FLB6|Q9FLB6_ARATH Emb|CAB87410.1 (At5g05380) (Hypothetical protein At5g05380) - Arabidopsis thaliana (Mouse-ear cress) :: Q8W042|Q8W042_ARATH Prenylated Rab receptor 2 - Arabidopsis thaliana (Mouse-ear cress) :: E = L	0	0.591	0.539	0.902	2
vv|Ctg4422.1	:: Q0DBN4|Q0DBN4_ORYSA Os06g0548000 protein - Oryza sativa (japonica cultivar-group) :: Q5Z7I8|Q5Z7I8_ORYSA Aspartate transaminase, mitochondrial - Oryza sativa (japonica cultivar-group) :: E = L	0	0.274	0.321	0.275
vv|Ctg4422.1	:: Q0DBN4|Q0DBN4_ORYSA Os06g0548000 protein - Oryza sativa (japonica cultivar-group) :: Q5Z7I8|Q5Z7I8_ORYSA Aspartate transaminase, mitochondrial - Oryza sativa (japonica cultivar-group) :: E = L	0	0.171	0.147	0.155	1
ws|Ctg181.1	(M) :: O24076|GBLP_MEDSA Guanine nucleotide-binding protein subunit beta-like protein - Medicago sativa (Alfalfa) :: Q39836|GBLP_SOYBN Guanine nucleotide-binding protein subunit beta-like protein - Glycine max (Soybean) :: E = L	0	-0.219	0.241	0.273
ws|Ctg181.1	(M) :: O24076|GBLP_MEDSA Guanine nucleotide-binding protein subunit beta-like protein - Medicago sativa (Alfalfa) :: Q39836|GBLP_SOYBN Guanine nucleotide-binding protein subunit beta-like protein - Glycine max (Soybean) :: E = L	0	0.361	0.496	0.551	2
vv|Ctg6660.1	:: Q84V96|Q84V96_LOTCO Aldehyde dehydrogenase 1 precursor (EC 1.2.1.3) - Lotus corniculatus (Bird's-foot trefoil) :: Q1AFF6|Q1AFF6_9MAGN Aldehyde dehydrogenase - Vitis pseudoreticulata :: E = L	0	0.025	0.184	0.272
vv|Ctg6660.1	:: Q84V96|Q84V96_LOTCO Aldehyde dehydrogenase 1 precursor (EC 1.2.1.3) - Lotus corniculatus (Bird's-foot trefoil) :: Q1AFF6|Q1AFF6_9MAGN Aldehyde dehydrogenase - Vitis pseudoreticulata :: E = L	0	0.861	0.586	0.448	2
ws|gi|51581434|gb|CV099270.1|CV099270	(M) :: O04016|P5CR_ACTCH Pyrroline-5-carboxylate reductase (EC 1.5.1.2) (P5CR) (P5C reductase) - Actinidia chinensis (Kiwi) (Yangtao) :: Q9AYM3|Q9AYM3_VIGUN VuP5CR protein - Vigna unguiculata (Cowpea) :: E = L	0	-0.146	-0.202	0.27
ws|gi|51581434|gb|CV099270.1|CV099270	(M) :: O04016|P5CR_ACTCH Pyrroline-5-carboxylate reductase (EC 1.5.1.2) (P5CR) (P5C reductase) - Actinidia chinensis (Kiwi) (Yangtao) :: Q9AYM3|Q9AYM3_VIGUN VuP5CR protein - Vigna unguiculata (Cowpea) :: E = L	0	0.431	0.389	0.279	2
vv|Ctg1062.1	(M) :: Q2L8A7|Q2L8A7_9LAMI Acetoacetyl-CoA thiolase - Picrorhiza kurrooa :: Q944G3|Q944G3_HEVBR Acetyl Co-A acetyltransferase - Hevea brasiliensis (Para rubber tree) :: E = L	0	-0.002	0.145	0.27
vv|Ctg1062.1	(M) :: Q2L8A7|Q2L8A7_9LAMI Acetoacetyl-CoA thiolase - Picrorhiza kurrooa :: Q944G3|Q944G3_HEVBR Acetyl Co-A acetyltransferase - Hevea brasiliensis (Para rubber tree) :: E = L	0	0.988	1.056	1.037	3
cso|Ctg1650.1	:: Q1KUS1|Q1KUS1_9ROSI Hypothetical protein - Cleome spinosa :: Q1KUM7|Q1KUM7_9ROSI Hypothetical protein - Cleome spinosa :: E = L	0	0.354	0.189	0.267
cso|Ctg1650.1	:: Q1KUS1|Q1KUS1_9ROSI Hypothetical protein - Cleome spinosa :: Q1KUM7|Q1KUM7_9ROSI Hypothetical protein - Cleome spinosa :: E = L	0	0.341	0.353	0.416	1
vv|Ctg1415.1	(M) :: Q7X5X9|Q7X5X9_ORYSA OSJNBa0058G03.7 protein (Os04g0444600 protein) (OSJNBa0027P08.4 protein) - Oryza sativa (japonica cultivar-group) :: Q6XJG4|Q6XJG4_ARATH 26S proteasome subunit RPN6a - Arabidopsis thaliana (Mouse-ear cress) :: E = L	0	0.084	0.236	0.265
vv|Ctg1415.1	(M) :: Q7X5X9|Q7X5X9_ORYSA OSJNBa0058G03.7 protein (Os04g0444600 protein) (OSJNBa0027P08.4 protein) - Oryza sativa (japonica cultivar-group) :: Q6XJG4|Q6XJG4_ARATH 26S proteasome subunit RPN6a - Arabidopsis thaliana (Mouse-ear cress) :: E = L	0	0.126	0.179	0.254	1
vv|Ctg3329.1	(M) :: Q1RZ36|Q1RZ36_MEDTR Serine/threonine-specific protein phosphatase and bis(5-nucleosyl)-tetraphosphatase - Medicago truncatula (Barrel medic) :: Q9XGH7|PP2A_TOBAC Serine/threonine-protein phosphatase PP2A catalytic subunit (EC 3.1.3.16) - Nicotiana tabacum (Common tobacco) :: E = L	0	0.48	0.054	0.264
vv|Ctg3329.1	(M) :: Q1RZ36|Q1RZ36_MEDTR Serine/threonine-specific protein phosphatase and bis(5-nucleosyl)-tetraphosphatase - Medicago truncatula (Barrel medic) :: Q9XGH7|PP2A_TOBAC Serine/threonine-protein phosphatase PP2A catalytic subunit (EC 3.1.3.16) - Nicotiana tabacum (Common tobacco) :: E = L	0	0.169	0.531	0.443	2
cso|Ctg6606.1	:: Q9ASR4|BCAL2_ARATH Branched-chain-amino-acid aminotransferase-like protein 2 - Arabidopsis thaliana (Mouse-ear cress) :: Q8W0Z7|BCAL1_ARATH Branched-chain-amino-acid aminotransferase-like protein 1 (Atbcat-like) - Arabidopsis thaliana (Mouse-ear cress) :: E = L	0	-0.076	0.057	0.261
cso|Ctg6606.1	:: Q9ASR4|BCAL2_ARATH Branched-chain-amino-acid aminotransferase-like protein 2 - Arabidopsis thaliana (Mouse-ear cress) :: Q8W0Z7|BCAL1_ARATH Branched-chain-amino-acid aminotransferase-like protein 1 (Atbcat-like) - Arabidopsis thaliana (Mouse-ear cress) :: E = L	0	0.552	0.814	0.826	3
vv|Ctg1808.1	:: P34811|EFGC_SOYBN Elongation factor G, chloroplast precursor (EF-G) - Glycine max (Soybean) :: Q1SBU9|Q1SBU9_MEDTR Translation elongation factor G (Elongation factor Tu, domain 2) - Medicago truncatula (Barrel medic) :: E = L	0	0.067	0.054	0.26
vv|Ctg1808.1	:: P34811|EFGC_SOYBN Elongation factor G, chloroplast precursor (EF-G) - Glycine max (Soybean) :: Q1SBU9|Q1SBU9_MEDTR Translation elongation factor G (Elongation factor Tu, domain 2) - Medicago truncatula (Barrel medic) :: E = L	0	-0.142	-0.25	-0.188	1
vv|Ctg578.1_F=2.1	(LC) (M) :: Q42908|PMGI_MESCR 2,3-bisphosphoglycerate-independent phosphoglycerate mutase (EC 5.4.2.1) (Phosphoglyceromutase) (BPG-independent PGAM) (PGAM-I) - Mesembryanthemum crystallinum (Common ice plant) :: P35493|PMGI_RICCO 2,3-bisphosphoglycerate-independent phosphoglycerate mutase (EC 5.4.2.1) (Phosphoglyceromutase) (BPG-independent PGAM) (PGAM-I) - Ricinus communis (Castor bean) :: E = L	0	-0.028	0.102	0.257
vv|Ctg578.1_F=2.1	(LC) (M) :: Q42908|PMGI_MESCR 2,3-bisphosphoglycerate-independent phosphoglycerate mutase (EC 5.4.2.1) (Phosphoglyceromutase) (BPG-independent PGAM) (PGAM-I) - Mesembryanthemum crystallinum (Common ice plant) :: P35493|PMGI_RICCO 2,3-bisphosphoglycerate-independent phosphoglycerate mutase (EC 5.4.2.1) (Phosphoglyceromutase) (BPG-independent PGAM) (PGAM-I) - Ricinus communis (Castor bean) :: E = L	0	0.271	0.407	0.612	2
ws|Ctg1720.1	:: Q1T416|Q1T416_MEDTR SKP1 component (SKP1-like a) - Medicago truncatula (Barrel medic) :: Q1T413|Q1T413_MEDTR SKP1 component (SKP1-like b) - Medicago truncatula (Barrel medic) :: E = L	0	-0.046	0.632	0.256
ws|Ctg1720.1	:: Q1T416|Q1T416_MEDTR SKP1 component (SKP1-like a) - Medicago truncatula (Barrel medic) :: Q1T413|Q1T413_MEDTR SKP1 component (SKP1-like b) - Medicago truncatula (Barrel medic) :: E = L	0	0.296	0.231	0.226	1
css|gi|110400441|gb|EC967004.1|EC967004	(M) :: Q9SS37|Q9SS37_ARATH F14P13.14 protein (Hypothetical protein At3g10260) (Hypothetical protein) - Arabidopsis thaliana (Mouse-ear cress) :: Q3EB99|Q3EB99_ARATH Protein At3g10260 - Arabidopsis thaliana (Mouse-ear cress) :: E = L	0	0.428	0.234	0.254
css|gi|110400441|gb|EC967004.1|EC967004	(M) :: Q9SS37|Q9SS37_ARATH F14P13.14 protein (Hypothetical protein At3g10260) (Hypothetical protein) - Arabidopsis thaliana (Mouse-ear cress) :: Q3EB99|Q3EB99_ARATH Protein At3g10260 - Arabidopsis thaliana (Mouse-ear cress) :: E = L	0	0.155	0.049	0.058	1
vv|Ctg1106.1	(M) :: Q45Q23|Q45Q23_NICBE PHB2 - Nicotiana benthamiana :: Q9AXM0|Q9AXM0_BRANA Prohibitin 1-like protein - Brassica napus (Rape) :: E = L	0	0.073	-0.02	0.254
vv|Ctg1106.1	(M) :: Q45Q23|Q45Q23_NICBE PHB2 - Nicotiana benthamiana :: Q9AXM0|Q9AXM0_BRANA Prohibitin 1-like protein - Brassica napus (Rape) :: E = L	0	-0.072	-0.335	-0.521	3
vv|Ctg2142.1	:: Q6TY49|Q6TY49_HYDMC Reductase 1 - Hydrangea macrophylla (Bigleaf hydrangea) :: Q9SQ64|Q9SQ64_PAPSO Putative NADPH-dependent oxidoreductase - Papaver somniferum (Opium poppy) :: E = L	0	0.273	0.323	0.253
vv|Ctg2142.1	:: Q6TY49|Q6TY49_HYDMC Reductase 1 - Hydrangea macrophylla (Bigleaf hydrangea) :: Q9SQ64|Q9SQ64_PAPSO Putative NADPH-dependent oxidoreductase - Papaver somniferum (Opium poppy) :: E = L	0	0.112	0.103	0.125	1
css|gi|110399056|gb|EC965543.1|EC965543	:: Q9SQI8|Q9SQI8_ARATH Dihydrolipoamide S-acetyltransferase (AT3g25860/MPE11_1) - Arabidopsis thaliana (Mouse-ear cress) :: Q9LUA6|Q9LUA6_ARATH Dihydrolipoamide S-acetyltransferase - Arabidopsis thaliana (Mouse-ear cress) :: E = L	0	0.412	-0.052	0.252
css|gi|110399056|gb|EC965543.1|EC965543	:: Q9SQI8|Q9SQI8_ARATH Dihydrolipoamide S-acetyltransferase (AT3g25860/MPE11_1) - Arabidopsis thaliana (Mouse-ear cress) :: Q9LUA6|Q9LUA6_ARATH Dihydrolipoamide S-acetyltransferase - Arabidopsis thaliana (Mouse-ear cress) :: E = L	0	-0.182	-0.107	0.018	2
vv|Ctg944.1	(M) :: Q42884|AROC1_SOLLC Chorismate synthase 1, chloroplast precursor (EC 4.2.3.5) (5-enolpyruvylshikimate-3-phosphate phospholyase 1) - Solanum lycopersicum (Tomato) (Lycopersicon esculentum) :: Q42885|AROC2_SOLLC Chorismate synthase 2, chloroplast precursor (EC 4.2.3.5) (5-enolpyruvylshikimate-3-phosphate phospholyase 2) - Solanum lycopersicum (Tomato) (Lycopersicon esculentum) :: E = L	0	0.044	-0.118	0.251
vv|Ctg944.1	(M) :: Q42884|AROC1_SOLLC Chorismate synthase 1, chloroplast precursor (EC 4.2.3.5) (5-enolpyruvylshikimate-3-phosphate phospholyase 1) - Solanum lycopersicum (Tomato) (Lycopersicon esculentum) :: Q42885|AROC2_SOLLC Chorismate synthase 2, chloroplast precursor (EC 4.2.3.5) (5-enolpyruvylshikimate-3-phosphate phospholyase 2) - Solanum lycopersicum (Tomato) (Lycopersicon esculentum) :: E = L	0	-0.098	0.254	0.515	1
ws|Ctg38.1	(M) :: P43311|PPO_VITVI Polyphenol oxidase, chloroplast precursor (EC 1.10.3.1) (PPO) (Catechol oxidase) - Vitis vinifera (Grape) :: P93622|P93622_VITVI Polyphenol oxidase (EC 1.10.3.1) - Vitis vinifera (Grape) :: E = L	0	-0.124	-0.213	0.249
ws|Ctg38.1	(M) :: P43311|PPO_VITVI Polyphenol oxidase, chloroplast precursor (EC 1.10.3.1) (PPO) (Catechol oxidase) - Vitis vinifera (Grape) :: P93622|P93622_VITVI Polyphenol oxidase (EC 1.10.3.1) - Vitis vinifera (Grape) :: E = L	0	-0.194	-0.189	-0.318	2
ws|Ctg1673.1	:: Q653F6|Q653F6_ORYSA Putative t-complex protein 1 theta chain - Oryza sativa (japonica cultivar-group) :: Q0DA00|Q0DA00_ORYSA Os06g0687700 protein (Fragment) - Oryza sativa (japonica cultivar-group) :: E = L	0	0.412	0.364	0.249
ws|Ctg1673.1	:: Q653F6|Q653F6_ORYSA Putative t-complex protein 1 theta chain - Oryza sativa (japonica cultivar-group) :: Q0DA00|Q0DA00_ORYSA Os06g0687700 protein (Fragment) - Oryza sativa (japonica cultivar-group) :: E = L	0	0.254	0.43	0.369	2
cso|Ctg4970.1	(M) :: A1Z1T1|A1Z1T1_ARAHY Cytosolic ascorbate peroxidase - Arachis hypogaea (Peanut) :: Q76LA6|Q76LA6_SOYBN Cytosolic ascorbate peroxidase 2 - Glycine max (Soybean) :: E = L	0	0.559	0.412	0.247
cso|Ctg4970.1	(M) :: A1Z1T1|A1Z1T1_ARAHY Cytosolic ascorbate peroxidase - Arachis hypogaea (Peanut) :: Q76LA6|Q76LA6_SOYBN Cytosolic ascorbate peroxidase 2 - Glycine max (Soybean) :: E = L	0	0.659	0.654	0.462	2
cso|Ctg3548.1	(M) :: Q9ZSP8|Q9ZSP8_HEVBR Latex-abundant protein - Hevea brasiliensis (Para rubber tree) :: Q8H272|Q8H272_SOLLC Metacaspase 1 (Fragment) - Solanum lycopersicum (Tomato) (Lycopersicon esculentum) :: E = L	0	-0.166	0.095	0.244
cso|Ctg3548.1	(M) :: Q9ZSP8|Q9ZSP8_HEVBR Latex-abundant protein - Hevea brasiliensis (Para rubber tree) :: Q8H272|Q8H272_SOLLC Metacaspase 1 (Fragment) - Solanum lycopersicum (Tomato) (Lycopersicon esculentum) :: E = L	0	-0.122	0.057	0.153	1
vv|WIN1120.C21_H01	:: Q8L640|Q8L640_ARATH Hypothetical protein At4g20850 (Fragment) - Arabidopsis thaliana (Mouse-ear cress) :: Q9SUC7|Q9SUC7_ARATH Hypothetical protein T13K14.10 (Hypothetical protein AT4g20850) - Arabidopsis thaliana (Mouse-ear cress) :: E = L	0	0.191	0.594	0.241
vv|WIN1120.C21_H01	:: Q8L640|Q8L640_ARATH Hypothetical protein At4g20850 (Fragment) - Arabidopsis thaliana (Mouse-ear cress) :: Q9SUC7|Q9SUC7_ARATH Hypothetical protein T13K14.10 (Hypothetical protein AT4g20850) - Arabidopsis thaliana (Mouse-ear cress) :: E = L	0	0.02	0.335	0.204	1
cso|Ctg518.1	(M) :: P93570|P93570_SOLTU Chaperonin-60 beta subunit precursor - Solanum tuberosum (Potato) :: P08927|RUBB_PEA RuBisCO large subunit-binding protein subunit beta, chloroplast precursor (60 kDa chaperonin subunit beta) (CPN-60 beta) - Pisum sativum (Garden pea) :: E = L	0	-0.084	-0.264	0.241
cso|Ctg518.1	(M) :: P93570|P93570_SOLTU Chaperonin-60 beta subunit precursor - Solanum tuberosum (Potato) :: P08927|RUBB_PEA RuBisCO large subunit-binding protein subunit beta, chloroplast precursor (60 kDa chaperonin subunit beta) (CPN-60 beta) - Pisum sativum (Garden pea) :: E = L	0	-0.128	-0.073	-0.094	1
cso|Ctg1796.1	(M) :: Q3IAA0|Q3IAA0_NICBE TSC13 protein - Nicotiana benthamiana :: Q9M2U2|Q9M2U2_ARATH Glycoprotein-like (Synaptic glycoprotein SC2-like protein) - Arabidopsis thaliana (Mouse-ear cress) :: E = L	0	-0.01	0.196	0.24
cso|Ctg1796.1	(M) :: Q3IAA0|Q3IAA0_NICBE TSC13 protein - Nicotiana benthamiana :: Q9M2U2|Q9M2U2_ARATH Glycoprotein-like (Synaptic glycoprotein SC2-like protein) - Arabidopsis thaliana (Mouse-ear cress) :: E = L	0	0.1	0.317	0.388	2
cso|Ctg455.1	(M) :: O64982|PRS7_PRUPE 26S protease regulatory subunit 7 (26S proteasome subunit 7) (26S proteasome AAA-ATPase subunit RPT1) (Regulatory particle triple-A ATPase subunit 1) - Prunus persica (Peach) :: Q0DDX2|Q0DDX2_ORYSA Os06g0192600 protein - Oryza sativa (japonica cultivar-group) :: E = L	0	0.074	0.293	0.24
cso|Ctg455.1	(M) :: O64982|PRS7_PRUPE 26S protease regulatory subunit 7 (26S proteasome subunit 7) (26S proteasome AAA-ATPase subunit RPT1) (Regulatory particle triple-A ATPase subunit 1) - Prunus persica (Peach) :: Q0DDX2|Q0DDX2_ORYSA Os06g0192600 protein - Oryza sativa (japonica cultivar-group) :: E = L	0	0.272	0.285	0.28	1
vv|Ctg189.1_F=2.1	(LC) (M) :: Q1STD4|Q1STD4_MEDTR RNA-binding region RNP-1 (RNA recognition motif) - Medicago truncatula (Barrel medic) :: Q9M549|Q9M549_CUCSA Poly(A)-binding protein - Cucumis sativus (Cucumber) :: E = L	0	0.156	0.06	0.238
vv|Ctg189.1_F=2.1	(LC) (M) :: Q1STD4|Q1STD4_MEDTR RNA-binding region RNP-1 (RNA recognition motif) - Medicago truncatula (Barrel medic) :: Q9M549|Q9M549_CUCSA Poly(A)-binding protein - Cucumis sativus (Cucumber) :: E = L	0	0.145	0.223	0.307	1
cso|Ctg1333.1	:: Q2Q9T4|Q2Q9T4_PICMA Beta-hydroxyacyl-ACP dehydratase - Picea mariana (Black spruce) :: Q2Q9T3|Q2Q9T3_PICMA Beta-hydroxyacyl-ACP dehydratase b - Picea mariana (Black spruce) :: E = L	0	0.36	0.1	0.237
cso|Ctg1333.1	:: Q2Q9T4|Q2Q9T4_PICMA Beta-hydroxyacyl-ACP dehydratase - Picea mariana (Black spruce) :: Q2Q9T3|Q2Q9T3_PICMA Beta-hydroxyacyl-ACP dehydratase b - Picea mariana (Black spruce) :: E = L	0	-0.264	-0.419	-0.356	2
cso|Ctg809.1	(M) :: Q9XJ35|Q9XJ35_ARATH NClpP5 (At1g49970/F2J10_5) (F2J10.14 protein) - Arabidopsis thaliana (Mouse-ear cress) :: Q6L4S1|Q6L4S1_ORYSA Hypothetical protein P0663C08.7 (Os05g0592100 protein) - Oryza sativa (japonica cultivar-group) :: E = L	0	-0.024	0.287	0.235
cso|Ctg809.1	(M) :: Q9XJ35|Q9XJ35_ARATH NClpP5 (At1g49970/F2J10_5) (F2J10.14 protein) - Arabidopsis thaliana (Mouse-ear cress) :: Q6L4S1|Q6L4S1_ORYSA Hypothetical protein P0663C08.7 (Os05g0592100 protein) - Oryza sativa (japonica cultivar-group) :: E = L	0	-0.184	-0.08	-0.172	1
cso|Ctg432.1	(M) :: Q6DW08|Q6DW08_MEDSA GMPase - Medicago sativa (Alfalfa) :: Q09PG3|Q09PG3_9ROSI GDP-D-mannose pyrophosphorylase - Viola baoshanensis :: E = L SP	0	-0.067	0.44	0.235
cso|Ctg432.1	(M) :: Q6DW08|Q6DW08_MEDSA GMPase - Medicago sativa (Alfalfa) :: Q09PG3|Q09PG3_9ROSI GDP-D-mannose pyrophosphorylase - Viola baoshanensis :: E = L SP	0	0.258	0.457	0.481	1
csp|gi|34364244|gb|CF405829.1|CF405829	:: Q06H31|Q06H31_ARAHY Translationally controlled tumor-like protein - Arachis hypogaea (Peanut) :: Q9ZSW9|TCTP_HEVBR Translationally-controlled tumor protein homolog (TCTP) - Hevea brasiliensis (Para rubber tree) :: E = L	0	0.025	0.455	0.234
csp|gi|34364244|gb|CF405829.1|CF405829	:: Q06H31|Q06H31_ARAHY Translationally controlled tumor-like protein - Arachis hypogaea (Peanut) :: Q9ZSW9|TCTP_HEVBR Translationally-controlled tumor protein homolog (TCTP) - Hevea brasiliensis (Para rubber tree) :: E = L	0	0.429	0.663	0.752	3
vv|Ctg567.1	(M) :: Q8S2Z7|Q8S2Z7_HELAN GTP-binding protein - Helianthus annuus (Common sunflower) :: Q8H156|RAN3_ARATH GTP-binding nuclear protein Ran-3 - Arabidopsis thaliana (Mouse-ear cress) :: E = L	0	0.09	0.262	0.232
vv|Ctg567.1	(M) :: Q8S2Z7|Q8S2Z7_HELAN GTP-binding protein - Helianthus annuus (Common sunflower) :: Q8H156|RAN3_ARATH GTP-binding nuclear protein Ran-3 - Arabidopsis thaliana (Mouse-ear cress) :: E = L	0	0.236	0.253	0.309	1
csp|Ctg574.1	(M) :: Q93X34|Q93X34_TOBAC Putative alpha7 proteasome subunit - Nicotiana tabacum (Common tobacco) :: O24362|PSA3_SPIOL Proteasome subunit alpha type 3 (EC 3.4.25.1) (20S proteasome alpha subunit G) (20S proteasome subunit alpha-7) (Proteasome component C8) - Spinacia oleracea (Spinach) :: E = L	0	0.16	0.471	0.23
csp|Ctg574.1	(M) :: Q93X34|Q93X34_TOBAC Putative alpha7 proteasome subunit - Nicotiana tabacum (Common tobacco) :: O24362|PSA3_SPIOL Proteasome subunit alpha type 3 (EC 3.4.25.1) (20S proteasome alpha subunit G) (20S proteasome subunit alpha-7) (Proteasome component C8) - Spinacia oleracea (Spinach) :: E = L	0	-0.129	0.224	0.329	2
cso|Ctg3786.1	(M) :: Q8LJW0|Q8LJW0_SOYBN 40S ribosomal S4 protein - Glycine max (Soybean) :: Q2XPX5|Q2XPX5_SOLTU 40S ribosomal protein S4-like protein - Solanum tuberosum (Potato) :: E = L	0	0.081	0.407	0.229
cso|Ctg3786.1	(M) :: Q8LJW0|Q8LJW0_SOYBN 40S ribosomal S4 protein - Glycine max (Soybean) :: Q2XPX5|Q2XPX5_SOLTU 40S ribosomal protein S4-like protein - Solanum tuberosum (Potato) :: E = L	0	0.271	0.329	0.371	1
vv|Ctg280.1	(M) :: Q9AUD8|Q9AUD8_PSIGU Fatty acid hydroperoxide lyase - Psidium guajava (Guava) :: Q84V86|Q84V86_CITSI Fatty acid hydroperoxide lyase - Citrus sinensis (Sweet orange) :: E = L	0	0.11	0.163	0.228
vv|Ctg280.1	(M) :: Q9AUD8|Q9AUD8_PSIGU Fatty acid hydroperoxide lyase - Psidium guajava (Guava) :: Q84V86|Q84V86_CITSI Fatty acid hydroperoxide lyase - Citrus sinensis (Sweet orange) :: E = L	0	-0.335	0.231	-0.189	1
cso|gi|122690718|gb|EC956676.1|EC956676	:: Q654L9|Q654L9_ORYSA Putative dihydrolipoamide S-acetyltransferase (Os06g0499900 protein) - Oryza sativa (japonica cultivar-group) :: Q0WQF7|OPD21_ARATH Dihydrolipoyllysine-residue acetyltransferase component 1 of pyruvate dehydrogenase complex, mitochondrial precursor (EC 2.3.1.12) (Pyruvate dehydrogenase complex E2 subunit 1) (PDCE2) (E2) (Dihydrolipoamide S-acetyltransferase component 1 of p…	0	0.394	0.543	0.226
cso|gi|122690718|gb|EC956676.1|EC956676	:: Q654L9|Q654L9_ORYSA Putative dihydrolipoamide S-acetyltransferase (Os06g0499900 protein) - Oryza sativa (japonica cultivar-group) :: Q0WQF7|OPD21_ARATH Dihydrolipoyllysine-residue acetyltransferase component 1 of pyruvate dehydrogenase complex, mitochondrial precursor (EC 2.3.1.12) (Pyruvate dehydrogenase complex E2 subunit 1) (PDCE2) (E2) (Dihydrolipoamide S-acetyltransferase component 1 of p…	0	0.081	0.067	-0.016	2
cso|Ctg1179.1	(M) :: P50346|RLA0_SOYBN 60S acidic ribosomal protein P0 - Glycine max (Soybean) :: Q307Z8|Q307Z8_SOLTU P0 ribosomal protein-like - Solanum tuberosum (Potato) :: E = L	0	-0.597	-0.236	0.225
cso|Ctg1179.1	(M) :: P50346|RLA0_SOYBN 60S acidic ribosomal protein P0 - Glycine max (Soybean) :: Q307Z8|Q307Z8_SOLTU P0 ribosomal protein-like - Solanum tuberosum (Potato) :: E = L	0	0.239	0.136	0.236	1
vv|Ctg3807.1	(M) :: Q1SWD4|Q1SWD4_MEDTR IQ calmodulin-binding region; Fatty oxidation complex, alpha subunit FadJ - Medicago truncatula (Barrel medic) :: Q9ZPI6|Q9ZPI6_ARATH AIM1 protein - Arabidopsis thaliana (Mouse-ear cress) :: E = L	0	-0.044	-0.089	0.224
vv|Ctg3807.1	(M) :: Q1SWD4|Q1SWD4_MEDTR IQ calmodulin-binding region; Fatty oxidation complex, alpha subunit FadJ - Medicago truncatula (Barrel medic) :: Q9ZPI6|Q9ZPI6_ARATH AIM1 protein - Arabidopsis thaliana (Mouse-ear cress) :: E = L	0	0.448	0.52	0.692	2
vv|Ctg238.1	:: Q1I1D9|Q1I1D9_CITSI Pyruvate decarboxylase - Citrus sinensis (Sweet orange) :: P51850|PDC1_PEA Pyruvate decarboxylase isozyme 1 (EC 4.1.1.1) (PDC) - Pisum sativum (Garden pea) :: E = L	0	0.074	0.352	0.224
vv|Ctg238.1	:: Q1I1D9|Q1I1D9_CITSI Pyruvate decarboxylase - Citrus sinensis (Sweet orange) :: P51850|PDC1_PEA Pyruvate decarboxylase isozyme 1 (EC 4.1.1.1) (PDC) - Pisum sativum (Garden pea) :: E = L	0	1.018	1.376	1.304	3
vv|Ctg153.1	:: Q5QHT4|Q5QHT4_9FABA 70 kDa heat shock cognate protein 1 - Vigna radiata :: Q5QHT3|Q5QHT3_9FABA 70 kDa heat shock cognate protein 2 - Vigna radiata :: E = L	0	0.161	-0.162	0.223
vv|Ctg153.1	:: Q5QHT4|Q5QHT4_9FABA 70 kDa heat shock cognate protein 1 - Vigna radiata :: Q5QHT3|Q5QHT3_9FABA 70 kDa heat shock cognate protein 2 - Vigna radiata :: E = L	0	0.221	0.354	0.097	1
cso|Ctg9871.1	(M) :: Q0J7B6|Q0J7B6_ORYSA Os08g0205800 protein - Oryza sativa (japonica cultivar-group) :: Q2HTZ6|Q2HTZ6_MEDTR Hypothetical protein - Medicago truncatula (Barrel medic) :: E = L	0	1.23	0.783	0.223
cso|Ctg9871.1	(M) :: Q0J7B6|Q0J7B6_ORYSA Os08g0205800 protein - Oryza sativa (japonica cultivar-group) :: Q2HTZ6|Q2HTZ6_MEDTR Hypothetical protein - Medicago truncatula (Barrel medic) :: E = L	0	0.763	-0.938	-1.308	3
vv|Ctg1254.1	(M) :: Q944G0|Q944G0_HEVBR Mevalonate disphosphate decarboxylase - Hevea brasiliensis (Para rubber tree) :: Q8LAR8|Q8LAR8_ARATH Diphosphomevalonate decarboxylase-like protein - Arabidopsis thaliana (Mouse-ear cress) :: E = L	0	-0.096	0.251	0.222
vv|Ctg1254.1	(M) :: Q944G0|Q944G0_HEVBR Mevalonate disphosphate decarboxylase - Hevea brasiliensis (Para rubber tree) :: Q8LAR8|Q8LAR8_ARATH Diphosphomevalonate decarboxylase-like protein - Arabidopsis thaliana (Mouse-ear cress) :: E = L	0	0.098	0.375	0.272	1
vv|Ctg1637.1	(M) :: Q0PGG3|Q0PGG3_GOSHI Vacuolar H+-ATPase subunit C - Gossypium hirsutum (Upland cotton) :: Q9SDS7|VATC_ARATH Vacuolar ATP synthase subunit C (EC 3.6.3.14) (V-ATPase C subunit) (Vacuolar proton pump C subunit) - Arabidopsis thaliana (Mouse-ear cress) :: E = L	0	0.126	-0.037	0.218
vv|Ctg1637.1	(M) :: Q0PGG3|Q0PGG3_GOSHI Vacuolar H+-ATPase subunit C - Gossypium hirsutum (Upland cotton) :: Q9SDS7|VATC_ARATH Vacuolar ATP synthase subunit C (EC 3.6.3.14) (V-ATPase C subunit) (Vacuolar proton pump C subunit) - Arabidopsis thaliana (Mouse-ear cress) :: E = L	0	0.145	0.241	0.373	1
vv|Ctg115.1	(M) :: Q39659|MFPA_CUCSA Glyoxysomal fatty acid beta-oxidation multifunctional protein MFP-a [Includes: Enoyl-CoA hydratase (EC 4.2.1.17); 3-2-trans-enoyl-CoA isomerase (EC 5.3.3.8); 3-hydroxybutyryl-CoA epimerase (EC 5.1.2.3); 3-hydroxyacyl-CoA dehydrogenase (EC 1.1.1.35)] - Cucumis sativus (Cucumber) :: Q9ZPI5	0	0.026	0.013	0.218
vv|Ctg115.1	(M) :: Q39659|MFPA_CUCSA Glyoxysomal fatty acid beta-oxidation multifunctional protein MFP-a [Includes: Enoyl-CoA hydratase (EC 4.2.1.17); 3-2-trans-enoyl-CoA isomerase (EC 5.3.3.8); 3-hydroxybutyryl-CoA epimerase (EC 5.1.2.3); 3-hydroxyacyl-CoA dehydrogenase (EC 1.1.1.35)] - Cucumis sativus (Cucumber) :: Q9ZPI5	0	0.583	0.745	0.836	3
vvfl|gi|1706403|sp|P52596|DHE3_VITVI	(M) :: P52596|DHE3_VITVI Glutamate dehydrogenase (EC 1.4.1.3) (GDH) - Vitis vinifera (Grape) :: Q9FES0|Q9FES0_VITVI NADH glutamate dehydrogenase (EC 1.4.1.2) - Vitis vinifera (Grape) :: E = L	0	0.211	-0.117	0.213
vvfl|gi|1706403|sp|P52596|DHE3_VITVI	(M) :: P52596|DHE3_VITVI Glutamate dehydrogenase (EC 1.4.1.3) (GDH) - Vitis vinifera (Grape) :: Q9FES0|Q9FES0_VITVI NADH glutamate dehydrogenase (EC 1.4.1.2) - Vitis vinifera (Grape) :: E = L	0	0.261	0.187	0.049	1
css|Ctg1440.1	(M) :: Q8RXV3|Q8RXV3_ARATH Hypothetical protein At4g31750 - Arabidopsis thaliana (Mouse-ear cress) :: Q8S8Z0|Q8S8Z0_MESCR Protein phosphatase 2C - Mesembryanthemum crystallinum (Common ice plant) :: E = L	0	0.25	0.534	0.208
css|Ctg1440.1	(M) :: Q8RXV3|Q8RXV3_ARATH Hypothetical protein At4g31750 - Arabidopsis thaliana (Mouse-ear cress) :: Q8S8Z0|Q8S8Z0_MESCR Protein phosphatase 2C - Mesembryanthemum crystallinum (Common ice plant) :: E = L	0	0.159	-0.046	0.177	1
vv|Ctg3914.1	:: Q94JQ3|Q94JQ3_ARATH AT4g32520/F8B4_220 - Arabidopsis thaliana (Mouse-ear cress) :: Q9SUU0|Q9SUU0_ARATH Glycine hydroxymethyltransferase (EC 2.1.2.1)-like protein - Arabidopsis thaliana (Mouse-ear cress) :: E = L	0	0.138	0.16	0.207
vv|Ctg3914.1	:: Q94JQ3|Q94JQ3_ARATH AT4g32520/F8B4_220 - Arabidopsis thaliana (Mouse-ear cress) :: Q9SUU0|Q9SUU0_ARATH Glycine hydroxymethyltransferase (EC 2.1.2.1)-like protein - Arabidopsis thaliana (Mouse-ear cress) :: E = L	0	-0.173	-0.138	-0.236	1
vv|Ctg3908.1	:: Q1RZD3|Q1RZD3_MEDTR ATP phosphoribosyltransferase - Medicago truncatula (Barrel medic) :: Q8L9K8|Q8L9K8_ARATH ATP phosphoribosyl transferase - Arabidopsis thaliana (Mouse-ear cress) :: E = L	0	0.271	0.164	0.206
vv|Ctg3908.1	:: Q1RZD3|Q1RZD3_MEDTR ATP phosphoribosyltransferase - Medicago truncatula (Barrel medic) :: Q8L9K8|Q8L9K8_ARATH ATP phosphoribosyl transferase - Arabidopsis thaliana (Mouse-ear cress) :: E = L	0	0.196	0.158	-0.005	1
cso|Ctg1471.1	(M) :: O82662|SUCB_ARATH Succinyl-CoA ligase [GDP-forming] beta-chain, mitochondrial precursor (EC 6.2.1.4) (Succinyl-CoA synthetase, beta chain) (SCS-beta) - Arabidopsis thaliana (Mouse-ear cress) :: Q2PYW7	0	0.175	0.44	0.206
cso|Ctg1471.1	(M) :: O82662|SUCB_ARATH Succinyl-CoA ligase [GDP-forming] beta-chain, mitochondrial precursor (EC 6.2.1.4) (Succinyl-CoA synthetase, beta chain) (SCS-beta) - Arabidopsis thaliana (Mouse-ear cress) :: Q2PYW7	0	0.496	0.329	0.272	1
csb|Ctg1358.1	(M) :: Q9FHY6|Q9FHY6_ARATH GAMM1 protein-like - Arabidopsis thaliana (Mouse-ear cress) :: Q94A80|Q94A80_ARATH AT5g41970/MJC20_7 - Arabidopsis thaliana (Mouse-ear cress) :: E = L	0	0.159	0.138	0.2
csb|Ctg1358.1	(M) :: Q9FHY6|Q9FHY6_ARATH GAMM1 protein-like - Arabidopsis thaliana (Mouse-ear cress) :: Q94A80|Q94A80_ARATH AT5g41970/MJC20_7 - Arabidopsis thaliana (Mouse-ear cress) :: E = L	0	0.078	0.042	0.187	1
vv|Ctg2491.1	:: Q9SZP8|Q9SZP8_ARATH Hypothetical protein F20M13.270 (Hypothetical protein AT4g38710) - Arabidopsis thaliana (Mouse-ear cress) :: Q0E1I1|Q0E1I1_ORYSA Os02g0439700 protein - Oryza sativa (japonica cultivar-group) :: E = L	0	0.169	0.115	0.199
vv|Ctg2491.1	:: Q9SZP8|Q9SZP8_ARATH Hypothetical protein F20M13.270 (Hypothetical protein AT4g38710) - Arabidopsis thaliana (Mouse-ear cress) :: Q0E1I1|Q0E1I1_ORYSA Os02g0439700 protein - Oryza sativa (japonica cultivar-group) :: E = L	0	-0.612	-0.678	-0.452	3
vv|Ctg766.1	(M) :: Q05046|CH62_CUCMA Chaperonin CPN60-2, mitochondrial precursor (HSP60-2) - Cucurbita maxima (Pumpkin) (Winter squash) :: Q05045|CH61_CUCMA Chaperonin CPN60-1, mitochondrial precursor (HSP60-1) - Cucurbita maxima (Pumpkin) (Winter squash) :: E = L	0	0.214	0.348	0.198
vv|Ctg766.1	(M) :: Q05046|CH62_CUCMA Chaperonin CPN60-2, mitochondrial precursor (HSP60-2) - Cucurbita maxima (Pumpkin) (Winter squash) :: Q05045|CH61_CUCMA Chaperonin CPN60-1, mitochondrial precursor (HSP60-1) - Cucurbita maxima (Pumpkin) (Winter squash) :: E = L	0	0.269	0.151	0.08	1
cso|Ctg7909.1	:: Q8GTQ9|Q8GTQ9_SOLLC Succinyl-CoA ligase alpha 1 subunit (EC 6.2.1.5) - Solanum lycopersicum (Tomato) (Lycopersicon esculentum) :: Q307Y1|Q307Y1_SOLTU Succinyl-CoA ligase alpha 1 subunit-like - Solanum tuberosum (Potato) :: E = L	0	0.468	0.629	0.198
cso|Ctg7909.1	:: Q8GTQ9|Q8GTQ9_SOLLC Succinyl-CoA ligase alpha 1 subunit (EC 6.2.1.5) - Solanum lycopersicum (Tomato) (Lycopersicon esculentum) :: Q307Y1|Q307Y1_SOLTU Succinyl-CoA ligase alpha 1 subunit-like - Solanum tuberosum (Potato) :: E = L	0	-0.107	-0.108	-0.065	2
vv|Ctg4291.1	(M) :: Q1T4K0|Q1T4K0_MEDTR Aldehyde dehydrogenase; Carbamoyl-phosphate synthase L chain, ATP-binding - Medicago truncatula (Barrel medic) :: Q40255|ALDH_LINUS Probable aldehyde dehydrogenase (EC 1.2.1.3) (Flax-inducible sequence 1) - Linum usitatissimum (Flax) (Linseed) :: E = L	0	0.107	0.318	0.197
vv|Ctg4291.1	(M) :: Q1T4K0|Q1T4K0_MEDTR Aldehyde dehydrogenase; Carbamoyl-phosphate synthase L chain, ATP-binding - Medicago truncatula (Barrel medic) :: Q40255|ALDH_LINUS Probable aldehyde dehydrogenase (EC 1.2.1.3) (Flax-inducible sequence 1) - Linum usitatissimum (Flax) (Linseed) :: E = L	0	0.376	0.332	0.311	2
css|gi|110396663|gb|EC962356.1|EC962356	(M) :: Q9SD66|Q9SD66_ARATH Hypothetical protein F13I12.120 (Hypothetical protein At3g47070) (Hypothetical protein) - Arabidopsis thaliana (Mouse-ear cress) :: Q94CB6|Q94CB6_ARATH Hypothetical protein At3g47070 - Arabidopsis thaliana (Mouse-ear cress) :: E = L SP	0	-0.076	0.068	0.195
css|gi|110396663|gb|EC962356.1|EC962356	(M) :: Q9SD66|Q9SD66_ARATH Hypothetical protein F13I12.120 (Hypothetical protein At3g47070) (Hypothetical protein) - Arabidopsis thaliana (Mouse-ear cress) :: Q94CB6|Q94CB6_ARATH Hypothetical protein At3g47070 - Arabidopsis thaliana (Mouse-ear cress) :: E = L SP	0	-0.437	-0.506	-0.505	2
cso|Ctg7146.1	:: Q1T0D6|Q1T0D6_MEDTR Pyridine nucleotide-disulphide oxidoreductase, class I - Medicago truncatula (Barrel medic) :: Q2HU25|Q2HU25_MEDTR Pyridine nucleotide-disulphide oxidoreductase, class I - Medicago truncatula (Barrel medic) :: E = L	0	0.216	0.172	0.194
cso|Ctg7146.1	:: Q1T0D6|Q1T0D6_MEDTR Pyridine nucleotide-disulphide oxidoreductase, class I - Medicago truncatula (Barrel medic) :: Q2HU25|Q2HU25_MEDTR Pyridine nucleotide-disulphide oxidoreductase, class I - Medicago truncatula (Barrel medic) :: E = L	0	-0.12	0.06	-0.123	1
ws|Ctg2540.1	:: Q7XPI5|Q7XPI5_ORYSA OSJNBb0004A17.4 protein (H0624F09.11 protein) - Oryza sativa (Rice) :: Q0J953|Q0J953_ORYSA Os04g0671700 protein - Oryza sativa (japonica cultivar-group) :: E = L	0	0.046	0.319	0.193
ws|Ctg2540.1	:: Q7XPI5|Q7XPI5_ORYSA OSJNBb0004A17.4 protein (H0624F09.11 protein) - Oryza sativa (Rice) :: Q0J953|Q0J953_ORYSA Os04g0671700 protein - Oryza sativa (japonica cultivar-group) :: E = L	0	0.39	0.331	0.455	2
vv|Ctg965.1	(M) :: Q45Q24|Q45Q24_NICBE PHB1 - Nicotiana benthamiana :: O04361|O04361_TOBAC Prohibitin - Nicotiana tabacum (Common tobacco) :: E = L SP	0	0.213	0.316	0.192
vv|Ctg965.1	(M) :: Q45Q24|Q45Q24_NICBE PHB1 - Nicotiana benthamiana :: O04361|O04361_TOBAC Prohibitin - Nicotiana tabacum (Common tobacco) :: E = L SP	0	-0.03	-0.345	-0.363	2
vv|Ctg1500.1	(M) :: Q1M0P1|Q1M0P1_9ROSI UDP-glucuronic acid decarboxylase 2 - Populus tomentosa :: Q6IVK3|Q6IVK3_TOBAC Putative UDP-glucuronate decarboxylase 3 (EC 4.1.1.35) - Nicotiana tabacum (Common tobacco) :: E = L	0	-0.01	0.093	0.191
vv|Ctg1500.1	(M) :: Q1M0P1|Q1M0P1_9ROSI UDP-glucuronic acid decarboxylase 2 - Populus tomentosa :: Q6IVK3|Q6IVK3_TOBAC Putative UDP-glucuronate decarboxylase 3 (EC 4.1.1.35) - Nicotiana tabacum (Common tobacco) :: E = L	0	0.371	0.736	1.042	3
vv|Ctg18.1_F=-1.1	(LC) (M) :: Q9SLS2|Q9SLS2_CITUN Sucrose synthase - Citrus unshiu (Satsuma orange) :: Q00P15|Q00P15_EUCGR Sucrose synthase (EC 2.4.1.13) - Eucalyptus grandis (Flooded gum) :: E = L	0	0.22	0.059	0.191
vv|Ctg18.1_F=-1.1	(LC) (M) :: Q9SLS2|Q9SLS2_CITUN Sucrose synthase - Citrus unshiu (Satsuma orange) :: Q00P15|Q00P15_EUCGR Sucrose synthase (EC 2.4.1.13) - Eucalyptus grandis (Flooded gum) :: E = L	0	0.39	0.301	0.369	2
vv|Ctg2017.1	(M) :: O80798|O80798_ARATH T8F5.4 protein (At1g65270) (Expressed protein) - Arabidopsis thaliana (Mouse-ear cress) :: Q8L9F2|Q8L9F2_ARATH Hypothetical protein - Arabidopsis thaliana (Mouse-ear cress) :: E = L SP	0	0.076	-0.195	0.189
vv|Ctg2017.1	(M) :: O80798|O80798_ARATH T8F5.4 protein (At1g65270) (Expressed protein) - Arabidopsis thaliana (Mouse-ear cress) :: Q8L9F2|Q8L9F2_ARATH Hypothetical protein - Arabidopsis thaliana (Mouse-ear cress) :: E = L SP	0	-0.138	-0.174	-0.07	1
vv|Ctg3384.1	(M) :: Q9T082|Q9T082_ARATH Hypothetical protein AT4g27580 - Arabidopsis thaliana (Mouse-ear cress) :: Q93VP9|Q93VP9_ARATH Hypothetical protein At4g27585 (Stomatin-like protein) - Arabidopsis thaliana (Mouse-ear cress) :: E = L	0	0.033	-0.01	0.186
vv|Ctg3384.1	(M) :: Q9T082|Q9T082_ARATH Hypothetical protein AT4g27580 - Arabidopsis thaliana (Mouse-ear cress) :: Q93VP9|Q93VP9_ARATH Hypothetical protein At4g27585 (Stomatin-like protein) - Arabidopsis thaliana (Mouse-ear cress) :: E = L	0	-0.229	-0.344	-0.447	2
vv|Ctg4762.1	:: P26563|AATM_LUPAN Aspartate aminotransferase-P2, mitochondrial precursor (EC 2.6.1.1) (Transaminase A) (Fragment) - Lupinus angustifolius (Narrow-leaved blue lupin) :: Q2XTE6|Q2XTE6_SOLTU Aspartate aminotransferase-like - Solanum tuberosum (Potato) :: E = L	0	-0.034	-0.086	0.179
vv|Ctg4762.1	:: P26563|AATM_LUPAN Aspartate aminotransferase-P2, mitochondrial precursor (EC 2.6.1.1) (Transaminase A) (Fragment) - Lupinus angustifolius (Narrow-leaved blue lupin) :: Q2XTE6|Q2XTE6_SOLTU Aspartate aminotransferase-like - Solanum tuberosum (Potato) :: E = L	0	0.01	0.064	0.116	1
cso|Ctg644.1	(M) :: Q8LA49|Q8LA49_ARATH Globulin-like protein - Arabidopsis thaliana (Mouse-ear cress) :: Q9LQQ3|Q9LQQ3_ARATH F24B9.13 protein (At1g07750/F24B9_13) (Putative globulin protein) - Arabidopsis thaliana (Mouse-ear cress) :: E = L	0	0.162	0.303	0.179
cso|Ctg644.1	(M) :: Q8LA49|Q8LA49_ARATH Globulin-like protein - Arabidopsis thaliana (Mouse-ear cress) :: Q9LQQ3|Q9LQQ3_ARATH F24B9.13 protein (At1g07750/F24B9_13) (Putative globulin protein) - Arabidopsis thaliana (Mouse-ear cress) :: E = L	0	0.26	0.244	0.462	2
vv|Ctg1625.1	(M) :: O48906|O48906_MEDSA Malate dehydrogenase precursor (EC 1.1.1.37) - Medicago sativa (Alfalfa) :: Q9XQP4|Q9XQP4_TOBAC NAD-malate dehydrogenase precursor (EC 1.1.1.37) - Nicotiana tabacum (Common tobacco) :: E = L	0	0.075	-0.05	0.176
vv|Ctg1625.1	(M) :: O48906|O48906_MEDSA Malate dehydrogenase precursor (EC 1.1.1.37) - Medicago sativa (Alfalfa) :: Q9XQP4|Q9XQP4_TOBAC NAD-malate dehydrogenase precursor (EC 1.1.1.37) - Nicotiana tabacum (Common tobacco) :: E = L	0	0.048	0.2	0.35	1
cso|Ctg658.1	(M) :: Q1RSM6|Q1RSM6_MEDTR AAA ATPase; 26S proteasome subunit P45 - Medicago truncatula (Barrel medic) :: Q9SEI2|Q9SEI2_ARATH 26S proteasome AAA-ATPase subunit RPT5a - Arabidopsis thaliana (Mouse-ear cress) :: E = L	0	0.019	0.082	0.173
cso|Ctg658.1	(M) :: Q1RSM6|Q1RSM6_MEDTR AAA ATPase; 26S proteasome subunit P45 - Medicago truncatula (Barrel medic) :: Q9SEI2|Q9SEI2_ARATH 26S proteasome AAA-ATPase subunit RPT5a - Arabidopsis thaliana (Mouse-ear cress) :: E = L	0	0.326	0.399	0.428	2
csp|Ctg713.1	(M) :: Q1S9W4|Q1S9W4_MEDTR NAD-dependent epimerase/dehydratase; TonB box, N-terminal - Medicago truncatula (Barrel medic) :: Q2PEY6|Q2PEY6_TRIPR Putative NAD dependent epimerase - Trifolium pratense (Red clover) :: E = L	0	0.087	0.111	0.172
csp|Ctg713.1	(M) :: Q1S9W4|Q1S9W4_MEDTR NAD-dependent epimerase/dehydratase; TonB box, N-terminal - Medicago truncatula (Barrel medic) :: Q2PEY6|Q2PEY6_TRIPR Putative NAD dependent epimerase - Trifolium pratense (Red clover) :: E = L	0	0.397	0.949	1.323	3
cso|Ctg1350.1	(M) :: Q8H9D4|Q8H9D4_SOLTU 26S proteasome AAA-ATPase subunit RPT4a - Solanum tuberosum (Potato) :: Q9MAK9|Q9MAK9_ARATH F27F5.8 (26S proteasome AAA-ATPase subunit RPT4a-like protein) - Arabidopsis thaliana (Mouse-ear cress) :: E = L	0	0.141	0.067	0.172
cso|Ctg1350.1	(M) :: Q8H9D4|Q8H9D4_SOLTU 26S proteasome AAA-ATPase subunit RPT4a - Solanum tuberosum (Potato) :: Q9MAK9|Q9MAK9_ARATH F27F5.8 (26S proteasome AAA-ATPase subunit RPT4a-like protein) - Arabidopsis thaliana (Mouse-ear cress) :: E = L	0	0.43	0.372	0.54	2
vv|Ctg646.1	(M) :: Q94KE3|Q94KE3_ARATH AT3g52990/F8J2_160 (Putative pyruvate kinase) - Arabidopsis thaliana (Mouse-ear cress) :: Q2RAK2|Q2RAK2_ORYSA Pyruvate kinase family protein, expressed (Os11g0148500 protein) - Oryza sativa (japonica cultivar-group) :: E = L	0	0.014	0.113	0.171
vv|Ctg646.1	(M) :: Q94KE3|Q94KE3_ARATH AT3g52990/F8J2_160 (Putative pyruvate kinase) - Arabidopsis thaliana (Mouse-ear cress) :: Q2RAK2|Q2RAK2_ORYSA Pyruvate kinase family protein, expressed (Os11g0148500 protein) - Oryza sativa (japonica cultivar-group) :: E = L	0	0.532	0.734	0.725	3
vv|Ctg145.1	:: Q94LX9|Q94LX9_FLATR Phosphoenolpyruvate carboxykinase (EC 4.1.1.49) - Flaveria trinervia (Clustered yellowtops) (Oedera trinervia) :: Q94LX7|Q94LX7_FLAPR Phosphoenolpyruvate carboxykinase (EC 4.1.1.49) - Flaveria pringlei :: E = L	0	0.097	0.136	0.17
vv|Ctg145.1	:: Q94LX9|Q94LX9_FLATR Phosphoenolpyruvate carboxykinase (EC 4.1.1.49) - Flaveria trinervia (Clustered yellowtops) (Oedera trinervia) :: Q94LX7|Q94LX7_FLAPR Phosphoenolpyruvate carboxykinase (EC 4.1.1.49) - Flaveria pringlei :: E = L	0	0.322	0.725	0.842	3
vvfl|gi|59805048|gb|AAX08108.	(M) :: Q3L1D0|Q3L1D0_VITVI Heat shock protein 101 - Vitis vinifera (Grape) :: Q9ZT13|Q9ZT13_TOBAC 101 kDa heat shock protein - Nicotiana tabacum (Common tobacco) :: E = L	0	0.021	-0.097	0.168
vvfl|gi|59805048|gb|AAX08108.	(M) :: Q3L1D0|Q3L1D0_VITVI Heat shock protein 101 - Vitis vinifera (Grape) :: Q9ZT13|Q9ZT13_TOBAC 101 kDa heat shock protein - Nicotiana tabacum (Common tobacco) :: E = L	0	0.112	0.008	-0.426	1
cso|Ctg1400.1	(M) :: O48902|MDHP_MEDSA Malate dehydrogenase [NADP], chloroplast precursor (EC 1.1.1.82) (NADP-MDH) - Medicago sativa (Alfalfa) :: P21528	0	0.143	-0.209	0.168
cso|Ctg1400.1	(M) :: O48902|MDHP_MEDSA Malate dehydrogenase [NADP], chloroplast precursor (EC 1.1.1.82) (NADP-MDH) - Medicago sativa (Alfalfa) :: P21528	0	0.079	0.261	0.277	1
csp|gi|71887971|gb|DT037026.1|DT037026	(M) :: O81983|SYS_HELAN Seryl-tRNA synthetase (EC 6.1.1.11) (Serine--tRNA ligase) (SerRS) - Helianthus annuus (Common sunflower) :: Q39230|SYS_ARATH Seryl-tRNA synthetase (EC 6.1.1.11) (Serine--tRNA ligase) (SerRS) - Arabidopsis thaliana (Mouse-ear cress) :: E = L	0	0.067	0.002	0.168
csp|gi|71887971|gb|DT037026.1|DT037026	(M) :: O81983|SYS_HELAN Seryl-tRNA synthetase (EC 6.1.1.11) (Serine--tRNA ligase) (SerRS) - Helianthus annuus (Common sunflower) :: Q39230|SYS_ARATH Seryl-tRNA synthetase (EC 6.1.1.11) (Serine--tRNA ligase) (SerRS) - Arabidopsis thaliana (Mouse-ear cress) :: E = L	0	0.149	0.219	0.268	1
cso|Ctg4593.1	(M) :: Q93VH5|Q93VH5_ARATH AT5g10730/MAJ23_90 (Hypothetical protein AT5g10730) (Hypothetical protein) - Arabidopsis thaliana (Mouse-ear cress) :: Q9FT59|Q9FT59_ARATH Hypothetical protein AT5g10730 - Arabidopsis thaliana (Mouse-ear cress) :: E = L	0	0.048	-0.057	0.167
cso|Ctg4593.1	(M) :: Q93VH5|Q93VH5_ARATH AT5g10730/MAJ23_90 (Hypothetical protein AT5g10730) (Hypothetical protein) - Arabidopsis thaliana (Mouse-ear cress) :: Q9FT59|Q9FT59_ARATH Hypothetical protein AT5g10730 - Arabidopsis thaliana (Mouse-ear cress) :: E = L	0	-0.029	-0.153	-0.17	1
vv|Ctg5754.1	:: Q9SZN1|Q9SZN1_ARATH Probable H+-transporting ATPase (AT4g38510/F20M13_70) - Arabidopsis thaliana (Mouse-ear cress) :: Q43432|VATB1_GOSHI Vacuolar ATP synthase subunit B isoform 1 (EC 3.6.3.14) (V-ATPase B subunit 1) (Vacuolar proton pump B subunit 1) - Gossypium hirsutum (Upland cotton) :: E = L	0	0.065	0.033	0.164
vv|Ctg5754.1	:: Q9SZN1|Q9SZN1_ARATH Probable H+-transporting ATPase (AT4g38510/F20M13_70) - Arabidopsis thaliana (Mouse-ear cress) :: Q43432|VATB1_GOSHI Vacuolar ATP synthase subunit B isoform 1 (EC 3.6.3.14) (V-ATPase B subunit 1) (Vacuolar proton pump B subunit 1) - Gossypium hirsutum (Upland cotton) :: E = L	0	0.018	0	0.103	1
vv|Ctg2320.1	(M) :: Q93XJ6|Q93XJ6_VITVI Glutamine synthetase (EC 6.3.1.2) - Vitis vinifera (Grape) :: P32289|GLNA_VIGAC Glutamine synthetase nodule isozyme (EC 6.3.1.2) (Glutamate--ammonia ligase) (GS) - Vigna aconitifolia (Mothbean) :: E = L	0	0.232	0.284	0.164
vv|Ctg2320.1	(M) :: Q93XJ6|Q93XJ6_VITVI Glutamine synthetase (EC 6.3.1.2) - Vitis vinifera (Grape) :: P32289|GLNA_VIGAC Glutamine synthetase nodule isozyme (EC 6.3.1.2) (Glutamate--ammonia ligase) (GS) - Vigna aconitifolia (Mothbean) :: E = L	0	0.275	0.256	0.465	1
csp|Ctg1997.1	(M) :: Q8LFC0|IDH1_ARATH Isocitrate dehydrogenase [NAD] regulatory subunit 1, mitochondrial precursor (EC 1.1.1.41) (Isocitric dehydrogenase 1) (NAD(+)-specific ICDH 1) (IDH-I) - Arabidopsis thaliana (Mouse-ear cress) :: Q84TU3	0	0.087	-0.093	0.164
csp|Ctg1997.1	(M) :: Q8LFC0|IDH1_ARATH Isocitrate dehydrogenase [NAD] regulatory subunit 1, mitochondrial precursor (EC 1.1.1.41) (Isocitric dehydrogenase 1) (NAD(+)-specific ICDH 1) (IDH-I) - Arabidopsis thaliana (Mouse-ear cress) :: Q84TU3	0	0.277	0.313	0.262	1
vvfl|gi|84620126|gb|ABC59316.	(M) :: Q09VU3|Q09VU3_VITVI Phospholipase D alpha - Vitis vinifera (Grape) :: Q41142|PLDA1_RICCO Phospholipase D alpha 1 precursor (EC 3.1.4.4) (PLD 1) (Choline phosphatase 1) (Phosphatidylcholine-hydrolyzing phospholipase D 1) - Ricinus communis (Castor bean) :: E = L	0	0.167	0.334	0.163
vvfl|gi|84620126|gb|ABC59316.	(M) :: Q09VU3|Q09VU3_VITVI Phospholipase D alpha - Vitis vinifera (Grape) :: Q41142|PLDA1_RICCO Phospholipase D alpha 1 precursor (EC 3.1.4.4) (PLD 1) (Choline phosphatase 1) (Phosphatidylcholine-hydrolyzing phospholipase D 1) - Ricinus communis (Castor bean) :: E = L	0	0.287	0.521	0.456	2
vv|Ctg2134.1	:: Q8GS16|Q8GS16_CITSI Putative thermostable pectinesterase - Citrus sinensis (Sweet orange) :: Q9LEB0|Q9LEB0_TOBAC Pectin methylesterase - Nicotiana tabacum (Common tobacco) :: E = L	0	0.267	-0.171	0.162
vv|Ctg2134.1	:: Q8GS16|Q8GS16_CITSI Putative thermostable pectinesterase - Citrus sinensis (Sweet orange) :: Q9LEB0|Q9LEB0_TOBAC Pectin methylesterase - Nicotiana tabacum (Common tobacco) :: E = L	0	-0.736	-0.508	-0.515	2
ws|Ctg1652.1	(M) :: Q8S945|Q8S945_BRACM NDPK III - Brassica campestris (Field mustard) :: Q2KK37|Q2KK37_THLCA Putative nucleoside diphosphate kinase III - Thlaspi caerulescens (Alpine penny-cress) (Thlaspi calaminare) :: E = L	0	-0.202	0.005	0.161
ws|Ctg1652.1	(M) :: Q8S945|Q8S945_BRACM NDPK III - Brassica campestris (Field mustard) :: Q2KK37|Q2KK37_THLCA Putative nucleoside diphosphate kinase III - Thlaspi caerulescens (Alpine penny-cress) (Thlaspi calaminare) :: E = L	0	-0.265	-0.413	-0.392	2
vv|Ctg6368.1	:: O49931|O49931_PEA Rieske iron-sulfur protein Tic55 precursor - Pisum sativum (Garden pea) :: Q9SK50|Q9SK50_ARATH Putative Rieske iron-sulfur protein - Arabidopsis thaliana (Mouse-ear cress) :: E = L	0	0.357	-0.291	0.16
vv|Ctg6368.1	:: O49931|O49931_PEA Rieske iron-sulfur protein Tic55 precursor - Pisum sativum (Garden pea) :: Q9SK50|Q9SK50_ARATH Putative Rieske iron-sulfur protein - Arabidopsis thaliana (Mouse-ear cress) :: E = L	0	0.137	0.74	0.627	3
ws|Ctg509.1	(M) :: O48645|O48645_SOLLC CLB1 - Solanum lycopersicum (Tomato) (Lycopersicon esculentum) :: Q9LEX1|Q9LEX1_ARATH CaLB protein (At3g61050) - Arabidopsis thaliana (Mouse-ear cress) :: E = L SP	0	0.009	0.167	0.16
ws|Ctg509.1	(M) :: O48645|O48645_SOLLC CLB1 - Solanum lycopersicum (Tomato) (Lycopersicon esculentum) :: Q9LEX1|Q9LEX1_ARATH CaLB protein (At3g61050) - Arabidopsis thaliana (Mouse-ear cress) :: E = L SP	0	0.037	0.112	0.068	1
cso|Ctg2563.1	(M) :: Q8LD27|PSB6_ARATH Proteasome subunit beta type 6 precursor (EC 3.4.25.1) (Proteasome subunit beta type 1) (20S proteasome beta subunit A-1) (Proteasome component CD) - Arabidopsis thaliana (Mouse-ear cress) :: Q2V3D4|Q2V3D4_ARATH Protein At4g31300 - Arabidopsis thaliana (Mouse-ear cress) :: E = L	0	-0.073	0.079	0.158
cso|Ctg2563.1	(M) :: Q8LD27|PSB6_ARATH Proteasome subunit beta type 6 precursor (EC 3.4.25.1) (Proteasome subunit beta type 1) (20S proteasome beta subunit A-1) (Proteasome component CD) - Arabidopsis thaliana (Mouse-ear cress) :: Q2V3D4|Q2V3D4_ARATH Protein At4g31300 - Arabidopsis thaliana (Mouse-ear cress) :: E = L	0	-0.128	-0.198	-0.061	1
vv|Ctg3074.1	(M) :: Q1SH80|Q1SH80_MEDTR RNA-binding region RNP-1 (RNA recognition motif) - Medicago truncatula (Barrel medic) :: Q94AC3|Q94AC3_ARATH AT4g36960/C7A10_400 - Arabidopsis thaliana (Mouse-ear cress) :: E = L	0	-0.004	0.015	0.157
vv|Ctg3074.1	(M) :: Q1SH80|Q1SH80_MEDTR RNA-binding region RNP-1 (RNA recognition motif) - Medicago truncatula (Barrel medic) :: Q94AC3|Q94AC3_ARATH AT4g36960/C7A10_400 - Arabidopsis thaliana (Mouse-ear cress) :: E = L	0	-0.183	-0.32	-0.282	1
vv|gi|56408607|gb|CX016859.1|CX016859	:: Q9FX54|Q9FX54_ARATH Putative glyceraldehyde-3-phosphate dehydrogenase (At1g13440/F13B4_8) - Arabidopsis thaliana (Mouse-ear cress) :: Q9XG67|Q9XG67_TOBAC Glyceraldehyde-3-phosphate dehydrogenase (EC 1.2.1.12) - Nicotiana tabacum (Common tobacco) :: E = L	0	0.191	0.034	0.156
vv|gi|56408607|gb|CX016859.1|CX016859	:: Q9FX54|Q9FX54_ARATH Putative glyceraldehyde-3-phosphate dehydrogenase (At1g13440/F13B4_8) - Arabidopsis thaliana (Mouse-ear cress) :: Q9XG67|Q9XG67_TOBAC Glyceraldehyde-3-phosphate dehydrogenase (EC 1.2.1.12) - Nicotiana tabacum (Common tobacco) :: E = L	0	0.17	0.09	0.099	1
vv|Ctg2906.1	(M) :: Q9SXJ6|Q9SXJ6_ARATH NClpP3 (ATP-dependent Clp protease proteolytic subunit ClpP3) (ATP-dependent Clp protease) - Arabidopsis thaliana (Mouse-ear cress) :: O82421|O82421_ARATH Clp protease (Fragment) - Arabidopsis thaliana (Mouse-ear cress) :: E = L	0	-0.062	-0.17	0.154
vv|Ctg2906.1	(M) :: Q9SXJ6|Q9SXJ6_ARATH NClpP3 (ATP-dependent Clp protease proteolytic subunit ClpP3) (ATP-dependent Clp protease) - Arabidopsis thaliana (Mouse-ear cress) :: O82421|O82421_ARATH Clp protease (Fragment) - Arabidopsis thaliana (Mouse-ear cress) :: E = L	0	-0.291	-0.33	-0.423	2
cso|Ctg2814.1	:: Q84XR5|Q84XR5_CATRO GCPE protein - Catharanthus roseus (Rosy periwinkle) (Madagascar periwinkle) :: Q0PUV7|Q0PUV7_STERE (E)-4-hydroxy-3-methylbut-2-enyl diphosphate synthase (EC 1.17.4.3) - Stevia rebaudiana (Stevia) :: E = L	0	-0.019	0.016	0.154
cso|Ctg2814.1	:: Q84XR5|Q84XR5_CATRO GCPE protein - Catharanthus roseus (Rosy periwinkle) (Madagascar periwinkle) :: Q0PUV7|Q0PUV7_STERE (E)-4-hydroxy-3-methylbut-2-enyl diphosphate synthase (EC 1.17.4.3) - Stevia rebaudiana (Stevia) :: E = L	0	0.049	0.184	0.203	1
ws|gi|47090408|gb|CN604664.1|CN604664	(M) :: Q9FLX7|NDUA5_ARATH Probable NADH dehydrogenase [ubiquinone] 1 alpha subcomplex subunit 5, mitochondrial precursor (EC 1.6.5.3) (EC 1.6.99.3) - Arabidopsis thaliana (Mouse-ear cress) :: Q8W544	0	0.705	-0.439	0.152
ws|gi|47090408|gb|CN604664.1|CN604664	(M) :: Q9FLX7|NDUA5_ARATH Probable NADH dehydrogenase [ubiquinone] 1 alpha subcomplex subunit 5, mitochondrial precursor (EC 1.6.5.3) (EC 1.6.99.3) - Arabidopsis thaliana (Mouse-ear cress) :: Q8W544	0	-0.374	-0.433	-0.442	3
css|Ctg1125.1	(M) :: Q93VI4|Q93VI4_ARATH Hypothetical protein At5g51120 (AT5g51120/MWD22_6) - Arabidopsis thaliana (Mouse-ear cress) :: Q8LG48|Q8LG48_ARATH Contains similarity to poly(A)-binding protein II - Arabidopsis thaliana (Mouse-ear cress) :: E = L	0	0.035	0.213	0.151
css|Ctg1125.1	(M) :: Q93VI4|Q93VI4_ARATH Hypothetical protein At5g51120 (AT5g51120/MWD22_6) - Arabidopsis thaliana (Mouse-ear cress) :: Q8LG48|Q8LG48_ARATH Contains similarity to poly(A)-binding protein II - Arabidopsis thaliana (Mouse-ear cress) :: E = L	0	-0.17	-0.178	0.147	1
csb|gi|30300500|gb|CB977294.1|CB977294	(M) :: Q9SAK4|SSDH_ARATH Succinate semialdehyde dehydrogenase, mitochondrial precursor (EC 1.2.1.24) (At-SSADH1) (NAD(+)-dependent succinic semialdehyde dehydrogenase) (Aldehyde dehydrogenase 5F1) - Arabidopsis thaliana (Mouse-ear cress) :: Q0E3I0|Q0E3I0_ORYSA Os02g0173900 protein - Oryza sativa (japonica cultivar-group) :: E = L	0	0.021	0.16	0.15
csb|gi|30300500|gb|CB977294.1|CB977294	(M) :: Q9SAK4|SSDH_ARATH Succinate semialdehyde dehydrogenase, mitochondrial precursor (EC 1.2.1.24) (At-SSADH1) (NAD(+)-dependent succinic semialdehyde dehydrogenase) (Aldehyde dehydrogenase 5F1) - Arabidopsis thaliana (Mouse-ear cress) :: Q0E3I0|Q0E3I0_ORYSA Os02g0173900 protein - Oryza sativa (japonica cultivar-group) :: E = L	0	0.182	0.099	-0.097	1
vv|Ctg12605.1	:: Q8LAF8|Q8LAF8_ARATH Fatty acid elongase-like protein (Cer2-like) - Arabidopsis thaliana (Mouse-ear cress) :: Q9LIS1|Q9LIS1_ARATH Fatty acid elongase-like protein (At3g23840) - Arabidopsis thaliana (Mouse-ear cress) :: E = L	0	-0.084	0.422	0.149
vv|Ctg12605.1	:: Q8LAF8|Q8LAF8_ARATH Fatty acid elongase-like protein (Cer2-like) - Arabidopsis thaliana (Mouse-ear cress) :: Q9LIS1|Q9LIS1_ARATH Fatty acid elongase-like protein (At3g23840) - Arabidopsis thaliana (Mouse-ear cress) :: E = L	0	0.113	0.21	0.222	1
ws|Ctg150.1	(M) :: O22518|RSSA_SOYBN 40S ribosomal protein SA (p40) - Glycine max (Soybean) :: O80377|RSSA_DAUCA 40S ribosomal protein SA (p40) - Daucus carota (Carrot) :: E = L	0	0.018	0.147	0.149
ws|Ctg150.1	(M) :: O22518|RSSA_SOYBN 40S ribosomal protein SA (p40) - Glycine max (Soybean) :: O80377|RSSA_DAUCA 40S ribosomal protein SA (p40) - Daucus carota (Carrot) :: E = L	0	0.382	0.495	0.466	2
csp|Ctg108.1	(M) :: Q9FZ01|Q9FZ01_VITVI Alcohol dehydrogenase 2 (EC 1.1.1.1) - Vitis vinifera (Grape) :: Q9M6B5|Q9M6B5_VITVI Alcohol dehydrogenase 6 - Vitis vinifera (Grape) :: E = L	0	-0.174	0.197	0.148
csp|Ctg108.1	(M) :: Q9FZ01|Q9FZ01_VITVI Alcohol dehydrogenase 2 (EC 1.1.1.1) - Vitis vinifera (Grape) :: Q9M6B5|Q9M6B5_VITVI Alcohol dehydrogenase 6 - Vitis vinifera (Grape) :: E = L	0	0.516	0.723	0.796	3
cso|Ctg1151.1	(M) :: Q0D568|Q0D568_ORYSA Os07g0577700 protein - Oryza sativa (japonica cultivar-group) :: Q6ZL94|SUCA_ORYSA Probable succinyl-CoA ligase [GDP-forming] subunit alpha, mitochondrial precursor (EC 6.2.1.4) (Succinyl-CoA synthetase subunit alpha) (SCS-alpha) - Oryza sativa (Rice) :: E = L	0	0.004	0.356	0.146
cso|Ctg1151.1	(M) :: Q0D568|Q0D568_ORYSA Os07g0577700 protein - Oryza sativa (japonica cultivar-group) :: Q6ZL94|SUCA_ORYSA Probable succinyl-CoA ligase [GDP-forming] subunit alpha, mitochondrial precursor (EC 6.2.1.4) (Succinyl-CoA synthetase subunit alpha) (SCS-alpha) - Oryza sativa (Rice) :: E = L	0	-0.011	0.119	0.17	1
css|gi|110397327|gb|EC963058.1|EC963058	:: Q6Z6E3|Q6Z6E3_ORYSA Hypothetical protein P0544H11.15 (Os02g0204000 protein) - Oryza sativa (japonica cultivar-group) :: Q9LSM3|Q9LSM3_ARATH Genomic DNA, chromosome 5, TAC clone:K21L13 (Hypothetical protein At5g65520) (Hypothetical protein At5g65520/K21L13_2) - Arabidopsis thaliana (Mouse-ear cress) :: E = L	0	0.028	0.007	0.146
css|gi|110397327|gb|EC963058.1|EC963058	:: Q6Z6E3|Q6Z6E3_ORYSA Hypothetical protein P0544H11.15 (Os02g0204000 protein) - Oryza sativa (japonica cultivar-group) :: Q9LSM3|Q9LSM3_ARATH Genomic DNA, chromosome 5, TAC clone:K21L13 (Hypothetical protein At5g65520) (Hypothetical protein At5g65520/K21L13_2) - Arabidopsis thaliana (Mouse-ear cress) :: E = L	0	-0.194	-0.438	-0.592	2
cso|Ctg340.1	:: Q6X5R6|Q6X5R6_9SOLA Lipoxygenase (Fragment) - Nicotiana attenuata :: O24370|O24370_SOLTU 13-lipoxygenase (EC 1.13.11.12) - Solanum tuberosum (Potato) :: E = L	0	0.171	-0.113	0.143
cso|Ctg340.1	:: Q6X5R6|Q6X5R6_9SOLA Lipoxygenase (Fragment) - Nicotiana attenuata :: O24370|O24370_SOLTU 13-lipoxygenase (EC 1.13.11.12) - Solanum tuberosum (Potato) :: E = L	0	0.434	0.593	0.566	2
csp|Ctg867.1	(M) :: Q1SLE0|Q1SLE0_MEDTR Ribosomal protein S5, bacterial and organelle form - Medicago truncatula (Barrel medic) :: Q84M35|Q84M35_ORYSA Putative 40S ribosomal protein S2 (Os03g0807800 protein) (40S ribosomal protein S2, putative, expressed) - Oryza sativa (japonica cultivar-group) :: E = L	0	0.016	0.357	0.139
csp|Ctg867.1	(M) :: Q1SLE0|Q1SLE0_MEDTR Ribosomal protein S5, bacterial and organelle form - Medicago truncatula (Barrel medic) :: Q84M35|Q84M35_ORYSA Putative 40S ribosomal protein S2 (Os03g0807800 protein) (40S ribosomal protein S2, putative, expressed) - Oryza sativa (japonica cultivar-group) :: E = L	0	0.254	0.318	0.395	2
csp|Ctg2129.1	(M) :: Q2L7C4|Q2L7C4_9MAGN Hypothetical protein - Vitis pseudoreticulata :: O48521|O48521_ARATH Hypothetical protein At2g42130 - Arabidopsis thaliana (Mouse-ear cress) :: E = L	0	-0.363	-0.492	0.138
csp|Ctg2129.1	(M) :: Q2L7C4|Q2L7C4_9MAGN Hypothetical protein - Vitis pseudoreticulata :: O48521|O48521_ARATH Hypothetical protein At2g42130 - Arabidopsis thaliana (Mouse-ear cress) :: E = L	0	-0.584	-0.537	-0.939	3
vvfl|gi|1840425|gb|AAB65840.	(M) :: Q43690|Q43690_VITVI Alcohol dehydrogenase (Alcohol dehydrogenase 1) (EC 1.1.1.1) - Vitis vinifera (Grape) :: Q9M6B5|Q9M6B5_VITVI Alcohol dehydrogenase 6 - Vitis vinifera (Grape) :: E = L	0	0.017	0.141	0.138
vvfl|gi|1840425|gb|AAB65840.	(M) :: Q43690|Q43690_VITVI Alcohol dehydrogenase (Alcohol dehydrogenase 1) (EC 1.1.1.1) - Vitis vinifera (Grape) :: Q9M6B5|Q9M6B5_VITVI Alcohol dehydrogenase 6 - Vitis vinifera (Grape) :: E = L	0	0.176	0.476	0.427	2
vv|Ctg2921.1	:: Q8GZD8|Q8GZD8_SOLLC Neutral leucine aminopeptidase preprotein precursor (EC 3.4.11.1) - Solanum lycopersicum (Tomato) (Lycopersicon esculentum) :: Q42876|AMPL2_SOLLC Leucine aminopeptidase 2, chloroplast precursor (EC 3.4.11.1) (LAP 2) (Leucyl aminopeptidase 2) (Proline aminopeptidase 2) (EC 3.4.11.5) (Prolyl aminopeptidase 2) - Solanum lycopersicum (Tomato) (Lycopersicon esculentum) :: E = L	0	0.053	0.13	0.136
vv|Ctg2921.1	:: Q8GZD8|Q8GZD8_SOLLC Neutral leucine aminopeptidase preprotein precursor (EC 3.4.11.1) - Solanum lycopersicum (Tomato) (Lycopersicon esculentum) :: Q42876|AMPL2_SOLLC Leucine aminopeptidase 2, chloroplast precursor (EC 3.4.11.1) (LAP 2) (Leucyl aminopeptidase 2) (Proline aminopeptidase 2) (EC 3.4.11.5) (Prolyl aminopeptidase 2) - Solanum lycopersicum (Tomato) (Lycopersicon esculentum) :: E = L	0	0.307	0.549	0.66	3
vv|Ctg4897.1	:: Q5VSV8|Q5VSV8_ORYSA OSJNBa0009P12.18 protein - Oryza sativa (Rice) :: Q01HH4|Q01HH4_ORYSA OSIGBa0142I02-OSIGBa0101B20.15 protein - Oryza sativa (Rice) :: E = L	0	0.08	0.244	0.134
vv|Ctg4897.1	:: Q5VSV8|Q5VSV8_ORYSA OSJNBa0009P12.18 protein - Oryza sativa (Rice) :: Q01HH4|Q01HH4_ORYSA OSIGBa0142I02-OSIGBa0101B20.15 protein - Oryza sativa (Rice) :: E = L	0	0.13	0.1	0.141	1
vv|Ctg1729.1	(M) :: O80816|O80816_ARATH T8F5.23 protein - Arabidopsis thaliana (Mouse-ear cress) :: Q8LDZ6|Q8LDZ6_ARATH Similar to gb|Z84386 anthranilate N-hydroxycinnamoyl/benzoyltransferase from Dianthus caryophyllus - Arabidopsis thaliana (Mouse-ear cress) :: E = L	0	-0.188	0.054	0.134
vv|Ctg1729.1	(M) :: O80816|O80816_ARATH T8F5.23 protein - Arabidopsis thaliana (Mouse-ear cress) :: Q8LDZ6|Q8LDZ6_ARATH Similar to gb|Z84386 anthranilate N-hydroxycinnamoyl/benzoyltransferase from Dianthus caryophyllus - Arabidopsis thaliana (Mouse-ear cress) :: E = L	0	-0.238	-0.145	0.105	1
vv|Ctg3476.1	(M) :: Q9SK66|Q9SK66_ARATH Putative NADH-ubiquinone oxireductase (Hypothetical protein) - Arabidopsis thaliana (Mouse-ear cress) :: Q6K6A4|Q6K6A4_ORYSA Putative NADH dehydrogenase (Os02g0816800 protein) - Oryza sativa (japonica cultivar-group) :: E = L	0	-0.024	0.067	0.132
vv|Ctg3476.1	(M) :: Q9SK66|Q9SK66_ARATH Putative NADH-ubiquinone oxireductase (Hypothetical protein) - Arabidopsis thaliana (Mouse-ear cress) :: Q6K6A4|Q6K6A4_ORYSA Putative NADH dehydrogenase (Os02g0816800 protein) - Oryza sativa (japonica cultivar-group) :: E = L	0	-0.169	-0.275	-0.258	1
vv|Ctg911.1_F=-2.1	(LC) (M) :: Q9MAT3|Q9MAT3_ARATH F13M7.16 protein (Hypothetical protein At1g04850) (Hypothetical protein) (Hypothetical protein F13M7.16) - Arabidopsis thaliana (Mouse-ear cress) :: Q1SDW9|Q1SDW9_MEDTR PUG; Zinc finger, C2H2-type; UBA-like - Medicago truncatula (Barrel medic) :: E = L	0	0.291	0.149	0.132
vv|Ctg911.1_F=-2.1	(LC) (M) :: Q9MAT3|Q9MAT3_ARATH F13M7.16 protein (Hypothetical protein At1g04850) (Hypothetical protein) (Hypothetical protein F13M7.16) - Arabidopsis thaliana (Mouse-ear cress) :: Q1SDW9|Q1SDW9_MEDTR PUG; Zinc finger, C2H2-type; UBA-like - Medicago truncatula (Barrel medic) :: E = L	0	0.068	0.136	0.314	2
vv|Ctg5885.1	(M) :: Q1S4P8|Q1S4P8_MEDTR Peptidase aspartic, catalytic; UBA-like - Medicago truncatula (Barrel medic) :: Q1EBV4|Q1EBV4_ARATH At3g13235 (Hypothetical protein At3g13235) - Arabidopsis thaliana (Mouse-ear cress) :: E = L	0	0.15	0.312	0.131
vv|Ctg5885.1	(M) :: Q1S4P8|Q1S4P8_MEDTR Peptidase aspartic, catalytic; UBA-like - Medicago truncatula (Barrel medic) :: Q1EBV4|Q1EBV4_ARATH At3g13235 (Hypothetical protein At3g13235) - Arabidopsis thaliana (Mouse-ear cress) :: E = L	0	0.374	0.674	0.374	2
vv|Ctg1711.1	(M) :: Q8L475|Q8L475_ARATH Hypothetical protein At1g74640 (Hypothetical protein) - Arabidopsis thaliana (Mouse-ear cress) :: Q9CA53|Q9CA53_ARATH Hypothetical protein F1M20.32 - Arabidopsis thaliana (Mouse-ear cress) :: E = L	0	0.224	0.245	0.131
vv|Ctg1711.1	(M) :: Q8L475|Q8L475_ARATH Hypothetical protein At1g74640 (Hypothetical protein) - Arabidopsis thaliana (Mouse-ear cress) :: Q9CA53|Q9CA53_ARATH Hypothetical protein F1M20.32 - Arabidopsis thaliana (Mouse-ear cress) :: E = L	0	0.453	0.563	0.803	2
vv|WIN112.C21_A11	:: Q9M997|Q9M997_ARATH F27J15.26 (Hypothetical protein F27K7.14) - Arabidopsis thaliana (Mouse-ear cress) :: Q5ZD97|Q5ZD97_ORYSA Hypothetical protein P0681B11.44 - Oryza sativa (japonica cultivar-group) :: E = L	0	0.242	0.285	0.129
vv|WIN112.C21_A11	:: Q9M997|Q9M997_ARATH F27J15.26 (Hypothetical protein F27K7.14) - Arabidopsis thaliana (Mouse-ear cress) :: Q5ZD97|Q5ZD97_ORYSA Hypothetical protein P0681B11.44 - Oryza sativa (japonica cultivar-group) :: E = L	0	0.291	0.11	0.083	1
vv|Ctg973.1	(M) :: Q9FEP0|Q9FEP0_9MAGN LYTB-like protein precursor - Adonis aestivalis var. palaestina :: Q2I6K1|Q2I6K1_STERE IPP/DMAPP synthase - Stevia rebaudiana (Stevia) :: E = L	0	-0.073	-0.242	0.128
vv|Ctg973.1	(M) :: Q9FEP0|Q9FEP0_9MAGN LYTB-like protein precursor - Adonis aestivalis var. palaestina :: Q2I6K1|Q2I6K1_STERE IPP/DMAPP synthase - Stevia rebaudiana (Stevia) :: E = L	0	0.519	0.662	0.853	3
css|Ctg1358.1	(M) :: Q3E953|Q3E953_ARATH Protein At5g25450 - Arabidopsis thaliana (Mouse-ear cress) :: P48502|UCR6_SOLTU Ubiquinol-cytochrome c reductase complex 14 kDa protein (EC 1.10.2.2) (CR14) - Solanum tuberosum (Potato) :: E = L	0	0.111	0.202	0.126
css|Ctg1358.1	(M) :: Q3E953|Q3E953_ARATH Protein At5g25450 - Arabidopsis thaliana (Mouse-ear cress) :: P48502|UCR6_SOLTU Ubiquinol-cytochrome c reductase complex 14 kDa protein (EC 1.10.2.2) (CR14) - Solanum tuberosum (Potato) :: E = L	0	0.021	-0.226	-0.267	1
vv|Ctg5037.1	(M) :: Q1SI14|Q1SI14_MEDTR Aspartyl-tRNA synthetase, class IIb; tRNA synthetase, class II (D, K and N) - Medicago truncatula (Barrel medic) :: Q9M084|Q9M084_ARATH Aspartate--tRNA ligase-like protein - Arabidopsis thaliana (Mouse-ear cress) :: E = L	0	-0.082	0.242	0.123
vv|Ctg5037.1	(M) :: Q1SI14|Q1SI14_MEDTR Aspartyl-tRNA synthetase, class IIb; tRNA synthetase, class II (D, K and N) - Medicago truncatula (Barrel medic) :: Q9M084|Q9M084_ARATH Aspartate--tRNA ligase-like protein - Arabidopsis thaliana (Mouse-ear cress) :: E = L	0	0.173	0.07	0.504	2
cso|Ctg1810.1	(M) :: Q1SYF3|Q1SYF3_MEDTR Inorganic pyrophosphatase - Medicago truncatula (Barrel medic) :: Q9LXC9|IPYR1_ARATH Soluble inorganic pyrophosphatase 1, chloroplast precursor (EC 3.6.1.1) (Pyrophosphate phospho-hydrolase 1) (PPase 1) (Chloroplast inorganic pyrophosphatase 1) - Arabidopsis thaliana (Mouse-ear cress) :: E = L	0	-0.001	-0.053	0.123
cso|Ctg1810.1	(M) :: Q1SYF3|Q1SYF3_MEDTR Inorganic pyrophosphatase - Medicago truncatula (Barrel medic) :: Q9LXC9|IPYR1_ARATH Soluble inorganic pyrophosphatase 1, chloroplast precursor (EC 3.6.1.1) (Pyrophosphate phospho-hydrolase 1) (PPase 1) (Chloroplast inorganic pyrophosphatase 1) - Arabidopsis thaliana (Mouse-ear cress) :: E = L	0	-0.028	-0.134	-0.049	1
vv|Ctg2889.1	:: Q9STE8|TC753_ARATH Protein TOC75-3, chloroplast precursor (75 kDa translocon at the outer-envelope-membrane of chloroplasts 3) (AtTOC75-III) - Arabidopsis thaliana (Mouse-ear cress) :: Q43715|TOC75_PEA Protein TOC75, chloroplast precursor (75 kDa translocon at the outer-envelope-membrane of chloroplasts) (Import intermediate associated protein of 75 kDa) (75 kDa chloroplast outer envelope prot…	0	0.019	0.115	0.122
vv|Ctg2889.1	:: Q9STE8|TC753_ARATH Protein TOC75-3, chloroplast precursor (75 kDa translocon at the outer-envelope-membrane of chloroplasts 3) (AtTOC75-III) - Arabidopsis thaliana (Mouse-ear cress) :: Q43715|TOC75_PEA Protein TOC75, chloroplast precursor (75 kDa translocon at the outer-envelope-membrane of chloroplasts) (Import intermediate associated protein of 75 kDa) (75 kDa chloroplast outer envelope prot…	0	-0.21	0.073	0.028	1
vv|Ctg633.1	(M) :: Q2PF01|Q2PF01_TRIPR Putative cytosolic factor - Trifolium pratense (Red clover) :: Q2Q0V7|Q2Q0V7_CUCPE Patellin 1 - Cucurbita pepo (Vegetable marrow) (Summer squash) :: E = L	0	0.227	0.554	0.122
vv|Ctg633.1	(M) :: Q2PF01|Q2PF01_TRIPR Putative cytosolic factor - Trifolium pratense (Red clover) :: Q2Q0V7|Q2Q0V7_CUCPE Patellin 1 - Cucurbita pepo (Vegetable marrow) (Summer squash) :: E = L	0	-0.856	-0.71	-1.24	2
csp|Ctg75.1	(M) :: Q40468|IF415_TOBAC Eukaryotic initiation factor 4A-15 (EC 3.6.1.-) (ATP-dependent RNA helicase eIF4A-15) (eIF-4A-15) - Nicotiana tabacum (Common tobacco) :: Q40465|IF411_TOBAC Eukaryotic initiation factor 4A-11 (EC 3.6.1.-) (ATP-dependent RNA helicase eIF4A-11) (eIF-4A-11) - Nicotiana tabacum (Common tobacco) :: E = L	0	-0.001	-0.071	0.118
csp|Ctg75.1	(M) :: Q40468|IF415_TOBAC Eukaryotic initiation factor 4A-15 (EC 3.6.1.-) (ATP-dependent RNA helicase eIF4A-15) (eIF-4A-15) - Nicotiana tabacum (Common tobacco) :: Q40465|IF411_TOBAC Eukaryotic initiation factor 4A-11 (EC 3.6.1.-) (ATP-dependent RNA helicase eIF4A-11) (eIF-4A-11) - Nicotiana tabacum (Common tobacco) :: E = L	0	0.226	0.352	0.454	2
vv|Ctg3287.1	(M) :: O82790|O82790_ARATH Expressed protein (Hypothetical protein At2g45990) - Arabidopsis thaliana (Mouse-ear cress) :: Q1SMU5|Q1SMU5_MEDTR Hypothetical protein - Medicago truncatula (Barrel medic) :: E = L	0	0.49	0.174	0.117
vv|Ctg3287.1	(M) :: O82790|O82790_ARATH Expressed protein (Hypothetical protein At2g45990) - Arabidopsis thaliana (Mouse-ear cress) :: Q1SMU5|Q1SMU5_MEDTR Hypothetical protein - Medicago truncatula (Barrel medic) :: E = L	0	0.423	0.613	0.598	2
vv|Ctg2092.1	(M) :: Q9FVD3|Q9FVD3_CITSI Hexokinase - Citrus sinensis (Sweet orange) :: Q6Q8A3|Q6Q8A3_TOBAC Hexokinase 4a (EC 2.7.1.1) - Nicotiana tabacum (Common tobacco) :: E = L SP	0	0.065	0.306	0.114
vv|Ctg2092.1	(M) :: Q9FVD3|Q9FVD3_CITSI Hexokinase - Citrus sinensis (Sweet orange) :: Q6Q8A3|Q6Q8A3_TOBAC Hexokinase 4a (EC 2.7.1.1) - Nicotiana tabacum (Common tobacco) :: E = L SP	0	0.13	0.131	0.131	1
vv|Ctg5583.1	:: Q1HDV6|Q1HDV6_VITVI GDHB glutamate dehydrogenase (EC 1.4.1.2) - Vitis vinifera (Grape) :: Q5F2M9|Q5F2M9_SOYBN Glutamate dehydrogenase 1 (EC 1.4.1.2) - Glycine max (Soybean) :: E = L	0	0.339	0.395	0.113
vv|Ctg5583.1	:: Q1HDV6|Q1HDV6_VITVI GDHB glutamate dehydrogenase (EC 1.4.1.2) - Vitis vinifera (Grape) :: Q5F2M9|Q5F2M9_SOYBN Glutamate dehydrogenase 1 (EC 1.4.1.2) - Glycine max (Soybean) :: E = L	0	0.148	0.074	-0.076	2
csp|Ctg81.1	(M) :: Q9ZU52|Q9ZU52_ARATH Putative aldolase (At2g01140) - Arabidopsis thaliana (Mouse-ear cress) :: Q94JJ0|Q94JJ0_ORYSA Putative plastidic aldolase (Os01g0118000 protein) - Oryza sativa (japonica cultivar-group) :: E = L	0	-0.022	-0.266	0.113
csp|Ctg81.1	(M) :: Q9ZU52|Q9ZU52_ARATH Putative aldolase (At2g01140) - Arabidopsis thaliana (Mouse-ear cress) :: Q94JJ0|Q94JJ0_ORYSA Putative plastidic aldolase (Os01g0118000 protein) - Oryza sativa (japonica cultivar-group) :: E = L	0	-0.166	-0.074	-0.013	1
vv|Ctg1738.1	:: P09469|VATA_DAUCA Vacuolar ATP synthase catalytic subunit A (EC 3.6.3.14) (V-ATPase subunit A) (Vacuolar proton pump subunit alpha) (V-ATPase 69 kDa subunit) - Daucus carota (Carrot) :: Q9SM09|VATA_CITUN Vacuolar ATP synthase catalytic subunit A (EC 3.6.3.14) (V-ATPase subunit A) (Vacuolar proton pump subunit alpha) (V-ATPase 69 kDa subunit) - Citrus unshiu (Satsuma orange) :: E = L	0	-0.083	0.045	0.113
vv|Ctg1738.1	:: P09469|VATA_DAUCA Vacuolar ATP synthase catalytic subunit A (EC 3.6.3.14) (V-ATPase subunit A) (Vacuolar proton pump subunit alpha) (V-ATPase 69 kDa subunit) - Daucus carota (Carrot) :: Q9SM09|VATA_CITUN Vacuolar ATP synthase catalytic subunit A (EC 3.6.3.14) (V-ATPase subunit A) (Vacuolar proton pump subunit alpha) (V-ATPase 69 kDa subunit) - Citrus unshiu (Satsuma orange) :: E = L	0	0.123	0.141	0.23	1
cso|Ctg2016.1	(M) :: P28734|AATC_DAUCA Aspartate aminotransferase, cytoplasmic (EC 2.6.1.1) (Transaminase A) - Daucus carota (Carrot) :: Q0JJ47|Q0JJ47_ORYSA Os01g0760600 protein - Oryza sativa (japonica cultivar-group) :: E = L	0	-0.136	0.009	0.112
cso|Ctg2016.1	(M) :: P28734|AATC_DAUCA Aspartate aminotransferase, cytoplasmic (EC 2.6.1.1) (Transaminase A) - Daucus carota (Carrot) :: Q0JJ47|Q0JJ47_ORYSA Os01g0760600 protein - Oryza sativa (japonica cultivar-group) :: E = L	0	0.268	0.336	0.444	2
ws|Ctg515.1	(M) :: Q9ZQY2|Q9ZQY2_MAIZE Pyruvate dehydrogenase E1 beta subunit isoform 2 (EC 1.2.4.1) - Zea mays (Maize) :: Q6Z1G7|Q6Z1G7_ORYSA Putative pyruvate dehydrogenase E1 beta subunit isoform 1 protein (Os08g0536000 protein) - Oryza sativa (japonica cultivar-group) :: E = L	0	0.134	0.187	0.112
ws|Ctg515.1	(M) :: Q9ZQY2|Q9ZQY2_MAIZE Pyruvate dehydrogenase E1 beta subunit isoform 2 (EC 1.2.4.1) - Zea mays (Maize) :: Q6Z1G7|Q6Z1G7_ORYSA Putative pyruvate dehydrogenase E1 beta subunit isoform 1 protein (Os08g0536000 protein) - Oryza sativa (japonica cultivar-group) :: E = L	0	0.378	0.293	0.282	1
css|Ctg1037.1	:: Q8LB30|Q8LB30_ARATH DAG protein, putative - Arabidopsis thaliana (Mouse-ear cress) :: Q9LPZ1|Q9LPZ1_ARATH T23J18.10 (Putative DAG protein) (Hypothetical protein At1g11430/T23J18_10) - Arabidopsis thaliana (Mouse-ear cress) :: E = L	0	-0.158	0.064	0.11
css|Ctg1037.1	:: Q8LB30|Q8LB30_ARATH DAG protein, putative - Arabidopsis thaliana (Mouse-ear cress) :: Q9LPZ1|Q9LPZ1_ARATH T23J18.10 (Putative DAG protein) (Hypothetical protein At1g11430/T23J18_10) - Arabidopsis thaliana (Mouse-ear cress) :: E = L	0	0.058	-0.067	-0.056	1
vv|Ctg2423.1	:: Q93YZ7|Q93YZ7_ARATH At2g31810/F20M17.15 - Arabidopsis thaliana (Mouse-ear cress) :: Q3E6W5|Q3E6W5_ARATH Protein At2g31810 - Arabidopsis thaliana (Mouse-ear cress) :: E = L	0	0.258	0.141	0.109
vv|Ctg2423.1	:: Q93YZ7|Q93YZ7_ARATH At2g31810/F20M17.15 - Arabidopsis thaliana (Mouse-ear cress) :: Q3E6W5|Q3E6W5_ARATH Protein At2g31810 - Arabidopsis thaliana (Mouse-ear cress) :: E = L	0	0.049	0.103	0.109	1
cso|gi|110379185|gb|EC944364.1|EC944364	(M) :: Q6NQE2|Q6NQE2_ARATH Hypothetical protein At4g27270 - Arabidopsis thaliana (Mouse-ear cress) :: Q8L5Q7|Q8L5Q7_CICAR Putative quinone oxidoreductase (EC 1.6.5.5) - Cicer arietinum (Chickpea) (Garbanzo) :: E = L	0	0.35	-0.151	0.104
cso|gi|110379185|gb|EC944364.1|EC944364	(M) :: Q6NQE2|Q6NQE2_ARATH Hypothetical protein At4g27270 - Arabidopsis thaliana (Mouse-ear cress) :: Q8L5Q7|Q8L5Q7_CICAR Putative quinone oxidoreductase (EC 1.6.5.5) - Cicer arietinum (Chickpea) (Garbanzo) :: E = L	0	0.516	0.654	1.075	2
ws|Ctg4.1	(M) :: Q9FS43|Q9FS43_VITVI Pathogenesis-related protein 10 - Vitis vinifera (Grape) :: Q9FS42|Q9FS42_VITVI Pathogenesis-related protein 10 - Vitis vinifera (Grape) :: E = L	0	-0.101	0.041	0.103
ws|Ctg4.1	(M) :: Q9FS43|Q9FS43_VITVI Pathogenesis-related protein 10 - Vitis vinifera (Grape) :: Q9FS42|Q9FS42_VITVI Pathogenesis-related protein 10 - Vitis vinifera (Grape) :: E = L	0	-0.092	-0.257	-0.304	1
vvfl|gi|28629126|gb|AAO49473.	(M) :: Q84U32|Q84U32_VITVI Putative serine/threonine kinase - Vitis vinifera (Grape) :: Q94AZ4|Q94AZ4_ARATH At1g12310/F5O11_2 - Arabidopsis thaliana (Mouse-ear cress) :: E = L	0	0.122	0.378	0.101
vvfl|gi|28629126|gb|AAO49473.	(M) :: Q84U32|Q84U32_VITVI Putative serine/threonine kinase - Vitis vinifera (Grape) :: Q94AZ4|Q94AZ4_ARATH At1g12310/F5O11_2 - Arabidopsis thaliana (Mouse-ear cress) :: E = L	0	-0.133	-0.418	-0.437	1
vvfl|gi|122230330|sp|Q0ZIY2|RK14_VITVI	(M) :: Q0ZIY2|RK14_VITVI Chloroplast 50S ribosomal protein L14 - Vitis vinifera (Grape) :: A0A372|RK14_COFAR Chloroplast 50S ribosomal protein L14 - Coffea arabica (Coffee) :: E = L	0	0.091	-0.026	0.101
vvfl|gi|122230330|sp|Q0ZIY2|RK14_VITVI	(M) :: Q0ZIY2|RK14_VITVI Chloroplast 50S ribosomal protein L14 - Vitis vinifera (Grape) :: A0A372|RK14_COFAR Chloroplast 50S ribosomal protein L14 - Coffea arabica (Coffee) :: E = L	0	0.396	-0.245	-0.541	2
cso|Ctg3600.1	(M) :: Q0DWH1|Q0DWH1_ORYSA Os02g0815500 protein - Oryza sativa (japonica cultivar-group) :: P93436|ADHX_ORYSA Alcohol dehydrogenase class 3 (EC 1.1.1.1) (Alcohol dehydrogenase class III) (S-(hydroxymethyl)glutathione dehydrogenase) (EC 1.1.1.284) (Glutathione-dependent formaldehyde dehydrogenase) (FDH) (FALDH) (GSH-FDH) - Oryza sativa (Rice) :: E = L	0	-0.039	0.257	0.099
cso|Ctg3600.1	(M) :: Q0DWH1|Q0DWH1_ORYSA Os02g0815500 protein - Oryza sativa (japonica cultivar-group) :: P93436|ADHX_ORYSA Alcohol dehydrogenase class 3 (EC 1.1.1.1) (Alcohol dehydrogenase class III) (S-(hydroxymethyl)glutathione dehydrogenase) (EC 1.1.1.284) (Glutathione-dependent formaldehyde dehydrogenase) (FDH) (FALDH) (GSH-FDH) - Oryza sativa (Rice) :: E = L	0	0.412	0.593	0.513	2
vv|Ctg773.1	(M) :: O80763|O80763_ARATH T13D8.29 protein (Hypothetical protein At1g60420) - Arabidopsis thaliana (Mouse-ear cress) :: Q8LB68|Q8LB68_ARATH PDI-like protein - Arabidopsis thaliana (Mouse-ear cress) :: E = L	0	0.05	0.042	0.095
vv|Ctg773.1	(M) :: O80763|O80763_ARATH T13D8.29 protein (Hypothetical protein At1g60420) - Arabidopsis thaliana (Mouse-ear cress) :: Q8LB68|Q8LB68_ARATH PDI-like protein - Arabidopsis thaliana (Mouse-ear cress) :: E = L	0	-0.379	-0.123	-0.289	1
css|gi|110401960|gb|EC968588.1|EC968588	(M) :: Q9SYV0|Q9SYV0_SOLLC 17.6 kD class I small heat shock protein (Type I small heat shock protein 17.6 kDa isoform) - Solanum lycopersicum (Tomato) (Lycopersicon esculentum) :: Q9SYU8|Q9SYU8_SOLLC 17.7 kD class I small heat shock protein (Type I small heat shock protein 17.7 kDa I2I isoform) - Solanum lycopersicum (Tomato) (Lycopersicon esculentum) :: E = L	0	-0.399	-1.183	0.095
css|gi|110401960|gb|EC968588.1|EC968588	(M) :: Q9SYV0|Q9SYV0_SOLLC 17.6 kD class I small heat shock protein (Type I small heat shock protein 17.6 kDa isoform) - Solanum lycopersicum (Tomato) (Lycopersicon esculentum) :: Q9SYU8|Q9SYU8_SOLLC 17.7 kD class I small heat shock protein (Type I small heat shock protein 17.7 kDa I2I isoform) - Solanum lycopersicum (Tomato) (Lycopersicon esculentum) :: E = L	0	-0.391	-0.697	-1.847	1
cso|Ctg5226.1	(M) :: Q8H0Y1|Q8H0Y1_ARATH Hypothetical protein At5g42960 (Hypothetical protein) - Arabidopsis thaliana (Mouse-ear cress) :: Q9FMM2|Q9FMM2_ARATH Gb|AAF69166.1 - Arabidopsis thaliana (Mouse-ear cress) :: E = L	0	-0.026	0.005	0.095
cso|Ctg5226.1	(M) :: Q8H0Y1|Q8H0Y1_ARATH Hypothetical protein At5g42960 (Hypothetical protein) - Arabidopsis thaliana (Mouse-ear cress) :: Q9FMM2|Q9FMM2_ARATH Gb|AAF69166.1 - Arabidopsis thaliana (Mouse-ear cress) :: E = L	0	-0.04	-0.084	-0.047	1
vv|Ctg511.1	(M) :: Q9LKA4|Q9LKA4_ARATH Similarity to RNA-binding protein (Putative RNA-binding protein) - Arabidopsis thaliana (Mouse-ear cress) :: Q5ZDX8|Q5ZDX8_ORYSA Heterogeneous nuclear ribonucleoprotein A2/B1-like (Os01g0614500 protein) - Oryza sativa (japonica cultivar-group) :: E = L	0	0.006	0.042	0.094
vv|Ctg511.1	(M) :: Q9LKA4|Q9LKA4_ARATH Similarity to RNA-binding protein (Putative RNA-binding protein) - Arabidopsis thaliana (Mouse-ear cress) :: Q5ZDX8|Q5ZDX8_ORYSA Heterogeneous nuclear ribonucleoprotein A2/B1-like (Os01g0614500 protein) - Oryza sativa (japonica cultivar-group) :: E = L	0	-0.149	-0.22	-0.181	1
vv|Ctg2710.1	:: Q65XW4|Q65XW4_ORYSA Putative 3-beta hydroxysteroid dehydrogenase/isomerase (Os05g0110300 protein) - Oryza sativa (japonica cultivar-group) :: Q94HJ5|Q94HJ5_ORYSA Putative 3-beta hydroxysteroid dehydrogenase/isomerase protein - Oryza sativa (Rice) :: E = L	0	-0.058	-0.24	0.094
vv|Ctg2710.1	:: Q65XW4|Q65XW4_ORYSA Putative 3-beta hydroxysteroid dehydrogenase/isomerase (Os05g0110300 protein) - Oryza sativa (japonica cultivar-group) :: Q94HJ5|Q94HJ5_ORYSA Putative 3-beta hydroxysteroid dehydrogenase/isomerase protein - Oryza sativa (Rice) :: E = L	0	-0.087	-0.093	0.006	1
cso|gi|122689930|gb|EC946575.1|EC946575	:: Q9ZSP3|Q9ZSP3_TOBAC Chaperone GrpE type 2 - Nicotiana tabacum (Common tobacco) :: Q9ZSP4|Q9ZSP4_TOBAC Chaperone GrpE type 1 - Nicotiana tabacum (Common tobacco) :: E = L	0	0.099	0.273	0.092
cso|gi|122689930|gb|EC946575.1|EC946575	:: Q9ZSP3|Q9ZSP3_TOBAC Chaperone GrpE type 2 - Nicotiana tabacum (Common tobacco) :: Q9ZSP4|Q9ZSP4_TOBAC Chaperone GrpE type 1 - Nicotiana tabacum (Common tobacco) :: E = L	0	-0.515	-0.641	-0.474	2
vv|Ctg7823.1	(M) :: Q56ZQ3|VSR4_ARATH Vacuolar sorting receptor 4 precursor (AtVSR4) (Epidermal growth factor receptor-like protein 2b) (AtELP2b) (BP80-like protein a) (AtBP80a) - Arabidopsis thaliana (Mouse-ear cress) :: O80977|VSR3_ARATH Vacuolar sorting receptor 3 precursor (AtVSR3) (Epidermal growth factor receptor-like protein 2a) (AtELP2a) (BP80-like protein a') (AtBP80a') - Arabidopsis thaliana (Mouse-…	0	0.012	-0.042	0.088
vv|Ctg7823.1	(M) :: Q56ZQ3|VSR4_ARATH Vacuolar sorting receptor 4 precursor (AtVSR4) (Epidermal growth factor receptor-like protein 2b) (AtELP2b) (BP80-like protein a) (AtBP80a) - Arabidopsis thaliana (Mouse-ear cress) :: O80977|VSR3_ARATH Vacuolar sorting receptor 3 precursor (AtVSR3) (Epidermal growth factor receptor-like protein 2a) (AtELP2a) (BP80-like protein a') (AtBP80a') - Arabidopsis thaliana (Mouse-…	0	-0.27	-0.411	-0.312	2
vv|Ctg1785.1	:: Q1SL91|Q1SL91_MEDTR Initiation factor eIF-4 gamma, middle; Initiation factor eIF-4 gamma, MA3 - Medicago truncatula (Barrel medic) :: Q1RZB6|Q1RZB6_MEDTR Initiation factor eIF-4 gamma, middle; Initiation factor eIF-4 gamma, MA3 - Medicago truncatula (Barrel medic) :: E = L	0	0.076	0.261	0.087
vv|Ctg1785.1	:: Q1SL91|Q1SL91_MEDTR Initiation factor eIF-4 gamma, middle; Initiation factor eIF-4 gamma, MA3 - Medicago truncatula (Barrel medic) :: Q1RZB6|Q1RZB6_MEDTR Initiation factor eIF-4 gamma, middle; Initiation factor eIF-4 gamma, MA3 - Medicago truncatula (Barrel medic) :: E = L	0	0.407	0.501	0.488	2
vv|Ctg1305.1	:: Q9C6D2|Q9C6D2_ARATH Hypothetical protein F10F5.1 (At1g49820/F10F5_1) - Arabidopsis thaliana (Mouse-ear cress) :: Q7XR61|Q7XR61_ORYSA OSJNBa0043A12.24 protein (Os04g0669800 protein) - Oryza sativa (japonica cultivar-group) :: E = L	0	0.378	0.1	0.086
vv|Ctg1305.1	:: Q9C6D2|Q9C6D2_ARATH Hypothetical protein F10F5.1 (At1g49820/F10F5_1) - Arabidopsis thaliana (Mouse-ear cress) :: Q7XR61|Q7XR61_ORYSA OSJNBa0043A12.24 protein (Os04g0669800 protein) - Oryza sativa (japonica cultivar-group) :: E = L	0	0.259	0.335	0.215	2
cso|Ctg2908.1	(M) :: P30236|HSP41_SOYBN 22.0 kDa class IV heat shock protein precursor - Glycine max (Soybean) :: Q38806|Q38806_ARATH AtHSP22.0 precursor (Heat shock protein 22.0) (At4g10250) (T9A4.7 protein) - Arabidopsis thaliana (Mouse-ear cress) :: E = L SP	0	0.205	-0.307	0.086
cso|Ctg2908.1	(M) :: P30236|HSP41_SOYBN 22.0 kDa class IV heat shock protein precursor - Glycine max (Soybean) :: Q38806|Q38806_ARATH AtHSP22.0 precursor (Heat shock protein 22.0) (At4g10250) (T9A4.7 protein) - Arabidopsis thaliana (Mouse-ear cress) :: E = L SP	0	-0.073	-0.628	-1.53	3
vv|Ctg2727.1	:: Q9C8G5|Q9C8G5_ARATH Hypothetical protein T4K22.4 (Hypothetical protein At1g30360) - Arabidopsis thaliana (Mouse-ear cress) :: Q94II2|Q94II2_ARATH ERD4 protein (Fragment) - Arabidopsis thaliana (Mouse-ear cress) :: E = L	0	0.237	0.482	0.086
vv|Ctg2727.1	:: Q9C8G5|Q9C8G5_ARATH Hypothetical protein T4K22.4 (Hypothetical protein At1g30360) - Arabidopsis thaliana (Mouse-ear cress) :: Q94II2|Q94II2_ARATH ERD4 protein (Fragment) - Arabidopsis thaliana (Mouse-ear cress) :: E = L	0	-0.189	0.146	0.116	1
ws|Ctg1259.1	:: Q0WUV8|Q0WUV8_ARATH Mitochondrial elongation factor Tu - Arabidopsis thaliana (Mouse-ear cress) :: Q9ZT91|EFTM_ARATH Elongation factor Tu, mitochondrial precursor - Arabidopsis thaliana (Mouse-ear cress) :: E = L	0	0.119	0.151	0.085
ws|Ctg1259.1	:: Q0WUV8|Q0WUV8_ARATH Mitochondrial elongation factor Tu - Arabidopsis thaliana (Mouse-ear cress) :: Q9ZT91|EFTM_ARATH Elongation factor Tu, mitochondrial precursor - Arabidopsis thaliana (Mouse-ear cress) :: E = L	0	0.16	0	-0.018	1
cso|Ctg475.1	(M) :: A2TJV6|A2TJV6_CUCSA Chloroplast HSP70 - Cucumis sativus (Cucumber) :: O50036|O50036_SPIOL Heat shock 70 protein - Spinacia oleracea (Spinach) :: E = L	0	-0.093	-0.384	0.085
cso|Ctg475.1	(M) :: A2TJV6|A2TJV6_CUCSA Chloroplast HSP70 - Cucumis sativus (Cucumber) :: O50036|O50036_SPIOL Heat shock 70 protein - Spinacia oleracea (Spinach) :: E = L	0	0.029	0.041	0.103	1
csp|Ctg185.1_F=1.1	(LC) (M) :: Q8VWQ0|Q8VWQ0_GOSHI Putative serine carboxypeptidase - Gossypium hirsutum (Upland cotton) :: Q8L6A7|Q8L6A7_THECC Carboxypeptidase type III - Theobroma cacao (Cacao) (Cocoa) :: E = L SP	0	0.007	-0.098	0.084
csp|Ctg185.1_F=1.1	(LC) (M) :: Q8VWQ0|Q8VWQ0_GOSHI Putative serine carboxypeptidase - Gossypium hirsutum (Upland cotton) :: Q8L6A7|Q8L6A7_THECC Carboxypeptidase type III - Theobroma cacao (Cacao) (Cocoa) :: E = L SP	0	-0.076	-0.032	-0.123	1
ws|Ctg221.1	(M) :: Q8S4X2|Q8S4X2_PEA Ribulose-5-phosphate-3-epimerase - Pisum sativum (Garden pea) :: Q43157|RPE_SPIOL Ribulose-phosphate 3-epimerase, chloroplast precursor (EC 5.1.3.1) (Pentose-5-phosphate 3-epimerase) (PPE) (RPE) (R5P3E) - Spinacia oleracea (Spinach) :: E = L	0	0.019	0.105	0.084
ws|Ctg221.1	(M) :: Q8S4X2|Q8S4X2_PEA Ribulose-5-phosphate-3-epimerase - Pisum sativum (Garden pea) :: Q43157|RPE_SPIOL Ribulose-phosphate 3-epimerase, chloroplast precursor (EC 5.1.3.1) (Pentose-5-phosphate 3-epimerase) (PPE) (RPE) (R5P3E) - Spinacia oleracea (Spinach) :: E = L	0	-0.071	-0.193	-0.412	1
css|gi|110401562|gb|EC968175.1|EC968175	(M) :: Q39819|Q39819_SOYBN Hsp22.3 - Glycine max (Soybean) :: Q41218|Q41218_SOLTU Small heat-shock protein homolog protein - Solanum tuberosum (Potato) :: E = L SP	0	0.03	-0.786	0.084
css|gi|110401562|gb|EC968175.1|EC968175	(M) :: Q39819|Q39819_SOYBN Hsp22.3 - Glycine max (Soybean) :: Q41218|Q41218_SOLTU Small heat-shock protein homolog protein - Solanum tuberosum (Potato) :: E = L SP	0	0.056	-0.3	-0.65	2
cso|Ctg951.1	(M) :: Q9FWX0|Q9FWX0_ARATH T28K15.4 protein (At1g12230) (Expressed protein) - Arabidopsis thaliana (Mouse-ear cress) :: Q7XAS4|Q7XAS4_GOSHI Transaldolase - Gossypium hirsutum (Upland cotton) :: E = L	0	0.146	-0.118	0.082
cso|Ctg951.1	(M) :: Q9FWX0|Q9FWX0_ARATH T28K15.4 protein (At1g12230) (Expressed protein) - Arabidopsis thaliana (Mouse-ear cress) :: Q7XAS4|Q7XAS4_GOSHI Transaldolase - Gossypium hirsutum (Upland cotton) :: E = L	0	-0.065	-0.137	-0.181	1
vv|Ctg1672.1	(M) :: Q1RVE5|Q1RVE5_MEDTR Ubiquitin family, putative - Medicago truncatula (Barrel medic) :: Q9SII8|Q9SII8_ARATH Putative ubiquitin protein - Arabidopsis thaliana (Mouse-ear cress) :: E = L	0	0.263	0.007	0.078
vv|Ctg1672.1	(M) :: Q1RVE5|Q1RVE5_MEDTR Ubiquitin family, putative - Medicago truncatula (Barrel medic) :: Q9SII8|Q9SII8_ARATH Putative ubiquitin protein - Arabidopsis thaliana (Mouse-ear cress) :: E = L	0	0.279	0.402	0.398	2
vv|Ctg5902.1	(M) :: Q01899|HSP7M_PHAVU Heat shock 70 kDa protein, mitochondrial precursor - Phaseolus vulgaris (Kidney bean) (French bean) :: P37900|HSP7M_PEA Heat shock 70 kDa protein, mitochondrial precursor - Pisum sativum (Garden pea) :: E = L	0	-0.124	-0.163	0.077
vv|Ctg5902.1	(M) :: Q01899|HSP7M_PHAVU Heat shock 70 kDa protein, mitochondrial precursor - Phaseolus vulgaris (Kidney bean) (French bean) :: P37900|HSP7M_PEA Heat shock 70 kDa protein, mitochondrial precursor - Pisum sativum (Garden pea) :: E = L	0	-0.031	-0.166	-0.259	1
vvfl|gi|76559894|tpe|CAI56334.	(M) :: Q3KN68|Q3KN68_VITVI Isoflavone reductase-like protein 5 - Vitis vinifera (Grape) :: Q3KN67|Q3KN67_VITVI Isoflavone reductase-like protein 6 - Vitis vinifera (Grape) :: E = L	0	-0.124	-0.083	0.075
vvfl|gi|76559894|tpe|CAI56334.	(M) :: Q3KN68|Q3KN68_VITVI Isoflavone reductase-like protein 5 - Vitis vinifera (Grape) :: Q3KN67|Q3KN67_VITVI Isoflavone reductase-like protein 6 - Vitis vinifera (Grape) :: E = L	0	-0.112	-0.25	-0.178	1
vvfl|gi|56611102|gb|AAW03958.	(M) :: Q93YI8|Q93YI8_CORAV Lipoxygenase (EC 1.13.11.12) - Corylus avellana (European hazel) :: Q9LEA9|Q9LEA9_PRUDU Lipoxygenase (EC 1.13.11.12) - Prunus dulcis (Almond) (Prunus amygdalus) :: E = L	0	-0.005	0.165	0.072
vvfl|gi|56611102|gb|AAW03958.	(M) :: Q93YI8|Q93YI8_CORAV Lipoxygenase (EC 1.13.11.12) - Corylus avellana (European hazel) :: Q9LEA9|Q9LEA9_PRUDU Lipoxygenase (EC 1.13.11.12) - Prunus dulcis (Almond) (Prunus amygdalus) :: E = L	0	0.196	0.427	0.509	2
css|Ctg362.1	(M) :: Q39929|Q39929_HELAN 18.6 kDa heat-shock protein - Helianthus annuus (Common sunflower) :: Q40867|Q40867_PENAM Heat shock protein 17.9 - Pennisetum americanum (Pearl millet) :: E = L	0	-0.224	-0.737	0.067
css|Ctg362.1	(M) :: Q39929|Q39929_HELAN 18.6 kDa heat-shock protein - Helianthus annuus (Common sunflower) :: Q40867|Q40867_PENAM Heat shock protein 17.9 - Pennisetum americanum (Pearl millet) :: E = L	0	-0.335	-0.706	-1.386	2
vv|Ctg4797.1	:: Q9FF91|Q9FF91_ARATH Arabidopsis thaliana genomic DNA, chromosome 5, P1 clone:MRO11 - Arabidopsis thaliana (Mouse-ear cress) :: Q8H149|Q8H149_ARATH Hypothetical protein At5g23890 - Arabidopsis thaliana (Mouse-ear cress) :: E = L	0	0.01	-0.239	0.065
vv|Ctg4797.1	:: Q9FF91|Q9FF91_ARATH Arabidopsis thaliana genomic DNA, chromosome 5, P1 clone:MRO11 - Arabidopsis thaliana (Mouse-ear cress) :: Q8H149|Q8H149_ARATH Hypothetical protein At5g23890 - Arabidopsis thaliana (Mouse-ear cress) :: E = L	0	-0.168	-0.015	0.054	1
css|Ctg737.1	(M) :: Q40089|ATP4_IPOBA ATP synthase delta' chain, mitochondrial precursor (EC 3.6.3.14) - Ipomoea batatas (Sweet potato) (Batate) :: A1YN04|A1YN04_BRACM Hydrogen-transporting ATP synthase - Brassica campestris (Field mustard) :: E = L	0	-0.044	-0.125	0.064
css|Ctg737.1	(M) :: Q40089|ATP4_IPOBA ATP synthase delta' chain, mitochondrial precursor (EC 3.6.3.14) - Ipomoea batatas (Sweet potato) (Batate) :: A1YN04|A1YN04_BRACM Hydrogen-transporting ATP synthase - Brassica campestris (Field mustard) :: E = L	0	-0.044	-0.206	-0.275	1
cso|Ctg2081.1	(M) :: Q69LQ9|Q69LQ9_ORYSA Hypothetical protein OSJNBa0063H21.109 (Os08g0299000 protein) - Oryza sativa (japonica cultivar-group) :: Q9SIR5|Q9SIR5_ARATH Expressed protein (Hypothetical protein At2g25280) (Hypothetical protein) - Arabidopsis thaliana (Mouse-ear cress) :: E = L	0	0.334	-0.102	0.064
cso|Ctg2081.1	(M) :: Q69LQ9|Q69LQ9_ORYSA Hypothetical protein OSJNBa0063H21.109 (Os08g0299000 protein) - Oryza sativa (japonica cultivar-group) :: Q9SIR5|Q9SIR5_ARATH Expressed protein (Hypothetical protein At2g25280) (Hypothetical protein) - Arabidopsis thaliana (Mouse-ear cress) :: E = L	0	0.673	0.74	0.712	2
vv|Ctg1375.1	(M) :: Q9SZ83|Y4967_ARATH Probable oxidoreductase At4g09670 (EC 1.-.-.-) - Arabidopsis thaliana (Mouse-ear cress) :: Q39684|Q39684_DAUCA AX110P - Daucus carota (Carrot) :: E = L	0	0.05	-0.199	0.063
vv|Ctg1375.1	(M) :: Q9SZ83|Y4967_ARATH Probable oxidoreductase At4g09670 (EC 1.-.-.-) - Arabidopsis thaliana (Mouse-ear cress) :: Q39684|Q39684_DAUCA AX110P - Daucus carota (Carrot) :: E = L	0	0.438	0.544	0.486	2
cso|Ctg1334.1	(M) :: Q9LNB6|Q9LNB6_ARATH F5O11.2 (At1g12270/F5O11_1) - Arabidopsis thaliana (Mouse-ear cress) :: Q9STH1|Q9STH1_ARATH Stress-induced protein sti1-like protein - Arabidopsis thaliana (Mouse-ear cress) :: E = L	0	0.116	-0.068	0.063
cso|Ctg1334.1	(M) :: Q9LNB6|Q9LNB6_ARATH F5O11.2 (At1g12270/F5O11_1) - Arabidopsis thaliana (Mouse-ear cress) :: Q9STH1|Q9STH1_ARATH Stress-induced protein sti1-like protein - Arabidopsis thaliana (Mouse-ear cress) :: E = L	0	0.502	0.486	0.4	2
cso|Ctg392.1	(M) :: Q8L470|Q8L470_SOLLC Small heat shock protein - Solanum lycopersicum (Tomato) (Lycopersicon esculentum) :: Q8L7T2|Q8L7T2_SOLLC Small heat shock protein - Solanum lycopersicum (Tomato) (Lycopersicon esculentum) :: E = L	0	-0.025	-0.573	0.061
cso|Ctg392.1	(M) :: Q8L470|Q8L470_SOLLC Small heat shock protein - Solanum lycopersicum (Tomato) (Lycopersicon esculentum) :: Q8L7T2|Q8L7T2_SOLLC Small heat shock protein - Solanum lycopersicum (Tomato) (Lycopersicon esculentum) :: E = L	0	-0.252	-0.635	-1.35	2
csp|Ctg2834.1	(M) :: Q9SXU1|PSA7_CICAR Proteasome subunit alpha type 7 (EC 3.4.25.1) (20S proteasome alpha subunit D) (20S proteasome subunit alpha-4) - Cicer arietinum (Chickpea) (Garbanzo) :: Q2V988|Q2V988_SOLTU Proteasome-like protein alpha subunit-like - Solanum tuberosum (Potato) :: E = L	0	0.32	0.143	0.06
csp|Ctg2834.1	(M) :: Q9SXU1|PSA7_CICAR Proteasome subunit alpha type 7 (EC 3.4.25.1) (20S proteasome alpha subunit D) (20S proteasome subunit alpha-4) - Cicer arietinum (Chickpea) (Garbanzo) :: Q2V988|Q2V988_SOLTU Proteasome-like protein alpha subunit-like - Solanum tuberosum (Potato) :: E = L	0	-0.037	-0.142	-0.104	1
vv|Ctg5305.1	(M) :: Q5WMY1|Q5WMY1_ORYSA Hypothetical protein P0431G05.7 (Os05g0155300 protein) - Oryza sativa (japonica cultivar-group) :: Q9LIG6|NIFU4_ARATH NifU-like protein 4, mitochondrial precursor (AtNfu4) (AtNfu-III) - Arabidopsis thaliana (Mouse-ear cress) :: E = L	0	0.045	0.107	0.06
vv|Ctg5305.1	(M) :: Q5WMY1|Q5WMY1_ORYSA Hypothetical protein P0431G05.7 (Os05g0155300 protein) - Oryza sativa (japonica cultivar-group) :: Q9LIG6|NIFU4_ARATH NifU-like protein 4, mitochondrial precursor (AtNfu4) (AtNfu-III) - Arabidopsis thaliana (Mouse-ear cress) :: E = L	0	-0.148	-0.283	-0.316	1
csp|Ctg23.1	(M) :: Q9LEJ0|ENO1_HEVBR Enolase 1 (EC 4.2.1.11) (2-phosphoglycerate dehydratase 1) (2-phospho-D-glycerate hydro-lyase 1) (Allergen Hev b 9) - Hevea brasiliensis (Para rubber tree) :: Q9LEI9|ENO2_HEVBR Enolase 2 (EC 4.2.1.11) (2-phosphoglycerate dehydratase 2) (2-phospho-D-glycerate hydro-lyase 2) (Allergen Hev b 9) - Hevea brasiliensis (Para rubber tree) :: E = L	0	-0.135	0.16	0.059
csp|Ctg23.1	(M) :: Q9LEJ0|ENO1_HEVBR Enolase 1 (EC 4.2.1.11) (2-phosphoglycerate dehydratase 1) (2-phospho-D-glycerate hydro-lyase 1) (Allergen Hev b 9) - Hevea brasiliensis (Para rubber tree) :: Q9LEI9|ENO2_HEVBR Enolase 2 (EC 4.2.1.11) (2-phosphoglycerate dehydratase 2) (2-phospho-D-glycerate hydro-lyase 2) (Allergen Hev b 9) - Hevea brasiliensis (Para rubber tree) :: E = L	0	0.19	0.272	0.377	1
cso|Ctg901.1	(M) :: Q8GT30|Q8GT30_SOLLC Dihydrolipoamide dehydrogenase (EC 1.8.1.4) - Solanum lycopersicum (Tomato) (Lycopersicon esculentum) :: Q93WQ1|Q93WQ1_9ROSI Dihydrolipoamide dehydrogenase (EC 1.8.1.4) - Bruguiera gymnorhiza :: E = L	0	0.09	0.318	0.059
cso|Ctg901.1	(M) :: Q8GT30|Q8GT30_SOLLC Dihydrolipoamide dehydrogenase (EC 1.8.1.4) - Solanum lycopersicum (Tomato) (Lycopersicon esculentum) :: Q93WQ1|Q93WQ1_9ROSI Dihydrolipoamide dehydrogenase (EC 1.8.1.4) - Bruguiera gymnorhiza :: E = L	0	0.165	0.108	0.097	1
vv|Ctg5282.1_F=2.1	(LC) (M) :: Q1S2B2|Q1S2B2_MEDTR KH, type 1 - Medicago truncatula (Barrel medic) :: Q1SLC3|Q1SLC3_MEDTR KH, type 1 - Medicago truncatula (Barrel medic) :: E = L	0	0.44	0.506	0.059
vv|Ctg5282.1_F=2.1	(LC) (M) :: Q1S2B2|Q1S2B2_MEDTR KH, type 1 - Medicago truncatula (Barrel medic) :: Q1SLC3|Q1SLC3_MEDTR KH, type 1 - Medicago truncatula (Barrel medic) :: E = L	0	0.267	0.379	0.309	2
cso|Ctg10814.1	:: Q3L181|Q3L181_RAUSE Perakine reductase - Rauvolfia serpentina (Serpentwood) (Devilpepper) :: Q338B1|Q338B1_ORYSA Auxin-induced protein PCNT115, putative, expressed (Os10g0419100 protein) - Oryza sativa (japonica cultivar-group) :: E = L	0	0.056	-0.59	0.058
cso|Ctg10814.1	:: Q3L181|Q3L181_RAUSE Perakine reductase - Rauvolfia serpentina (Serpentwood) (Devilpepper) :: Q338B1|Q338B1_ORYSA Auxin-induced protein PCNT115, putative, expressed (Os10g0419100 protein) - Oryza sativa (japonica cultivar-group) :: E = L	0	0.403	0.233	0.109	2
cso|Ctg366.1	(M) :: O04237|O04237_VICFA Transcription factor - Vicia faba var. minor :: Q0GH11|Q0GH11_CAPAN Nuclear-localized RNA binding protein - Capsicum annuum (Bell pepper) :: E = L	0	0.091	0.241	0.055
cso|Ctg366.1	(M) :: O04237|O04237_VICFA Transcription factor - Vicia faba var. minor :: Q0GH11|Q0GH11_CAPAN Nuclear-localized RNA binding protein - Capsicum annuum (Bell pepper) :: E = L	0	-0.763	-0.791	-0.951	3
vv|Ctg3572.1	(M) :: Q38M62|Q38M62_SOLTU Hypothetical protein - Solanum tuberosum (Potato) :: Q6EUK2|Q6EUK2_ORYSA Putative U2 snRNP protein A' (Os02g0234800 protein) - Oryza sativa (japonica cultivar-group) :: E = L	0	0.079	0.134	0.052
vv|Ctg3572.1	(M) :: Q38M62|Q38M62_SOLTU Hypothetical protein - Solanum tuberosum (Potato) :: Q6EUK2|Q6EUK2_ORYSA Putative U2 snRNP protein A' (Os02g0234800 protein) - Oryza sativa (japonica cultivar-group) :: E = L	0	-0.267	-0.368	-0.308	2
ws|Ctg781.1	(M) :: Q2VCJ8|Q2VCJ8_SOLTU Cytochrome c oxidase family protein-like - Solanum tuberosum (Potato) :: Q0KKQ8|Q0KKQ8_PEA Cytochrome c oxidase subunit Vb - Pisum sativum (Garden pea) :: E = L	0	0.131	-0.014	0.049
ws|Ctg781.1	(M) :: Q2VCJ8|Q2VCJ8_SOLTU Cytochrome c oxidase family protein-like - Solanum tuberosum (Potato) :: Q0KKQ8|Q0KKQ8_PEA Cytochrome c oxidase subunit Vb - Pisum sativum (Garden pea) :: E = L	0	-0.083	0.149	0.055	1
cso|Ctg1415.1	(M) :: Q15KG6|Q15KG6_SALMI Putative hydroxyphenylpyruvate reductase - Salvia miltiorrhiza (Chinese sage) :: Q65CJ7|Q65CJ7_SOLSC Hydroxyphenylpyruvate reductase (HPPR) (EC 1.1.1.237) - Solenostemon scutellarioides (Coleus) (Coleus blumei) :: E = L	0	0.01	0.05	0.048
cso|Ctg1415.1	(M) :: Q15KG6|Q15KG6_SALMI Putative hydroxyphenylpyruvate reductase - Salvia miltiorrhiza (Chinese sage) :: Q65CJ7|Q65CJ7_SOLSC Hydroxyphenylpyruvate reductase (HPPR) (EC 1.1.1.237) - Solenostemon scutellarioides (Coleus) (Coleus blumei) :: E = L	0	0.273	0.237	0.19	1
csp|Ctg174.1	(M) :: P41379|IF4A2_NICPL Eukaryotic initiation factor 4A-2 (EC 3.6.1.-) (ATP-dependent RNA helicase eIF4A-2) (eIF-4A-2) - Nicotiana plumbaginifolia (Leadwort-leaved tobacco) :: P41381|IF4A8_TOBAC Eukaryotic initiation factor 4A-8 (EC 3.6.1.-) (ATP-dependent RNA helicase eIF4A-8) (eIF-4A-8) - Nicotiana tabacum (Common tobacco) :: E = L	0	0.127	0.01	0.043
csp|Ctg174.1	(M) :: P41379|IF4A2_NICPL Eukaryotic initiation factor 4A-2 (EC 3.6.1.-) (ATP-dependent RNA helicase eIF4A-2) (eIF-4A-2) - Nicotiana plumbaginifolia (Leadwort-leaved tobacco) :: P41381|IF4A8_TOBAC Eukaryotic initiation factor 4A-8 (EC 3.6.1.-) (ATP-dependent RNA helicase eIF4A-8) (eIF-4A-8) - Nicotiana tabacum (Common tobacco) :: E = L	0	0.487	0.547	0.592	2
ws|Ctg1445.1	(M) :: Q0MYQ7|Q0MYQ7_VITVI Germin-like protein 2 - Vitis vinifera (Grape) :: Q1S2H0|Q1S2H0_MEDTR 11-S plant seed storage protein - Medicago truncatula (Barrel medic) :: E = L SP	0	-0.113	-0.037	0.042
ws|Ctg1445.1	(M) :: Q0MYQ7|Q0MYQ7_VITVI Germin-like protein 2 - Vitis vinifera (Grape) :: Q1S2H0|Q1S2H0_MEDTR 11-S plant seed storage protein - Medicago truncatula (Barrel medic) :: E = L SP	0	-0.85	-0.617	-0.816	3
ws|gi|51579149|gb|CV096985.1|CV096985	:: Q9FNR1|Q9FNR1_ARATH Similarity to RNA binding protein (AT5g61030/maf19_30) - Arabidopsis thaliana (Mouse-ear cress) :: Q2QQ97|Q2QQ97_ORYSA RNA recognition motif family protein, expressed (Os12g0502200 protein) - Oryza sativa (japonica cultivar-group) :: E = L	0	-0.188	0.2	0.041
ws|gi|51579149|gb|CV096985.1|CV096985	:: Q9FNR1|Q9FNR1_ARATH Similarity to RNA binding protein (AT5g61030/maf19_30) - Arabidopsis thaliana (Mouse-ear cress) :: Q2QQ97|Q2QQ97_ORYSA RNA recognition motif family protein, expressed (Os12g0502200 protein) - Oryza sativa (japonica cultivar-group) :: E = L	0	-0.42	-0.587	-0.495	2
vv|Ctg704.1	(M) :: Q1S6T1|Q1S6T1_MEDTR AAA ATPase, central region; 26S proteasome subunit P45 - Medicago truncatula (Barrel medic) :: Q5PNS4|Q5PNS4_ARATH At5g58290 - Arabidopsis thaliana (Mouse-ear cress) :: E = L	0	0.092	-0.243	0.039
vv|Ctg704.1	(M) :: Q1S6T1|Q1S6T1_MEDTR AAA ATPase, central region; 26S proteasome subunit P45 - Medicago truncatula (Barrel medic) :: Q5PNS4|Q5PNS4_ARATH At5g58290 - Arabidopsis thaliana (Mouse-ear cress) :: E = L	0	0.227	0.301	0.422	2
cso|Ctg415.1	(M) :: P22778|ATPO_IPOBA ATP synthase delta chain, mitochondrial precursor (EC 3.6.3.14) (Oligomycin sensitivity conferral protein) (OSCP) - Ipomoea batatas (Sweet potato) (Batate) :: Q9SXX1|Q9SXX1_IPOBA F1-ATP synthase delta subunit - Ipomoea batatas (Sweet potato) (Batate) :: E = L	0	-0.106	0.174	0.037
cso|Ctg415.1	(M) :: P22778|ATPO_IPOBA ATP synthase delta chain, mitochondrial precursor (EC 3.6.3.14) (Oligomycin sensitivity conferral protein) (OSCP) - Ipomoea batatas (Sweet potato) (Batate) :: Q9SXX1|Q9SXX1_IPOBA F1-ATP synthase delta subunit - Ipomoea batatas (Sweet potato) (Batate) :: E = L	0	-0.193	-0.254	-0.369	2
vv|Ctg2684.1	(M) :: Q9LY66|RK1_ARATH 50S ribosomal protein L1, chloroplast precursor (CL1) - Arabidopsis thaliana (Mouse-ear cress) :: Q9LE95|RK1_SPIOL 50S ribosomal protein L1, chloroplast precursor (CL1) - Spinacia oleracea (Spinach) :: E = L SP	0	0.144	-0.288	0.037
vv|Ctg2684.1	(M) :: Q9LY66|RK1_ARATH 50S ribosomal protein L1, chloroplast precursor (CL1) - Arabidopsis thaliana (Mouse-ear cress) :: Q9LE95|RK1_SPIOL 50S ribosomal protein L1, chloroplast precursor (CL1) - Spinacia oleracea (Spinach) :: E = L SP	0	-0.054	-0.147	-0.227	1
vv|Ctg1666.1	:: Q1RZV4|Q1RZV4_MEDTR Appr-1-p processing - Medicago truncatula (Barrel medic) :: O22875|O22875_ARATH Expressed protein - Arabidopsis thaliana (Mouse-ear cress) :: E = L	0	0.035	-0.096	0.037
vv|Ctg1666.1	:: Q1RZV4|Q1RZV4_MEDTR Appr-1-p processing - Medicago truncatula (Barrel medic) :: O22875|O22875_ARATH Expressed protein - Arabidopsis thaliana (Mouse-ear cress) :: E = L	0	-0.015	0.036	0.082	1
vv|Ctg6219.1	:: Q9LUB2|Q9LUB2_ARATH Indole-3-glycerol phosphate synthase (AT5g48220/MIF21_11) - Arabidopsis thaliana (Mouse-ear cress) :: Q1EBW5|Q1EBW5_ARATH At2g04400 - Arabidopsis thaliana (Mouse-ear cress) :: E = L	0	-0.426	-0.134	0.036
vv|Ctg6219.1	:: Q9LUB2|Q9LUB2_ARATH Indole-3-glycerol phosphate synthase (AT5g48220/MIF21_11) - Arabidopsis thaliana (Mouse-ear cress) :: Q1EBW5|Q1EBW5_ARATH At2g04400 - Arabidopsis thaliana (Mouse-ear cress) :: E = L	0	0.431	0.561	0.646	3
cso|Ctg581.1	(M) :: Q07511|FDH_SOLTU Formate dehydrogenase, mitochondrial precursor (EC 1.2.1.2) (NAD-dependent formate dehydrogenase) (FDH) - Solanum tuberosum (Potato) :: Q5NE18|Q5NE18_SOLLC Formate dehydrogenase (EC 1.2.1.2) - Solanum lycopersicum (Tomato) (Lycopersicon esculentum) :: E = L	0	0.223	0.268	0.036
cso|Ctg581.1	(M) :: Q07511|FDH_SOLTU Formate dehydrogenase, mitochondrial precursor (EC 1.2.1.2) (NAD-dependent formate dehydrogenase) (FDH) - Solanum tuberosum (Potato) :: Q5NE18|Q5NE18_SOLLC Formate dehydrogenase (EC 1.2.1.2) - Solanum lycopersicum (Tomato) (Lycopersicon esculentum) :: E = L	0	0.497	0.352	0.329	2
cso|Ctg10410.1	(M) :: P37225|MAON_SOLTU NAD-dependent malic enzyme 59 kDa isoform, mitochondrial precursor (EC 1.1.1.39) (NAD-ME) - Solanum tuberosum (Potato) :: A2Q1H3|A2Q1H3_MEDTR Malic oxidoreductase - Medicago truncatula (Barrel medic) :: E = L	0	0.193	0.31	0.036
cso|Ctg10410.1	(M) :: P37225|MAON_SOLTU NAD-dependent malic enzyme 59 kDa isoform, mitochondrial precursor (EC 1.1.1.39) (NAD-ME) - Solanum tuberosum (Potato) :: A2Q1H3|A2Q1H3_MEDTR Malic oxidoreductase - Medicago truncatula (Barrel medic) :: E = L	0	0.134	0.112	0.066	1
vv|Ctg990.1	:: Q1S694|Q1S694_MEDTR HAD-superfamily hydrolase, subfamily IIA - Medicago truncatula (Barrel medic) :: Q8L3U4|Q8L3U4_ARATH AT5g36790/f5h8_20 - Arabidopsis thaliana (Mouse-ear cress) :: E = L	0	-0.175	-0.175	0.035
vv|Ctg990.1	:: Q1S694|Q1S694_MEDTR HAD-superfamily hydrolase, subfamily IIA - Medicago truncatula (Barrel medic) :: Q8L3U4|Q8L3U4_ARATH AT5g36790/f5h8_20 - Arabidopsis thaliana (Mouse-ear cress) :: E = L	0	0.007	0.07	-0.092	1
cso|Ctg1126.1	(M) :: Q5CZ53|Q5CZ53_SOLTU Pom30 protein - Solanum tuberosum (Potato) :: Q38HV8|Q38HV8_SOLTU POM30-like protein - Solanum tuberosum (Potato) :: E = L	0	0.111	-0.059	0.035
cso|Ctg1126.1	(M) :: Q5CZ53|Q5CZ53_SOLTU Pom30 protein - Solanum tuberosum (Potato) :: Q38HV8|Q38HV8_SOLTU POM30-like protein - Solanum tuberosum (Potato) :: E = L	0	-0.189	-0.256	-0.203	1
ws|Ctg3196.1	(M) :: Q945P5|Q945P5_ARATH AT3g62580/T12C14_280 - Arabidopsis thaliana (Mouse-ear cress) :: Q2QNQ6|Q2QNQ6_ORYSA Expressed protein (Os12g0557400 protein) - Oryza sativa (japonica cultivar-group) :: E = L SP	0	0.471	-0.003	0.035
ws|Ctg3196.1	(M) :: Q945P5|Q945P5_ARATH AT3g62580/T12C14_280 - Arabidopsis thaliana (Mouse-ear cress) :: Q2QNQ6|Q2QNQ6_ORYSA Expressed protein (Os12g0557400 protein) - Oryza sativa (japonica cultivar-group) :: E = L SP	0	-0.02	0.119	0.222	1
csp|Ctg708.1	(M) :: Q1RTV1|Q1RTV1_MEDTR Hypothetical protein - Medicago truncatula (Barrel medic) :: Q9SJ12|ATP7_ARATH Probable ATP synthase 24 kDa subunit, mitochondrial precursor (EC 3.6.3.14) - Arabidopsis thaliana (Mouse-ear cress) :: E = L	0	-0.144	-0.122	0.033
csp|Ctg708.1	(M) :: Q1RTV1|Q1RTV1_MEDTR Hypothetical protein - Medicago truncatula (Barrel medic) :: Q9SJ12|ATP7_ARATH Probable ATP synthase 24 kDa subunit, mitochondrial precursor (EC 3.6.3.14) - Arabidopsis thaliana (Mouse-ear cress) :: E = L	0	-0.11	-0.422	-0.274	1
vv|Ctg2722.1	(M) :: P41380|IF4A3_NICPL Eukaryotic initiation factor 4A-3 (EC 3.6.1.-) (ATP-dependent RNA helicase eIF4A-3) (eIF-4A-3) - Nicotiana plumbaginifolia (Leadwort-leaved tobacco) :: Q5VNM3|Q5VNM3_ORYSA Putative nicotiana eukaryotic translation initiation factor 4A (Os01g0639100 protein) - Oryza sativa (japonica cultivar-group) :: E = L	0	0.021	0.047	0.031
vv|Ctg2722.1	(M) :: P41380|IF4A3_NICPL Eukaryotic initiation factor 4A-3 (EC 3.6.1.-) (ATP-dependent RNA helicase eIF4A-3) (eIF-4A-3) - Nicotiana plumbaginifolia (Leadwort-leaved tobacco) :: Q5VNM3|Q5VNM3_ORYSA Putative nicotiana eukaryotic translation initiation factor 4A (Os01g0639100 protein) - Oryza sativa (japonica cultivar-group) :: E = L	0	0.513	0.484	0.491	2
cso|Ctg1892.1	(M) :: Q5PXN9|Q5PXN9_SESPO Salt tolerance protein - Sesuvium portulacastrum (Shoreline sea purslane) :: O80576|O80576_ARATH Similar to late embryogenesis abundant proteins (At2g44060) - Arabidopsis thaliana (Mouse-ear cress) :: E = L	0	0.193	0.061	0.03
cso|Ctg1892.1	(M) :: Q5PXN9|Q5PXN9_SESPO Salt tolerance protein - Sesuvium portulacastrum (Shoreline sea purslane) :: O80576|O80576_ARATH Similar to late embryogenesis abundant proteins (At2g44060) - Arabidopsis thaliana (Mouse-ear cress) :: E = L	0	-0.141	-0.218	-0.054	1
vv|Ctg1730.1	(M) :: Q9ZW12|Q9ZW12_ARATH Putative tropinone reductase - Arabidopsis thaliana (Mouse-ear cress) :: Q84W78|Q84W78_ARATH Putative tropinone reductase (Fragment) - Arabidopsis thaliana (Mouse-ear cress) :: E = L	0	-0.097	-0.069	0.029
vv|Ctg1730.1	(M) :: Q9ZW12|Q9ZW12_ARATH Putative tropinone reductase - Arabidopsis thaliana (Mouse-ear cress) :: Q84W78|Q84W78_ARATH Putative tropinone reductase (Fragment) - Arabidopsis thaliana (Mouse-ear cress) :: E = L	0	0.338	0.314	0.05	2
css|gi|110365476|gb|EC928529.1|EC928529	(M) :: Q9AT34|RS15A_DAUCA 40S ribosomal protein S15a - Daucus carota (Carrot) :: Q3HRZ3|Q3HRZ3_SOLTU Hypothetical protein - Solanum tuberosum (Potato) :: E = L	0	-0.125	-0.044	0.029
css|gi|110365476|gb|EC928529.1|EC928529	(M) :: Q9AT34|RS15A_DAUCA 40S ribosomal protein S15a - Daucus carota (Carrot) :: Q3HRZ3|Q3HRZ3_SOLTU Hypothetical protein - Solanum tuberosum (Potato) :: E = L	0	0.103	0.223	0.228	1
ws|Ctg590.1	(M) :: Q38M59|Q38M59_SOLTU NtSar1 protein-like - Solanum tuberosum (Potato) :: O04834|SAR1A_ARATH GTP-binding protein SAR1A - Arabidopsis thaliana (Mouse-ear cress) :: E = L SP	0	0.085	-0.011	0.029
ws|Ctg590.1	(M) :: Q38M59|Q38M59_SOLTU NtSar1 protein-like - Solanum tuberosum (Potato) :: O04834|SAR1A_ARATH GTP-binding protein SAR1A - Arabidopsis thaliana (Mouse-ear cress) :: E = L SP	0	-0.078	-0.006	0.056	1
cso|Ctg1795.1	(M) :: Q9SA52|Q9SA52_ARATH T31J12.6 protein (Putative RNA-binding protein) (At1g09340/T31J12_6) (At1g09340) - Arabidopsis thaliana (Mouse-ear cress) :: Q8LAU2|Q8LAU2_ARATH Putative RNA-binding protein - Arabidopsis thaliana (Mouse-ear cress) :: E = L	0	-0.033	-0.307	0.028
cso|Ctg1795.1	(M) :: Q9SA52|Q9SA52_ARATH T31J12.6 protein (Putative RNA-binding protein) (At1g09340/T31J12_6) (At1g09340) - Arabidopsis thaliana (Mouse-ear cress) :: Q8LAU2|Q8LAU2_ARATH Putative RNA-binding protein - Arabidopsis thaliana (Mouse-ear cress) :: E = L	0	-0.098	-0.212	-0.471	2
cso|Ctg1586.1	(M) :: Q8LBK6|GRS15_ARATH Monothiol glutaredoxin-S15 (AtGrxS15) - Arabidopsis thaliana (Mouse-ear cress) :: Q1PCR8|Q1PCR8_ARAHY Glutaredoxin (Fragment) - Arachis hypogaea (Peanut) :: E = L	0	0.193	0.227	0.026
cso|Ctg1586.1	(M) :: Q8LBK6|GRS15_ARATH Monothiol glutaredoxin-S15 (AtGrxS15) - Arabidopsis thaliana (Mouse-ear cress) :: Q1PCR8|Q1PCR8_ARAHY Glutaredoxin (Fragment) - Arachis hypogaea (Peanut) :: E = L	0	0.352	0.012	0.063	1
vv|Ctg3155.1	(M) :: P34795|G6PI_ARATH Glucose-6-phosphate isomerase, cytosolic (EC 5.3.1.9) (GPI) (Phosphoglucose isomerase) (PGI) (Phosphohexose isomerase) (PHI) - Arabidopsis thaliana (Mouse-ear cress) :: Q9FXM5|G6PI_ARAGE Glucose-6-phosphate isomerase, cytosolic (EC 5.3.1.9) (GPI) (Phosphoglucose isomerase) (PGI) (Phosphohexose isomerase) (PHI) - Arabis gemmifera :: E = L	0	-0.244	-0.16	0.025
vv|Ctg3155.1	(M) :: P34795|G6PI_ARATH Glucose-6-phosphate isomerase, cytosolic (EC 5.3.1.9) (GPI) (Phosphoglucose isomerase) (PGI) (Phosphohexose isomerase) (PHI) - Arabidopsis thaliana (Mouse-ear cress) :: Q9FXM5|G6PI_ARAGE Glucose-6-phosphate isomerase, cytosolic (EC 5.3.1.9) (GPI) (Phosphoglucose isomerase) (PGI) (Phosphohexose isomerase) (PHI) - Arabis gemmifera :: E = L	0	0.16	0.278	0.349	2
vv|Ctg836.1	(M) :: Q1AFF6|Q1AFF6_9MAGN Aldehyde dehydrogenase - Vitis pseudoreticulata :: Q1AFF3|Q1AFF3_9MAGN Aldehyde dehydrogenase - Vitis pseudoreticulata :: E = L SP	0	0.141	0.254	0.024
vv|Ctg836.1	(M) :: Q1AFF6|Q1AFF6_9MAGN Aldehyde dehydrogenase - Vitis pseudoreticulata :: Q1AFF3|Q1AFF3_9MAGN Aldehyde dehydrogenase - Vitis pseudoreticulata :: E = L SP	0	0.291	0.082	-0.118	1
vvfl|gi|10732644|gb|AAG22488.1|AF195868_1	:: Q9FVE1|Q9FVE1_VITVI Pyruvate decarboxylase 1 (Fragment) - Vitis vinifera (Grape) :: Q5QJY9|Q5QJY9_DIACA Pyruvate decarboxylase - Dianthus caryophyllus (Carnation) (Clove pink) :: E = L	0	0.083	-0.53	0.023
vvfl|gi|10732644|gb|AAG22488.1|AF195868_1	:: Q9FVE1|Q9FVE1_VITVI Pyruvate decarboxylase 1 (Fragment) - Vitis vinifera (Grape) :: Q5QJY9|Q5QJY9_DIACA Pyruvate decarboxylase - Dianthus caryophyllus (Carnation) (Clove pink) :: E = L	0	0.387	0.508	0.465	2
vv|Ctg2276.1	:: Q9ZP04|Q9ZP04_TROMA Alpha-D-xylosidase precursor - Tropaeolum majus (Common nasturtium) :: Q9LEC9|Q9LEC9_SOLTU Alpha-glucosidase (EC 3.2.1.20) - Solanum tuberosum (Potato) :: E = L	0	-0.256	0.219	0.023
vv|Ctg2276.1	:: Q9ZP04|Q9ZP04_TROMA Alpha-D-xylosidase precursor - Tropaeolum majus (Common nasturtium) :: Q9LEC9|Q9LEC9_SOLTU Alpha-glucosidase (EC 3.2.1.20) - Solanum tuberosum (Potato) :: E = L	0	-0.701	-0.46	-0.514	2
vv|Ctg5336.1	:: O81983|SYS_HELAN Seryl-tRNA synthetase (EC 6.1.1.11) (Serine--tRNA ligase) (SerRS) - Helianthus annuus (Common sunflower) :: Q39230|SYS_ARATH Seryl-tRNA synthetase (EC 6.1.1.11) (Serine--tRNA ligase) (SerRS) - Arabidopsis thaliana (Mouse-ear cress) :: E = L	0	0.013	-0.227	0.022
vv|Ctg5336.1	:: O81983|SYS_HELAN Seryl-tRNA synthetase (EC 6.1.1.11) (Serine--tRNA ligase) (SerRS) - Helianthus annuus (Common sunflower) :: Q39230|SYS_ARATH Seryl-tRNA synthetase (EC 6.1.1.11) (Serine--tRNA ligase) (SerRS) - Arabidopsis thaliana (Mouse-ear cress) :: E = L	0	0.373	0.384	0.305	2
vv|Ctg366.1	(M) :: Q9FUM1|EF1G_PRUAV Elongation factor 1-gamma (EF-1-gamma) (eEF-1B gamma) - Prunus avium (Cherry) :: Q6YW46|EF1G2_ORYSA Elongation factor 1-gamma 2 (EF-1-gamma 2) (eEF-1B gamma 2) - Oryza sativa (Rice) :: E = L	0	0.046	-0.177	0.021
vv|Ctg366.1	(M) :: Q9FUM1|EF1G_PRUAV Elongation factor 1-gamma (EF-1-gamma) (eEF-1B gamma) - Prunus avium (Cherry) :: Q6YW46|EF1G2_ORYSA Elongation factor 1-gamma 2 (EF-1-gamma 2) (eEF-1B gamma 2) - Oryza sativa (Rice) :: E = L	0	0.034	-0.025	-0.037	1
cso|Ctg808.1	(M) :: Q9S834|Q9S834_ARATH ATP-dependent Clp protease subunit ClpP (At1g02560) (ATP-dependent Clp protease proteolytic subunit ClpP5) (NClpP1) - Arabidopsis thaliana (Mouse-ear cress) :: Q93YH0|Q93YH0_SOLLC Clp protease 2 proteolytic subunit precursor - Solanum lycopersicum (Tomato) (Lycopersicon esculentum) :: E = L	0	-0.088	-0.259	0.02
cso|Ctg808.1	(M) :: Q9S834|Q9S834_ARATH ATP-dependent Clp protease subunit ClpP (At1g02560) (ATP-dependent Clp protease proteolytic subunit ClpP5) (NClpP1) - Arabidopsis thaliana (Mouse-ear cress) :: Q93YH0|Q93YH0_SOLLC Clp protease 2 proteolytic subunit precursor - Solanum lycopersicum (Tomato) (Lycopersicon esculentum) :: E = L	0	-0.231	-0.226	-0.434	1
vvfl|gi|1839578|gb|AAB47171.	(M) :: Q9S944|Q9S944_VITVI Vacuolar invertase 1, GIN1 - Vitis vinifera (Grape) :: P80065|INVB_DAUCA Beta-fructofuranosidase, soluble isoenzyme I precursor (EC 3.2.1.26) (Sucrose hydrolase) (Invertase) (Saccharase) - Daucus carota (Carrot) :: E = L	0	0.143	0.097	0.017
vvfl|gi|1839578|gb|AAB47171.	(M) :: Q9S944|Q9S944_VITVI Vacuolar invertase 1, GIN1 - Vitis vinifera (Grape) :: P80065|INVB_DAUCA Beta-fructofuranosidase, soluble isoenzyme I precursor (EC 3.2.1.26) (Sucrose hydrolase) (Invertase) (Saccharase) - Daucus carota (Carrot) :: E = L	0	-0.182	-0.185	-0.373	1
csp|Ctg168.1	(M) :: P20363|TBA3_ARATH Tubulin alpha-3/alpha-5 chain - Arabidopsis thaliana (Mouse-ear cress) :: Q0PVB0|Q0PVB0_ORYSA Alpha-tubulin (Os07g0574800 protein) - Oryza sativa (japonica cultivar-group) :: E = L	0	-0.24	-0.138	0.016
csp|Ctg168.1	(M) :: P20363|TBA3_ARATH Tubulin alpha-3/alpha-5 chain - Arabidopsis thaliana (Mouse-ear cress) :: Q0PVB0|Q0PVB0_ORYSA Alpha-tubulin (Os07g0574800 protein) - Oryza sativa (japonica cultivar-group) :: E = L	0	-0.24	-0.045	-0.142	1
ws|gi|51578729|gb|CV096565.1|CV096565	(M) :: Q9FZ43|Q9FZ43_ARATH F6I1.17 protein (At1g16810/F17F16.8) (Hypothetical protein) (F17F16.8/F17F16.8) - Arabidopsis thaliana (Mouse-ear cress) :: Q6Z333|Q6Z333_ORYSA CGI-144-like protein (Os02g0727500 protein) - Oryza sativa (japonica cultivar-group) :: E = L	0	-0.083	-0.081	0.014
ws|gi|51578729|gb|CV096565.1|CV096565	(M) :: Q9FZ43|Q9FZ43_ARATH F6I1.17 protein (At1g16810/F17F16.8) (Hypothetical protein) (F17F16.8/F17F16.8) - Arabidopsis thaliana (Mouse-ear cress) :: Q6Z333|Q6Z333_ORYSA CGI-144-like protein (Os02g0727500 protein) - Oryza sativa (japonica cultivar-group) :: E = L	0	-0.543	-0.644	-1.08	3
vv|Ctg2856.1	:: A2IBG3|A2IBG3_VIGUN Mitochondrial alternative oxidase 2a - Vigna unguiculata (Cowpea) :: Q93X12|Q93X12_VIGUN Putative alternative oxidase - Vigna unguiculata (Cowpea) :: E = L	0	0.256	0.197	0.012
vv|Ctg2856.1	:: A2IBG3|A2IBG3_VIGUN Mitochondrial alternative oxidase 2a - Vigna unguiculata (Cowpea) :: Q93X12|Q93X12_VIGUN Putative alternative oxidase - Vigna unguiculata (Cowpea) :: E = L	0	-0.074	-0.4	-0.381	1
ws|Ctg764.1	(M) :: Q9LUG8|Q9LUG8_ARATH Similarity to endo-1 (AT3g23600/MDB19_9) (Contains similarity to endo-1,3-1,4-beta-D-glucanase) - Arabidopsis thaliana (Mouse-ear cress) :: Q2V3T4|Q2V3T4_ARATH Protein At3g23600 - Arabidopsis thaliana (Mouse-ear cress) :: E = L	0	-0.115	-0.111	0.011
ws|Ctg764.1	(M) :: Q9LUG8|Q9LUG8_ARATH Similarity to endo-1 (AT3g23600/MDB19_9) (Contains similarity to endo-1,3-1,4-beta-D-glucanase) - Arabidopsis thaliana (Mouse-ear cress) :: Q2V3T4|Q2V3T4_ARATH Protein At3g23600 - Arabidopsis thaliana (Mouse-ear cress) :: E = L	0	0.026	0.064	-0.056	1
vv|Ctg332.1	(M) :: Q944K2|Q944K2_ARATH AT5g66680/MSN2_7 (Putative dolichyl-di-phosphooligosaccharide glycotransferase) (Oligosaccharyltransferase) - Arabidopsis thaliana (Mouse-ear cress) :: Q94CD6|Q94CD6_ARATH Putative dolichyl-di-phosphooligosaccharide-protein glycotransferase - Arabidopsis thaliana (Mouse-ear cress) :: E = L SP	0	-0.086	-0.152	0.009
vv|Ctg332.1	(M) :: Q944K2|Q944K2_ARATH AT5g66680/MSN2_7 (Putative dolichyl-di-phosphooligosaccharide glycotransferase) (Oligosaccharyltransferase) - Arabidopsis thaliana (Mouse-ear cress) :: Q94CD6|Q94CD6_ARATH Putative dolichyl-di-phosphooligosaccharide-protein glycotransferase - Arabidopsis thaliana (Mouse-ear cress) :: E = L SP	0	-0.026	0.022	0.058	1
vv|Ctg20127.1	(M) :: O22060|SPS1_CITUN Sucrose-phosphate synthase 1 (EC 2.4.1.14) (UDP-glucose-fructose-phosphate glucosyltransferase 1) - Citrus unshiu (Satsuma orange) :: O49979|O49979_ACTDE Sucrose-phosphate synthase (EC 2.4.1.14) (Fragment) - Actinidia deliciosa (Kiwi) :: E = L	0	0.065	0.059	0.008
vv|Ctg20127.1	(M) :: O22060|SPS1_CITUN Sucrose-phosphate synthase 1 (EC 2.4.1.14) (UDP-glucose-fructose-phosphate glucosyltransferase 1) - Citrus unshiu (Satsuma orange) :: O49979|O49979_ACTDE Sucrose-phosphate synthase (EC 2.4.1.14) (Fragment) - Actinidia deliciosa (Kiwi) :: E = L	0	0.571	0.91	1.059	2
vv|Ctg3346.1	(M) :: Q9SU83|Q9SU83_ARATH Nucleotide pyrophosphatase-like protein (EC 3.6.1.9) - Arabidopsis thaliana (Mouse-ear cress) :: Q1SMB3|Q1SMB3_MEDTR Type I phosphodiesterase/nucleotide pyrophosphatase - Medicago truncatula (Barrel medic) :: E = L	0	0.129	-0.371	0.008
vv|Ctg3346.1	(M) :: Q9SU83|Q9SU83_ARATH Nucleotide pyrophosphatase-like protein (EC 3.6.1.9) - Arabidopsis thaliana (Mouse-ear cress) :: Q1SMB3|Q1SMB3_MEDTR Type I phosphodiesterase/nucleotide pyrophosphatase - Medicago truncatula (Barrel medic) :: E = L	0	-0.276	-0.296	-0.326	2
cso|Ctg234.1	(M) :: A0RZC9|A0RZC9_SOLLC Constitutive plastid-lipid associated protein - Solanum lycopersicum (Tomato) (Lycopersicon esculentum) :: Q84UT6|Q84UT6_GENTR Perchloric acid soluble translation inhibitor protein homolog - Gentiana triflora (Clustered gentian) :: E = L	0	0.031	0.042	0.004
cso|Ctg234.1	(M) :: A0RZC9|A0RZC9_SOLLC Constitutive plastid-lipid associated protein - Solanum lycopersicum (Tomato) (Lycopersicon esculentum) :: Q84UT6|Q84UT6_GENTR Perchloric acid soluble translation inhibitor protein homolog - Gentiana triflora (Clustered gentian) :: E = L	0	-0.154	-0.222	-0.338	1
vv|Ctg2732.1	(M) :: Q9M2Y6|Q9M2Y6_ARATH Hypothetical protein T16K5.70 (Hypothetical protein) - Arabidopsis thaliana (Mouse-ear cress) :: Q8LAU7|Q8LAU7_ARATH Hypothetical protein - Arabidopsis thaliana (Mouse-ear cress) :: E = L	0	-0.265	-0.42	0.003
vv|Ctg2732.1	(M) :: Q9M2Y6|Q9M2Y6_ARATH Hypothetical protein T16K5.70 (Hypothetical protein) - Arabidopsis thaliana (Mouse-ear cress) :: Q8LAU7|Q8LAU7_ARATH Hypothetical protein - Arabidopsis thaliana (Mouse-ear cress) :: E = L	0	0.287	0.639	1.234	3
vv|gi|71873355|gb|DT022410.1|DT022410	(M) :: Q38M76|Q38M76_SOLTU Hypothetical protein - Solanum tuberosum (Potato) :: Q307X4|Q307X4_SOLTU Hypothetical protein - Solanum tuberosum (Potato) :: E = L	0	-0.199	0.079	0.001
vv|gi|71873355|gb|DT022410.1|DT022410	(M) :: Q38M76|Q38M76_SOLTU Hypothetical protein - Solanum tuberosum (Potato) :: Q307X4|Q307X4_SOLTU Hypothetical protein - Solanum tuberosum (Potato) :: E = L	0	0.08	0.155	0.352	1
vv|Ctg8697.1	:: P93394|UPP_TOBAC Uracil phosphoribosyltransferase (EC 2.4.2.9) (UMP pyrophosphorylase) (UPRTase) - Nicotiana tabacum (Common tobacco) :: Q9M336|Q9M336_ARATH Uracil phosphoribosyltransferase-like protein - Arabidopsis thaliana (Mouse-ear cress) :: E = L	0	-0.158	0.131	0.001
vv|Ctg8697.1	:: P93394|UPP_TOBAC Uracil phosphoribosyltransferase (EC 2.4.2.9) (UMP pyrophosphorylase) (UPRTase) - Nicotiana tabacum (Common tobacco) :: Q9M336|Q9M336_ARATH Uracil phosphoribosyltransferase-like protein - Arabidopsis thaliana (Mouse-ear cress) :: E = L	0	0.043	-0.003	-0.085	1
css|gi|110396610|gb|EC962302.1|EC962302	(M) :: Q6NM52|Q6NM52_ARATH At4g15770 - Arabidopsis thaliana (Mouse-ear cress) :: Q8H478|Q8H478_ORYSA Putative 60S ribosome subunit biogenesis protein (Os07g0670600 protein) - Oryza sativa (japonica cultivar-group) :: E = L	0	-0.414	0.134	-0.001
css|gi|110396610|gb|EC962302.1|EC962302	(M) :: Q6NM52|Q6NM52_ARATH At4g15770 - Arabidopsis thaliana (Mouse-ear cress) :: Q8H478|Q8H478_ORYSA Putative 60S ribosome subunit biogenesis protein (Os07g0670600 protein) - Oryza sativa (japonica cultivar-group) :: E = L	0	0.492	0.342	0.222	2
vv|Ctg15206.1	(M) :: Q69WE3|Q69WE3_ORYSA NADH-ubiquinone oxidoreductase-related-like protein (Os07g0585800 protein) - Oryza sativa (japonica cultivar-group) :: Q1SKQ7|Q1SKQ7_MEDTR ETC complex I subunit conserved region - Medicago truncatula (Barrel medic) :: E = L	0	-0.097	-0.058	-0.002
vv|Ctg15206.1	(M) :: Q69WE3|Q69WE3_ORYSA NADH-ubiquinone oxidoreductase-related-like protein (Os07g0585800 protein) - Oryza sativa (japonica cultivar-group) :: Q1SKQ7|Q1SKQ7_MEDTR ETC complex I subunit conserved region - Medicago truncatula (Barrel medic) :: E = L	0	-0.071	-0.13	-0.134	1
css|Ctg1364.1	(M) :: Q700A6|Q700A6_CICAR Putative lipid transfer protein GPI-anchored - Cicer arietinum (Chickpea) (Garbanzo) :: Q9C7F7|UGPI5_ARATH Uncharacterized GPI-anchored protein At1g27950 precursor - Arabidopsis thaliana (Mouse-ear cress) :: E = L SP	0	-0.216	0.18	-0.002
css|Ctg1364.1	(M) :: Q700A6|Q700A6_CICAR Putative lipid transfer protein GPI-anchored - Cicer arietinum (Chickpea) (Garbanzo) :: Q9C7F7|UGPI5_ARATH Uncharacterized GPI-anchored protein At1g27950 precursor - Arabidopsis thaliana (Mouse-ear cress) :: E = L SP	0	-0.95	-0.883	-0.742	3
vv|Ctg2907.1	:: A2Q1H3|A2Q1H3_MEDTR Malic oxidoreductase - Medicago truncatula (Barrel medic) :: Q8L7K9|Q8L7K9_ARATH Putative malate oxidoreductase (At4g00570) - Arabidopsis thaliana (Mouse-ear cress) :: E = L	0	0.042	0.17	-0.004
vv|Ctg2907.1	:: A2Q1H3|A2Q1H3_MEDTR Malic oxidoreductase - Medicago truncatula (Barrel medic) :: Q8L7K9|Q8L7K9_ARATH Putative malate oxidoreductase (At4g00570) - Arabidopsis thaliana (Mouse-ear cress) :: E = L	0	0.099	-0.051	-0.196	1
css|Ctg513.1	(M) :: Q2Q9T4|Q2Q9T4_PICMA Beta-hydroxyacyl-ACP dehydratase - Picea mariana (Black spruce) :: Q2Q9T3|Q2Q9T3_PICMA Beta-hydroxyacyl-ACP dehydratase b - Picea mariana (Black spruce) :: E = L	0	-0.027	-0.104	-0.007
css|Ctg513.1	(M) :: Q2Q9T4|Q2Q9T4_PICMA Beta-hydroxyacyl-ACP dehydratase - Picea mariana (Black spruce) :: Q2Q9T3|Q2Q9T3_PICMA Beta-hydroxyacyl-ACP dehydratase b - Picea mariana (Black spruce) :: E = L	0	-0.072	0.075	0.112	1
vv|Ctg5587.1	:: Q8W4R0|Q8W4R0_ARATH AT5g17530/K10A8_10 - Arabidopsis thaliana (Mouse-ear cress) :: Q9LF71|Q9LF71_ARATH Phosphoglucomutase-like protein - Arabidopsis thaliana (Mouse-ear cress) :: E = L	0	-0.083	-0.245	-0.007
vv|Ctg5587.1	:: Q8W4R0|Q8W4R0_ARATH AT5g17530/K10A8_10 - Arabidopsis thaliana (Mouse-ear cress) :: Q9LF71|Q9LF71_ARATH Phosphoglucomutase-like protein - Arabidopsis thaliana (Mouse-ear cress) :: E = L	0	0.16	0.201	0.257	1
csp|WIN0418.C21_A14	:: Q94KS2|Q94KS2_PHAVU TGF-beta receptor-interacting protein 1 - Phaseolus vulgaris (Kidney bean) (French bean) :: Q0WVZ3|Q0WVZ3_ARATH Eukaryotic translation initiation factor 3 delta subunit - Arabidopsis thaliana (Mouse-ear cress) :: E = L	0	-0.068	0.025	-0.008
csp|WIN0418.C21_A14	:: Q94KS2|Q94KS2_PHAVU TGF-beta receptor-interacting protein 1 - Phaseolus vulgaris (Kidney bean) (French bean) :: Q0WVZ3|Q0WVZ3_ARATH Eukaryotic translation initiation factor 3 delta subunit - Arabidopsis thaliana (Mouse-ear cress) :: E = L	0	0.04	0.048	0.144	1
vv|Ctg3841.1	:: Q1SJW0|Q1SJW0_MEDTR Ubiquitin-associated - Medicago truncatula (Barrel medic) :: Q9C7R5|Q9C7R5_ARATH Hypothetical protein F15D2.27 - Arabidopsis thaliana (Mouse-ear cress) :: E = L	0	0.224	0.37	-0.008
vv|Ctg3841.1	:: Q1SJW0|Q1SJW0_MEDTR Ubiquitin-associated - Medicago truncatula (Barrel medic) :: Q9C7R5|Q9C7R5_ARATH Hypothetical protein F15D2.27 - Arabidopsis thaliana (Mouse-ear cress) :: E = L	0	0.436	0.463	0.495	2
vvfl|gi|52082696|gb|AAU25941.	(M) :: Q645H4|Q645H4_VITVI Cytochrome b (EC 1.10.2.2) - Vitis vinifera (Grape) :: Q6YSL7|Q6YSL7_BRANA Apocytochrome b - Brassica napus (Rape) :: E = L	0	0.067	0.099	-0.008
vvfl|gi|52082696|gb|AAU25941.	(M) :: Q645H4|Q645H4_VITVI Cytochrome b (EC 1.10.2.2) - Vitis vinifera (Grape) :: Q6YSL7|Q6YSL7_BRANA Apocytochrome b - Brassica napus (Rape) :: E = L	0	0.094	-0.285	-0.227	1
cso|Ctg2533.1	:: Q8LCK1|Q8LCK1_ARATH Hypothetical protein - Arabidopsis thaliana (Mouse-ear cress) :: Q9LZB0|Q9LZB0_ARATH Hypothetical protein F8F6_210 - Arabidopsis thaliana (Mouse-ear cress) :: E = L	0	0.565	0.208	-0.011
cso|Ctg2533.1	:: Q8LCK1|Q8LCK1_ARATH Hypothetical protein - Arabidopsis thaliana (Mouse-ear cress) :: Q9LZB0|Q9LZB0_ARATH Hypothetical protein F8F6_210 - Arabidopsis thaliana (Mouse-ear cress) :: E = L	0	0.077	0.059	0.17	1
cso|Ctg463.1	(M) :: Q6W2J5|Q6W2J5_LOTJA VDAC1.1 - Lotus japonicus :: Q4PKP6|Q4PKP6_PHACN Mitochrondrial voltage-dependent anion-selective channel - Phaseolus coccineus (Scarlet runner bean) :: E = L	0	0.018	0.131	-0.012
cso|Ctg463.1	(M) :: Q6W2J5|Q6W2J5_LOTJA VDAC1.1 - Lotus japonicus :: Q4PKP6|Q4PKP6_PHACN Mitochrondrial voltage-dependent anion-selective channel - Phaseolus coccineus (Scarlet runner bean) :: E = L	0	-0.222	-0.281	-0.252	1
cso|Ctg1122.1	(M) :: Q96529|PURA_ARATH Adenylosuccinate synthetase, chloroplast precursor (EC 6.3.4.4) (IMP--aspartate ligase) (AdSS) (AMPSase) - Arabidopsis thaliana (Mouse-ear cress) :: Q8LEZ6|Q8LEZ6_ARATH Adenylosuccinate synthetase - Arabidopsis thaliana (Mouse-ear cress) :: E = L	0	-0.215	-0.099	-0.012
cso|Ctg1122.1	(M) :: Q96529|PURA_ARATH Adenylosuccinate synthetase, chloroplast precursor (EC 6.3.4.4) (IMP--aspartate ligase) (AdSS) (AMPSase) - Arabidopsis thaliana (Mouse-ear cress) :: Q8LEZ6|Q8LEZ6_ARATH Adenylosuccinate synthetase - Arabidopsis thaliana (Mouse-ear cress) :: E = L	0	-0.137	0.001	0.008	1
ws|Ctg173.1	:: Q9S944|Q9S944_VITVI Vacuolar invertase 1, GIN1 - Vitis vinifera (Grape) :: P80065|INVB_DAUCA Beta-fructofuranosidase, soluble isoenzyme I precursor (EC 3.2.1.26) (Sucrose hydrolase) (Invertase) (Saccharase) - Daucus carota (Carrot) :: E = L	0	-0.238	-0.385	-0.014
ws|Ctg173.1	:: Q9S944|Q9S944_VITVI Vacuolar invertase 1, GIN1 - Vitis vinifera (Grape) :: P80065|INVB_DAUCA Beta-fructofuranosidase, soluble isoenzyme I precursor (EC 3.2.1.26) (Sucrose hydrolase) (Invertase) (Saccharase) - Daucus carota (Carrot) :: E = L	0	-0.223	-0.415	-0.593	1
vv|Ctg161.1_F=1.2	(LC) (M) :: Q1STD4|Q1STD4_MEDTR RNA-binding region RNP-1 (RNA recognition motif) - Medicago truncatula (Barrel medic) :: Q9M549|Q9M549_CUCSA Poly(A)-binding protein - Cucumis sativus (Cucumber) :: E = L	0	-0.348	-0.461	-0.015
vv|Ctg161.1_F=1.2	(LC) (M) :: Q1STD4|Q1STD4_MEDTR RNA-binding region RNP-1 (RNA recognition motif) - Medicago truncatula (Barrel medic) :: Q9M549|Q9M549_CUCSA Poly(A)-binding protein - Cucumis sativus (Cucumber) :: E = L	0	0.257	0.307	0.308	2
vv|Ctg211.1	(M) :: Q93YG1|Q93YG1_MESCR Monodehydroascorbate reductase - Mesembryanthemum crystallinum (Common ice plant) :: Q0GA76|Q0GA76_9CARY Monodehydroascorbate reductase - Rheum australe :: E = L	0	-0.04	0.037	-0.018
vv|Ctg211.1	(M) :: Q93YG1|Q93YG1_MESCR Monodehydroascorbate reductase - Mesembryanthemum crystallinum (Common ice plant) :: Q0GA76|Q0GA76_9CARY Monodehydroascorbate reductase - Rheum australe :: E = L	0	0.024	0.047	0.095	1
vv|Ctg2618.1	(M) :: Q19N39|Q19N39_VITVI Transcription factor WD-repeat 1 - Vitis vinifera (Grape) :: Q9M610|Q9M610_MALDO Ttg1-like protein - Malus domestica (Apple) (Malus sylvestris) :: E = L	0	0.205	-0.235	-0.022
vv|Ctg2618.1	(M) :: Q19N39|Q19N39_VITVI Transcription factor WD-repeat 1 - Vitis vinifera (Grape) :: Q9M610|Q9M610_MALDO Ttg1-like protein - Malus domestica (Apple) (Malus sylvestris) :: E = L	0	0.771	1.124	1.084	3
cso|Ctg540.1	(M) :: A1YQJ3|A1YQJ3_ORYSA Enolase - Oryza sativa (japonica cultivar-group) :: Q42971|ENO_ORYSA Enolase (EC 4.2.1.11) (2-phosphoglycerate dehydratase) (2-phospho-D-glycerate hydro-lyase) (OSE1) - Oryza sativa (Rice) :: E = L	0	-0.198	0.233	-0.023
cso|Ctg540.1	(M) :: A1YQJ3|A1YQJ3_ORYSA Enolase - Oryza sativa (japonica cultivar-group) :: Q42971|ENO_ORYSA Enolase (EC 4.2.1.11) (2-phosphoglycerate dehydratase) (2-phospho-D-glycerate hydro-lyase) (OSE1) - Oryza sativa (Rice) :: E = L	0	0.283	0.252	0.698	2
vv|Ctg6732.1	:: Q94IB7|Q94IB7_SPIOL Monodehydroascorbate reductase - Spinacia oleracea (Spinach) :: Q75UU7|Q75UU7_BRAOL Monodehydroascorbate reductase - Brassica oleracea (Wild cabbage) :: E = L	0	-0.151	-0.028	-0.023
vv|Ctg6732.1	:: Q94IB7|Q94IB7_SPIOL Monodehydroascorbate reductase - Spinacia oleracea (Spinach) :: Q75UU7|Q75UU7_BRAOL Monodehydroascorbate reductase - Brassica oleracea (Wild cabbage) :: E = L	0	-0.034	-0.071	-0.146	1
vv|Ctg1189.1_F=-3.2	(LC) :: Q93ZJ6|Q93ZJ6_ARATH At2g32240/F22D22.1 (Putative myosin heavy chain) - Arabidopsis thaliana (Mouse-ear cress) :: Q8S8J6|Q8S8J6_ARATH Putative myosin heavy chain - Arabidopsis thaliana (Mouse-ear cress) :: E = L	0	0.143	0.062	-0.023
vv|Ctg1189.1_F=-3.2	(LC) :: Q93ZJ6|Q93ZJ6_ARATH At2g32240/F22D22.1 (Putative myosin heavy chain) - Arabidopsis thaliana (Mouse-ear cress) :: Q8S8J6|Q8S8J6_ARATH Putative myosin heavy chain - Arabidopsis thaliana (Mouse-ear cress) :: E = L	0	-0.033	0.089	0.187	1
vv|Ctg2467.1	:: Q41440|Q41440_SOLTU Mitochondrial processing peptidase - Solanum tuberosum (Potato) :: P29677|MPPA_SOLTU Mitochondrial-processing peptidase alpha subunit, mitochondrial precursor (EC 3.4.24.64) (Alpha-MPP) (Ubiquinol-cytochrome-c reductase subunit II) (EC 1.10.2.2) - Solanum tuberosum (Potato) :: E = L	0	-0.066	0.049	-0.024
vv|Ctg2467.1	:: Q41440|Q41440_SOLTU Mitochondrial processing peptidase - Solanum tuberosum (Potato) :: P29677|MPPA_SOLTU Mitochondrial-processing peptidase alpha subunit, mitochondrial precursor (EC 3.4.24.64) (Alpha-MPP) (Ubiquinol-cytochrome-c reductase subunit II) (EC 1.10.2.2) - Solanum tuberosum (Potato) :: E = L	0	-0.062	-0.233	-0.23	1
vv|Ctg5825.1	(M) :: Q946Y7|SYP61_ARATH Syntaxin-61 (AtSYP61) (Osmotic stress-sensitive mutant 1) - Arabidopsis thaliana (Mouse-ear cress) :: Q2V4K6|Q2V4K6_ARATH Protein At1g28490 - Arabidopsis thaliana (Mouse-ear cress) :: E = L	0	-0.019	-0.026	-0.024
vv|Ctg5825.1	(M) :: Q946Y7|SYP61_ARATH Syntaxin-61 (AtSYP61) (Osmotic stress-sensitive mutant 1) - Arabidopsis thaliana (Mouse-ear cress) :: Q2V4K6|Q2V4K6_ARATH Protein At1g28490 - Arabidopsis thaliana (Mouse-ear cress) :: E = L	0	0.356	0.442	0.518	2
cso|Ctg1341.1	(M) :: O65852|O65852_TOBAC Isocitrate dehydrogenase (NAD+) precursor (EC 1.1.1.41) - Nicotiana tabacum (Common tobacco) :: Q945K7|IDH5_ARATH Isocitrate dehydrogenase [NAD] catalytic subunit 5, mitochondrial precursor (EC 1.1.1.41) (Isocitric dehydrogenase 5) (NAD(+)-specific ICDH 5) (IDH-V) - Arabidopsis thaliana (Mouse-ear cress) :: E = L	0	0.157	0.337	-0.025
cso|Ctg1341.1	(M) :: O65852|O65852_TOBAC Isocitrate dehydrogenase (NAD+) precursor (EC 1.1.1.41) - Nicotiana tabacum (Common tobacco) :: Q945K7|IDH5_ARATH Isocitrate dehydrogenase [NAD] catalytic subunit 5, mitochondrial precursor (EC 1.1.1.41) (Isocitric dehydrogenase 5) (NAD(+)-specific ICDH 5) (IDH-V) - Arabidopsis thaliana (Mouse-ear cress) :: E = L	0	0.618	0.384	0.326	2
css|Ctg595.1	(M) :: Q9AUZ3|Q9AUZ3_ORYSA Hypothetical protein OSJNBa0026O12.2 (Os10g0476000 protein) (Adaptin ear-binding coat-associated protein 2, putative, expressed) - Oryza sativa (japonica cultivar-group) :: Q7G7X0|Q7G7X0_ORYSA Hypothetical protein OSJNBb0044B19.3 - Oryza sativa (Rice) :: E = L	0	-0.028	0.049	-0.025
css|Ctg595.1	(M) :: Q9AUZ3|Q9AUZ3_ORYSA Hypothetical protein OSJNBa0026O12.2 (Os10g0476000 protein) (Adaptin ear-binding coat-associated protein 2, putative, expressed) - Oryza sativa (japonica cultivar-group) :: Q7G7X0|Q7G7X0_ORYSA Hypothetical protein OSJNBb0044B19.3 - Oryza sativa (Rice) :: E = L	0	0.313	0.236	0.271	1
ws|gi|51575995|gb|CV093831.1|CV093831	(M) :: Q9FG66|Q9FG66_ARATH Acyl-peptide hydrolase-like - Arabidopsis thaliana (Mouse-ear cress) :: Q69Y12|Q69Y12_ORYSA Putative aminopeptidase C (Os06g0215300 protein) - Oryza sativa (japonica cultivar-group) :: E = L	0	-0.112	-0.1	-0.026
ws|gi|51575995|gb|CV093831.1|CV093831	(M) :: Q9FG66|Q9FG66_ARATH Acyl-peptide hydrolase-like - Arabidopsis thaliana (Mouse-ear cress) :: Q69Y12|Q69Y12_ORYSA Putative aminopeptidase C (Os06g0215300 protein) - Oryza sativa (japonica cultivar-group) :: E = L	0	0.504	0.45	0.262	2
vv|Ctg4554.1	(M) :: A2Q6E4|A2Q6E4_MEDTR Protein phosphatase 2C-like - Medicago truncatula (Barrel medic) :: Q9LME4|Q9LME4_ARATH T16E15.10 protein (Hypothetical protein At1g22280) - Arabidopsis thaliana (Mouse-ear cress) :: E = L	0	-0.036	-0.027	-0.029
vv|Ctg4554.1	(M) :: A2Q6E4|A2Q6E4_MEDTR Protein phosphatase 2C-like - Medicago truncatula (Barrel medic) :: Q9LME4|Q9LME4_ARATH T16E15.10 protein (Hypothetical protein At1g22280) - Arabidopsis thaliana (Mouse-ear cress) :: E = L	0	-0.039	-0.169	-0.386	1
vv|Ctg1005.1	:: Q9SZX3|ASSY_ARATH Argininosuccinate synthase, chloroplast precursor (EC 6.3.4.5) (Citrulline--aspartate ligase) - Arabidopsis thaliana (Mouse-ear cress) :: Q2QVC1|Q2QVC1_ORYSA Argininosuccinate synthase (EC 6.3.4.5) (Citrulline--aspartate ligase) - Oryza sativa (japonica cultivar-group) :: E = L	0	0.057	-0.188	-0.029
vv|Ctg1005.1	:: Q9SZX3|ASSY_ARATH Argininosuccinate synthase, chloroplast precursor (EC 6.3.4.5) (Citrulline--aspartate ligase) - Arabidopsis thaliana (Mouse-ear cress) :: Q2QVC1|Q2QVC1_ORYSA Argininosuccinate synthase (EC 6.3.4.5) (Citrulline--aspartate ligase) - Oryza sativa (japonica cultivar-group) :: E = L	0	-0.156	-0.118	-0.173	1
vv|Ctg587.1	:: Q40581|Q40581_TOBAC EF-1-alpha-related GTP-binding protein - Nicotiana tabacum (Common tobacco) :: Q8L835|Q8L835_ARATH Putative guanine nucleotide regulatory protein (At1g18070) - Arabidopsis thaliana (Mouse-ear cress) :: E = L	0	0.021	-0.102	-0.029
vv|Ctg587.1	:: Q40581|Q40581_TOBAC EF-1-alpha-related GTP-binding protein - Nicotiana tabacum (Common tobacco) :: Q8L835|Q8L835_ARATH Putative guanine nucleotide regulatory protein (At1g18070) - Arabidopsis thaliana (Mouse-ear cress) :: E = L	0	0.071	0.164	0.302	1
cso|Ctg4320.1	:: Q6YW78|Q6YW78_ORYSA Putative Peptidyl-prolyl cis-trans isomerase, chloroplast (40 kDa thylakoid lumen rotamase) (Os08g0382400 protein) - Oryza sativa (japonica cultivar-group) :: O49939|TLP40_SPIOL Peptidyl-prolyl cis-trans isomerase, chloroplast precursor (EC 5.2.1.8) (40 kDa thylakoid lumen PPIase) (40 kDa thylakoid lumen rotamase) - Spinacia oleracea (Spinach) :: E = L	0	0.076	0.02	-0.03
cso|Ctg4320.1	:: Q6YW78|Q6YW78_ORYSA Putative Peptidyl-prolyl cis-trans isomerase, chloroplast (40 kDa thylakoid lumen rotamase) (Os08g0382400 protein) - Oryza sativa (japonica cultivar-group) :: O49939|TLP40_SPIOL Peptidyl-prolyl cis-trans isomerase, chloroplast precursor (EC 5.2.1.8) (40 kDa thylakoid lumen PPIase) (40 kDa thylakoid lumen rotamase) - Spinacia oleracea (Spinach) :: E = L	0	-0.272	-0.46	-0.639	3
ws|Ctg392.1	(M) :: Q08935|ROC1_NICSY 29 kDa ribonucleoprotein A, chloroplast precursor (CP29A) - Nicotiana sylvestris (Wood tobacco) :: P49313|ROC1_NICPL 30 kDa ribonucleoprotein, chloroplast precursor (CP-RBP30) - Nicotiana plumbaginifolia (Leadwort-leaved tobacco) :: E = L SP	0	0.022	-0.114	-0.031
ws|Ctg392.1	(M) :: Q08935|ROC1_NICSY 29 kDa ribonucleoprotein A, chloroplast precursor (CP29A) - Nicotiana sylvestris (Wood tobacco) :: P49313|ROC1_NICPL 30 kDa ribonucleoprotein, chloroplast precursor (CP-RBP30) - Nicotiana plumbaginifolia (Leadwort-leaved tobacco) :: E = L SP	0	-0.07	-0.219	-0.243	1
vv|Ctg1340.1	(M) :: P54260|GCST_SOLTU Aminomethyltransferase, mitochondrial precursor (EC 2.1.2.10) (Glycine cleavage system T protein) (GCVT) - Solanum tuberosum (Potato) :: O65396|GCST_ARATH Aminomethyltransferase, mitochondrial precursor (EC 2.1.2.10) (Glycine cleavage system T protein) (GCVT) - Arabidopsis thaliana (Mouse-ear cress) :: E = L	0	0.031	0.22	-0.033
vv|Ctg1340.1	(M) :: P54260|GCST_SOLTU Aminomethyltransferase, mitochondrial precursor (EC 2.1.2.10) (Glycine cleavage system T protein) (GCVT) - Solanum tuberosum (Potato) :: O65396|GCST_ARATH Aminomethyltransferase, mitochondrial precursor (EC 2.1.2.10) (Glycine cleavage system T protein) (GCVT) - Arabidopsis thaliana (Mouse-ear cress) :: E = L	0	0.211	0.13	0.019	1
vv|Ctg5836.1	:: A2Q4X2|A2Q4X2_MEDTR Isocitrate lyase and phosphorylmutase - Medicago truncatula (Barrel medic) :: Q7F8Y3|Q7F8Y3_ORYSA OSJNBb0116K07.9 protein (Os04g0504600 protein) - Oryza sativa (japonica cultivar-group) :: E = L	0	0.008	-0.175	-0.033
vv|Ctg5836.1	:: A2Q4X2|A2Q4X2_MEDTR Isocitrate lyase and phosphorylmutase - Medicago truncatula (Barrel medic) :: Q7F8Y3|Q7F8Y3_ORYSA OSJNBb0116K07.9 protein (Os04g0504600 protein) - Oryza sativa (japonica cultivar-group) :: E = L	0	0.172	0.215	0.12	1
vv|Ctg3210.1	(M) :: P35055|HEM6_SOYBN Coproporphyrinogen III oxidase, chloroplast precursor (EC 1.3.3.3) (Coproporphyrinogenase) (Coprogen oxidase) - Glycine max (Soybean) :: Q9LR75|HEM6_ARATH Coproporphyrinogen III oxidase, chloroplast precursor (EC 1.3.3.3) (Coproporphyrinogenase) (Coprogen oxidase) (LESION INITIATION 2 protein) - Arabidopsis thaliana (Mouse-ear cress) :: E = L	0	0.163	0.043	-0.034
vv|Ctg3210.1	(M) :: P35055|HEM6_SOYBN Coproporphyrinogen III oxidase, chloroplast precursor (EC 1.3.3.3) (Coproporphyrinogenase) (Coprogen oxidase) - Glycine max (Soybean) :: Q9LR75|HEM6_ARATH Coproporphyrinogen III oxidase, chloroplast precursor (EC 1.3.3.3) (Coproporphyrinogenase) (Coprogen oxidase) (LESION INITIATION 2 protein) - Arabidopsis thaliana (Mouse-ear cress) :: E = L	0	-0.055	-0.02	-0.042	1
vv|Ctg3378.1	(M) :: Q9SIJ8|Q9SIJ8_ARATH Expressed protein (RD2 protein) - Arabidopsis thaliana (Mouse-ear cress) :: Q700A7|Q700A7_CICAR Putative universal stress protein - Cicer arietinum (Chickpea) (Garbanzo) :: E = L	0	-0.186	-0.112	-0.035
vv|Ctg3378.1	(M) :: Q9SIJ8|Q9SIJ8_ARATH Expressed protein (RD2 protein) - Arabidopsis thaliana (Mouse-ear cress) :: Q700A7|Q700A7_CICAR Putative universal stress protein - Cicer arietinum (Chickpea) (Garbanzo) :: E = L	0	-0.236	-0.454	-0.437	2
vv|gi|51989950|gb|CV179405.1|CV179405	(M) :: P47920|NDKB_FLABI Nucleoside diphosphate kinase B (EC 2.7.4.6) (NDK B) (NDP kinase B) - Flaveria bidentis (Coastalplain yellowtops) :: Q96559|NDK_HELAN Nucleoside diphosphate kinase (EC 2.7.4.6) (NDK) (NDP kinase) - Helianthus annuus (Common sunflower) :: E = L	0	-0.103	-0.59	-0.035
vv|gi|51989950|gb|CV179405.1|CV179405	(M) :: P47920|NDKB_FLABI Nucleoside diphosphate kinase B (EC 2.7.4.6) (NDK B) (NDP kinase B) - Flaveria bidentis (Coastalplain yellowtops) :: Q96559|NDK_HELAN Nucleoside diphosphate kinase (EC 2.7.4.6) (NDK) (NDP kinase) - Helianthus annuus (Common sunflower) :: E = L	0	-0.107	-0.194	-0.219	1
vv|Ctg9248.1	(M) :: Q5QJA4|Q5QJA4_9MAGN Harpin binding protein 1 - Vitis sp. NL-2003 :: Q5QJA3|Q5QJA3_9MAGN Harpin binding protein 1 - Vitis sp. NL-2003 :: E = L	0	-0.717	-0.991	-0.035
vv|Ctg9248.1	(M) :: Q5QJA4|Q5QJA4_9MAGN Harpin binding protein 1 - Vitis sp. NL-2003 :: Q5QJA3|Q5QJA3_9MAGN Harpin binding protein 1 - Vitis sp. NL-2003 :: E = L	0	-0.552	-0.647	-0.777	1
vv|Ctg2849.1	(M) :: Q9M6B3|Q9M6B3_VITVI Malate dehydrogenase - Vitis vinifera (Grape) :: P17783|MDHM_CITLA Malate dehydrogenase, mitochondrial precursor (EC 1.1.1.37) - Citrullus lanatus (Watermelon) (Citrullus vulgaris) :: E = L	0	0.105	0.052	-0.037
vv|Ctg2849.1	(M) :: Q9M6B3|Q9M6B3_VITVI Malate dehydrogenase - Vitis vinifera (Grape) :: P17783|MDHM_CITLA Malate dehydrogenase, mitochondrial precursor (EC 1.1.1.37) - Citrullus lanatus (Watermelon) (Citrullus vulgaris) :: E = L	0	0.193	0.109	0.023	1
cso|Ctg5951.1	:: Q9C8P0|Q9C8P0_ARATH Dihydrolipoamide S-acetyltransferase, putative; 19109-21166 (At1g34430/F7P12_2) - Arabidopsis thaliana (Mouse-ear cress) :: Q8LGH6|Q8LGH6_ARATH Dihydrolipoamide S-acetyltransferase, putative - Arabidopsis thaliana (Mouse-ear cress) :: E = L	0	0.004	-0.02	-0.037
cso|Ctg5951.1	:: Q9C8P0|Q9C8P0_ARATH Dihydrolipoamide S-acetyltransferase, putative; 19109-21166 (At1g34430/F7P12_2) - Arabidopsis thaliana (Mouse-ear cress) :: Q8LGH6|Q8LGH6_ARATH Dihydrolipoamide S-acetyltransferase, putative - Arabidopsis thaliana (Mouse-ear cress) :: E = L	0	-0.252	-0.12	-0.041	1
vv|Ctg2464.1_F=-2.1	(LC) (M) :: Q1RY20|Q1RY20_MEDTR Proteasome/cyclosome, regulatory subunit - Medicago truncatula (Barrel medic) :: Q9SIV2|Q9SIV2_ARATH 26S proteasome regulatory subunit S2 (RPN1) (26S proteasome subunit RPN1a) - Arabidopsis thaliana (Mouse-ear cress) :: E = L	0	0.05	-0.201	-0.039
vv|Ctg2464.1_F=-2.1	(LC) (M) :: Q1RY20|Q1RY20_MEDTR Proteasome/cyclosome, regulatory subunit - Medicago truncatula (Barrel medic) :: Q9SIV2|Q9SIV2_ARATH 26S proteasome regulatory subunit S2 (RPN1) (26S proteasome subunit RPN1a) - Arabidopsis thaliana (Mouse-ear cress) :: E = L	0	0.49	0.696	0.73	3
css|Ctg909.1	(M) :: Q541V4|Q541V4_ARATH Putative mitochondrion-localized small heat shock protein - Arabidopsis thaliana (Mouse-ear cress) :: Q96331|HS23M_ARATH Heat shock 22 kDa protein, mitochondrial precursor - Arabidopsis thaliana (Mouse-ear cress) :: E = L	0	-0.084	-0.625	-0.039
css|Ctg909.1	(M) :: Q541V4|Q541V4_ARATH Putative mitochondrion-localized small heat shock protein - Arabidopsis thaliana (Mouse-ear cress) :: Q96331|HS23M_ARATH Heat shock 22 kDa protein, mitochondrial precursor - Arabidopsis thaliana (Mouse-ear cress) :: E = L	0	-0.144	-0.494	-0.985	3
css|Ctg665.1	(M) :: Q9M4T8|PSA5_SOYBN Proteasome subunit alpha type 5 (EC 3.4.25.1) (20S proteasome alpha subunit E) (20S proteasome subunit alpha-5) - Glycine max (Soybean) :: Q0IRM4|Q0IRM4_ORYSA Os11g0615700 protein - Oryza sativa (japonica cultivar-group) :: E = L	0	-0.085	-0.064	-0.039
css|Ctg665.1	(M) :: Q9M4T8|PSA5_SOYBN Proteasome subunit alpha type 5 (EC 3.4.25.1) (20S proteasome alpha subunit E) (20S proteasome subunit alpha-5) - Glycine max (Soybean) :: Q0IRM4|Q0IRM4_ORYSA Os11g0615700 protein - Oryza sativa (japonica cultivar-group) :: E = L	0	0.058	0.034	0.148	1
cso|Ctg4147.1	(M) :: Q9ZUS6|Q9ZUS6_ARATH Chloroplast lumen common protein family (At2g37400) - Arabidopsis thaliana (Mouse-ear cress) :: Q8L932|Q8L932_ARATH Hypothetical protein - Arabidopsis thaliana (Mouse-ear cress) :: E = L	0	0.077	-0.027	-0.04
cso|Ctg4147.1	(M) :: Q9ZUS6|Q9ZUS6_ARATH Chloroplast lumen common protein family (At2g37400) - Arabidopsis thaliana (Mouse-ear cress) :: Q8L932|Q8L932_ARATH Hypothetical protein - Arabidopsis thaliana (Mouse-ear cress) :: E = L	0	-0.41	-0.522	-0.298	2
ws|gi|33962737|gb|CF355647.1|CF355647	:: Q9FN03|Q9FN03_ARATH UVB-resistance protein UVR8 (At5g63860/MGI19_6) - Arabidopsis thaliana (Mouse-ear cress) :: Q9XHD7|Q9XHD7_ARATH UVB-resistance protein UVR8 - Arabidopsis thaliana (Mouse-ear cress) :: E = L	0	-0.045	-0.001	-0.041
ws|gi|33962737|gb|CF355647.1|CF355647	:: Q9FN03|Q9FN03_ARATH UVB-resistance protein UVR8 (At5g63860/MGI19_6) - Arabidopsis thaliana (Mouse-ear cress) :: Q9XHD7|Q9XHD7_ARATH UVB-resistance protein UVR8 - Arabidopsis thaliana (Mouse-ear cress) :: E = L	0	0.237	0.256	0.177	1
csp|WIN094.C21_P03	:: Q9FXW4|Q9FXW4_COPJA (S)-N-methylcoclaurine-3'-hydroxylase - Coptis japonica (Japanese goldthread) :: Q5C9L5|Q5C9L5_9MAGN (S)-N-methylcoclaurine 3'-hydroxylase (EC 1.14.13.71) - Thalictrum flavum subsp. glaucum :: E = L	0	-0.114	0.055	-0.041
csp|WIN094.C21_P03	:: Q9FXW4|Q9FXW4_COPJA (S)-N-methylcoclaurine-3'-hydroxylase - Coptis japonica (Japanese goldthread) :: Q5C9L5|Q5C9L5_9MAGN (S)-N-methylcoclaurine 3'-hydroxylase (EC 1.14.13.71) - Thalictrum flavum subsp. glaucum :: E = L	0	0.094	0.286	0.043	1
css|gi|110392958|gb|EC957655.1|EC957655	:: Q9AR76|Q9AR76_9ROSI Putative CuZn-superoxide dismutase (EC 1.15.1.1) - Populus tremula x Populus tremuloides :: Q9AR77|Q9AR77_9ROSI Putative CuZn-superoxide dismutase (EC 1.15.1.1) - Populus tremula x Populus tremuloides :: E = L	0	0.193	-0.083	-0.043
css|gi|110392958|gb|EC957655.1|EC957655	:: Q9AR76|Q9AR76_9ROSI Putative CuZn-superoxide dismutase (EC 1.15.1.1) - Populus tremula x Populus tremuloides :: Q9AR77|Q9AR77_9ROSI Putative CuZn-superoxide dismutase (EC 1.15.1.1) - Populus tremula x Populus tremuloides :: E = L	0	-0.067	-0.159	-0.37	1
cso|Ctg313.1	(M) :: P27081|ADT2_SOLTU ADP,ATP carrier protein, mitochondrial precursor (ADP/ATP translocase) (Adenine nucleotide translocator) (ANT) (Fragment) - Solanum tuberosum (Potato) :: Q307Y6|Q307Y6_SOLTU ADP/ATP translocator-like (ADP,ATP carrier protein-like) - Solanum tuberosum (Potato) :: E = L	0	0.075	0.287	-0.047
cso|Ctg313.1	(M) :: P27081|ADT2_SOLTU ADP,ATP carrier protein, mitochondrial precursor (ADP/ATP translocase) (Adenine nucleotide translocator) (ANT) (Fragment) - Solanum tuberosum (Potato) :: Q307Y6|Q307Y6_SOLTU ADP/ATP translocator-like (ADP,ATP carrier protein-like) - Solanum tuberosum (Potato) :: E = L	0	-0.044	-0.08	-0.075	1
cso|Ctg213.1	(M) :: Q45RS3|Q45RS3_VITVI AlaT1 - Vitis vinifera (Grape) :: Q45RS4|Q45RS4_9MAGN AlaT1 - Vitis labrusca :: E = L	0	-0.023	-0.194	-0.048
cso|Ctg213.1	(M) :: Q45RS3|Q45RS3_VITVI AlaT1 - Vitis vinifera (Grape) :: Q45RS4|Q45RS4_9MAGN AlaT1 - Vitis labrusca :: E = L	0	0.384	0.449	0.541	2
vv|Ctg832.1_F=3.1	(LC) (M) :: Q40473|Q40473_TOBAC PS60 protein precursor - Nicotiana tabacum (Common tobacco) :: Q9SGR6|Q9SGR6_ARATH T23E18.10 - Arabidopsis thaliana (Mouse-ear cress) :: E = L SP	0	-0.115	0.154	-0.05
vv|Ctg832.1_F=3.1	(LC) (M) :: Q40473|Q40473_TOBAC PS60 protein precursor - Nicotiana tabacum (Common tobacco) :: Q9SGR6|Q9SGR6_ARATH T23E18.10 - Arabidopsis thaliana (Mouse-ear cress) :: E = L SP	0	-0.664	-0.227	0.164	1
css|gi|110395425|gb|EC961089.1|EC961089	(M) :: Q6EPY3|Q6EPY3_ORYSA Hypothetical protein B1136H02.6 (Os02g0533800 protein) (Hypothetical protein P0605D08.39) - Oryza sativa (japonica cultivar-group) :: Q6YZI5|Q6YZI5_ORYSA Putative F1F0-ATPase inhibitor protein (Os08g0558900 protein) - Oryza sativa (japonica cultivar-group) :: E = L	0	0.315	-0.193	-0.05
css|gi|110395425|gb|EC961089.1|EC961089	(M) :: Q6EPY3|Q6EPY3_ORYSA Hypothetical protein B1136H02.6 (Os02g0533800 protein) (Hypothetical protein P0605D08.39) - Oryza sativa (japonica cultivar-group) :: Q6YZI5|Q6YZI5_ORYSA Putative F1F0-ATPase inhibitor protein (Os08g0558900 protein) - Oryza sativa (japonica cultivar-group) :: E = L	0	-0.365	-0.77	-0.765	3
cso|Ctg1380.1	(M) :: O65731|RS5_CICAR 40S ribosomal protein S5 (Fragment) - Cicer arietinum (Chickpea) (Garbanzo) :: Q2R4A1|Q2R4A1_ORYSA 40S ribosomal protein S5, putative, expressed (Os11g0482000 protein) - Oryza sativa (japonica cultivar-group) :: E = L	0	0.237	0.037	-0.053
cso|Ctg1380.1	(M) :: O65731|RS5_CICAR 40S ribosomal protein S5 (Fragment) - Cicer arietinum (Chickpea) (Garbanzo) :: Q2R4A1|Q2R4A1_ORYSA 40S ribosomal protein S5, putative, expressed (Os11g0482000 protein) - Oryza sativa (japonica cultivar-group) :: E = L	0	-0.291	-0.522	-0.608	3
ws|Ctg547.1	:: Q93Z16|Q93Z16_ARATH AT4g21150/F7J7_90 - Arabidopsis thaliana (Mouse-ear cress) :: Q5N7W3|Q5N7W3_ORYSA Putative ribophorin II (Os01g0911200 protein) - Oryza sativa (japonica cultivar-group) :: E = L	0	-0.234	-0.181	-0.055
ws|Ctg547.1	:: Q93Z16|Q93Z16_ARATH AT4g21150/F7J7_90 - Arabidopsis thaliana (Mouse-ear cress) :: Q5N7W3|Q5N7W3_ORYSA Putative ribophorin II (Os01g0911200 protein) - Oryza sativa (japonica cultivar-group) :: E = L	0	-0.017	0.104	0.265	1
vv|Ctg136.1	(M) :: Q43116|PDI_RICCO Protein disulfide-isomerase precursor (EC 5.3.4.1) (PDI) - Ricinus communis (Castor bean) :: Q9XF61|PDI_DATGL Protein disulfide-isomerase precursor (EC 5.3.4.1) (PDI) - Datisca glomerata (Durango root) :: E = L SP	0	-0.044	-0.125	-0.056
vv|Ctg136.1	(M) :: Q43116|PDI_RICCO Protein disulfide-isomerase precursor (EC 5.3.4.1) (PDI) - Ricinus communis (Castor bean) :: Q9XF61|PDI_DATGL Protein disulfide-isomerase precursor (EC 5.3.4.1) (PDI) - Datisca glomerata (Durango root) :: E = L SP	0	-0.206	-0.173	0.061	1
cso|gi|71860181|gb|DT009236.1|DT009236	(M) :: Q9FG66|Q9FG66_ARATH Acyl-peptide hydrolase-like - Arabidopsis thaliana (Mouse-ear cress) :: Q69Y12|Q69Y12_ORYSA Putative aminopeptidase C (Os06g0215300 protein) - Oryza sativa (japonica cultivar-group) :: E = L	0	-0.109	-0.199	-0.056
cso|gi|71860181|gb|DT009236.1|DT009236	(M) :: Q9FG66|Q9FG66_ARATH Acyl-peptide hydrolase-like - Arabidopsis thaliana (Mouse-ear cress) :: Q69Y12|Q69Y12_ORYSA Putative aminopeptidase C (Os06g0215300 protein) - Oryza sativa (japonica cultivar-group) :: E = L	0	0.293	0.304	0.23	1
vv|Ctg4647.1	(M) :: Q1SDZ1|Q1SDZ1_MEDTR Porin, eukaryotic type - Medicago truncatula (Barrel medic) :: Q10M45|Q10M45_ORYSA Mitochondrial import receptor subunit TOM40, putative, expressed (Os03g0323800 protein) - Oryza sativa (japonica cultivar-group) :: E = L	0	-0.103	0.081	-0.057
vv|Ctg4647.1	(M) :: Q1SDZ1|Q1SDZ1_MEDTR Porin, eukaryotic type - Medicago truncatula (Barrel medic) :: Q10M45|Q10M45_ORYSA Mitochondrial import receptor subunit TOM40, putative, expressed (Os03g0323800 protein) - Oryza sativa (japonica cultivar-group) :: E = L	0	-0.051	-0.048	-0.03	1
vv|Ctg5755.1	:: Q9FEU4|Q9FEU4_PEA Putative serine carboxypeptidase precursor (Fragment) - Pisum sativum (Garden pea) :: Q0WRX3|SCP40_ARATH Serine carboxypeptidase-like 40 precursor (EC 3.4.16.-) - Arabidopsis thaliana (Mouse-ear cress) :: E = L	0	-0.021	0.225	-0.059
vv|Ctg5755.1	:: Q9FEU4|Q9FEU4_PEA Putative serine carboxypeptidase precursor (Fragment) - Pisum sativum (Garden pea) :: Q0WRX3|SCP40_ARATH Serine carboxypeptidase-like 40 precursor (EC 3.4.16.-) - Arabidopsis thaliana (Mouse-ear cress) :: E = L	0	-0.214	-0.372	-0.485	2
vv|gi|34548161|gb|CF516393.1|CF516393	(M) :: Q40510|Q40510_TOBAC Nthsp18p - Nicotiana tabacum (Common tobacco) :: Q9ZS24|Q9ZS24_CASSA Cytosolic class I small heat-shock protein HSP17.5 - Castanea sativa (Sweet chestnut) :: E = L	0	0.087	-0.59	-0.06
vv|gi|34548161|gb|CF516393.1|CF516393	(M) :: Q40510|Q40510_TOBAC Nthsp18p - Nicotiana tabacum (Common tobacco) :: Q9ZS24|Q9ZS24_CASSA Cytosolic class I small heat-shock protein HSP17.5 - Castanea sativa (Sweet chestnut) :: E = L	0	-0.293	-0.749	-1.732	3
cso|Ctg947.1	(M) :: Q38M52|Q38M52_SOLTU Hypothetical protein - Solanum tuberosum (Potato) :: O23708|PSA2A_ARATH Proteasome subunit alpha type 2-A (EC 3.4.25.1) (20S proteasome alpha subunit B) (Proteasome component 3) - Arabidopsis thaliana (Mouse-ear cress) :: E = L	0	-0.248	-0.151	-0.061
cso|Ctg947.1	(M) :: Q38M52|Q38M52_SOLTU Hypothetical protein - Solanum tuberosum (Potato) :: O23708|PSA2A_ARATH Proteasome subunit alpha type 2-A (EC 3.4.25.1) (20S proteasome alpha subunit B) (Proteasome component 3) - Arabidopsis thaliana (Mouse-ear cress) :: E = L	0	-0.173	-0.331	-0.217	1
vv|Ctg722.1	(M) :: O81102|O81102_TOBAC Glutamate decarboxylase isozyme 1 - Nicotiana tabacum (Common tobacco) :: Q9AT17|Q9AT17_TOBAC Glutamate decarboxylase isozyme 1 (EC 4.1.1.15) - Nicotiana tabacum (Common tobacco) :: E = L	0	-0.057	-0.169	-0.062
vv|Ctg722.1	(M) :: O81102|O81102_TOBAC Glutamate decarboxylase isozyme 1 - Nicotiana tabacum (Common tobacco) :: Q9AT17|Q9AT17_TOBAC Glutamate decarboxylase isozyme 1 (EC 4.1.1.15) - Nicotiana tabacum (Common tobacco) :: E = L	0	-0.086	-0.153	-0.081	1
css|Ctg1375.1	:: Q9AQU0|Q9AQU0_ORYSA Putative peptidyl-prolyl cis-trans isomerase, chloroplast - Oryza sativa (japonica cultivar-group) :: Q0JNJ3|Q0JNJ3_ORYSA Os01g0284700 protein - Oryza sativa (japonica cultivar-group) :: E = L	0	-0.156	-0.391	-0.063
css|Ctg1375.1	:: Q9AQU0|Q9AQU0_ORYSA Putative peptidyl-prolyl cis-trans isomerase, chloroplast - Oryza sativa (japonica cultivar-group) :: Q0JNJ3|Q0JNJ3_ORYSA Os01g0284700 protein - Oryza sativa (japonica cultivar-group) :: E = L	0	-0.448	-0.197	-0.339	2
vv|Ctg2111.1	(M) :: Q9ZPK0|Q9ZPK0_DATGL Thiosulfate sulfurtransferase - Datisca glomerata (Durango root) :: O64530|O64530_ARATH YUP8H12R.17 protein (At1g79230) (Mercaptopyruvate sulfurtransferase) (Mst1/Rdh1) (At1g79230/YUP8H12R_39) (Thiosulfate sulfurtransferase) (EC 2.8.1.1) (EC 2.8.1.2) - Arabidopsis thaliana (Mouse-ear cress) :: E = L SP	0	-0.068	-0.18	-0.064
vv|Ctg2111.1	(M) :: Q9ZPK0|Q9ZPK0_DATGL Thiosulfate sulfurtransferase - Datisca glomerata (Durango root) :: O64530|O64530_ARATH YUP8H12R.17 protein (At1g79230) (Mercaptopyruvate sulfurtransferase) (Mst1/Rdh1) (At1g79230/YUP8H12R_39) (Thiosulfate sulfurtransferase) (EC 2.8.1.1) (EC 2.8.1.2) - Arabidopsis thaliana (Mouse-ear cress) :: E = L SP	0	0.03	-0.123	-0.252	1
cso|Ctg6843.1	:: Q8S4C2|Q8S4C2_CAMSI Violaxanthin de-epoxidase - Camellia sinensis (Tea) :: Q0H3C7|Q0H3C7_COFCA Violaxanthin de-epoxidase - Coffea canephora (Robusta coffee) :: E = L	0	-0.286	0.163	-0.065
cso|Ctg6843.1	:: Q8S4C2|Q8S4C2_CAMSI Violaxanthin de-epoxidase - Camellia sinensis (Tea) :: Q0H3C7|Q0H3C7_COFCA Violaxanthin de-epoxidase - Coffea canephora (Robusta coffee) :: E = L	0	-0.135	-0.259	-0.195	1
csp|Ctg6.1	(M) :: Q9ZW85|Q9ZW85_ARATH 3-isopropylmalate dehydratase, small subunit - Arabidopsis thaliana (Mouse-ear cress) :: Q9LYT7|Q9LYT7_ARATH 3-isopropylmalate dehydratase-like protein (Small subunit) (Putative 3-isopropylmalate dehydratase small subunit) (Putative 3-isopropylmalate dehydratase protein small subunit) - Arabidopsis thaliana (Mouse-ear cress) :: E = L	0	-0.133	-0.364	-0.065
csp|Ctg6.1	(M) :: Q9ZW85|Q9ZW85_ARATH 3-isopropylmalate dehydratase, small subunit - Arabidopsis thaliana (Mouse-ear cress) :: Q9LYT7|Q9LYT7_ARATH 3-isopropylmalate dehydratase-like protein (Small subunit) (Putative 3-isopropylmalate dehydratase small subunit) (Putative 3-isopropylmalate dehydratase protein small subunit) - Arabidopsis thaliana (Mouse-ear cress) :: E = L	0	0.175	0.269	0.034	1
vv|Ctg2671.1	(M) :: Q43467|EFTU1_SOYBN Elongation factor Tu, chloroplast precursor (EF-Tu) - Glycine max (Soybean) :: P46280|EFTU2_SOYBN Elongation factor Tu, chloroplast precursor (EF-Tu) - Glycine max (Soybean) :: E = L	0	-0.018	-0.066	-0.067
vv|Ctg2671.1	(M) :: Q43467|EFTU1_SOYBN Elongation factor Tu, chloroplast precursor (EF-Tu) - Glycine max (Soybean) :: P46280|EFTU2_SOYBN Elongation factor Tu, chloroplast precursor (EF-Tu) - Glycine max (Soybean) :: E = L	0	0.036	0.101	0.114	1
cso|Ctg4868.1	(M) :: Q5QHW7|Q5QHW7_VIGUN Chloroplast thylakoid-bound ascorbate peroxidase - Vigna unguiculata (Cowpea) :: Q9XPR6|Q9XPR6_TOBAC Thylakoid-bound ascorbate peroxidase (EC 1.11.1.11) - Nicotiana tabacum (Common tobacco) :: E = L	0	-0.099	-0.156	-0.069
cso|Ctg4868.1	(M) :: Q5QHW7|Q5QHW7_VIGUN Chloroplast thylakoid-bound ascorbate peroxidase - Vigna unguiculata (Cowpea) :: Q9XPR6|Q9XPR6_TOBAC Thylakoid-bound ascorbate peroxidase (EC 1.11.1.11) - Nicotiana tabacum (Common tobacco) :: E = L	0	-0.126	-0.154	-0.26	1
vv|Ctg3148.1	(M) :: P93014|RR5_ARATH 30S ribosomal protein S5, chloroplast precursor - Arabidopsis thaliana (Mouse-ear cress) :: Q9ST69|RR5_SPIOL 30S ribosomal protein S5, chloroplast precursor - Spinacia oleracea (Spinach) :: E = L	0	-0.199	-0.209	-0.071
vv|Ctg3148.1	(M) :: P93014|RR5_ARATH 30S ribosomal protein S5, chloroplast precursor - Arabidopsis thaliana (Mouse-ear cress) :: Q9ST69|RR5_SPIOL 30S ribosomal protein S5, chloroplast precursor - Spinacia oleracea (Spinach) :: E = L	0	-0.14	-0.171	-0.074	1
vv|Ctg1409.1	(M) :: Q84VC8|Q84VC8_ORYSA Gamma hydroxybutyrate dehydrogenase-like protein (Os02g0562700 protein) (Hypothetical protein) - Oryza sativa (japonica cultivar-group) :: Q94B07|Q94B07_ARATH Gamma hydroxybutyrate dehydrogenase (EC 1.1.1.61) - Arabidopsis thaliana (Mouse-ear cress) :: E = L	0	-0.112	-0.139	-0.073
vv|Ctg1409.1	(M) :: Q84VC8|Q84VC8_ORYSA Gamma hydroxybutyrate dehydrogenase-like protein (Os02g0562700 protein) (Hypothetical protein) - Oryza sativa (japonica cultivar-group) :: Q94B07|Q94B07_ARATH Gamma hydroxybutyrate dehydrogenase (EC 1.1.1.61) - Arabidopsis thaliana (Mouse-ear cress) :: E = L	0	0.012	-0.005	-0.089	1
vv|Ctg3052.1	(M) :: Q9STF2|Q9STF2_ARATH Hypothetical protein T6H20.190 - Arabidopsis thaliana (Mouse-ear cress) :: Q0DJF9|Q0DJF9_ORYSA Os05g0291700 protein - Oryza sativa (japonica cultivar-group) :: E = L	0	-0.336	-0.329	-0.073
vv|Ctg3052.1	(M) :: Q9STF2|Q9STF2_ARATH Hypothetical protein T6H20.190 - Arabidopsis thaliana (Mouse-ear cress) :: Q0DJF9|Q0DJF9_ORYSA Os05g0291700 protein - Oryza sativa (japonica cultivar-group) :: E = L	0	-0.389	-0.446	-0.532	2
vv|Ctg989.1	(M) :: Q9SMN1|UMP8_ARATH Unknown mitochondrial protein At3g48680 - Arabidopsis thaliana (Mouse-ear cress) :: Q9FMV1|UMP7_ARATH Unknown mitochondrial protein At5g63510 - Arabidopsis thaliana (Mouse-ear cress) :: E = L	0	-0.181	-0.154	-0.073
vv|Ctg989.1	(M) :: Q9SMN1|UMP8_ARATH Unknown mitochondrial protein At3g48680 - Arabidopsis thaliana (Mouse-ear cress) :: Q9FMV1|UMP7_ARATH Unknown mitochondrial protein At5g63510 - Arabidopsis thaliana (Mouse-ear cress) :: E = L	0	-0.108	-0.257	-0.281	1
css|Ctg709.1	:: Q1EPJ1|Q1EPJ1_MUSAC 6-phosphogluconate dehydrogenase NAD-binding domain-containing protein - Musa acuminata (Banana) :: Q949M8|Q949M8_ARATH Putative dehydrogenase - Arabidopsis thaliana (Mouse-ear cress) :: E = L	0	-0.17	-0.08	-0.075
css|Ctg709.1	:: Q1EPJ1|Q1EPJ1_MUSAC 6-phosphogluconate dehydrogenase NAD-binding domain-containing protein - Musa acuminata (Banana) :: Q949M8|Q949M8_ARATH Putative dehydrogenase - Arabidopsis thaliana (Mouse-ear cress) :: E = L	0	-0.028	-0.047	-0.066	1
csp|Ctg778.1	(M) :: Q8LCT2|Q8LCT2_ARATH Hypothetical protein (Hypothetical protein At3g55605) (At3g55605) - Arabidopsis thaliana (Mouse-ear cress) :: Q9M062|Q9M062_ARATH Hypothetical protein F1I16_10 - Arabidopsis thaliana (Mouse-ear cress) :: E = L	0	0.065	0.157	-0.075
csp|Ctg778.1	(M) :: Q8LCT2|Q8LCT2_ARATH Hypothetical protein (Hypothetical protein At3g55605) (At3g55605) - Arabidopsis thaliana (Mouse-ear cress) :: Q9M062|Q9M062_ARATH Hypothetical protein F1I16_10 - Arabidopsis thaliana (Mouse-ear cress) :: E = L	0	-0.193	-0.151	-0.112	1
ws|Ctg3128.1	(M) :: Q1SUP9|Q1SUP9_MEDTR Adenylate kinase - Medicago truncatula (Barrel medic) :: Q0IT43|Q0IT43_ORYSA Os11g0312400 protein - Oryza sativa (japonica cultivar-group) :: E = L	0	-0.02	-0.152	-0.076
ws|Ctg3128.1	(M) :: Q1SUP9|Q1SUP9_MEDTR Adenylate kinase - Medicago truncatula (Barrel medic) :: Q0IT43|Q0IT43_ORYSA Os11g0312400 protein - Oryza sativa (japonica cultivar-group) :: E = L	0	-0.159	-0.42	-0.336	2
vv|Ctg1482.1	(M) :: Q1S703|Q1S703_MEDTR Metallo-dependent hydrolase, composite - Medicago truncatula (Barrel medic) :: Q9FMP3|Q9FMP3_ARATH Dihydropyrimidinase (Dihydropyrimidine amidohydrolase) (EC 3.5.2.2) - Arabidopsis thaliana (Mouse-ear cress) :: E = L SP	0	-0.086	0.047	-0.077
vv|Ctg1482.1	(M) :: Q1S703|Q1S703_MEDTR Metallo-dependent hydrolase, composite - Medicago truncatula (Barrel medic) :: Q9FMP3|Q9FMP3_ARATH Dihydropyrimidinase (Dihydropyrimidine amidohydrolase) (EC 3.5.2.2) - Arabidopsis thaliana (Mouse-ear cress) :: E = L SP	0	0.013	0.099	0.015	1
vv|Ctg15119.1	(M) :: Q6H450|Q6H450_ORYSA Putative annexin (Os09g0394900 protein) - Oryza sativa (japonica cultivar-group) :: Q9ZR53|Q9ZR53_MEDSA Annexin-like protein - Medicago sativa (Alfalfa) :: E = L	0	0.069	0.083	-0.079
vv|Ctg15119.1	(M) :: Q6H450|Q6H450_ORYSA Putative annexin (Os09g0394900 protein) - Oryza sativa (japonica cultivar-group) :: Q9ZR53|Q9ZR53_MEDSA Annexin-like protein - Medicago sativa (Alfalfa) :: E = L	0	0.033	0.067	-0.005	1
ws|gi|51577403|gb|CV095239.1|CV095239	(M) :: Q1SV83|Q1SV83_MEDTR IMP dehydrogenase/GMP reductase - Medicago truncatula (Barrel medic) :: Q6ZBK6|Q6ZBK6_ORYSA Putative stress related-like protein interactor (Os08g0519400 protein) - Oryza sativa (japonica cultivar-group) :: E = L SP	0	-0.357	-0.01	-0.08
ws|gi|51577403|gb|CV095239.1|CV095239	(M) :: Q1SV83|Q1SV83_MEDTR IMP dehydrogenase/GMP reductase - Medicago truncatula (Barrel medic) :: Q6ZBK6|Q6ZBK6_ORYSA Putative stress related-like protein interactor (Os08g0519400 protein) - Oryza sativa (japonica cultivar-group) :: E = L SP	0	-0.029	0.081	0.291	1
cso|Ctg814.1	(M) :: Q9AXQ2|Q9AXQ2_CUCME Mitochondrial processing peptidase beta subunit - Cucumis melo (Muskmelon) :: Q94KI0|Q94KI0_AVIMR Mitochondrial processing peptidase - Avicennia marina (Grey mangrove) :: E = L	0	-0.057	-0.052	-0.08
cso|Ctg814.1	(M) :: Q9AXQ2|Q9AXQ2_CUCME Mitochondrial processing peptidase beta subunit - Cucumis melo (Muskmelon) :: Q94KI0|Q94KI0_AVIMR Mitochondrial processing peptidase - Avicennia marina (Grey mangrove) :: E = L	0	-0.036	-0.194	-0.208	1
vv|Ctg721.1	(M) :: P50433|GLYM_SOLTU Serine hydroxymethyltransferase, mitochondrial precursor (EC 2.1.2.1) (Serine methylase) (Glycine hydroxymethyltransferase) (SHMT) - Solanum tuberosum (Potato) :: P49357|GLYM_FLAPR Serine hydroxymethyltransferase 1, mitochondrial precursor (EC 2.1.2.1) (Serine methylase) (Glycine hydroxymethyltransferase) (SHMT) - Flaveria pringlei :: E = L	0	-0.079	-0.078	-0.083
vv|Ctg721.1	(M) :: P50433|GLYM_SOLTU Serine hydroxymethyltransferase, mitochondrial precursor (EC 2.1.2.1) (Serine methylase) (Glycine hydroxymethyltransferase) (SHMT) - Solanum tuberosum (Potato) :: P49357|GLYM_FLAPR Serine hydroxymethyltransferase 1, mitochondrial precursor (EC 2.1.2.1) (Serine methylase) (Glycine hydroxymethyltransferase) (SHMT) - Flaveria pringlei :: E = L	0	0.051	-0.187	-0.312	1
vv|Ctg10827.1	(M) :: Q3HRV9|Q3HRV9_SOLTU Triosphosphate isomerase-like protein - Solanum tuberosum (Potato) :: P21820|TPIS_COPJA Triosephosphate isomerase, cytosolic (EC 5.3.1.1) (TIM) (Triose-phosphate isomerase) - Coptis japonica (Japanese goldthread) :: E = L	0	0.016	-0.115	-0.085
vv|Ctg10827.1	(M) :: Q3HRV9|Q3HRV9_SOLTU Triosphosphate isomerase-like protein - Solanum tuberosum (Potato) :: P21820|TPIS_COPJA Triosephosphate isomerase, cytosolic (EC 5.3.1.1) (TIM) (Triose-phosphate isomerase) - Coptis japonica (Japanese goldthread) :: E = L	0	0.255	0.292	0.273	1
vv|Ctg4134.1	(M) :: Q338B1|Q338B1_ORYSA Auxin-induced protein PCNT115, putative, expressed (Os10g0419100 protein) - Oryza sativa (japonica cultivar-group) :: Q3L181|Q3L181_RAUSE Perakine reductase - Rauvolfia serpentina (Serpentwood) (Devilpepper) :: E = L	0	0.2	-0.203	-0.085
vv|Ctg4134.1	(M) :: Q338B1|Q338B1_ORYSA Auxin-induced protein PCNT115, putative, expressed (Os10g0419100 protein) - Oryza sativa (japonica cultivar-group) :: Q3L181|Q3L181_RAUSE Perakine reductase - Rauvolfia serpentina (Serpentwood) (Devilpepper) :: E = L	0	0.062	0.172	0.133	1
ws|Ctg812.1	(M) :: Q9SCP7|Q9SCP7_ARATH Caffeic acid O-methyltransferase-like protein (AT3g53140/T4D2_70) - Arabidopsis thaliana (Mouse-ear cress) :: Q84N56|Q84N56_9CARY S-adenosyl-L-methionine: beta-alanine N-methyltransferase - Limonium latifolium :: E = L	0	-0.377	-0.234	-0.086
ws|Ctg812.1	(M) :: Q9SCP7|Q9SCP7_ARATH Caffeic acid O-methyltransferase-like protein (AT3g53140/T4D2_70) - Arabidopsis thaliana (Mouse-ear cress) :: Q84N56|Q84N56_9CARY S-adenosyl-L-methionine: beta-alanine N-methyltransferase - Limonium latifolium :: E = L	0	-0.078	0.035	0.148	1
ws|gi|51579237|gb|CV097073.1|CV097073	:: P37221|MAOM_SOLTU NAD-dependent malic enzyme 62 kDa isoform, mitochondrial precursor (EC 1.1.1.39) (NAD-ME) - Solanum tuberosum (Potato) :: Q9SIU0|Q9SIU0_ARATH Malate oxidoreductase (Malic enzyme) - Arabidopsis thaliana (Mouse-ear cress) :: E = L	0	0.034	0.384	-0.086
ws|gi|51579237|gb|CV097073.1|CV097073	:: P37221|MAOM_SOLTU NAD-dependent malic enzyme 62 kDa isoform, mitochondrial precursor (EC 1.1.1.39) (NAD-ME) - Solanum tuberosum (Potato) :: Q9SIU0|Q9SIU0_ARATH Malate oxidoreductase (Malic enzyme) - Arabidopsis thaliana (Mouse-ear cress) :: E = L	0	0.147	0.174	0.141	1
vv|Ctg15918.1	:: Q9FM47|Q9FM47_ARATH Similarity to RNA binding protein (Ribonucleoprotein-like) - Arabidopsis thaliana (Mouse-ear cress) :: Q9LHL2|Q9LHL2_ARATH Similarity to RNA binding protein (Hypothetical protein At3g13224) - Arabidopsis thaliana (Mouse-ear cress) :: E = L	0	-0.392	-0.135	-0.086
vv|Ctg15918.1	:: Q9FM47|Q9FM47_ARATH Similarity to RNA binding protein (Ribonucleoprotein-like) - Arabidopsis thaliana (Mouse-ear cress) :: Q9LHL2|Q9LHL2_ARATH Similarity to RNA binding protein (Hypothetical protein At3g13224) - Arabidopsis thaliana (Mouse-ear cress) :: E = L	0	-0.236	-0.479	-0.413	2
vv|Ctg8854.1	:: Q9FFC9|Q9FFC9_ARATH Genomic DNA, chromosome 5, P1 clone:MQK4 - Arabidopsis thaliana (Mouse-ear cress) :: Q94EY7|Q94EY7_ARATH Hypothetical protein MQK4.29 (Hypothetical protein At5g16550) - Arabidopsis thaliana (Mouse-ear cress) :: E = L	0	0.28	0.372	-0.088
vv|Ctg8854.1	:: Q9FFC9|Q9FFC9_ARATH Genomic DNA, chromosome 5, P1 clone:MQK4 - Arabidopsis thaliana (Mouse-ear cress) :: Q94EY7|Q94EY7_ARATH Hypothetical protein MQK4.29 (Hypothetical protein At5g16550) - Arabidopsis thaliana (Mouse-ear cress) :: E = L	0	-0.292	-0.463	-0.593	2
vv|Ctg5226.1	:: P93162|CHLI_SOYBN Magnesium-chelatase subunit chlI, chloroplast precursor (EC 6.6.1.1) (Mg-protoporphyrin IX chelatase) - Glycine max (Soybean) :: Q53RM0|Q53RM0_ORYSA Magnesium chelatase ATPase subunit I (Magnesium chelatase subunit I) (Os03g0563300 protein) (Magnesium-chelatase subunit chlI, chloroplast, putative, expressed) - Oryza sativa (japonica cultivar-group) :: E = L	0	-0.046	-0.447	-0.089
vv|Ctg5226.1	:: P93162|CHLI_SOYBN Magnesium-chelatase subunit chlI, chloroplast precursor (EC 6.6.1.1) (Mg-protoporphyrin IX chelatase) - Glycine max (Soybean) :: Q53RM0|Q53RM0_ORYSA Magnesium chelatase ATPase subunit I (Magnesium chelatase subunit I) (Os03g0563300 protein) (Magnesium-chelatase subunit chlI, chloroplast, putative, expressed) - Oryza sativa (japonica cultivar-group) :: E = L	0	0.058	0.069	0.128	1
cso|gi|77587391|gb|DV222837.1|DV222837	(M) :: Q0WWT7|Q0WWT7_ARATH Hypothetical protein At4g24750 (At4g24750) - Arabidopsis thaliana (Mouse-ear cress) :: Q501G8|Q501G8_ARATH At4g24750 - Arabidopsis thaliana (Mouse-ear cress) :: E = L	0	0.141	0.23	-0.089
cso|gi|77587391|gb|DV222837.1|DV222837	(M) :: Q0WWT7|Q0WWT7_ARATH Hypothetical protein At4g24750 (At4g24750) - Arabidopsis thaliana (Mouse-ear cress) :: Q501G8|Q501G8_ARATH At4g24750 - Arabidopsis thaliana (Mouse-ear cress) :: E = L	0	-0.134	-0.393	-0.871	3
css|Ctg550.1	(M) :: Q8S3L1|Q8S3L1_9ROSI Glutaredoxin - Populus tremula x Populus tremuloides :: Q8LFQ6|GRXC4_ARATH Glutaredoxin-C4 precursor (AtGrxC4) - Arabidopsis thaliana (Mouse-ear cress) :: E = L SP	0	-0.11	-0.19	-0.089
css|Ctg550.1	(M) :: Q8S3L1|Q8S3L1_9ROSI Glutaredoxin - Populus tremula x Populus tremuloides :: Q8LFQ6|GRXC4_ARATH Glutaredoxin-C4 precursor (AtGrxC4) - Arabidopsis thaliana (Mouse-ear cress) :: E = L SP	0	-0.052	-0.072	0.084	1
vv|Ctg4484.1	:: Q29Q36|Q29Q36_ARATH At5g20080 (Cytochrome-b5 reductase-like protein) - Arabidopsis thaliana (Mouse-ear cress) :: P83291|NCB5R_ARATH NADH-cytochrome b5 reductase-like protein (EC 1.6.2.2) (B5R) - Arabidopsis thaliana (Mouse-ear cress) :: E = L	0	0.012	0.127	-0.089
vv|Ctg4484.1	:: Q29Q36|Q29Q36_ARATH At5g20080 (Cytochrome-b5 reductase-like protein) - Arabidopsis thaliana (Mouse-ear cress) :: P83291|NCB5R_ARATH NADH-cytochrome b5 reductase-like protein (EC 1.6.2.2) (B5R) - Arabidopsis thaliana (Mouse-ear cress) :: E = L	0	-0.069	-0.14	-0.119	1
cso|Ctg10613.1	:: Q1MSG9|Q1MSG9_NICBE ALY protein - Nicotiana benthamiana :: Q6JAC7|Q6JAC7_TOBAC Hin19 (Fragment) - Nicotiana tabacum (Common tobacco) :: E = L	0	-0.186	0.12	-0.089
cso|Ctg10613.1	:: Q1MSG9|Q1MSG9_NICBE ALY protein - Nicotiana benthamiana :: Q6JAC7|Q6JAC7_TOBAC Hin19 (Fragment) - Nicotiana tabacum (Common tobacco) :: E = L	0	0.328	0.31	0.313	2
css|gi|110398730|gb|EC965204.1|EC965204	(M) :: Q9LUG8|Q9LUG8_ARATH Similarity to endo-1 (AT3g23600/MDB19_9) (Contains similarity to endo-1,3-1,4-beta-D-glucanase) - Arabidopsis thaliana (Mouse-ear cress) :: Q2V3T4|Q2V3T4_ARATH Protein At3g23600 - Arabidopsis thaliana (Mouse-ear cress) :: E = L	0	0.008	-0.225	-0.09
css|gi|110398730|gb|EC965204.1|EC965204	(M) :: Q9LUG8|Q9LUG8_ARATH Similarity to endo-1 (AT3g23600/MDB19_9) (Contains similarity to endo-1,3-1,4-beta-D-glucanase) - Arabidopsis thaliana (Mouse-ear cress) :: Q2V3T4|Q2V3T4_ARATH Protein At3g23600 - Arabidopsis thaliana (Mouse-ear cress) :: E = L	0	0.1	0.179	0.101	1
csb|Ctg1610.1	(M) :: Q8RVF8|Q8RVF8_TOBAC Thioredoxin peroxidase - Nicotiana tabacum (Common tobacco) :: Q9FED5|Q9FED5_ARATH Putative 2-cys peroxiredoxin protein - Arabidopsis thaliana (Mouse-ear cress) :: E = L	0	0.014	-0.115	-0.091
csb|Ctg1610.1	(M) :: Q8RVF8|Q8RVF8_TOBAC Thioredoxin peroxidase - Nicotiana tabacum (Common tobacco) :: Q9FED5|Q9FED5_ARATH Putative 2-cys peroxiredoxin protein - Arabidopsis thaliana (Mouse-ear cress) :: E = L	0	-0.17	-0.333	-0.426	2
cso|Ctg3250.1	(M) :: O04202|IF35_ARATH Eukaryotic translation initiation factor 3 subunit 5 (eIF-3 epsilon) (eIF3 p32 subunit) (eIF3f) - Arabidopsis thaliana (Mouse-ear cress) :: Q8W4H4|Q8W4H4_ARATH 26S proteasome regulatory subunit - Arabidopsis thaliana (Mouse-ear cress) :: E = L	0	-0.12	-0.105	-0.091
cso|Ctg3250.1	(M) :: O04202|IF35_ARATH Eukaryotic translation initiation factor 3 subunit 5 (eIF-3 epsilon) (eIF3 p32 subunit) (eIF3f) - Arabidopsis thaliana (Mouse-ear cress) :: Q8W4H4|Q8W4H4_ARATH 26S proteasome regulatory subunit - Arabidopsis thaliana (Mouse-ear cress) :: E = L	0	-0.015	-0.089	-0.025	1
vv|Ctg2177.1	(M) :: Q5ECP6|Q5ECP6_PETHY E1 alpha subunit of pyruvate dehydrogenase - Petunia hybrida (Petunia) :: Q4JIY3|Q4JIY3_CITPA Pyruvate dehydrogenase (Fragment) - Citrus paradisi (Grapefruit) :: E = L	0	-0.013	0.029	-0.092
vv|Ctg2177.1	(M) :: Q5ECP6|Q5ECP6_PETHY E1 alpha subunit of pyruvate dehydrogenase - Petunia hybrida (Petunia) :: Q4JIY3|Q4JIY3_CITPA Pyruvate dehydrogenase (Fragment) - Citrus paradisi (Grapefruit) :: E = L	0	0.492	0.494	0.565	2
cso|Ctg2754.1	:: O82660|P2SAF_ARATH Photosystem II stability/assembly factor HCF136, chloroplast precursor - Arabidopsis thaliana (Mouse-ear cress) :: Q5Z5A8|P2SAF_ORYSA Photosystem II stability/assembly factor HCF136, chloroplast precursor - Oryza sativa (Rice) :: E = L	0	-0.13	-0.258	-0.094
cso|Ctg2754.1	:: O82660|P2SAF_ARATH Photosystem II stability/assembly factor HCF136, chloroplast precursor - Arabidopsis thaliana (Mouse-ear cress) :: Q5Z5A8|P2SAF_ORYSA Photosystem II stability/assembly factor HCF136, chloroplast precursor - Oryza sativa (Rice) :: E = L	0	-0.298	-0.495	-0.52	2
vv|Ctg9041.1	(M) :: Q8LPT9|GWD1_CITRE Alpha-glucan water dikinase, chloroplast precursor (EC 2.7.9.4) (Starch-related protein R1) - Citrus reticulata (Tangerine) :: Q9AWA5|GWD1_SOLTU Alpha-glucan water dikinase, chloroplast precursor (EC 2.7.9.4) (EC 2.7.13.3) (Starch-related R1 protein) - Solanum tuberosum (Potato) :: E = L	0	-0.279	-0.368	-0.098
vv|Ctg9041.1	(M) :: Q8LPT9|GWD1_CITRE Alpha-glucan water dikinase, chloroplast precursor (EC 2.7.9.4) (Starch-related protein R1) - Citrus reticulata (Tangerine) :: Q9AWA5|GWD1_SOLTU Alpha-glucan water dikinase, chloroplast precursor (EC 2.7.9.4) (EC 2.7.13.3) (Starch-related R1 protein) - Solanum tuberosum (Potato) :: E = L	0	-0.262	0.004	-0.298	1
ws|Ctg397.1	:: O82062|O82062_SOLTU 39 kDa EF-Hand containing protein - Solanum tuberosum (Potato) :: Q9T0I9|Q9T0I9_ARATH EF-Hand containing protein-like - Arabidopsis thaliana (Mouse-ear cress) :: E = L	0	0.085	0.117	-0.098
ws|Ctg397.1	:: O82062|O82062_SOLTU 39 kDa EF-Hand containing protein - Solanum tuberosum (Potato) :: Q9T0I9|Q9T0I9_ARATH EF-Hand containing protein-like - Arabidopsis thaliana (Mouse-ear cress) :: E = L	0	0.132	0.069	0.191	1
vv|Ctg2232.1	(M) :: Q5G1J6|Q5G1J6_9ROSA Polyphenol oxidase - Prunus salicina var. cordata :: Q66NX3|Q66NX3_9ROSI Polyphenol oxidase (EC 1.10.3.1) (EC 1.14.18.1) - Populus trichocarpa x Populus deltoides :: E = L	0	0.407	0.302	-0.101
vv|Ctg2232.1	(M) :: Q5G1J6|Q5G1J6_9ROSA Polyphenol oxidase - Prunus salicina var. cordata :: Q66NX3|Q66NX3_9ROSI Polyphenol oxidase (EC 1.10.3.1) (EC 1.14.18.1) - Populus trichocarpa x Populus deltoides :: E = L	0	-0.239	-0.299	-0.504	2
cso|Ctg139.1	(M) :: Q8LB10|Q8LB10_ARATH ATP-dependent Clp protease proteolytic subunit ClpR4, putative (Putative ClpP protease complex subunit ClpR4) - Arabidopsis thaliana (Mouse-ear cress) :: Q8RXG1|Q8RXG1_ARATH Hypothetical protein At4g17050 - Arabidopsis thaliana (Mouse-ear cress) :: E = L	0	-0.001	-0.126	-0.106
cso|Ctg139.1	(M) :: Q8LB10|Q8LB10_ARATH ATP-dependent Clp protease proteolytic subunit ClpR4, putative (Putative ClpP protease complex subunit ClpR4) - Arabidopsis thaliana (Mouse-ear cress) :: Q8RXG1|Q8RXG1_ARATH Hypothetical protein At4g17050 - Arabidopsis thaliana (Mouse-ear cress) :: E = L	0	-0.142	-0.314	-0.411	2
vv|Ctg5550.1	(M) :: Q1SAA8|Q1SAA8_MEDTR DSBA oxidoreductase - Medicago truncatula (Barrel medic) :: Q9FMB1|Q9FMB1_ARATH FrnE protein-like - Arabidopsis thaliana (Mouse-ear cress) :: E = L	0	0.244	-0.083	-0.106
vv|Ctg5550.1	(M) :: Q1SAA8|Q1SAA8_MEDTR DSBA oxidoreductase - Medicago truncatula (Barrel medic) :: Q9FMB1|Q9FMB1_ARATH FrnE protein-like - Arabidopsis thaliana (Mouse-ear cress) :: E = L	0	-0.199	-0.423	-0.411	2
vv|Ctg2168.1	:: Q1T451|Q1T451_MEDTR KH, type 1 - Medicago truncatula (Barrel medic) :: Q9SZH4|Q9SZH4_ARATH Putative nucleic acid binding protein - Arabidopsis thaliana (Mouse-ear cress) :: E = L	0	-0.125	-0.066	-0.106
vv|Ctg2168.1	:: Q1T451|Q1T451_MEDTR KH, type 1 - Medicago truncatula (Barrel medic) :: Q9SZH4|Q9SZH4_ARATH Putative nucleic acid binding protein - Arabidopsis thaliana (Mouse-ear cress) :: E = L	0	0.133	0.251	0.283	1
vv|gi|110717500|gb|EE093421.1|EE093421	:: Q9LIL4|Q9LIL4_ARATH Coated vesicle membrane protein-like (AT3g22845/MWI23_22) - Arabidopsis thaliana (Mouse-ear cress) :: Q84MP2|Q84MP2_ORYSA Putative cop-coated vesicle membrane protein (Os03g0744800 protein) (Emp24/gp25L/p24 family protein, expressed) - Oryza sativa (japonica cultivar-group) :: E = L	0	-0.16	0.18	-0.107
vv|gi|110717500|gb|EE093421.1|EE093421	:: Q9LIL4|Q9LIL4_ARATH Coated vesicle membrane protein-like (AT3g22845/MWI23_22) - Arabidopsis thaliana (Mouse-ear cress) :: Q84MP2|Q84MP2_ORYSA Putative cop-coated vesicle membrane protein (Os03g0744800 protein) (Emp24/gp25L/p24 family protein, expressed) - Oryza sativa (japonica cultivar-group) :: E = L	0	-0.181	-0.084	-0.019	1
vv|Ctg7166.1	:: Q4PS96|Q4PS96_SOLLC Plastidic hexokinase - Solanum lycopersicum (Tomato) (Lycopersicon esculentum) :: Q8VWX3|Q8VWX3_SOLTU Hexokinase-related protein 1 - Solanum tuberosum (Potato) :: E = L	0	-0.193	-0.205	-0.108
vv|Ctg7166.1	:: Q4PS96|Q4PS96_SOLLC Plastidic hexokinase - Solanum lycopersicum (Tomato) (Lycopersicon esculentum) :: Q8VWX3|Q8VWX3_SOLTU Hexokinase-related protein 1 - Solanum tuberosum (Potato) :: E = L	0	-0.133	-0.028	-0.013	1
cso|Ctg544.1	(M) :: O04237|O04237_VICFA Transcription factor - Vicia faba var. minor :: Q0GH11|Q0GH11_CAPAN Nuclear-localized RNA binding protein - Capsicum annuum (Bell pepper) :: E = L	0	0.159	-0.047	-0.109
cso|Ctg544.1	(M) :: O04237|O04237_VICFA Transcription factor - Vicia faba var. minor :: Q0GH11|Q0GH11_CAPAN Nuclear-localized RNA binding protein - Capsicum annuum (Bell pepper) :: E = L	0	-0.477	-0.423	-0.63	3
vv|Ctg8045.1	:: Q1SSA6|Q1SSA6_MEDTR RNA-binding region RNP-1 (RNA recognition motif); Zinc finger, CCHC-type - Medicago truncatula (Barrel medic) :: Q9SSJ0|Q9SSJ0_ARATH Putative eukaryotic translation initiation factor 3 subunit; 21071-22901 (AT3g11400/F24K9_7) (Translation initiation factor 3, subunit g) (EIF3g) - Arabidopsis thaliana (Mouse-ear cress) :: E = L	0	0.044	-0.207	-0.111
vv|Ctg8045.1	:: Q1SSA6|Q1SSA6_MEDTR RNA-binding region RNP-1 (RNA recognition motif); Zinc finger, CCHC-type - Medicago truncatula (Barrel medic) :: Q9SSJ0|Q9SSJ0_ARATH Putative eukaryotic translation initiation factor 3 subunit; 21071-22901 (AT3g11400/F24K9_7) (Translation initiation factor 3, subunit g) (EIF3g) - Arabidopsis thaliana (Mouse-ear cress) :: E = L	0	0.021	-0.09	-0.071	1
vv|gi|30330464|gb|CD013726.1|CD013726	:: Q941A6|Q941A6_ARATH At1g08480/T27G7_10 - Arabidopsis thaliana (Mouse-ear cress) :: Q6ZCC4|Q6ZCC4_ORYSA Hypothetical protein P0498H04.25 (Os08g0112800 protein) - Oryza sativa (japonica cultivar-group) :: E = L	0	-0.086	-0.039	-0.111
vv|gi|30330464|gb|CD013726.1|CD013726	:: Q941A6|Q941A6_ARATH At1g08480/T27G7_10 - Arabidopsis thaliana (Mouse-ear cress) :: Q6ZCC4|Q6ZCC4_ORYSA Hypothetical protein P0498H04.25 (Os08g0112800 protein) - Oryza sativa (japonica cultivar-group) :: E = L	0	-0.164	-0.33	-0.284	1
css|gi|110397153|gb|EC962876.1|EC962876	(M) :: Q3HVM3|Q3HVM3_SOLTU Hypothetical protein - Solanum tuberosum (Potato) :: O82209|O82209_ARATH Copia-like retroelement pol polyprotein - Arabidopsis thaliana (Mouse-ear cress) :: E = L	0	-0.18	0.104	-0.112
css|gi|110397153|gb|EC962876.1|EC962876	(M) :: Q3HVM3|Q3HVM3_SOLTU Hypothetical protein - Solanum tuberosum (Potato) :: O82209|O82209_ARATH Copia-like retroelement pol polyprotein - Arabidopsis thaliana (Mouse-ear cress) :: E = L	0	-0.143	-0.176	-0.141	1
vv|Ctg8128.1	:: Q257C6|Q257C6_PEA Putative thioredoxin precursor - Pisum sativum (Garden pea) :: O64764|O64764_ARATH Putative thioredoxin (At2g35010) - Arabidopsis thaliana (Mouse-ear cress) :: E = L	0	0.021	0.091	-0.115
vv|Ctg8128.1	:: Q257C6|Q257C6_PEA Putative thioredoxin precursor - Pisum sativum (Garden pea) :: O64764|O64764_ARATH Putative thioredoxin (At2g35010) - Arabidopsis thaliana (Mouse-ear cress) :: E = L	0	0.232	-0.363	-0.52	2
cso|Ctg5421.1	(M) :: Q7XDP6|Q7XDP6_ORYSA Splicing factor 3B subunit 4, putative, expressed (Os10g0457000 protein) - Oryza sativa (japonica cultivar-group) :: Q9ZU66|Q9ZU66_ARATH Putative spliceosome associated protein - Arabidopsis thaliana (Mouse-ear cress) :: E = L	0	-0.029	-0.25	-0.115
cso|Ctg5421.1	(M) :: Q7XDP6|Q7XDP6_ORYSA Splicing factor 3B subunit 4, putative, expressed (Os10g0457000 protein) - Oryza sativa (japonica cultivar-group) :: Q9ZU66|Q9ZU66_ARATH Putative spliceosome associated protein - Arabidopsis thaliana (Mouse-ear cress) :: E = L	0	-0.111	-0.273	-0.249	1
ws|Ctg2936.1	(M) :: O04945|O04945_TOBAC Enoyl-ACP reductase precursor (EC 1.3.1.9) - Nicotiana tabacum (Common tobacco) :: O04946|O04946_TOBAC Enoyl-ACP reductase precursor (EC 1.3.1.9) - Nicotiana tabacum (Common tobacco) :: E = L	0	-0.286	-0.208	-0.117
ws|Ctg2936.1	(M) :: O04945|O04945_TOBAC Enoyl-ACP reductase precursor (EC 1.3.1.9) - Nicotiana tabacum (Common tobacco) :: O04946|O04946_TOBAC Enoyl-ACP reductase precursor (EC 1.3.1.9) - Nicotiana tabacum (Common tobacco) :: E = L	0	-0.291	-0.343	-0.157	1
vv|Ctg91.1	(M) :: Q155L4|Q155L4_HEVBR Cysteine protease - Hevea brasiliensis (Para rubber tree) :: Q52QX8|Q52QX8_MANES Cysteine protease CP1 - Manihot esculenta (Cassava) (Manioc) :: E = L SP	0	0.035	0.001	-0.118
vv|Ctg91.1	(M) :: Q155L4|Q155L4_HEVBR Cysteine protease - Hevea brasiliensis (Para rubber tree) :: Q52QX8|Q52QX8_MANES Cysteine protease CP1 - Manihot esculenta (Cassava) (Manioc) :: E = L SP	0	-0.073	-0.319	-0.47	2
vv|Ctg488.1	(M) :: Q9FLQ4|Q9FLQ4_ARATH 2-oxoglutarate dehydrogenase E2 subunit - Arabidopsis thaliana (Mouse-ear cress) :: Q9ZRQ1|Q9ZRQ1_ARATH 2-oxoglutarate dehydrogenase E2 subunit (EC 2.3.1.61) - Arabidopsis thaliana (Mouse-ear cress) :: E = L	0	0.129	-0.081	-0.118
vv|Ctg488.1	(M) :: Q9FLQ4|Q9FLQ4_ARATH 2-oxoglutarate dehydrogenase E2 subunit - Arabidopsis thaliana (Mouse-ear cress) :: Q9ZRQ1|Q9ZRQ1_ARATH 2-oxoglutarate dehydrogenase E2 subunit (EC 2.3.1.61) - Arabidopsis thaliana (Mouse-ear cress) :: E = L	0	-0.177	-0.342	-0.379	2
ws|Ctg807.1	(M) :: Q9FQD7|Q9FQD7_SOYBN Glutathione S-transferase GST 21 (EC 2.5.1.18) (Fragment) - Glycine max (Soybean) :: Q9LZI9|Q9LZI9_ARATH Glutathione transferase III-like protein - Arabidopsis thaliana (Mouse-ear cress) :: E = L	0	0.133	0.022	-0.118
ws|Ctg807.1	(M) :: Q9FQD7|Q9FQD7_SOYBN Glutathione S-transferase GST 21 (EC 2.5.1.18) (Fragment) - Glycine max (Soybean) :: Q9LZI9|Q9LZI9_ARATH Glutathione transferase III-like protein - Arabidopsis thaliana (Mouse-ear cress) :: E = L	0	0.27	0.541	0.575	2
vv|Ctg4368.1	:: Q9SHJ6|Q9SHJ6_ARATH F12K11.14 - Arabidopsis thaliana (Mouse-ear cress) :: Q9LXR8|Q9LXR8_ARATH Hypothetical protein T20N10_190 (At3g58840) - Arabidopsis thaliana (Mouse-ear cress) :: E = L	0	-0.111	-0.093	-0.123
vv|Ctg4368.1	:: Q9SHJ6|Q9SHJ6_ARATH F12K11.14 - Arabidopsis thaliana (Mouse-ear cress) :: Q9LXR8|Q9LXR8_ARATH Hypothetical protein T20N10_190 (At3g58840) - Arabidopsis thaliana (Mouse-ear cress) :: E = L	0	0.368	0.267	0.358	2
cso|Ctg3881.1	:: Q8LAP7|Q8LAP7_ARATH Hypothetical protein - Arabidopsis thaliana (Mouse-ear cress) :: Q940I2|Q940I2_ARATH Hypothetical protein MED24.18 - Arabidopsis thaliana (Mouse-ear cress) :: E = L	0	0.189	-0.158	-0.123
cso|Ctg3881.1	:: Q8LAP7|Q8LAP7_ARATH Hypothetical protein - Arabidopsis thaliana (Mouse-ear cress) :: Q940I2|Q940I2_ARATH Hypothetical protein MED24.18 - Arabidopsis thaliana (Mouse-ear cress) :: E = L	0	-0.508	-0.581	-0.923	3
css|gi|110396281|gb|EC961962.1|EC961962	:: Q10LV7|Q10LV7_ORYSA Possible Photosystem II reaction center Psb27 protein, putative, expressed (Os03g0333400 protein) - Oryza sativa (japonica cultivar-group) :: Q9LR64|Q9LR64_ARATH F21B7.21 (Hypothetical protein At1g03610) (Hypothetical protein) (Hypothetical protein F21B7.14) (Hypothetical protein F21B7.22) - Arabidopsis thaliana (Mouse-ear cress) :: E = L	0	-0.052	-0.09	-0.124
css|gi|110396281|gb|EC961962.1|EC961962	:: Q10LV7|Q10LV7_ORYSA Possible Photosystem II reaction center Psb27 protein, putative, expressed (Os03g0333400 protein) - Oryza sativa (japonica cultivar-group) :: Q9LR64|Q9LR64_ARATH F21B7.21 (Hypothetical protein At1g03610) (Hypothetical protein) (Hypothetical protein F21B7.14) (Hypothetical protein F21B7.22) - Arabidopsis thaliana (Mouse-ear cress) :: E = L	0	-0.062	-0.219	-0.201	1
vv|Ctg5871.1	(M) :: P24929|RK12_TOBAC 50S ribosomal protein L12, chloroplast precursor (CL12) - Nicotiana tabacum (Common tobacco) :: P36688|RK12_NICSY 50S ribosomal protein L12, chloroplast precursor (CL12) - Nicotiana sylvestris (Wood tobacco) :: E = L	0	-0.044	-0.196	-0.126
vv|Ctg5871.1	(M) :: P24929|RK12_TOBAC 50S ribosomal protein L12, chloroplast precursor (CL12) - Nicotiana tabacum (Common tobacco) :: P36688|RK12_NICSY 50S ribosomal protein L12, chloroplast precursor (CL12) - Nicotiana sylvestris (Wood tobacco) :: E = L	0	-0.039	-0.333	-0.607	2
cso|Ctg338.1	(M) :: Q4JR85|Q4JR85_MEDTR Dehydroascorbate reductase - Medicago truncatula (Barrel medic) :: A2ICR9|A2ICR9_SOLTU Dehydroascorbate reductase - Solanum tuberosum (Potato) :: E = L	0	-0.148	-0.358	-0.127
cso|Ctg338.1	(M) :: Q4JR85|Q4JR85_MEDTR Dehydroascorbate reductase - Medicago truncatula (Barrel medic) :: A2ICR9|A2ICR9_SOLTU Dehydroascorbate reductase - Solanum tuberosum (Potato) :: E = L	0	-0.192	-0.334	-0.341	1
vvfl|gi|37927457|gb|AAP69816.	:: Q6XGX7|Q6XGX7_VITVI Putative oxygen evolving enhancer protein (Fragment) - Vitis vinifera (Grape) :: Q6ZDL1|Q6ZDL1_ORYSA Oxygen evolving complex protein-like (Os08g0347500 protein) - Oryza sativa (japonica cultivar-group) :: E = L	0	-0.257	-0.271	-0.128
vvfl|gi|37927457|gb|AAP69816.	:: Q6XGX7|Q6XGX7_VITVI Putative oxygen evolving enhancer protein (Fragment) - Vitis vinifera (Grape) :: Q6ZDL1|Q6ZDL1_ORYSA Oxygen evolving complex protein-like (Os08g0347500 protein) - Oryza sativa (japonica cultivar-group) :: E = L	0	-0.243	-0.655	-0.694	3
csp|Ctg866.1	(M) :: Q9M531|H2A_EUPES Histone H2A - Euphorbia esula (Leafy spurge) :: Q1H552|Q1H552_ARATH At5g02560 - Arabidopsis thaliana (Mouse-ear cress) :: E = L	0	0.214	-0.611	-0.129
csp|Ctg866.1	(M) :: Q9M531|H2A_EUPES Histone H2A - Euphorbia esula (Leafy spurge) :: Q1H552|Q1H552_ARATH At5g02560 - Arabidopsis thaliana (Mouse-ear cress) :: E = L	0	0.203	-0.031	-0.4	2
cso|Ctg6932.1	(M) :: Q94G09|Q94G09_CUCSA TASSELSEED2-like protein - Cucumis sativus (Cucumber) :: Q94G10|Q94G10_CUCSA CTA - Cucumis sativus (Cucumber) :: E = L	0	-0.146	-0.094	-0.129
cso|Ctg6932.1	(M) :: Q94G09|Q94G09_CUCSA TASSELSEED2-like protein - Cucumis sativus (Cucumber) :: Q94G10|Q94G10_CUCSA CTA - Cucumis sativus (Cucumber) :: E = L	0	0.534	0.609	0.418	2
ws|Ctg521.1	(M) :: Q0WWD3|Q0WWD3_ARATH Vacuolar-type H+-ATPase (V-ATPase) subunit D - Arabidopsis thaliana (Mouse-ear cress) :: Q9XGM1|VATD_ARATH Vacuolar ATP synthase subunit D (EC 3.6.3.14) (V-ATPase D subunit) (Vacuolar proton pump D subunit) - Arabidopsis thaliana (Mouse-ear cress) :: E = L	0	-0.063	-0.139	-0.133
ws|Ctg521.1	(M) :: Q0WWD3|Q0WWD3_ARATH Vacuolar-type H+-ATPase (V-ATPase) subunit D - Arabidopsis thaliana (Mouse-ear cress) :: Q9XGM1|VATD_ARATH Vacuolar ATP synthase subunit D (EC 3.6.3.14) (V-ATPase D subunit) (Vacuolar proton pump D subunit) - Arabidopsis thaliana (Mouse-ear cress) :: E = L	0	0.123	-0.011	0.17	1
cso|Ctg7029.1	(M) :: Q6H667|Q6H667_ORYSA Thylakoid lumenal protein-like (Os02g0643500 protein) - Oryza sativa (japonica cultivar-group) :: Q94C72|Q94C72_ARATH Hypothetical protein At1g12250 - Arabidopsis thaliana (Mouse-ear cress) :: E = L	0	-0.011	-0.112	-0.134
cso|Ctg7029.1	(M) :: Q6H667|Q6H667_ORYSA Thylakoid lumenal protein-like (Os02g0643500 protein) - Oryza sativa (japonica cultivar-group) :: Q94C72|Q94C72_ARATH Hypothetical protein At1g12250 - Arabidopsis thaliana (Mouse-ear cress) :: E = L	0	-0.221	0.309	-0.235	1
vv|Ctg2170.1	(M) :: Q7XBY4|Q7XBY4_ORYSA Mitochondrial carnitine/acylcarnitine carrier, putative, expressed (Os10g0573700 protein) - Oryza sativa (japonica cultivar-group) :: Q9AYL3|Q9AYL3_ORYSA Putative carnitine/acylcarnitine translocase - Oryza sativa (Rice) :: E = L	0	-0.248	-0.27	-0.135
vv|Ctg2170.1	(M) :: Q7XBY4|Q7XBY4_ORYSA Mitochondrial carnitine/acylcarnitine carrier, putative, expressed (Os10g0573700 protein) - Oryza sativa (japonica cultivar-group) :: Q9AYL3|Q9AYL3_ORYSA Putative carnitine/acylcarnitine translocase - Oryza sativa (Rice) :: E = L	0	0.04	-0.169	-0.241	1
vv|Ctg4073.1	(M) :: Q38922|Q38922_ARATH ATGB2 (Putative GTP-binding protein GB2) - Arabidopsis thaliana (Mouse-ear cress) :: Q9SLP2|Q9SLP2_CARPA Small GTP-binding protein - Carica papaya (Papaya) :: E = L	0	0.289	-0.005	-0.135
vv|Ctg4073.1	(M) :: Q38922|Q38922_ARATH ATGB2 (Putative GTP-binding protein GB2) - Arabidopsis thaliana (Mouse-ear cress) :: Q9SLP2|Q9SLP2_CARPA Small GTP-binding protein - Carica papaya (Papaya) :: E = L	0	0.066	0.01	0.009	1
cso|Ctg2004.1	(M) :: Q1RSF0|Q1RSF0_MEDTR Rhodanese-like - Medicago truncatula (Barrel medic) :: Q9FN48|Q9FN48_ARATH Emb|CAB75797.1 (Extracellular calcium sensing receptor) (Hypothetical protein At5g23060) - Arabidopsis thaliana (Mouse-ear cress) :: E = L	0	-0.153	-0.197	-0.136
cso|Ctg2004.1	(M) :: Q1RSF0|Q1RSF0_MEDTR Rhodanese-like - Medicago truncatula (Barrel medic) :: Q9FN48|Q9FN48_ARATH Emb|CAB75797.1 (Extracellular calcium sensing receptor) (Hypothetical protein At5g23060) - Arabidopsis thaliana (Mouse-ear cress) :: E = L	0	-0.306	-0.457	-0.553	2
vv|gi|110696865|gb|EE073354.1|EE073354	:: Q9SF20|Q9SF20_ARATH F26K24.7 protein (Hypothetical protein At3g11780) - Arabidopsis thaliana (Mouse-ear cress) :: Q8LCT1|Q8LCT1_ARATH Hypothetical protein - Arabidopsis thaliana (Mouse-ear cress) :: E = L	0	-0.036	0.138	-0.136
vv|gi|110696865|gb|EE073354.1|EE073354	:: Q9SF20|Q9SF20_ARATH F26K24.7 protein (Hypothetical protein At3g11780) - Arabidopsis thaliana (Mouse-ear cress) :: Q8LCT1|Q8LCT1_ARATH Hypothetical protein - Arabidopsis thaliana (Mouse-ear cress) :: E = L	0	-0.346	-0.612	-0.639	3
cso|Ctg302.1	(M) :: Q08375|Q08375_CUCSA Acetyl-CoA acyltransferase (3-ketoacyl-coa thiolase) (EC 2.3.1.16) - Cucumis sativus (Cucumber) :: Q56WD9|THIK2_ARATH 3-ketoacyl-CoA thiolase 2, peroxisomal precursor (EC 2.3.1.16) (Beta-ketothiolase 2) (Acetyl-CoA acyltransferase 2) (Peroxisomal 3-oxoacyl-CoA thiolase 2) (Peroxisome defective protein 1) - Arabidopsis thaliana (Mouse-ear cress) :: E = L	0	-0.84	-0.277	-0.138
cso|Ctg302.1	(M) :: Q08375|Q08375_CUCSA Acetyl-CoA acyltransferase (3-ketoacyl-coa thiolase) (EC 2.3.1.16) - Cucumis sativus (Cucumber) :: Q56WD9|THIK2_ARATH 3-ketoacyl-CoA thiolase 2, peroxisomal precursor (EC 2.3.1.16) (Beta-ketothiolase 2) (Acetyl-CoA acyltransferase 2) (Peroxisomal 3-oxoacyl-CoA thiolase 2) (Peroxisome defective protein 1) - Arabidopsis thaliana (Mouse-ear cress) :: E = L	0	0.488	0.62	0.705	3
vv|Ctg1480.1	:: Q5Z4E5|Q5Z4E5_ORYSA Putative 41 kD chloroplast nucleoid DNA binding protein - Oryza sativa (japonica cultivar-group) :: Q6Z671|Q6Z671_ORYSA Putative chloroplast nucleoid DNA-binding protein cnd41 (Os02g0720900 protein) - Oryza sativa (japonica cultivar-group) :: E = L	0	-0.143	0.102	-0.14
vv|Ctg1480.1	:: Q5Z4E5|Q5Z4E5_ORYSA Putative 41 kD chloroplast nucleoid DNA binding protein - Oryza sativa (japonica cultivar-group) :: Q6Z671|Q6Z671_ORYSA Putative chloroplast nucleoid DNA-binding protein cnd41 (Os02g0720900 protein) - Oryza sativa (japonica cultivar-group) :: E = L	0	-0.621	-0.657	-0.66	3
vvfl|gi|1134896|emb|CAA63981.	(M) :: P51118|GLNA1_VITVI Glutamine synthetase cytosolic isozyme 1 (EC 6.3.1.2) (Glutamate--ammonia ligase) - Vitis vinifera (Grape) :: P51119|GLNA2_VITVI Glutamine synthetase cytosolic isozyme 2 (EC 6.3.1.2) (Glutamate--ammonia ligase) - Vitis vinifera (Grape) :: E = L	0	-0.13	-0.118	-0.14
vvfl|gi|1134896|emb|CAA63981.	(M) :: P51118|GLNA1_VITVI Glutamine synthetase cytosolic isozyme 1 (EC 6.3.1.2) (Glutamate--ammonia ligase) - Vitis vinifera (Grape) :: P51119|GLNA2_VITVI Glutamine synthetase cytosolic isozyme 2 (EC 6.3.1.2) (Glutamate--ammonia ligase) - Vitis vinifera (Grape) :: E = L	0	-0.02	0.049	-0.042	1
cso|Ctg3440.1	(M) :: Q9ZS21|Q9ZS21_SOYBN Glyoxalase I (EC 4.4.1.5) - Glycine max (Soybean) :: O49818|LGUL_CICAR Lactoylglutathione lyase (EC 4.4.1.5) (Methylglyoxalase) (Aldoketomutase) (Glyoxalase I) (Glx I) (Ketone-aldehyde mutase) (S-D-lactoylglutathione methylglyoxal lyase) - Cicer arietinum (Chickpea) (Garbanzo) :: E = L	0	-0.256	-0.42	-0.14
cso|Ctg3440.1	(M) :: Q9ZS21|Q9ZS21_SOYBN Glyoxalase I (EC 4.4.1.5) - Glycine max (Soybean) :: O49818|LGUL_CICAR Lactoylglutathione lyase (EC 4.4.1.5) (Methylglyoxalase) (Aldoketomutase) (Glyoxalase I) (Glx I) (Ketone-aldehyde mutase) (S-D-lactoylglutathione methylglyoxal lyase) - Cicer arietinum (Chickpea) (Garbanzo) :: E = L	0	-0.19	-0.202	-0.307	1
cso|Ctg1323.1	(M) :: P93260|P93260_MESCR Glycolate oxidase (EC 1.1.3.15) - Mesembryanthemum crystallinum (Common ice plant) :: Q9LRR9|GOX2_ARATH Probable peroxisomal (S)-2-hydroxy-acid oxidase 2 (EC 1.1.3.15) (Glycolate oxidase 2) (GOX 2) (Short chain alpha-hydroxy acid oxidase 2) - Arabidopsis thaliana (Mouse-ear cress) :: E = L	0	-0.328	-0.419	-0.141
cso|Ctg1323.1	(M) :: P93260|P93260_MESCR Glycolate oxidase (EC 1.1.3.15) - Mesembryanthemum crystallinum (Common ice plant) :: Q9LRR9|GOX2_ARATH Probable peroxisomal (S)-2-hydroxy-acid oxidase 2 (EC 1.1.3.15) (Glycolate oxidase 2) (GOX 2) (Short chain alpha-hydroxy acid oxidase 2) - Arabidopsis thaliana (Mouse-ear cress) :: E = L	0	0.008	-0.37	-0.502	2
vv|Ctg101.1_F=-3.1	(LC) (M) :: P19023|ATPBM_MAIZE ATP synthase subunit beta, mitochondrial precursor (EC 3.6.3.14) - Zea mays (Maize) :: P17614|ATPBM_NICPL ATP synthase subunit beta, mitochondrial precursor (EC 3.6.3.14) - Nicotiana plumbaginifolia (Leadwort-leaved tobacco) :: E = L	0	0.122	0.082	-0.141
vv|Ctg101.1_F=-3.1	(LC) (M) :: P19023|ATPBM_MAIZE ATP synthase subunit beta, mitochondrial precursor (EC 3.6.3.14) - Zea mays (Maize) :: P17614|ATPBM_NICPL ATP synthase subunit beta, mitochondrial precursor (EC 3.6.3.14) - Nicotiana plumbaginifolia (Leadwort-leaved tobacco) :: E = L	0	0.378	0.273	0.166	1
css|Ctg413.1	(M) :: Q9SZQ8|Q9SZQ8_ARATH Hypothetical protein F27B13.110 (Hypothetical protein) (Hypothetical protein AT4g29870) - Arabidopsis thaliana (Mouse-ear cress) :: O64567|O64567_ARATH Hypothetical protein At2g19340 (Hypothetical protein) - Arabidopsis thaliana (Mouse-ear cress) :: E = L	0	0.131	-0.05	-0.141
css|Ctg413.1	(M) :: Q9SZQ8|Q9SZQ8_ARATH Hypothetical protein F27B13.110 (Hypothetical protein) (Hypothetical protein AT4g29870) - Arabidopsis thaliana (Mouse-ear cress) :: O64567|O64567_ARATH Hypothetical protein At2g19340 (Hypothetical protein) - Arabidopsis thaliana (Mouse-ear cress) :: E = L	0	-0.255	-0.434	-0.321	2
css|Ctg1109.1	(M) :: Q45W77|Q45W77_ARAHY Ubiquitin-conjugating enzyme 1 - Arachis hypogaea (Peanut) :: Q9FZ48|Q9FZ48_ARATH Putative ubiquitin-conjugating enzyme E2 (Ubiquitinating enzyme) (E2, ubiquitin-conjugating enzyme, putative) (At1g16890/F17F16.16) - Arabidopsis thaliana (Mouse-ear cress) :: E = L	0	-0.131	0.134	-0.142
css|Ctg1109.1	(M) :: Q45W77|Q45W77_ARAHY Ubiquitin-conjugating enzyme 1 - Arachis hypogaea (Peanut) :: Q9FZ48|Q9FZ48_ARATH Putative ubiquitin-conjugating enzyme E2 (Ubiquitinating enzyme) (E2, ubiquitin-conjugating enzyme, putative) (At1g16890/F17F16.16) - Arabidopsis thaliana (Mouse-ear cress) :: E = L	0	-0.058	-0.071	-0.083	1
vv|Ctg844.1	(M) :: Q1S3A6|Q1S3A6_MEDTR Aldo/keto reductase - Medicago truncatula (Barrel medic) :: Q9SJV2|Q9SJV2_ARATH Putative NADPH-dependent mannose 6-phosphate reductase - Arabidopsis thaliana (Mouse-ear cress) :: E = L	0	-0.129	-0.129	-0.142
vv|Ctg844.1	(M) :: Q1S3A6|Q1S3A6_MEDTR Aldo/keto reductase - Medicago truncatula (Barrel medic) :: Q9SJV2|Q9SJV2_ARATH Putative NADPH-dependent mannose 6-phosphate reductase - Arabidopsis thaliana (Mouse-ear cress) :: E = L	0	0.367	0.402	0.4	2
vv|Ctg1293.1	:: Q7XZJ2|Q7XZJ2_GOSHI Actin - Gossypium hirsutum (Upland cotton) :: Q8H6A3|Q8H6A3_STERE Actin - Stevia rebaudiana (Stevia) :: E = L	0	0.044	0.171	-0.143
vv|Ctg1293.1	:: Q7XZJ2|Q7XZJ2_GOSHI Actin - Gossypium hirsutum (Upland cotton) :: Q8H6A3|Q8H6A3_STERE Actin - Stevia rebaudiana (Stevia) :: E = L	0	-0.131	0.153	-0.401	1
vv|Ctg1505.1	:: Q2R3E0|Q2R3E0_ORYSA Glycosyl hydrolases family 38 protein, expressed (Os11g0525600 protein) - Oryza sativa (japonica cultivar-group) :: Q8LPJ3|Q8LPJ3_ARATH Alpha-mannosidase (Protein At5g13980) - Arabidopsis thaliana (Mouse-ear cress) :: E = L	0	-0.056	-0.09	-0.143
vv|Ctg1505.1	:: Q2R3E0|Q2R3E0_ORYSA Glycosyl hydrolases family 38 protein, expressed (Os11g0525600 protein) - Oryza sativa (japonica cultivar-group) :: Q8LPJ3|Q8LPJ3_ARATH Alpha-mannosidase (Protein At5g13980) - Arabidopsis thaliana (Mouse-ear cress) :: E = L	0	-0.545	-0.567	-0.688	2
cso|Ctg131.1	(M) :: Q8H6A3|Q8H6A3_STERE Actin - Stevia rebaudiana (Stevia) :: Q7XZJ2|Q7XZJ2_GOSHI Actin - Gossypium hirsutum (Upland cotton) :: E = L	0	0.027	0.139	-0.144
cso|Ctg131.1	(M) :: Q8H6A3|Q8H6A3_STERE Actin - Stevia rebaudiana (Stevia) :: Q7XZJ2|Q7XZJ2_GOSHI Actin - Gossypium hirsutum (Upland cotton) :: E = L	0	0.136	0.034	0.049	1
vv|Ctg3280.1	(M) :: Q9LTR2|Q9LTR2_ARATH Dbj|BAA17049.1 (AT3g20320/MQC12_7) - Arabidopsis thaliana (Mouse-ear cress) :: Q8LDY9|Q8LDY9_ARATH Hypothetical protein - Arabidopsis thaliana (Mouse-ear cress) :: E = L	0	0.03	-0.001	-0.144
vv|Ctg3280.1	(M) :: Q9LTR2|Q9LTR2_ARATH Dbj|BAA17049.1 (AT3g20320/MQC12_7) - Arabidopsis thaliana (Mouse-ear cress) :: Q8LDY9|Q8LDY9_ARATH Hypothetical protein - Arabidopsis thaliana (Mouse-ear cress) :: E = L	0	-0.187	-0.323	-0.43	2
cso|Ctg174.1	(M) :: Q6NQE2|Q6NQE2_ARATH Hypothetical protein At4g27270 - Arabidopsis thaliana (Mouse-ear cress) :: Q9LSQ5|Q9LSQ5_ARATH 1,4-benzoquinone reductase-like; Trp repressor binding protein-like (1,4-benzoquinone reductase-like protein) - Arabidopsis thaliana (Mouse-ear cress) :: E = L	0	0.157	0.037	-0.147
cso|Ctg174.1	(M) :: Q6NQE2|Q6NQE2_ARATH Hypothetical protein At4g27270 - Arabidopsis thaliana (Mouse-ear cress) :: Q9LSQ5|Q9LSQ5_ARATH 1,4-benzoquinone reductase-like; Trp repressor binding protein-like (1,4-benzoquinone reductase-like protein) - Arabidopsis thaliana (Mouse-ear cress) :: E = L	0	-0.127	-0.239	-0.249	1
cso|Ctg739.1	(M) :: Q01402|NDK2_SPIOL Nucleoside diphosphate kinase 2, chloroplast precursor (EC 2.7.4.6) (Nucleoside diphosphate kinase II) (NDK II) (NDP kinase II) (NDPK II) [Contains: Nucleoside diphosphate kinase 2 high-molecular-weight; Nucleoside diphosphate kinase 2 low-molecular-weight] - Spinacia oleracea (Spinach) :: Q852S5	0	-0.01	-0.437	-0.149
cso|Ctg739.1	(M) :: Q01402|NDK2_SPIOL Nucleoside diphosphate kinase 2, chloroplast precursor (EC 2.7.4.6) (Nucleoside diphosphate kinase II) (NDK II) (NDP kinase II) (NDPK II) [Contains: Nucleoside diphosphate kinase 2 high-molecular-weight; Nucleoside diphosphate kinase 2 low-molecular-weight] - Spinacia oleracea (Spinach) :: Q852S5	0	-0.026	-0.133	-0.257	1
cso|Ctg1532.1	(M) :: Q8LDS9|Q8LDS9_ARATH Hypothetical protein - Arabidopsis thaliana (Mouse-ear cress) :: Q945M1|Q945M1_ARATH AT4g34700/T4L20_280 - Arabidopsis thaliana (Mouse-ear cress) :: E = L	0	-0.045	0.087	-0.151
cso|Ctg1532.1	(M) :: Q8LDS9|Q8LDS9_ARATH Hypothetical protein - Arabidopsis thaliana (Mouse-ear cress) :: Q945M1|Q945M1_ARATH AT4g34700/T4L20_280 - Arabidopsis thaliana (Mouse-ear cress) :: E = L	0	0.029	-0.191	-0.196	1
cso|Ctg2153.1	:: Q1SEJ3|Q1SEJ3_MEDTR Phenol hydroxylase reductase - Medicago truncatula (Barrel medic) :: Q9XI55|Q9XI55_ARATH F9L1.8 protein (Hypothetical protein At1g15140; F9L1.8) (Hypothetical protein At1g15140) - Arabidopsis thaliana (Mouse-ear cress) :: E = L	0	0.043	-0.234	-0.152
cso|Ctg2153.1	:: Q1SEJ3|Q1SEJ3_MEDTR Phenol hydroxylase reductase - Medicago truncatula (Barrel medic) :: Q9XI55|Q9XI55_ARATH F9L1.8 protein (Hypothetical protein At1g15140; F9L1.8) (Hypothetical protein At1g15140) - Arabidopsis thaliana (Mouse-ear cress) :: E = L	0	-0.07	-0.129	-0.055	1
vv|Ctg4738.1	:: Q9ASV5|Q9ASV5_ARATH AT4g39690/T19P19_80 (Hypothetical protein At4g39690) - Arabidopsis thaliana (Mouse-ear cress) :: Q1SJ54|Q1SJ54_MEDTR AT4g39690/T19P19_80 - Medicago truncatula (Barrel medic) :: E = L	0	-0.072	-0.025	-0.155
vv|Ctg4738.1	:: Q9ASV5|Q9ASV5_ARATH AT4g39690/T19P19_80 (Hypothetical protein At4g39690) - Arabidopsis thaliana (Mouse-ear cress) :: Q1SJ54|Q1SJ54_MEDTR AT4g39690/T19P19_80 - Medicago truncatula (Barrel medic) :: E = L	0	-0.243	-0.306	-0.419	2
vv|Ctg3576.1	:: Q8L7S6|Q8L7S6_ARATH At1g65600/F5I14_13 - Arabidopsis thaliana (Mouse-ear cress) :: Q5WMR0|Q5WMR0_ORYSA Putative beta-N-acetylhexosaminidase (Os05g0415700 protein) - Oryza sativa (japonica cultivar-group) :: E = L	0	0.088	0.285	-0.155
vv|Ctg3576.1	:: Q8L7S6|Q8L7S6_ARATH At1g65600/F5I14_13 - Arabidopsis thaliana (Mouse-ear cress) :: Q5WMR0|Q5WMR0_ORYSA Putative beta-N-acetylhexosaminidase (Os05g0415700 protein) - Oryza sativa (japonica cultivar-group) :: E = L	0	-0.392	-0.187	-0.391	2
cso|Ctg168.1	(M) :: Q8L6A8|Q8L6A8_THECC Aspartic proteinase - Theobroma cacao (Cacao) (Cocoa) :: Q9FRW7|Q9FRW7_NEPAL Aspartic proteinase 3 - Nepenthes alata (Winged pitcher plant) :: E = L SP	0	-0.181	-0.094	-0.157
cso|Ctg168.1	(M) :: Q8L6A8|Q8L6A8_THECC Aspartic proteinase - Theobroma cacao (Cacao) (Cocoa) :: Q9FRW7|Q9FRW7_NEPAL Aspartic proteinase 3 - Nepenthes alata (Winged pitcher plant) :: E = L SP	0	-0.268	-0.541	-0.508	3
cso|Ctg2250.1	(M) :: Q84UV7|Q84UV7_NICBE SGT1 - Nicotiana benthamiana :: Q5EEY5|Q5EEY5_NICBE SGT1 - Nicotiana benthamiana :: E = L	0	0.017	-0.047	-0.158
cso|Ctg2250.1	(M) :: Q84UV7|Q84UV7_NICBE SGT1 - Nicotiana benthamiana :: Q5EEY5|Q5EEY5_NICBE SGT1 - Nicotiana benthamiana :: E = L	0	-0.03	-0.111	-0.243	1
vv|gi|37185030|gb|CF604383.1|CF604383	:: Q84MY7|Q84MY7_ORYSA Putative peptidyl-prolyl cis-trans isomerase (Peptidyl-prolyl cis-trans isomerase E, putative, expressed) - Oryza sativa (japonica cultivar-group) :: Q0WRA3|Q0WRA3_ARATH AtE1 - Arabidopsis thaliana (Mouse-ear cress) :: E = L	0	0.137	-0.067	-0.158
vv|gi|37185030|gb|CF604383.1|CF604383	:: Q84MY7|Q84MY7_ORYSA Putative peptidyl-prolyl cis-trans isomerase (Peptidyl-prolyl cis-trans isomerase E, putative, expressed) - Oryza sativa (japonica cultivar-group) :: Q0WRA3|Q0WRA3_ARATH AtE1 - Arabidopsis thaliana (Mouse-ear cress) :: E = L	0	0.311	-0.27	-0.607	2
vv|Ctg3306.1	(M) :: Q9SNY8|Q9SNY8_SOLTU Branched-chain amino acid aminotransferase (EC 2.6.1.42) - Solanum tuberosum (Potato) :: Q9SNY9|Q9SNY9_SOLTU Branched-chain amino acid aminotransferase (EC 2.6.1.42) - Solanum tuberosum (Potato) :: E = L	0	0.151	-0.024	-0.16
vv|Ctg3306.1	(M) :: Q9SNY8|Q9SNY8_SOLTU Branched-chain amino acid aminotransferase (EC 2.6.1.42) - Solanum tuberosum (Potato) :: Q9SNY9|Q9SNY9_SOLTU Branched-chain amino acid aminotransferase (EC 2.6.1.42) - Solanum tuberosum (Potato) :: E = L	0	0.063	0.017	-0.086	1
vv|Ctg7542.1	:: Q2PEP7|Q2PEP7_TRIPR Putative DNA-damage-repair/toleration protein DRT102 - Trifolium pratense (Red clover) :: Q941E8|Q941E8_ARATH AT3g04880/T9J14_17 - Arabidopsis thaliana (Mouse-ear cress) :: E = L	0	-0.25	-0.099	-0.16
vv|Ctg7542.1	:: Q2PEP7|Q2PEP7_TRIPR Putative DNA-damage-repair/toleration protein DRT102 - Trifolium pratense (Red clover) :: Q941E8|Q941E8_ARATH AT3g04880/T9J14_17 - Arabidopsis thaliana (Mouse-ear cress) :: E = L	0	0.239	0.281	0.194	1
cso|Ctg874.1	(M) :: P17614|ATPBM_NICPL ATP synthase subunit beta, mitochondrial precursor (EC 3.6.3.14) - Nicotiana plumbaginifolia (Leadwort-leaved tobacco) :: O82722|O82722_NICSY Mitochondrial ATPase beta subunit - Nicotiana sylvestris (Wood tobacco) :: E = L	0	0.299	0.035	-0.162
cso|Ctg874.1	(M) :: P17614|ATPBM_NICPL ATP synthase subunit beta, mitochondrial precursor (EC 3.6.3.14) - Nicotiana plumbaginifolia (Leadwort-leaved tobacco) :: O82722|O82722_NICSY Mitochondrial ATPase beta subunit - Nicotiana sylvestris (Wood tobacco) :: E = L	0	0.255	0.009	-0.053	1
cso|Ctg1956.1	(M) :: Q9THX6|APX4_SOLLC Putative L-ascorbate peroxidase, chloroplast precursor (EC 1.11.1.11) (Thylakoid lumenal 29 kDa protein) (TL29) (P29) (LeAPx09) - Solanum lycopersicum (Tomato) (Lycopersicon esculentum) :: P82281|APX4_ARATH Putative L-ascorbate peroxidase 4, chloroplast precursor (EC 1.11.1.11) (Thylakoid lumenal 29 kDa protein) (TL29) (P29) (AtAPx07) - Arabidopsis thaliana (Mouse-ear cre…	0	0.042	-0.138	-0.163
cso|Ctg1956.1	(M) :: Q9THX6|APX4_SOLLC Putative L-ascorbate peroxidase, chloroplast precursor (EC 1.11.1.11) (Thylakoid lumenal 29 kDa protein) (TL29) (P29) (LeAPx09) - Solanum lycopersicum (Tomato) (Lycopersicon esculentum) :: P82281|APX4_ARATH Putative L-ascorbate peroxidase 4, chloroplast precursor (EC 1.11.1.11) (Thylakoid lumenal 29 kDa protein) (TL29) (P29) (AtAPx07) - Arabidopsis thaliana (Mouse-ear cre…	0	-0.303	-0.436	-0.55	2
css|Ctg1397.1	:: O04603|RK5_ARATH 50S ribosomal protein L5, chloroplast precursor - Arabidopsis thaliana (Mouse-ear cress) :: P82192|RK5_SPIOL 50S ribosomal protein L5, chloroplast - Spinacia oleracea (Spinach) :: E = L	0	-0.266	-0.352	-0.165
css|Ctg1397.1	:: O04603|RK5_ARATH 50S ribosomal protein L5, chloroplast precursor - Arabidopsis thaliana (Mouse-ear cress) :: P82192|RK5_SPIOL 50S ribosomal protein L5, chloroplast - Spinacia oleracea (Spinach) :: E = L	0	-0.041	0.119	0.111	1
cso|gi|71871053|gb|DT020108.1|DT020108	(M) :: P47920|NDKB_FLABI Nucleoside diphosphate kinase B (EC 2.7.4.6) (NDK B) (NDP kinase B) - Flaveria bidentis (Coastalplain yellowtops) :: P47919|NDKA_FLABI Nucleoside diphosphate kinase A (EC 2.7.4.6) (NDK A) (NDP kinase A) - Flaveria bidentis (Coastalplain yellowtops) :: E = L	0	0.165	-0.422	-0.165
cso|gi|71871053|gb|DT020108.1|DT020108	(M) :: P47920|NDKB_FLABI Nucleoside diphosphate kinase B (EC 2.7.4.6) (NDK B) (NDP kinase B) - Flaveria bidentis (Coastalplain yellowtops) :: P47919|NDKA_FLABI Nucleoside diphosphate kinase A (EC 2.7.4.6) (NDK A) (NDP kinase A) - Flaveria bidentis (Coastalplain yellowtops) :: E = L	0	-0.245	-0.183	-0.348	2
ws|Ctg853.1	:: P55748|CBP22_HORVU Serine carboxypeptidase II-2 precursor (EC 3.4.16.6) (CP-MII.2) [Contains: Serine carboxypeptidase II-2 chain A; Serine carboxypeptidase II-2 chain B] (Fragment) - Hordeum vulgare (Barley) :: Q5SMV5	0	-0.176	0.019	-0.166
ws|Ctg853.1	:: P55748|CBP22_HORVU Serine carboxypeptidase II-2 precursor (EC 3.4.16.6) (CP-MII.2) [Contains: Serine carboxypeptidase II-2 chain A; Serine carboxypeptidase II-2 chain B] (Fragment) - Hordeum vulgare (Barley) :: Q5SMV5	0	-0.115	-0.28	-0.315	1
csp|WIN014.BR_J18	:: O80575|RISB_ARATH 6,7-dimethyl-8-ribityllumazine synthase, chloroplast precursor (EC 2.5.1.9) (DMRL synthase) (Lumazine synthase) - Arabidopsis thaliana (Mouse-ear cress) :: Q9XH13|Q9XH13_TOBAC 6,7-dimethyl-8-ribityllumazine synthase (Fragment) - Nicotiana tabacum (Common tobacco) :: E = L	0	-0.23	-0.366	-0.166
csp|WIN014.BR_J18	:: O80575|RISB_ARATH 6,7-dimethyl-8-ribityllumazine synthase, chloroplast precursor (EC 2.5.1.9) (DMRL synthase) (Lumazine synthase) - Arabidopsis thaliana (Mouse-ear cress) :: Q9XH13|Q9XH13_TOBAC 6,7-dimethyl-8-ribityllumazine synthase (Fragment) - Nicotiana tabacum (Common tobacco) :: E = L	0	-0.152	-0.122	-0.104	1
vv|Ctg7701.1	:: Q9CAD1|Q9CAD1_ARATH GMP synthase; 61700-64653 (At1g63660) - Arabidopsis thaliana (Mouse-ear cress) :: Q84WB8|Q84WB8_ARATH Putative GMP synthase - Arabidopsis thaliana (Mouse-ear cress) :: E = L	0	-0.169	-0.247	-0.167
vv|Ctg7701.1	:: Q9CAD1|Q9CAD1_ARATH GMP synthase; 61700-64653 (At1g63660) - Arabidopsis thaliana (Mouse-ear cress) :: Q84WB8|Q84WB8_ARATH Putative GMP synthase - Arabidopsis thaliana (Mouse-ear cress) :: E = L	0	0.817	1.177	1.236	3
vv|Ctg4868.1	(M) :: Q1SYL0|Q1SYL0_MEDTR Acetylglutamate kinase - Medicago truncatula (Barrel medic) :: Q9SCL7|Q9SCL7_ARATH Acetylglutamate kinase-like protein - Arabidopsis thaliana (Mouse-ear cress) :: E = L	0	-0.249	-0.804	-0.168
vv|Ctg4868.1	(M) :: Q1SYL0|Q1SYL0_MEDTR Acetylglutamate kinase - Medicago truncatula (Barrel medic) :: Q9SCL7|Q9SCL7_ARATH Acetylglutamate kinase-like protein - Arabidopsis thaliana (Mouse-ear cress) :: E = L	0	0.087	0.046	-0.106	2
csb|Ctg488.1	:: O22791|O22791_ARATH Putative RNA-binding protein - Arabidopsis thaliana (Mouse-ear cress) :: Q8W034|Q8W034_ARATH Ribonucleoprotein 1 (Ribonucleoprotein like protein) (Fragment) - Arabidopsis thaliana (Mouse-ear cress) :: E = L	0	0.164	0.023	-0.168
csb|Ctg488.1	:: O22791|O22791_ARATH Putative RNA-binding protein - Arabidopsis thaliana (Mouse-ear cress) :: Q8W034|Q8W034_ARATH Ribonucleoprotein 1 (Ribonucleoprotein like protein) (Fragment) - Arabidopsis thaliana (Mouse-ear cress) :: E = L	0	-0.023	-0.244	-0.208	1
vv|Ctg1189.1_F=-3.1	(LC) :: Q8S8J6|Q8S8J6_ARATH Putative myosin heavy chain - Arabidopsis thaliana (Mouse-ear cress) :: Q93ZJ6|Q93ZJ6_ARATH At2g32240/F22D22.1 (Putative myosin heavy chain) - Arabidopsis thaliana (Mouse-ear cress) :: E = L	0	-0.309	-0.087	-0.169
vv|Ctg1189.1_F=-3.1	(LC) :: Q8S8J6|Q8S8J6_ARATH Putative myosin heavy chain - Arabidopsis thaliana (Mouse-ear cress) :: Q93ZJ6|Q93ZJ6_ARATH At2g32240/F22D22.1 (Putative myosin heavy chain) - Arabidopsis thaliana (Mouse-ear cress) :: E = L	0	0.357	0.675	0.68	3
vv|Ctg14164.1	(M) :: Q66PF2|Q66PF2_FRAAN Putative UDP-rhamnose:rhamnosyltransferase - Fragaria ananassa (Strawberry) :: Q940V3|Q940V3_ARATH At2g22590/T9I22.3 - Arabidopsis thaliana (Mouse-ear cress) :: E = L	0	-0.012	-0.352	-0.169
vv|Ctg14164.1	(M) :: Q66PF2|Q66PF2_FRAAN Putative UDP-rhamnose:rhamnosyltransferase - Fragaria ananassa (Strawberry) :: Q940V3|Q940V3_ARATH At2g22590/T9I22.3 - Arabidopsis thaliana (Mouse-ear cress) :: E = L	0	-0.044	0.015	-0.061	1
vvfl|gi|50660327|gb|AAT80888.	(M) :: Q6B4V4|Q6B4V4_VITVI Chloroplast chaperonin 21 - Vitis vinifera (Grape) :: Q8LK52|Q8LK52_GOSHI Cp10-like protein - Gossypium hirsutum (Upland cotton) :: E = L	0	-0.174	-0.31	-0.17
vvfl|gi|50660327|gb|AAT80888.	(M) :: Q6B4V4|Q6B4V4_VITVI Chloroplast chaperonin 21 - Vitis vinifera (Grape) :: Q8LK52|Q8LK52_GOSHI Cp10-like protein - Gossypium hirsutum (Upland cotton) :: E = L	0	0.049	-0.117	-0.063	1
vv|Ctg1920.1_F=-2.1	(LC) (M) :: Q6ZNE1|Q6ZNE1_HUMAN CDNA FLJ16186 fis, clone BRTHA2007060, moderately similar to EUKARYOTIC TRANSLATION INITIATION FACTOR 3 SUBUNIT 10 - Homo sapiens (Human) :: Q40554|IF3A_TOBAC Eukaryotic translation initiation factor 3 subunit 10 (eIF-3 theta) (Eukaryotic translation initiation factor 3 large subunit) (eIF3a) (PNLA-35) - Nicotiana tabacum (Common tobacco) :: E = L	0	0.024	-0.502	-0.173
vv|Ctg1920.1_F=-2.1	(LC) (M) :: Q6ZNE1|Q6ZNE1_HUMAN CDNA FLJ16186 fis, clone BRTHA2007060, moderately similar to EUKARYOTIC TRANSLATION INITIATION FACTOR 3 SUBUNIT 10 - Homo sapiens (Human) :: Q40554|IF3A_TOBAC Eukaryotic translation initiation factor 3 subunit 10 (eIF-3 theta) (Eukaryotic translation initiation factor 3 large subunit) (eIF3a) (PNLA-35) - Nicotiana tabacum (Common tobacco) :: E = L	0	-0.048	0.22	0.344	2
css|Ctg17.1	(M) :: Q2WFK8|Q2WFK8_9ASTR Fructose-bisphosphate aldolase - Codonopsis lanceolata :: Q9M4M9|Q9M4M9_PERAE Fructose-bisphosphate aldolase (EC 4.1.2.13) - Persea americana (Avocado) :: E = L	0	0.08	-0.261	-0.175
css|Ctg17.1	(M) :: Q2WFK8|Q2WFK8_9ASTR Fructose-bisphosphate aldolase - Codonopsis lanceolata :: Q9M4M9|Q9M4M9_PERAE Fructose-bisphosphate aldolase (EC 4.1.2.13) - Persea americana (Avocado) :: E = L	0	0.381	0.506	0.668	2
cso|Ctg1408.1	(M) :: Q95AH9|Q95AH9_PEA Putative thioredoxin m2 - Pisum sativum (Garden pea) :: Q9SEU6|TRXM4_ARATH Thioredoxin M-type 4, chloroplast precursor (TRX-M4) - Arabidopsis thaliana (Mouse-ear cress) :: E = L	0	-0.124	-0.16	-0.175
cso|Ctg1408.1	(M) :: Q95AH9|Q95AH9_PEA Putative thioredoxin m2 - Pisum sativum (Garden pea) :: Q9SEU6|TRXM4_ARATH Thioredoxin M-type 4, chloroplast precursor (TRX-M4) - Arabidopsis thaliana (Mouse-ear cress) :: E = L	0	-0.558	-0.445	-0.567	2
ws|Ctg978.1	(M) :: P51132|UCRI2_TOBAC Ubiquinol-cytochrome c reductase iron-sulfur subunit 2, mitochondrial precursor (EC 1.10.2.2) (Rieske iron-sulfur protein 2) (RISP2) - Nicotiana tabacum (Common tobacco) :: Q38M54|Q38M54_SOLTU Rieske iron-sulfur protein-like - Solanum tuberosum (Potato) :: E = L	0	-0.527	-0.531	-0.177
ws|Ctg978.1	(M) :: P51132|UCRI2_TOBAC Ubiquinol-cytochrome c reductase iron-sulfur subunit 2, mitochondrial precursor (EC 1.10.2.2) (Rieske iron-sulfur protein 2) (RISP2) - Nicotiana tabacum (Common tobacco) :: Q38M54|Q38M54_SOLTU Rieske iron-sulfur protein-like - Solanum tuberosum (Potato) :: E = L	0	-0.124	-0.311	-0.342	1
vv|Ctg2173.1	:: Q40473|Q40473_TOBAC PS60 protein precursor - Nicotiana tabacum (Common tobacco) :: Q9SGR6|Q9SGR6_ARATH T23E18.10 - Arabidopsis thaliana (Mouse-ear cress) :: E = L	0	-0.205	-0.004	-0.177
vv|Ctg2173.1	:: Q40473|Q40473_TOBAC PS60 protein precursor - Nicotiana tabacum (Common tobacco) :: Q9SGR6|Q9SGR6_ARATH T23E18.10 - Arabidopsis thaliana (Mouse-ear cress) :: E = L	0	-0.942	-0.525	-0.48	2
vv|Ctg5283.1	(M) :: Q2HIU8|Q2HIU8_ARATH At3g09740 - Arabidopsis thaliana (Mouse-ear cress) :: Q9SF29|SYP71_ARATH Syntaxin-71 (AtSYP71) - Arabidopsis thaliana (Mouse-ear cress) :: E = L	0	0.031	-0.189	-0.182
vv|Ctg5283.1	(M) :: Q2HIU8|Q2HIU8_ARATH At3g09740 - Arabidopsis thaliana (Mouse-ear cress) :: Q9SF29|SYP71_ARATH Syntaxin-71 (AtSYP71) - Arabidopsis thaliana (Mouse-ear cress) :: E = L	0	-0.013	-0.064	-0.129	1
cso|Ctg133.1	(M) :: Q5J1K3|Q5J1K3_ELAGV Elongation factor 1-alpha 1 - Elaeis guineensis var. tenera (Oil palm) :: O49169|EF1A_MANES Elongation factor 1-alpha (EF-1-alpha) - Manihot esculenta (Cassava) (Manioc) :: E = L	0	-0.048	-0.096	-0.183
cso|Ctg133.1	(M) :: Q5J1K3|Q5J1K3_ELAGV Elongation factor 1-alpha 1 - Elaeis guineensis var. tenera (Oil palm) :: O49169|EF1A_MANES Elongation factor 1-alpha (EF-1-alpha) - Manihot esculenta (Cassava) (Manioc) :: E = L	0	0.681	0.953	0.827	3
vv|Ctg942.1	:: Q30D01|Q30D01_FAGSY Putative 3-dehydroquinate synthase - Fagus sylvatica (Beechnut) :: Q8VYV7|Q8VYV7_ARATH AT5g66120/K2A18_20 - Arabidopsis thaliana (Mouse-ear cress) :: E = L	0	-0.213	-0.24	-0.188
vv|Ctg942.1	:: Q30D01|Q30D01_FAGSY Putative 3-dehydroquinate synthase - Fagus sylvatica (Beechnut) :: Q8VYV7|Q8VYV7_ARATH AT5g66120/K2A18_20 - Arabidopsis thaliana (Mouse-ear cress) :: E = L	0	-0.243	-0.038	0.027	1
csp|Ctg140.1	(M) :: Q38JI4|Q38JI4_SOLTU Triose phosphate isomerase cytosolic isoform-like - Solanum tuberosum (Potato) :: Q6T379|Q6T379_SOLCH Triose phosphate isomerase cytosolic isoform (EC 5.3.1.1) - Solanum chacoense (Chaco potato) :: E = L	0	-0.07	-0.007	-0.191
csp|Ctg140.1	(M) :: Q38JI4|Q38JI4_SOLTU Triose phosphate isomerase cytosolic isoform-like - Solanum tuberosum (Potato) :: Q6T379|Q6T379_SOLCH Triose phosphate isomerase cytosolic isoform (EC 5.3.1.1) - Solanum chacoense (Chaco potato) :: E = L	0	0.251	0.288	0.285	1
css|Ctg733.1	(M) :: Q39780|Q39780_GOSHI Ascorbate peroxidase - Gossypium hirsutum (Upland cotton) :: Q948P1|Q948P1_9ROSI Peroxisomal ascorbate peroxidase - Cucurbita cv. Kurokawa Amakuri :: E = L	0	-0.285	-0.295	-0.197
css|Ctg733.1	(M) :: Q39780|Q39780_GOSHI Ascorbate peroxidase - Gossypium hirsutum (Upland cotton) :: Q948P1|Q948P1_9ROSI Peroxisomal ascorbate peroxidase - Cucurbita cv. Kurokawa Amakuri :: E = L	0	0.039	-0.053	0.06	1
vv|Ctg5955.1	(M) :: Q9LRC7|Q9LRC7_TOBAC BZIP transcriptional activator RSG - Nicotiana tabacum (Common tobacco) :: Q0GPF5|Q0GPF5_SOYBN BZIP transcription factor bZIP131 - Glycine max (Soybean) :: E = L	0	0.134	0.025	-0.198
vv|Ctg5955.1	(M) :: Q9LRC7|Q9LRC7_TOBAC BZIP transcriptional activator RSG - Nicotiana tabacum (Common tobacco) :: Q0GPF5|Q0GPF5_SOYBN BZIP transcription factor bZIP131 - Glycine max (Soybean) :: E = L	0	0.371	0.166	-0.2	1
csp|Ctg2002.1	(M) :: Q9AXU0|Q9AXU0_PRUPE Major latex-like protein - Prunus persica (Peach) :: Q3E7W3|Q3E7W3_ARATH Protein At1g70830 - Arabidopsis thaliana (Mouse-ear cress) :: E = L	0	-0.16	-0.286	-0.198
csp|Ctg2002.1	(M) :: Q9AXU0|Q9AXU0_PRUPE Major latex-like protein - Prunus persica (Peach) :: Q3E7W3|Q3E7W3_ARATH Protein At1g70830 - Arabidopsis thaliana (Mouse-ear cress) :: E = L	0	-0.283	-0.447	-0.493	2
vv|Ctg787.1	(M) :: Q1KUM6|Q1KUM6_9ROSI Hypothetical protein - Cleome spinosa :: Q1KUV7|Q1KUV7_9ROSI Hypothetical protein - Cleome spinosa :: E = L	0	0.114	-0.185	-0.199
vv|Ctg787.1	(M) :: Q1KUM6|Q1KUM6_9ROSI Hypothetical protein - Cleome spinosa :: Q1KUV7|Q1KUV7_9ROSI Hypothetical protein - Cleome spinosa :: E = L	0	0.005	-0.064	-0.125	1
cso|Ctg3021.1	(M) :: Q03943|IM30_PEA Membrane-associated 30 kDa protein, chloroplast precursor (M30) - Pisum sativum (Garden pea) :: O80796|IM30_ARATH Probable membrane-associated 30 kDa protein, chloroplast precursor - Arabidopsis thaliana (Mouse-ear cress) :: E = L	0	0.035	-0.13	-0.2
cso|Ctg3021.1	(M) :: Q03943|IM30_PEA Membrane-associated 30 kDa protein, chloroplast precursor (M30) - Pisum sativum (Garden pea) :: O80796|IM30_ARATH Probable membrane-associated 30 kDa protein, chloroplast precursor - Arabidopsis thaliana (Mouse-ear cress) :: E = L	0	0.037	-0.202	-0.233	1
vv|Ctg67.1_F=1.1	(LC) (M) :: Q9ZP50|Q9ZP50_TOBAC FtsH-like protein Pftf precursor - Nicotiana tabacum (Common tobacco) :: O99018|O99018_CAPAN Chloroplast protease precursor - Capsicum annuum (Bell pepper) :: E = L	0	-0.072	-0.199	-0.201
vv|Ctg67.1_F=1.1	(LC) (M) :: Q9ZP50|Q9ZP50_TOBAC FtsH-like protein Pftf precursor - Nicotiana tabacum (Common tobacco) :: O99018|O99018_CAPAN Chloroplast protease precursor - Capsicum annuum (Bell pepper) :: E = L	0	-0.184	-0.152	-0.303	1
cso|Ctg558.1	(M) :: Q38IX0|Q38IX0_SOYBN Glyceraldehyde-3-phosphate dehydrogenase B subunit - Glycine max (Soybean) :: Q1T014|Q1T014_MEDTR Glyceraldehyde-3-phosphate dehydrogenase, type I - Medicago truncatula (Barrel medic) :: E = L	0	0.114	-0.258	-0.202
cso|Ctg558.1	(M) :: Q38IX0|Q38IX0_SOYBN Glyceraldehyde-3-phosphate dehydrogenase B subunit - Glycine max (Soybean) :: Q1T014|Q1T014_MEDTR Glyceraldehyde-3-phosphate dehydrogenase, type I - Medicago truncatula (Barrel medic) :: E = L	0	-0.269	-0.221	-0.244	1
vv|Ctg3088.1	(M) :: Q4ZJ73|Q4ZJ73_HEVBR 12-oxophytodienoate reductase - Hevea brasiliensis (Para rubber tree) :: Q9FEW9|OPR3_SOLLC 12-oxophytodienoate reductase 3 (EC 1.3.1.42) (12-oxophytodienoate-10,11-reductase 3) (OPDA-reductase 3) (LeOPR3) - Solanum lycopersicum (Tomato) (Lycopersicon esculentum) :: E = L	0	-0.278	-0.173	-0.203
vv|Ctg3088.1	(M) :: Q4ZJ73|Q4ZJ73_HEVBR 12-oxophytodienoate reductase - Hevea brasiliensis (Para rubber tree) :: Q9FEW9|OPR3_SOLLC 12-oxophytodienoate reductase 3 (EC 1.3.1.42) (12-oxophytodienoate-10,11-reductase 3) (OPDA-reductase 3) (LeOPR3) - Solanum lycopersicum (Tomato) (Lycopersicon esculentum) :: E = L	0	0.327	0.177	0.024	1
vv|gi|71868331|gb|DT017386.1|DT017386	(M) :: Q8H2B9|Q8H2B9_PRUDU 60s acidic ribosomal protein - Prunus dulcis (Almond) (Prunus amygdalus) :: Q5YJR8|Q5YJR8_HYAOR 60S acidic ribosomal protein - Hyacinthus orientalis (Common hyacinth) :: E = L	0	0.224	-0.394	-0.206
vv|gi|71868331|gb|DT017386.1|DT017386	(M) :: Q8H2B9|Q8H2B9_PRUDU 60s acidic ribosomal protein - Prunus dulcis (Almond) (Prunus amygdalus) :: Q5YJR8|Q5YJR8_HYAOR 60S acidic ribosomal protein - Hyacinthus orientalis (Common hyacinth) :: E = L	0	0.068	-0.427	-0.249	1
vv|Ctg188.1	(M) :: Q9ZWQ8|PAP_CITUN Plastid-lipid-associated protein, chloroplast precursor (CitPAP) - Citrus unshiu (Satsuma orange) :: P80471|LIPC_SOLTU Light-induced protein, chloroplast precursor (Chloroplastic drought-induced stress protein CDSP-34) - Solanum tuberosum (Potato) :: E = L	0	-0.059	-0.303	-0.213
vv|Ctg188.1	(M) :: Q9ZWQ8|PAP_CITUN Plastid-lipid-associated protein, chloroplast precursor (CitPAP) - Citrus unshiu (Satsuma orange) :: P80471|LIPC_SOLTU Light-induced protein, chloroplast precursor (Chloroplastic drought-induced stress protein CDSP-34) - Solanum tuberosum (Potato) :: E = L	0	-0.187	-0.393	-0.49	1
vv|Ctg4749.1	(M) :: Q944G1|Q944G1_HEVBR Phosphomevalonate kinase - Hevea brasiliensis (Para rubber tree) :: Q9C6T1|Q9C6T1_ARATH Hypothetical protein F5M6.9 (Hypothetical protein At1g31910) - Arabidopsis thaliana (Mouse-ear cress) :: E = L	0	-0.034	0.018	-0.214
vv|Ctg4749.1	(M) :: Q944G1|Q944G1_HEVBR Phosphomevalonate kinase - Hevea brasiliensis (Para rubber tree) :: Q9C6T1|Q9C6T1_ARATH Hypothetical protein F5M6.9 (Hypothetical protein At1g31910) - Arabidopsis thaliana (Mouse-ear cress) :: E = L	0	0.267	0.291	0.314	1
cso|Ctg1013.1	(M) :: Q9LKY6|Q9LKY6_SOLPN Glucose acyltransferase - Solanum pennellii (Tomato) (Lycopersicon pennellii) :: Q9ZTY8|Q9ZTY8_9SOLN Glucose acyltransferase - Solanum berthaultii :: E = L SP	0	-0.148	-0.094	-0.216
cso|Ctg1013.1	(M) :: Q9LKY6|Q9LKY6_SOLPN Glucose acyltransferase - Solanum pennellii (Tomato) (Lycopersicon pennellii) :: Q9ZTY8|Q9ZTY8_9SOLN Glucose acyltransferase - Solanum berthaultii :: E = L SP	0	-0.307	-0.492	-0.677	3
vv|Ctg2866.1	(M) :: Q7XVF8|Q7XVF8_ORYSA OSJNBb0118P14.7 protein (Os04g0403500 protein) - Oryza sativa (japonica cultivar-group) :: Q9FVR6|Q9FVR6_ARATH Hypothetical protein F3C3.2 (Expressed protein) (Hypothetical protein) - Arabidopsis thaliana (Mouse-ear cress) :: E = L	0	0.002	-0.22	-0.22
vv|Ctg2866.1	(M) :: Q7XVF8|Q7XVF8_ORYSA OSJNBb0118P14.7 protein (Os04g0403500 protein) - Oryza sativa (japonica cultivar-group) :: Q9FVR6|Q9FVR6_ARATH Hypothetical protein F3C3.2 (Expressed protein) (Hypothetical protein) - Arabidopsis thaliana (Mouse-ear cress) :: E = L	0	-0.197	-0.301	-0.539	2
vv|Ctg7400.1	(M) :: Q9M2E2|Q9M2E2_ARATH Hypothetical protein T20K12.120 (Hypothetical protein At3g61220) - Arabidopsis thaliana (Mouse-ear cress) :: Q9ZUH5|Q9ZUH5_ARATH Putative carbonyl reductase - Arabidopsis thaliana (Mouse-ear cress) :: E = L	0	-0.144	-0.204	-0.223
vv|Ctg7400.1	(M) :: Q9M2E2|Q9M2E2_ARATH Hypothetical protein T20K12.120 (Hypothetical protein At3g61220) - Arabidopsis thaliana (Mouse-ear cress) :: Q9ZUH5|Q9ZUH5_ARATH Putative carbonyl reductase - Arabidopsis thaliana (Mouse-ear cress) :: E = L	0	-0.051	-0.144	-0.255	1
vv|Ctg21858.1	(M) :: Q9LPC7|Q9LPC7_ARATH F22M8.7 protein (Single domain cyclophilin type peptidyl-prolyl cis-trans isomerase) (Hypothetical protein At1g01940) - Arabidopsis thaliana (Mouse-ear cress) :: Q9SNN7|Q9SNN7_ORYSA Putative CYP10L (Os06g0130500 protein) - Oryza sativa (japonica cultivar-group) :: E = L	0	-0.043	-0.285	-0.223
vv|Ctg21858.1	(M) :: Q9LPC7|Q9LPC7_ARATH F22M8.7 protein (Single domain cyclophilin type peptidyl-prolyl cis-trans isomerase) (Hypothetical protein At1g01940) - Arabidopsis thaliana (Mouse-ear cress) :: Q9SNN7|Q9SNN7_ORYSA Putative CYP10L (Os06g0130500 protein) - Oryza sativa (japonica cultivar-group) :: E = L	0	-0.01	0.125	-0.08	1
vv|Ctg1615.1	(M) :: Q7X998|Q7X998_TOBAC MRNA-binding protein (Fragment) - Nicotiana tabacum (Common tobacco) :: Q9XEJ6|Q9XEJ6_SOLLC MRNA binding protein precursor - Solanum lycopersicum (Tomato) (Lycopersicon esculentum) :: E = L	0	-0.288	-0.317	-0.225
vv|Ctg1615.1	(M) :: Q7X998|Q7X998_TOBAC MRNA-binding protein (Fragment) - Nicotiana tabacum (Common tobacco) :: Q9XEJ6|Q9XEJ6_SOLLC MRNA binding protein precursor - Solanum lycopersicum (Tomato) (Lycopersicon esculentum) :: E = L	0	-0.205	-0.305	-0.409	1
css|Ctg702.1	(M) :: Q6V9I4|Q6V9I4_SOLCH SWIb domain-containing protein (Fragment) - Solanum chacoense (Chaco potato) :: Q9SS61|Q9SS61_ARATH T12J13.13 protein (At3g03590) (Hypothetical protein At3g03590/T12J13_13) - Arabidopsis thaliana (Mouse-ear cress) :: E = L	0	-0.242	0.01	-0.226
css|Ctg702.1	(M) :: Q6V9I4|Q6V9I4_SOLCH SWIb domain-containing protein (Fragment) - Solanum chacoense (Chaco potato) :: Q9SS61|Q9SS61_ARATH T12J13.13 protein (At3g03590) (Hypothetical protein At3g03590/T12J13_13) - Arabidopsis thaliana (Mouse-ear cress) :: E = L	0	-0.178	-0.228	-0.386	1
ws|Ctg2049.1	:: O82762|O82762_ARATH Hypothetical protein At2g25970 (F17H15.1/F17H15.1) - Arabidopsis thaliana (Mouse-ear cress) :: Q6Z8B6|Q6Z8B6_ORYSA High molecular weight glutenin subunit x-like protein (Os02g0224300 protein) - Oryza sativa (japonica cultivar-group) :: E = L	0	-0.004	-0.201	-0.228
ws|Ctg2049.1	:: O82762|O82762_ARATH Hypothetical protein At2g25970 (F17H15.1/F17H15.1) - Arabidopsis thaliana (Mouse-ear cress) :: Q6Z8B6|Q6Z8B6_ORYSA High molecular weight glutenin subunit x-like protein (Os02g0224300 protein) - Oryza sativa (japonica cultivar-group) :: E = L	0	-0.385	-0.691	-0.921	3
css|Ctg1105.1	(M) :: Q1S712|Q1S712_MEDTR Longin-like - Medicago truncatula (Barrel medic) :: Q0WWE7|Q0WWE7_ARATH Vesicle-associated membrane protein 7C - Arabidopsis thaliana (Mouse-ear cress) :: E = L SP	0	0.052	-0.576	-0.233
css|Ctg1105.1	(M) :: Q1S712|Q1S712_MEDTR Longin-like - Medicago truncatula (Barrel medic) :: Q0WWE7|Q0WWE7_ARATH Vesicle-associated membrane protein 7C - Arabidopsis thaliana (Mouse-ear cress) :: E = L SP	0	-0.009	0.025	-0.159	1
css|gi|110364690|gb|EC928128.1|EC928128	(M) :: Q2R066|Q2R066_ORYSA Small nuclear ribonucleoprotein F, putative, expressed (Os11g0657300 protein) - Oryza sativa (japonica cultivar-group) :: Q6ETN4|Q6ETN4_ORYSA Putative small nuclear ribonucleoprotein polypeptide F (Os02g0177500 protein) - Oryza sativa (japonica cultivar-group) :: E = L	0	0.156	-0.034	-0.234
css|gi|110364690|gb|EC928128.1|EC928128	(M) :: Q2R066|Q2R066_ORYSA Small nuclear ribonucleoprotein F, putative, expressed (Os11g0657300 protein) - Oryza sativa (japonica cultivar-group) :: Q6ETN4|Q6ETN4_ORYSA Putative small nuclear ribonucleoprotein polypeptide F (Os02g0177500 protein) - Oryza sativa (japonica cultivar-group) :: E = L	0	-0.369	-0.761	-0.743	3
ws|Ctg654.1	(M) :: Q93XV7|Q93XV7_9ROSI Hydroxypyruvate reductase (EC 1.1.1.29) - Bruguiera gymnorhiza :: Q84L66|Q84L66_SOYBN Putative NADH-dependent hydroxypyruvate reductase - Glycine max (Soybean) :: E = L	0	-0.253	-0.343	-0.235
ws|Ctg654.1	(M) :: Q93XV7|Q93XV7_9ROSI Hydroxypyruvate reductase (EC 1.1.1.29) - Bruguiera gymnorhiza :: Q84L66|Q84L66_SOYBN Putative NADH-dependent hydroxypyruvate reductase - Glycine max (Soybean) :: E = L	0	0.029	-0.095	-0.192	1
css|Ctg486.1	(M) :: Q6H7T1|Q6H7T1_ORYSA Putative ribosomal protein S14 (Os02g0162500 protein) - Oryza sativa (japonica cultivar-group) :: P19950|RS141_MAIZE 40S ribosomal protein S14 (Clone MCH1) - Zea mays (Maize) :: E = L	0	-0.159	0.048	-0.236
css|Ctg486.1	(M) :: Q6H7T1|Q6H7T1_ORYSA Putative ribosomal protein S14 (Os02g0162500 protein) - Oryza sativa (japonica cultivar-group) :: P19950|RS141_MAIZE 40S ribosomal protein S14 (Clone MCH1) - Zea mays (Maize) :: E = L	0	-0.014	-0.092	-0.118	1
cso|Ctg2771.1	(M) :: Q6UNT3|Q6UNT3_CUCSA Hypersensitive-induced response protein - Cucumis sativus (Cucumber) :: Q9CAR7|Q9CAR7_ARATH Hypothetical protein T17F3.13 (Hypothetical protein At1g69840) - Arabidopsis thaliana (Mouse-ear cress) :: E = L	0	0.017	-0.14	-0.236
cso|Ctg2771.1	(M) :: Q6UNT3|Q6UNT3_CUCSA Hypersensitive-induced response protein - Cucumis sativus (Cucumber) :: Q9CAR7|Q9CAR7_ARATH Hypothetical protein T17F3.13 (Hypothetical protein At1g69840) - Arabidopsis thaliana (Mouse-ear cress) :: E = L	0	-0.226	-0.422	-0.518	2
cso|Ctg1987.1	(M) :: Q7FAH2|Q7FAH2_ORYSA OJ000223_09.15 protein (Os04g0486600 protein) - Oryza sativa (japonica cultivar-group) :: Q5PY03|Q5PY03_MUSAC Glyceraldehyde-3-phosphate dehydrogenase (EC 1.2.1.12) (Fragment) - Musa acuminata (Banana) :: E = L	0	0.086	-0.624	-0.24
cso|Ctg1987.1	(M) :: Q7FAH2|Q7FAH2_ORYSA OJ000223_09.15 protein (Os04g0486600 protein) - Oryza sativa (japonica cultivar-group) :: Q5PY03|Q5PY03_MUSAC Glyceraldehyde-3-phosphate dehydrogenase (EC 1.2.1.12) (Fragment) - Musa acuminata (Banana) :: E = L	0	0.042	0.118	0.17	2
ws|gi|47061129|gb|CN601833.1|CN601833	(M) :: Q2V3D0|Q2V3D0_ARATH Protein At4g31990 - Arabidopsis thaliana (Mouse-ear cress) :: P46248|AAT5_ARATH Aspartate aminotransferase, chloroplast precursor (EC 2.6.1.1) (Transaminase A) - Arabidopsis thaliana (Mouse-ear cress) :: E = L	0	-0.014	0.14	-0.24
ws|gi|47061129|gb|CN601833.1|CN601833	(M) :: Q2V3D0|Q2V3D0_ARATH Protein At4g31990 - Arabidopsis thaliana (Mouse-ear cress) :: P46248|AAT5_ARATH Aspartate aminotransferase, chloroplast precursor (EC 2.6.1.1) (Transaminase A) - Arabidopsis thaliana (Mouse-ear cress) :: E = L	0	-0.158	-0.105	-0.202	1
vv|Ctg8173.1	(M) :: Q9M2E2|Q9M2E2_ARATH Hypothetical protein T20K12.120 (Hypothetical protein At3g61220) - Arabidopsis thaliana (Mouse-ear cress) :: Q9ZUH5|Q9ZUH5_ARATH Putative carbonyl reductase - Arabidopsis thaliana (Mouse-ear cress) :: E = L	0	-0.282	-0.297	-0.241
vv|Ctg8173.1	(M) :: Q9M2E2|Q9M2E2_ARATH Hypothetical protein T20K12.120 (Hypothetical protein At3g61220) - Arabidopsis thaliana (Mouse-ear cress) :: Q9ZUH5|Q9ZUH5_ARATH Putative carbonyl reductase - Arabidopsis thaliana (Mouse-ear cress) :: E = L	0	0.079	0.457	0.084	1
ws|Ctg2795.1	(M) :: Q38JB2|Q38JB2_SOYBN Chloroplast lipocalin - Glycine max (Soybean) :: Q38JB5|Q38JB5_IPONI Chloroplast lipocalin - Ipomoea nil (Japanese morning glory) (Pharbitis nil) :: E = L	0	-0.042	-0.025	-0.242
ws|Ctg2795.1	(M) :: Q38JB2|Q38JB2_SOYBN Chloroplast lipocalin - Glycine max (Soybean) :: Q38JB5|Q38JB5_IPONI Chloroplast lipocalin - Ipomoea nil (Japanese morning glory) (Pharbitis nil) :: E = L	0	-0.367	-0.613	-0.88	3
ws|Ctg2182.1	:: Q0WLK8|Q0WLK8_ARATH Hypothetical protein - Arabidopsis thaliana (Mouse-ear cress) :: P82658|TL19_ARATH Thylakoid lumenal 19 kDa protein, chloroplast precursor (P19) - Arabidopsis thaliana (Mouse-ear cress) :: E = L	0	-0.024	0.049	-0.242
ws|Ctg2182.1	:: Q0WLK8|Q0WLK8_ARATH Hypothetical protein - Arabidopsis thaliana (Mouse-ear cress) :: P82658|TL19_ARATH Thylakoid lumenal 19 kDa protein, chloroplast precursor (P19) - Arabidopsis thaliana (Mouse-ear cress) :: E = L	0	-0.181	-0.247	-0.385	1
vv|Ctg655.1_F=-1.1	(LC) (M) :: Q0WW77|Q0WW77_ARATH Glucose-6-phosphate/phosphate translocator - Arabidopsis thaliana (Mouse-ear cress) :: Q9M5A9|GPT1_ARATH Glucose-6-phosphate/phosphate translocator 1, chloroplast precursor - Arabidopsis thaliana (Mouse-ear cress) :: E = L	0	-0.203	0.352	-0.244
vv|Ctg655.1_F=-1.1	(LC) (M) :: Q0WW77|Q0WW77_ARATH Glucose-6-phosphate/phosphate translocator - Arabidopsis thaliana (Mouse-ear cress) :: Q9M5A9|GPT1_ARATH Glucose-6-phosphate/phosphate translocator 1, chloroplast precursor - Arabidopsis thaliana (Mouse-ear cress) :: E = L	0	-0.485	-0.428	-0.376	1
ws|Ctg1394.1	(M) :: Q43364|EFTUB_NICSY Elongation factor TuB, chloroplast precursor (EF-TuB) - Nicotiana sylvestris (Wood tobacco) :: P46280|EFTU2_SOYBN Elongation factor Tu, chloroplast precursor (EF-Tu) - Glycine max (Soybean) :: E = L	0	-0.243	-0.559	-0.246
ws|Ctg1394.1	(M) :: Q43364|EFTUB_NICSY Elongation factor TuB, chloroplast precursor (EF-TuB) - Nicotiana sylvestris (Wood tobacco) :: P46280|EFTU2_SOYBN Elongation factor Tu, chloroplast precursor (EF-Tu) - Glycine max (Soybean) :: E = L	0	-0.052	-0.169	-0.279	2
vv|Ctg1806.1	(M) :: Q9XI10|Q9XI10_ARATH F8K7.10 protein (Hypothetical protein At1g21680) - Arabidopsis thaliana (Mouse-ear cress) :: Q6AVR6|Q6AVR6_ORYSA Putative F8K7.10 protein (Os03g0840200 protein) (WD40-like Beta Propeller Repeat family protein, expressed) - Oryza sativa (japonica cultivar-group) :: E = L SP	0	-0.02	-0.363	-0.248
vv|Ctg1806.1	(M) :: Q9XI10|Q9XI10_ARATH F8K7.10 protein (Hypothetical protein At1g21680) - Arabidopsis thaliana (Mouse-ear cress) :: Q6AVR6|Q6AVR6_ORYSA Putative F8K7.10 protein (Os03g0840200 protein) (WD40-like Beta Propeller Repeat family protein, expressed) - Oryza sativa (japonica cultivar-group) :: E = L SP	0	-0.028	-0.349	-0.544	1
vv|Ctg1050.1	(M) :: Q9LUG8|Q9LUG8_ARATH Similarity to endo-1 (AT3g23600/MDB19_9) (Contains similarity to endo-1,3-1,4-beta-D-glucanase) - Arabidopsis thaliana (Mouse-ear cress) :: Q2V3T4|Q2V3T4_ARATH Protein At3g23600 - Arabidopsis thaliana (Mouse-ear cress) :: E = L	0	-0.144	-0.281	-0.248
vv|Ctg1050.1	(M) :: Q9LUG8|Q9LUG8_ARATH Similarity to endo-1 (AT3g23600/MDB19_9) (Contains similarity to endo-1,3-1,4-beta-D-glucanase) - Arabidopsis thaliana (Mouse-ear cress) :: Q2V3T4|Q2V3T4_ARATH Protein At3g23600 - Arabidopsis thaliana (Mouse-ear cress) :: E = L	0	-0.047	-0.145	-0.3	1
vv|Ctg830.1_F=2.1	(LC) :: A1KXM7|A1KXM7_SOLLC FtsH-like protein - Solanum lycopersicum (Tomato) (Lycopersicon esculentum) :: Q0D9D4|Q0D9D4_ORYSA Os06g0725900 protein - Oryza sativa (japonica cultivar-group) :: E = L	0	0.039	-0.419	-0.248
vv|Ctg830.1_F=2.1	(LC) :: A1KXM7|A1KXM7_SOLLC FtsH-like protein - Solanum lycopersicum (Tomato) (Lycopersicon esculentum) :: Q0D9D4|Q0D9D4_ORYSA Os06g0725900 protein - Oryza sativa (japonica cultivar-group) :: E = L	0	-0.158	-0.223	-0.447	2
vv|Ctg9945.1	(M) :: Q2XSM1|Q2XSM1_BRAOB NADH dehydrogenase subunit 9 - Brassica oleracea var. botrytis (Cauliflower) :: Q6YSJ8|Q6YSJ8_BRANA NADH dehydrogenase subunit 9 - Brassica napus (Rape) :: E = L	0	-0.053	-0.054	-0.248
vv|Ctg9945.1	(M) :: Q2XSM1|Q2XSM1_BRAOB NADH dehydrogenase subunit 9 - Brassica oleracea var. botrytis (Cauliflower) :: Q6YSJ8|Q6YSJ8_BRANA NADH dehydrogenase subunit 9 - Brassica napus (Rape) :: E = L	0	-0.083	-0.247	-0.324	1
vv|Ctg8226.1	:: Q9ZPB7|AL7A1_MALDO Aldehyde dehydrogenase family 7 member A1 (EC 1.2.1.3) (Antiquitin-1) (Matured fruit 60 kDa protein) (MF-60) - Malus domestica (Apple) (Malus sylvestris) :: Q5EBY6|Q5EBY6_EUPCH Aldehyde dehydrogenase family 7 member A1 (EC 1.2.1.3) - Euphorbia characias (Spurge) :: E = L	0	-0.017	0.126	-0.25
vv|Ctg8226.1	:: Q9ZPB7|AL7A1_MALDO Aldehyde dehydrogenase family 7 member A1 (EC 1.2.1.3) (Antiquitin-1) (Matured fruit 60 kDa protein) (MF-60) - Malus domestica (Apple) (Malus sylvestris) :: Q5EBY6|Q5EBY6_EUPCH Aldehyde dehydrogenase family 7 member A1 (EC 1.2.1.3) - Euphorbia characias (Spurge) :: E = L	0	0.45	0.811	0.675	3
vv|Ctg5656.1	:: Q9B6I9|Q9B6I9_OLEEU Hypoghetical protein - Olea europaea var. sylvestris :: Q8HDK6|Q8HDK6_OLEEU Hypothetical protein - Olea europaea subsp. europaea :: E = L	0	-0.311	-0.195	-0.25
vv|Ctg5656.1	:: Q9B6I9|Q9B6I9_OLEEU Hypoghetical protein - Olea europaea var. sylvestris :: Q8HDK6|Q8HDK6_OLEEU Hypothetical protein - Olea europaea subsp. europaea :: E = L	0	0.302	0.055	0.011	1
cso|Ctg776.1	(M) :: Q1W376|Q1W376_SOYBN Phosphomannomutase (EC 5.4.2.8) - Glycine max (Soybean) :: Q1W375|Q1W375_TOBAC Phosphomannomutase (EC 5.4.2.8) - Nicotiana tabacum (Common tobacco) :: E = L	0	0.009	0.104	-0.252
cso|Ctg776.1	(M) :: Q1W376|Q1W376_SOYBN Phosphomannomutase (EC 5.4.2.8) - Glycine max (Soybean) :: Q1W375|Q1W375_TOBAC Phosphomannomutase (EC 5.4.2.8) - Nicotiana tabacum (Common tobacco) :: E = L	0	-0.188	-0.073	-0.173	1
cso|Ctg334.1	(M) :: A0T1V6|A0T1V6_SOLSC CBS domain-containing protein - Solenostemon scutellarioides (Coleus) (Coleus blumei) :: Q9LEV3|UMP3_ARATH Protein At5g10860, mitochondrial precursor - Arabidopsis thaliana (Mouse-ear cress) :: E = L	0	-0.027	-0.326	-0.252
cso|Ctg334.1	(M) :: A0T1V6|A0T1V6_SOLSC CBS domain-containing protein - Solenostemon scutellarioides (Coleus) (Coleus blumei) :: Q9LEV3|UMP3_ARATH Protein At5g10860, mitochondrial precursor - Arabidopsis thaliana (Mouse-ear cress) :: E = L	0	-0.1	-0.235	-0.288	1
ws|gi|51577921|gb|CV095757.1|CV095757	(M) :: Q84P31|Q84P31_SOYBN Aldehyde dehydrogenase family 7 member A1 (EC 1.2.1.3) - Glycine max (Soybean) :: Q5EBY6|Q5EBY6_EUPCH Aldehyde dehydrogenase family 7 member A1 (EC 1.2.1.3) - Euphorbia characias (Spurge) :: E = L	0	-0.07	-0.25	-0.253
ws|gi|51577921|gb|CV095757.1|CV095757	(M) :: Q84P31|Q84P31_SOYBN Aldehyde dehydrogenase family 7 member A1 (EC 1.2.1.3) - Glycine max (Soybean) :: Q5EBY6|Q5EBY6_EUPCH Aldehyde dehydrogenase family 7 member A1 (EC 1.2.1.3) - Euphorbia characias (Spurge) :: E = L	0	-0.001	0.127	0.152	1
csp|WIN0416.C21_M11	:: Q9SHH5|Q9SHH5_ARATH F20D23.14 protein - Arabidopsis thaliana (Mouse-ear cress) :: A1A6H3|A1A6H3_ARATH At1g17160 - Arabidopsis thaliana (Mouse-ear cress) :: E = L	0	0.04	0.132	-0.255
csp|WIN0416.C21_M11	:: Q9SHH5|Q9SHH5_ARATH F20D23.14 protein - Arabidopsis thaliana (Mouse-ear cress) :: A1A6H3|A1A6H3_ARATH At1g17160 - Arabidopsis thaliana (Mouse-ear cress) :: E = L	0	-0.418	-0.443	-0.485	2
cso|Ctg4068.1	(M) :: P50287|ASPG1_ARATH L-asparaginase 1 precursor (EC 3.5.1.1) (L-asparagine amidohydrolase 1) [Contains: L-asparaginase 1 subunit alpha; L-asparaginase 1 subunit beta] - Arabidopsis thaliana (Mouse-ear cress) :: Q9ZSD6	0	0.029	-0.094	-0.256
cso|Ctg4068.1	(M) :: P50287|ASPG1_ARATH L-asparaginase 1 precursor (EC 3.5.1.1) (L-asparagine amidohydrolase 1) [Contains: L-asparaginase 1 subunit alpha; L-asparaginase 1 subunit beta] - Arabidopsis thaliana (Mouse-ear cress) :: Q9ZSD6	0	0.13	0.16	0.089	1
vv|Ctg10825.1	:: Q6R4Q6|Q6R4Q6_VITRI Hypothetical protein - Vitis riparia (Frost grape) (Vitis vulpina) :: Q7XUQ7|Q7XUQ7_ORYSA OSJNBb0011N17.5 protein (Os04g0480900 protein) - Oryza sativa (japonica cultivar-group) :: E = L	0	-0.117	-0.188	-0.257
vv|Ctg10825.1	:: Q6R4Q6|Q6R4Q6_VITRI Hypothetical protein - Vitis riparia (Frost grape) (Vitis vulpina) :: Q7XUQ7|Q7XUQ7_ORYSA OSJNBb0011N17.5 protein (Os04g0480900 protein) - Oryza sativa (japonica cultivar-group) :: E = L	0	-1.166	-1.238	-1.497	3
ws|Ctg368.1	(M) :: O82572|PROF1_RICCO Profilin-1 - Ricinus communis (Castor bean) :: Q93YI9|PROF_CAPAN Profilin (Minor food allergen Cap a 2) - Capsicum annuum (Bell pepper) :: E = L	0	-0.043	-0.267	-0.258
ws|Ctg368.1	(M) :: O82572|PROF1_RICCO Profilin-1 - Ricinus communis (Castor bean) :: Q93YI9|PROF_CAPAN Profilin (Minor food allergen Cap a 2) - Capsicum annuum (Bell pepper) :: E = L	0	0.057	0.089	0.181	1
css|gi|110399295|gb|EC965794.1|EC965794	(M) :: O22683|CYNS_ARATH Cyanate hydratase (EC 4.2.1.104) (Cyanase) (Cyanate lyase) (Cyanate hydrolase) - Arabidopsis thaliana (Mouse-ear cress) :: Q8LDF0|Q8LDF0_ARATH Cyanate lyase (CYN) - Arabidopsis thaliana (Mouse-ear cress) :: E = L	0	-0.098	-0.285	-0.259
css|gi|110399295|gb|EC965794.1|EC965794	(M) :: O22683|CYNS_ARATH Cyanate hydratase (EC 4.2.1.104) (Cyanase) (Cyanate lyase) (Cyanate hydrolase) - Arabidopsis thaliana (Mouse-ear cress) :: Q8LDF0|Q8LDF0_ARATH Cyanate lyase (CYN) - Arabidopsis thaliana (Mouse-ear cress) :: E = L	0	-0.052	-0.144	-0.27	1
vvfl|gi|115311623|sp|P56648|RBL_VITVI	(M) :: P56648|RBL_VITVI Ribulose bisphosphate carboxylase large chain precursor (EC 4.1.1.39) (RuBisCO large subunit) - Vitis vinifera (Grape) :: Q9MVF6|Q9MVF6_9MAGN Ribulose-1,5-bisphosphate carboxylase/oxygenase, large subunit - Vitis rotundifolia :: E = L	0	-0.199	-0.493	-0.259
vvfl|gi|115311623|sp|P56648|RBL_VITVI	(M) :: P56648|RBL_VITVI Ribulose bisphosphate carboxylase large chain precursor (EC 4.1.1.39) (RuBisCO large subunit) - Vitis vinifera (Grape) :: Q9MVF6|Q9MVF6_9MAGN Ribulose-1,5-bisphosphate carboxylase/oxygenase, large subunit - Vitis rotundifolia :: E = L	0	-0.078	-0.191	-0.52	2
vv|Ctg1838.1	:: Q1SZG0|Q1SZG0_MEDTR Xylose isomerase - Medicago truncatula (Barrel medic) :: Q8H3Q7|Q8H3Q7_ORYSA Putative xylose isomerase (Os07g0669100 protein) - Oryza sativa (japonica cultivar-group) :: E = L	0	-0.096	-0.333	-0.26
vv|Ctg1838.1	:: Q1SZG0|Q1SZG0_MEDTR Xylose isomerase - Medicago truncatula (Barrel medic) :: Q8H3Q7|Q8H3Q7_ORYSA Putative xylose isomerase (Os07g0669100 protein) - Oryza sativa (japonica cultivar-group) :: E = L	0	-0.166	-0.133	0.002	1
vv|Ctg1910.1	(M) :: Q1A531|Q1A531_9SOLA Phospholipase C - Petunia inflata :: A0FLF3|A0FLF3_TOBAC Phospholipase C - Nicotiana tabacum (Common tobacco) :: E = L	0	-0.165	0.039	-0.264
vv|Ctg1910.1	(M) :: Q1A531|Q1A531_9SOLA Phospholipase C - Petunia inflata :: A0FLF3|A0FLF3_TOBAC Phospholipase C - Nicotiana tabacum (Common tobacco) :: E = L	0	-0.285	-0.218	-0.257	1
vv|Ctg2253.1	(M) :: P93619|P93619_VIGUN Ted2 protein - Vigna unguiculata (Cowpea) :: Q9FKG8|Q9FKG8_ARATH Quinone oxidoreductase - Arabidopsis thaliana (Mouse-ear cress) :: E = L	0	0	-0.009	-0.264
vv|Ctg2253.1	(M) :: P93619|P93619_VIGUN Ted2 protein - Vigna unguiculata (Cowpea) :: Q9FKG8|Q9FKG8_ARATH Quinone oxidoreductase - Arabidopsis thaliana (Mouse-ear cress) :: E = L	0	0.192	0.081	0.184	1
vv|Ctg3652.1	:: Q4LDR0|Q4LDR0_SOLLC Heat shock protein - Solanum lycopersicum (Tomato) (Lycopersicon esculentum) :: Q9LF37|Q9LF37_ARATH ClpB heat shock protein-like - Arabidopsis thaliana (Mouse-ear cress) :: E = L	0	-0.134	-0.613	-0.265
vv|Ctg3652.1	:: Q4LDR0|Q4LDR0_SOLLC Heat shock protein - Solanum lycopersicum (Tomato) (Lycopersicon esculentum) :: Q9LF37|Q9LF37_ARATH ClpB heat shock protein-like - Arabidopsis thaliana (Mouse-ear cress) :: E = L	0	-0.045	-0.112	-0.13	2
vv|Ctg13075.1	(M) :: A1KXM7|A1KXM7_SOLLC FtsH-like protein - Solanum lycopersicum (Tomato) (Lycopersicon esculentum) :: O82150|FTSH_TOBAC Cell division protease ftsH homolog, chloroplast precursor (EC 3.4.24.-) (DS9) - Nicotiana tabacum (Common tobacco) :: E = L	0	-0.134	-0.471	-0.269
vv|Ctg13075.1	(M) :: A1KXM7|A1KXM7_SOLLC FtsH-like protein - Solanum lycopersicum (Tomato) (Lycopersicon esculentum) :: O82150|FTSH_TOBAC Cell division protease ftsH homolog, chloroplast precursor (EC 3.4.24.-) (DS9) - Nicotiana tabacum (Common tobacco) :: E = L	0	-0.144	-0.139	-0.304	1
ws|gi|51579496|gb|CV097332.1|CV097332	:: O82762|O82762_ARATH Hypothetical protein At2g25970 (F17H15.1/F17H15.1) - Arabidopsis thaliana (Mouse-ear cress) :: Q0J8H8|Q0J8H8_ORYSA Os08g0110800 protein - Oryza sativa (japonica cultivar-group) :: E = L	0	-0.126	-0.292	-0.27
ws|gi|51579496|gb|CV097332.1|CV097332	:: O82762|O82762_ARATH Hypothetical protein At2g25970 (F17H15.1/F17H15.1) - Arabidopsis thaliana (Mouse-ear cress) :: Q0J8H8|Q0J8H8_ORYSA Os08g0110800 protein - Oryza sativa (japonica cultivar-group) :: E = L	0	-0.109	-0.247	-0.351	1
ws|gi|51579809|gb|CV097645.1|CV097645	:: Q9SDW5|Q9SDW5_GENLU FtsZ protein - Gentiana lutea (Yellow gentian) :: Q1S6L5|Q1S6L5_MEDTR Cell division protein FtsZ - Medicago truncatula (Barrel medic) :: E = L	0	-0.21	-0.454	-0.271
ws|gi|51579809|gb|CV097645.1|CV097645	:: Q9SDW5|Q9SDW5_GENLU FtsZ protein - Gentiana lutea (Yellow gentian) :: Q1S6L5|Q1S6L5_MEDTR Cell division protein FtsZ - Medicago truncatula (Barrel medic) :: E = L	0	-0.091	-0.11	-0.099	1
vv|Ctg14392.1	:: Q1SBD1|Q1SBD1_MEDTR Epoxide hydrolase - Medicago truncatula (Barrel medic) :: Q9FZ33|Q9FZ33_ARATH T24C10.10 protein (Hypothetical protein At1g54990) (Hypothetical protein F14C21.51) - Arabidopsis thaliana (Mouse-ear cress) :: E = L	0	-0.026	-0.061	-0.274
vv|Ctg14392.1	:: Q1SBD1|Q1SBD1_MEDTR Epoxide hydrolase - Medicago truncatula (Barrel medic) :: Q9FZ33|Q9FZ33_ARATH T24C10.10 protein (Hypothetical protein At1g54990) (Hypothetical protein F14C21.51) - Arabidopsis thaliana (Mouse-ear cress) :: E = L	0	0.024	-0.05	-0.105	1
vv|Ctg18103.1	(M) :: Q7XUC9|Q7XUC9_ORYSA OSJNBa0088A01.17 protein (Os05g0466600 protein) (Os05g0462700 protein) (Os03g0119900 protein) (Os02g0684500 protein) (Os10g0539500 protein) (Os09g0553100 protein) (Os09g0433600 protein) (Os04g0583600 protein) (Histone H4, putative, expressed) (Histone H4) (Hypothetical protein OJ1263H11.10) - Oryza sativa (japonica cultivar-group) :: Q6NR90|Q6NR90_ARATH Putative histone…	0	-0.075	0.546	-0.275
vv|Ctg18103.1	(M) :: Q7XUC9|Q7XUC9_ORYSA OSJNBa0088A01.17 protein (Os05g0466600 protein) (Os05g0462700 protein) (Os03g0119900 protein) (Os02g0684500 protein) (Os10g0539500 protein) (Os09g0553100 protein) (Os09g0433600 protein) (Os04g0583600 protein) (Histone H4, putative, expressed) (Histone H4) (Hypothetical protein OJ1263H11.10) - Oryza sativa (japonica cultivar-group) :: Q6NR90|Q6NR90_ARATH Putative histone…	0	0.105	-0.285	-0.536	2
css|gi|110394681|gb|EC959912.1|EC959912	:: Q9LXZ1|Q9LXZ1_ARATH Protein kinase C inhibitor-like protein (Hypothetical protein At3g56490) - Arabidopsis thaliana (Mouse-ear cress) :: Q8GUN2|Q8GUN2_ARATH Hypothetical protein At3g56490 - Arabidopsis thaliana (Mouse-ear cress) :: E = L	0	0.175	-0.087	-0.275
css|gi|110394681|gb|EC959912.1|EC959912	:: Q9LXZ1|Q9LXZ1_ARATH Protein kinase C inhibitor-like protein (Hypothetical protein At3g56490) - Arabidopsis thaliana (Mouse-ear cress) :: Q8GUN2|Q8GUN2_ARATH Hypothetical protein At3g56490 - Arabidopsis thaliana (Mouse-ear cress) :: E = L	0	0.183	0.182	0.404	1
css|Ctg378.1	(M) :: Q69DC2|Q69DC2_GOSHI Anx1 - Gossypium hirsutum (Upland cotton) :: Q9XEN8|Q9XEN8_TOBAC Vacuole-associated annexin VCaB42 - Nicotiana tabacum (Common tobacco) :: E = L	0	-0.555	-0.418	-0.276
css|Ctg378.1	(M) :: Q69DC2|Q69DC2_GOSHI Anx1 - Gossypium hirsutum (Upland cotton) :: Q9XEN8|Q9XEN8_TOBAC Vacuole-associated annexin VCaB42 - Nicotiana tabacum (Common tobacco) :: E = L	0	-0.338	-0.342	0.028	2
css|Ctg338.1	(M) :: Q93XW1|Q93XW1_PHAAN 14-3-3 protein - Phaseolus angularis (Adzuki bean) (Vigna angularis) :: P46266|1433_PEA 14-3-3-like protein - Pisum sativum (Garden pea) :: E = L	0	-0.062	-0.182	-0.276
css|Ctg338.1	(M) :: Q93XW1|Q93XW1_PHAAN 14-3-3 protein - Phaseolus angularis (Adzuki bean) (Vigna angularis) :: P46266|1433_PEA 14-3-3-like protein - Pisum sativum (Garden pea) :: E = L	0	-0.356	-0.625	-0.509	2
vv|Ctg4586.1	(M) :: Q93Z70|ARGC_ARATH Probable N-acetyl-gamma-glutamyl-phosphate reductase, chloroplast precursor (EC 1.2.1.38) (AGPR) (N-acetyl-glutamate semialdehyde dehydrogenase) (NAGSA dehydrogenase) - Arabidopsis thaliana (Mouse-ear cress) :: Q1SD50|Q1SD50_MEDTR Semialdehyde dehydrogenase, NAD-binding - Medicago truncatula (Barrel medic) :: E = L	0	-0.147	-0.264	-0.277
vv|Ctg4586.1	(M) :: Q93Z70|ARGC_ARATH Probable N-acetyl-gamma-glutamyl-phosphate reductase, chloroplast precursor (EC 1.2.1.38) (AGPR) (N-acetyl-glutamate semialdehyde dehydrogenase) (NAGSA dehydrogenase) - Arabidopsis thaliana (Mouse-ear cress) :: Q1SD50|Q1SD50_MEDTR Semialdehyde dehydrogenase, NAD-binding - Medicago truncatula (Barrel medic) :: E = L	0	-0.094	-0.25	-0.383	1
vv|Ctg3379.1	:: Q6ZKB8|Q6ZKB8_ORYSA Putative UVB-resistance protein UVR8 (Os08g0430700 protein) - Oryza sativa (japonica cultivar-group) :: Q1KUV8|Q1KUV8_9ROSI Hypothetical protein - Cleome spinosa :: E = L	0	0.001	-0.02	-0.279
vv|Ctg3379.1	:: Q6ZKB8|Q6ZKB8_ORYSA Putative UVB-resistance protein UVR8 (Os08g0430700 protein) - Oryza sativa (japonica cultivar-group) :: Q1KUV8|Q1KUV8_9ROSI Hypothetical protein - Cleome spinosa :: E = L	0	0.733	0.76	0.416	2
csp|Ctg907.1	(M) :: Q8GUN2|Q8GUN2_ARATH Hypothetical protein At3g56490 - Arabidopsis thaliana (Mouse-ear cress) :: Q9LXZ1|Q9LXZ1_ARATH Protein kinase C inhibitor-like protein (Hypothetical protein At3g56490) - Arabidopsis thaliana (Mouse-ear cress) :: E = L	0	0.376	-0.087	-0.281
csp|Ctg907.1	(M) :: Q8GUN2|Q8GUN2_ARATH Hypothetical protein At3g56490 - Arabidopsis thaliana (Mouse-ear cress) :: Q9LXZ1|Q9LXZ1_ARATH Protein kinase C inhibitor-like protein (Hypothetical protein At3g56490) - Arabidopsis thaliana (Mouse-ear cress) :: E = L	0	0.24	-0.088	0.034	1
vv|Ctg9579.1	(M) :: Q1T3A6|Q1T3A6_MEDTR Peptidase S1 and S6, chymotrypsin/Hap - Medicago truncatula (Barrel medic) :: O22609|DEGP1_ARATH Protease Do-like 1, chloroplast precursor (EC 3.4.21.-) - Arabidopsis thaliana (Mouse-ear cress) :: E = L	0	0.09	-0.067	-0.284
vv|Ctg9579.1	(M) :: Q1T3A6|Q1T3A6_MEDTR Peptidase S1 and S6, chymotrypsin/Hap - Medicago truncatula (Barrel medic) :: O22609|DEGP1_ARATH Protease Do-like 1, chloroplast precursor (EC 3.4.21.-) - Arabidopsis thaliana (Mouse-ear cress) :: E = L	0	-0.335	-0.479	-0.628	3
ws|Ctg536.1	(M) :: Q9XF70|Q9XF70_HEVBR Thioredoxin h - Hevea brasiliensis (Para rubber tree) :: Q2HIL3|Q2HIL3_ARATH At1g11530 - Arabidopsis thaliana (Mouse-ear cress) :: E = L	0	-0.308	-0.244	-0.29
ws|Ctg536.1	(M) :: Q9XF70|Q9XF70_HEVBR Thioredoxin h - Hevea brasiliensis (Para rubber tree) :: Q2HIL3|Q2HIL3_ARATH At1g11530 - Arabidopsis thaliana (Mouse-ear cress) :: E = L	0	-0.395	-0.593	-0.935	3
cso|Ctg459.1	(M) :: Q84QE8|Q84QE8_TOBAC Oxygen evolving complex 33 kDa photosystem II protein - Nicotiana tabacum (Common tobacco) :: Q40459|PSBO_TOBAC Oxygen-evolving enhancer protein 1, chloroplast precursor (OEE1) (33 kDa subunit of oxygen evolving system of photosystem II) (OEC 33 kDa subunit) (33 kDa thylakoid membrane protein) - Nicotiana tabacum (Common tobacco) :: E = L	0	-0.272	-0.167	-0.292
cso|Ctg459.1	(M) :: Q84QE8|Q84QE8_TOBAC Oxygen evolving complex 33 kDa photosystem II protein - Nicotiana tabacum (Common tobacco) :: Q40459|PSBO_TOBAC Oxygen-evolving enhancer protein 1, chloroplast precursor (OEE1) (33 kDa subunit of oxygen evolving system of photosystem II) (OEC 33 kDa subunit) (33 kDa thylakoid membrane protein) - Nicotiana tabacum (Common tobacco) :: E = L	0	-0.452	-0.609	-0.693	3
css|Ctg526.1	(M) :: Q8LL68|Q8LL68_HEVBR Latex plastidic aldolase-like protein - Hevea brasiliensis (Para rubber tree) :: Q9SXX5|Q9SXX5_NICPA Plastidic aldolase - Nicotiana paniculata :: E = L	0	-0.276	-0.28	-0.294
css|Ctg526.1	(M) :: Q8LL68|Q8LL68_HEVBR Latex plastidic aldolase-like protein - Hevea brasiliensis (Para rubber tree) :: Q9SXX5|Q9SXX5_NICPA Plastidic aldolase - Nicotiana paniculata :: E = L	0	-0.42	-0.582	-0.847	3
csb|Ctg2980.1	(M) :: O65731|RS5_CICAR 40S ribosomal protein S5 (Fragment) - Cicer arietinum (Chickpea) (Garbanzo) :: Q2R4A1|Q2R4A1_ORYSA 40S ribosomal protein S5, putative, expressed (Os11g0482000 protein) - Oryza sativa (japonica cultivar-group) :: E = L	0	-1.131	-0.066	-0.303
csb|Ctg2980.1	(M) :: O65731|RS5_CICAR 40S ribosomal protein S5 (Fragment) - Cicer arietinum (Chickpea) (Garbanzo) :: Q2R4A1|Q2R4A1_ORYSA 40S ribosomal protein S5, putative, expressed (Os11g0482000 protein) - Oryza sativa (japonica cultivar-group) :: E = L	0	0.299	0.239	0.253	3
cso|Ctg10460.1	:: Q9S7Y7|XYL1_ARATH Alpha-xylosidase precursor (EC 3.2.1.-) - Arabidopsis thaliana (Mouse-ear cress) :: Q9LEC9|Q9LEC9_SOLTU Alpha-glucosidase (EC 3.2.1.20) - Solanum tuberosum (Potato) :: E = L	0	-0.275	0.382	-0.303
cso|Ctg10460.1	:: Q9S7Y7|XYL1_ARATH Alpha-xylosidase precursor (EC 3.2.1.-) - Arabidopsis thaliana (Mouse-ear cress) :: Q9LEC9|Q9LEC9_SOLTU Alpha-glucosidase (EC 3.2.1.20) - Solanum tuberosum (Potato) :: E = L	0	-0.864	-0.608	-0.678	3
vv|Ctg1744.1	:: Q153F8|Q153F8_EUCGG Pectin acetylesterase (Fragment) - Eucalyptus globulus subsp. globulus (Tasmanian blue gum) :: Q2HRU2|Q2HRU2_MEDTR Pectinacetylesterase - Medicago truncatula (Barrel medic) :: E = L	0	-0.817	-0.313	-0.303
vv|Ctg1744.1	:: Q153F8|Q153F8_EUCGG Pectin acetylesterase (Fragment) - Eucalyptus globulus subsp. globulus (Tasmanian blue gum) :: Q2HRU2|Q2HRU2_MEDTR Pectinacetylesterase - Medicago truncatula (Barrel medic) :: E = L	0	-0.155	-0.139	-0.074	2
vv|Ctg6022.1	(M) :: Q9SLN8|Q9SLN8_TOBAC Allyl alcohol dehydrogenase - Nicotiana tabacum (Common tobacco) :: Q39173|P2_ARATH Probable NADP-dependent oxidoreductase P2 (EC 1.3.1.74) - Arabidopsis thaliana (Mouse-ear cress) :: E = L	0	-0.783	-0.511	-0.304
vv|Ctg6022.1	(M) :: Q9SLN8|Q9SLN8_TOBAC Allyl alcohol dehydrogenase - Nicotiana tabacum (Common tobacco) :: Q39173|P2_ARATH Probable NADP-dependent oxidoreductase P2 (EC 1.3.1.74) - Arabidopsis thaliana (Mouse-ear cress) :: E = L	0	0.34	0.419	0.271	3
vv|gi|30305906|gb|CB982700.1|CB982700	(M) :: Q2I314|Q2I314_9MAGN Ribulose-1,5-bisphophate carboxylase/oxygenase small subunit - Vitis pseudoreticulata :: Q43115|Q43115_9ROSA Ribulose 1,5-bisphosphate carboxylase small subunit precursor (EC 4.1.1.39) - Malus x domestica x Pyrus communis :: E = L	0	-0.565	-0.691	-0.306
vv|gi|30305906|gb|CB982700.1|CB982700	(M) :: Q2I314|Q2I314_9MAGN Ribulose-1,5-bisphophate carboxylase/oxygenase small subunit - Vitis pseudoreticulata :: Q43115|Q43115_9ROSA Ribulose 1,5-bisphosphate carboxylase small subunit precursor (EC 4.1.1.39) - Malus x domestica x Pyrus communis :: E = L	0	-0.126	-0.408	-0.658	2
cso|gi|110384166|gb|EC948585.1|EC948585	:: Q94BR1|Q94BR1_ARATH Putative topoisomerase - Arabidopsis thaliana (Mouse-ear cress) :: Q8LDN5|Q8LDN5_ARATH Topoisomerase-like protein - Arabidopsis thaliana (Mouse-ear cress) :: E = L	0	0.142	-1.434	-0.306
cso|gi|110384166|gb|EC948585.1|EC948585	:: Q94BR1|Q94BR1_ARATH Putative topoisomerase - Arabidopsis thaliana (Mouse-ear cress) :: Q8LDN5|Q8LDN5_ARATH Topoisomerase-like protein - Arabidopsis thaliana (Mouse-ear cress) :: E = L	0	0.209	0.442	0.366	2
csp|gi|71890474|gb|DT039529.1|DT039529	(M) :: Q6QPJ6|Q6QPJ6_9ROSI Peroxiredoxin Q - Populus trichocarpa x Populus deltoides :: Q75SY5|Q75SY5_GENTR Peroxiredoxin Q - Gentiana triflora (Clustered gentian) :: E = L	0	-0.016	-0.154	-0.307
csp|gi|71890474|gb|DT039529.1|DT039529	(M) :: Q6QPJ6|Q6QPJ6_9ROSI Peroxiredoxin Q - Populus trichocarpa x Populus deltoides :: Q75SY5|Q75SY5_GENTR Peroxiredoxin Q - Gentiana triflora (Clustered gentian) :: E = L	0	-0.229	-0.257	-0.368	1
vv|Ctg4402.1	(M) :: Q8LCP1|Q8LCP1_ARATH Cytochrome c oxidase subunit, putative - Arabidopsis thaliana (Mouse-ear cress) :: Q9S7L9|Q9S7L9_ARATH Subunit 6b of cytochrome c oxidase (Putative cytochrome c oxidase subunit) - Arabidopsis thaliana (Mouse-ear cress) :: E = L	0	-0.082	0.095	-0.313
vv|Ctg4402.1	(M) :: Q8LCP1|Q8LCP1_ARATH Cytochrome c oxidase subunit, putative - Arabidopsis thaliana (Mouse-ear cress) :: Q9S7L9|Q9S7L9_ARATH Subunit 6b of cytochrome c oxidase (Putative cytochrome c oxidase subunit) - Arabidopsis thaliana (Mouse-ear cress) :: E = L	0	-0.438	-0.801	-0.64	3
csp|Ctg1578.1	(M) :: Q9C8W1|Q9C8W1_ARATH Hypothetical protein T22A15.3 (Hypothetical protein At1g36050) (At1g36050) - Arabidopsis thaliana (Mouse-ear cress) :: Q7XRF0|Q7XRF0_ORYSA OSJNBa0006M15.17 protein (Os04g0455900 protein) - Oryza sativa (japonica cultivar-group) :: E = L	0	-0.413	0.028	-0.314
csp|Ctg1578.1	(M) :: Q9C8W1|Q9C8W1_ARATH Hypothetical protein T22A15.3 (Hypothetical protein At1g36050) (At1g36050) - Arabidopsis thaliana (Mouse-ear cress) :: Q7XRF0|Q7XRF0_ORYSA OSJNBa0006M15.17 protein (Os04g0455900 protein) - Oryza sativa (japonica cultivar-group) :: E = L	0	0.027	-0.102	-0.158	2
css|Ctg290.1	(M) :: Q0D5P4|Q0D5P4_ORYSA Os07g0545400 protein - Oryza sativa (japonica cultivar-group) :: Q6ZL42|H2A2_ORYSA Probable histone H2A.2 - Oryza sativa (Rice) :: E = L	0	-0.227	0.073	-0.321
css|Ctg290.1	(M) :: Q0D5P4|Q0D5P4_ORYSA Os07g0545400 protein - Oryza sativa (japonica cultivar-group) :: Q6ZL42|H2A2_ORYSA Probable histone H2A.2 - Oryza sativa (Rice) :: E = L	0	0.13	-0.198	-0.351	1
vv|gi|71856482|gb|DT005537.1|DT005537	(M) :: P22195|PER1_ARAHY Cationic peroxidase 1 precursor (EC 1.11.1.7) (PNPC1) - Arachis hypogaea (Peanut) :: Q41324|Q41324_STYHU Cationic peroxidase - Stylosanthes humilis (Townsville stylo) :: E = L SP	0	-0.195	0.194	-0.322
vv|gi|71856482|gb|DT005537.1|DT005537	(M) :: P22195|PER1_ARAHY Cationic peroxidase 1 precursor (EC 1.11.1.7) (PNPC1) - Arachis hypogaea (Peanut) :: Q41324|Q41324_STYHU Cationic peroxidase - Stylosanthes humilis (Townsville stylo) :: E = L SP	0	-0.674	-0.572	-0.653	3
vv|Ctg2193.1	(M) :: Q95DV5|Q95DV5_TOBAC FtsZ-like protein - Nicotiana tabacum (Common tobacco) :: Q9M436|Q9M436_TOBAC Chloroplast FtsZ-like protein - Nicotiana tabacum (Common tobacco) :: E = L	0	0.271	0.027	-0.323
vv|Ctg2193.1	(M) :: Q95DV5|Q95DV5_TOBAC FtsZ-like protein - Nicotiana tabacum (Common tobacco) :: Q9M436|Q9M436_TOBAC Chloroplast FtsZ-like protein - Nicotiana tabacum (Common tobacco) :: E = L	0	-0.121	-0.149	-0.188	1
cso|gi|110378491|gb|EC943627.1|EC943627	:: Q6T7F2|Q6T7F2_SOLTU 5'-aminoimidazole ribonucleotide synthetase (EC 6.3.3.1) - Solanum tuberosum (Potato) :: Q05728|PUR5_ARATH Phosphoribosylformylglycinamidine cyclo-ligase, chloroplast precursor (EC 6.3.3.1) (AIRS) (Phosphoribosyl-aminoimidazole synthetase) (AIR synthase) - Arabidopsis thaliana (Mouse-ear cress) :: E = L	0	0.028	-0.158	-0.325
cso|gi|110378491|gb|EC943627.1|EC943627	:: Q6T7F2|Q6T7F2_SOLTU 5'-aminoimidazole ribonucleotide synthetase (EC 6.3.3.1) - Solanum tuberosum (Potato) :: Q05728|PUR5_ARATH Phosphoribosylformylglycinamidine cyclo-ligase, chloroplast precursor (EC 6.3.3.1) (AIRS) (Phosphoribosyl-aminoimidazole synthetase) (AIR synthase) - Arabidopsis thaliana (Mouse-ear cress) :: E = L	0	-0.128	-0.043	0.012	1
csp|Ctg236.1	(M) :: Q0MX10|Q0MX10_VITVI Putative aquaporin - Vitis vinifera (Grape) :: Q9LKL9|Q9LKL9_9MAGN Putative aquaporin TIP3 - Vitis berlandieri x Vitis rupestris :: E = L	0	0.413	0.228	-0.33
csp|Ctg236.1	(M) :: Q0MX10|Q0MX10_VITVI Putative aquaporin - Vitis vinifera (Grape) :: Q9LKL9|Q9LKL9_9MAGN Putative aquaporin TIP3 - Vitis berlandieri x Vitis rupestris :: E = L	0	0.389	0.184	0.086	1
vv|Ctg5265.1	(M) :: Q43814|OTC_PEA Ornithine carbamoyltransferase, chloroplast precursor (EC 2.1.3.3) (OTCase) (Ornithine transcarbamylase) - Pisum sativum (Garden pea) :: O50039|OTC_ARATH Ornithine carbamoyltransferase, chloroplast precursor (EC 2.1.3.3) (OTCase) (Ornithine transcarbamylase) - Arabidopsis thaliana (Mouse-ear cress) :: E = L	0	-0.441	-0.534	-0.336
vv|Ctg5265.1	(M) :: Q43814|OTC_PEA Ornithine carbamoyltransferase, chloroplast precursor (EC 2.1.3.3) (OTCase) (Ornithine transcarbamylase) - Pisum sativum (Garden pea) :: O50039|OTC_ARATH Ornithine carbamoyltransferase, chloroplast precursor (EC 2.1.3.3) (OTCase) (Ornithine transcarbamylase) - Arabidopsis thaliana (Mouse-ear cress) :: E = L	0	-0.059	0.046	0.072	2
vv|Ctg2032.1	(M) :: Q9ZRM3|Q9ZRM3_ANTMA HMR1 protein - Antirrhinum majus (Garden snapdragon) :: Q93YH8|Q93YH8_SOYBN HMG I/Y like protein - Glycine max (Soybean) :: E = L	0	-0.039	-0.182	-0.337
vv|Ctg2032.1	(M) :: Q9ZRM3|Q9ZRM3_ANTMA HMR1 protein - Antirrhinum majus (Garden snapdragon) :: Q93YH8|Q93YH8_SOYBN HMG I/Y like protein - Glycine max (Soybean) :: E = L	0	-0.038	-0.16	-0.38	1
cso|Ctg4743.1	(M) :: Q5U8V7|Q5U8V7_9ASTR Cyclophilin 1 - Codonopsis lanceolata :: Q38867|CP19C_ARATH Peptidyl-prolyl cis-trans isomerase CYP19-3 (EC 5.2.1.8) (PPIase CYP19-3) (Rotamase cyclophilin-2) (Cyclophilin of 19 kDa 3) (Cyclophilin-4) - Arabidopsis thaliana (Mouse-ear cress) :: E = L	0	-0.306	-0.082	-0.338
cso|Ctg4743.1	(M) :: Q5U8V7|Q5U8V7_9ASTR Cyclophilin 1 - Codonopsis lanceolata :: Q38867|CP19C_ARATH Peptidyl-prolyl cis-trans isomerase CYP19-3 (EC 5.2.1.8) (PPIase CYP19-3) (Rotamase cyclophilin-2) (Cyclophilin of 19 kDa 3) (Cyclophilin-4) - Arabidopsis thaliana (Mouse-ear cress) :: E = L	0	0.073	0.159	0.169	2
vv|Ctg2042.1	(M) :: Q1RTN1|Q1RTN1_MEDTR Initiation factor 2B related - Medicago truncatula (Barrel medic) :: Q948X8|Q948X8_TOBAC CIG2 - Nicotiana tabacum (Common tobacco) :: E = L	0	-0.127	-0.075	-0.341
vv|Ctg2042.1	(M) :: Q1RTN1|Q1RTN1_MEDTR Initiation factor 2B related - Medicago truncatula (Barrel medic) :: Q948X8|Q948X8_TOBAC CIG2 - Nicotiana tabacum (Common tobacco) :: E = L	0	0.396	0.144	0.158	2
vv|gi|30252944|gb|CB970495.1|CB970495	(M) :: Q0MX09|Q0MX09_VITVI Putative aquaporin - Vitis vinifera (Grape) :: Q9FS46|Q9FS46_VITVI Putative aquaporin - Vitis vinifera (Grape) :: E = L	0	-0.309	0.056	-0.344
vv|gi|30252944|gb|CB970495.1|CB970495	(M) :: Q0MX09|Q0MX09_VITVI Putative aquaporin - Vitis vinifera (Grape) :: Q9FS46|Q9FS46_VITVI Putative aquaporin - Vitis vinifera (Grape) :: E = L	0	-0.234	-0.3	-0.452	2
cso|Ctg5309.1	(M) :: Q6R749|Q6R749_TROMA Putative palmitoyl-protein thioesterase - Tropaeolum majus (Common nasturtium) :: Q9LY31|Q9LY31_ARATH Palmitoyl-protein thioesterase-like - Arabidopsis thaliana (Mouse-ear cress) :: E = L SP	0	-0.371	-0.659	-0.347
cso|Ctg5309.1	(M) :: Q6R749|Q6R749_TROMA Putative palmitoyl-protein thioesterase - Tropaeolum majus (Common nasturtium) :: Q9LY31|Q9LY31_ARATH Palmitoyl-protein thioesterase-like - Arabidopsis thaliana (Mouse-ear cress) :: E = L SP	0	-0.368	-0.392	-0.51	1
cso|Ctg5519.1	(M) :: Q8W465|Q8W465_ARATH Hypothetical protein At4g31360; F8F16.180 (Hypothetical protein At4g31360) - Arabidopsis thaliana (Mouse-ear cress) :: Q9ZQ24|Q9ZQ24_ARATH Expressed protein (Hypothetical protein) (Hypothetical protein At2g24440/T28I24.17) - Arabidopsis thaliana (Mouse-ear cress) :: E = L	0	0.038	-0.057	-0.348
cso|Ctg5519.1	(M) :: Q8W465|Q8W465_ARATH Hypothetical protein At4g31360; F8F16.180 (Hypothetical protein At4g31360) - Arabidopsis thaliana (Mouse-ear cress) :: Q9ZQ24|Q9ZQ24_ARATH Expressed protein (Hypothetical protein) (Hypothetical protein At2g24440/T28I24.17) - Arabidopsis thaliana (Mouse-ear cress) :: E = L	0	0.103	0.109	-0.32	1
css|gi|110395361|gb|EC961023.1|EC961023	(M) :: Q8RVJ8|Q8RVJ8_POPCA Putative photosystem I reaction centre subunit IV - Populus canadensis (Carolina poplar) :: Q1SA60|Q1SA60_MEDTR Photosystem I reaction centre subunit IV/PsaE - Medicago truncatula (Barrel medic) :: E = L	0	-0.208	-0.003	-0.351
css|gi|110395361|gb|EC961023.1|EC961023	(M) :: Q8RVJ8|Q8RVJ8_POPCA Putative photosystem I reaction centre subunit IV - Populus canadensis (Carolina poplar) :: Q1SA60|Q1SA60_MEDTR Photosystem I reaction centre subunit IV/PsaE - Medicago truncatula (Barrel medic) :: E = L	0	-0.396	-0.609	-0.654	2
cso|gi|122688923|gb|EC923638.1|EC923638	:: Q7XI14|Q7XI14_ORYSA Putative actin interacting protein - Oryza sativa (japonica cultivar-group) :: Q93Z78|Q93Z78_ARATH At4g36400/C7A10_960 - Arabidopsis thaliana (Mouse-ear cress) :: E = L	0	0.146	0.033	-0.352
cso|gi|122688923|gb|EC923638.1|EC923638	:: Q7XI14|Q7XI14_ORYSA Putative actin interacting protein - Oryza sativa (japonica cultivar-group) :: Q93Z78|Q93Z78_ARATH At4g36400/C7A10_960 - Arabidopsis thaliana (Mouse-ear cress) :: E = L	0	0.772	0.676	0.64	3
cso|gi|110387815|gb|EC952513.1|EC952513	:: Q9ZP87|Q9ZP87_TOBAC Epoxide hydrolase - Nicotiana tabacum (Common tobacco) :: Q337G7|Q337G7_ORYSA Epoxide hydrolase, putative, expressed - Oryza sativa (japonica cultivar-group) :: E = L	0	-0.14	0	-0.356
cso|gi|110387815|gb|EC952513.1|EC952513	:: Q9ZP87|Q9ZP87_TOBAC Epoxide hydrolase - Nicotiana tabacum (Common tobacco) :: Q337G7|Q337G7_ORYSA Epoxide hydrolase, putative, expressed - Oryza sativa (japonica cultivar-group) :: E = L	0	-0.218	-0.383	-0.468	2
cso|Ctg845.1	:: Q2HTP6|Q2HTP6_MEDTR Leucine-rich repeat, plant specific - Medicago truncatula (Barrel medic) :: Q0J963|Q0J963_ORYSA Os04g0670100 protein - Oryza sativa (japonica cultivar-group) :: E = L	0	-0.135	0.026	-0.362
cso|Ctg845.1	:: Q2HTP6|Q2HTP6_MEDTR Leucine-rich repeat, plant specific - Medicago truncatula (Barrel medic) :: Q0J963|Q0J963_ORYSA Os04g0670100 protein - Oryza sativa (japonica cultivar-group) :: E = L	0	-1.042	-1.087	-1.082	2
csp|Ctg3895.1	:: O22160|TL15A_ARATH Thylakoid lumenal 15 kDa protein 1, chloroplast precursor (p15) - Arabidopsis thaliana (Mouse-ear cress) :: Q9ARP1|Q9ARP1_ORYSA Hypothetical protein P0024G09.30 (Os01g0144100 protein) - Oryza sativa (japonica cultivar-group) :: E = L	0	-0.058	0.024	-0.362
csp|Ctg3895.1	:: O22160|TL15A_ARATH Thylakoid lumenal 15 kDa protein 1, chloroplast precursor (p15) - Arabidopsis thaliana (Mouse-ear cress) :: Q9ARP1|Q9ARP1_ORYSA Hypothetical protein P0024G09.30 (Os01g0144100 protein) - Oryza sativa (japonica cultivar-group) :: E = L	0	-0.316	-0.508	-0.627	2
csp|Ctg196.1	(M) :: Q00321|Q00321_SOLLC Type I (26 kD) CP29 polypeptide - Solanum lycopersicum (Tomato) (Lycopersicon esculentum) :: Q0PWS5|Q0PWS5_TOBAC Chloroplast pigment-binding protein CP26 - Nicotiana tabacum (Common tobacco) :: E = L	0	0.026	0.027	-0.368
csp|Ctg196.1	(M) :: Q00321|Q00321_SOLLC Type I (26 kD) CP29 polypeptide - Solanum lycopersicum (Tomato) (Lycopersicon esculentum) :: Q0PWS5|Q0PWS5_TOBAC Chloroplast pigment-binding protein CP26 - Nicotiana tabacum (Common tobacco) :: E = L	0	-0.209	-0.405	-0.499	1
cso|Ctg1273.1	(M) :: Q69NF7|Q69NF7_ORYSA Hypothetical protein OJ1531_B07.22 (Os09g0530000 protein) - Oryza sativa (japonica cultivar-group) :: Q94A65|Q94A65_ARATH AT4g27700/T29A15_190 - Arabidopsis thaliana (Mouse-ear cress) :: E = L	0	-0.088	-0.161	-0.369
cso|Ctg1273.1	(M) :: Q69NF7|Q69NF7_ORYSA Hypothetical protein OJ1531_B07.22 (Os09g0530000 protein) - Oryza sativa (japonica cultivar-group) :: Q94A65|Q94A65_ARATH AT4g27700/T29A15_190 - Arabidopsis thaliana (Mouse-ear cress) :: E = L	0	-0.207	-0.666	-0.968	2
cso|Ctg2809.1	(M) :: Q43032|Q43032_PETCR Anionic peroxidase precursor (EC 1.11.1.7) - Petroselinum crispum (Parsley) (Petroselinum hortense) :: Q94IQ1|Q94IQ1_TOBAC Peroxidase - Nicotiana tabacum (Common tobacco) :: E = L SP	0	-0.227	-0.459	-0.371
cso|Ctg2809.1	(M) :: Q43032|Q43032_PETCR Anionic peroxidase precursor (EC 1.11.1.7) - Petroselinum crispum (Parsley) (Petroselinum hortense) :: Q94IQ1|Q94IQ1_TOBAC Peroxidase - Nicotiana tabacum (Common tobacco) :: E = L SP	0	-0.484	-0.711	-0.846	2
cso|Ctg3172.1	(M) :: Q1RVJ0|Q1RVJ0_MEDTR Glutathione S-transferase, N-terminal domain, putative - Medicago truncatula (Barrel medic) :: Q9FQE1|Q9FQE1_SOYBN Glutathione S-transferase GST 17 (EC 2.5.1.18) - Glycine max (Soybean) :: E = L	0	-0.242	-0.522	-0.371
cso|Ctg3172.1	(M) :: Q1RVJ0|Q1RVJ0_MEDTR Glutathione S-transferase, N-terminal domain, putative - Medicago truncatula (Barrel medic) :: Q9FQE1|Q9FQE1_SOYBN Glutathione S-transferase GST 17 (EC 2.5.1.18) - Glycine max (Soybean) :: E = L	0	-0.064	-0.147	-0.2	2
cso|Ctg744.1	(M) :: Q7DLR9|PSB4_ARATH Proteasome subunit beta type 4 precursor (EC 3.4.25.1) (Proteasome subunit beta type 7) (20S proteasome beta subunit G-1) (Proteasome component H) - Arabidopsis thaliana (Mouse-ear cress) :: Q1RWA2|Q1RWA2_MEDTR Peptidase T1A, proteasome beta-subunit - Medicago truncatula (Barrel medic) :: E = L	0	-0.383	-0.34	-0.372
cso|Ctg744.1	(M) :: Q7DLR9|PSB4_ARATH Proteasome subunit beta type 4 precursor (EC 3.4.25.1) (Proteasome subunit beta type 7) (20S proteasome beta subunit G-1) (Proteasome component H) - Arabidopsis thaliana (Mouse-ear cress) :: Q1RWA2|Q1RWA2_MEDTR Peptidase T1A, proteasome beta-subunit - Medicago truncatula (Barrel medic) :: E = L	0	0.179	0.056	0.129	2
ws|Ctg750.1	:: Q9SU40|SKU5_ARATH Putative monocopper oxidase precursor (Skewed roots) - Arabidopsis thaliana (Mouse-ear cress) :: Q9LX04|Q9LX04_ORYSA Putative Bplo (Os06g0104300 protein) - Oryza sativa (japonica cultivar-group) :: E = L	0	-0.181	-0.152	-0.374
ws|Ctg750.1	:: Q9SU40|SKU5_ARATH Putative monocopper oxidase precursor (Skewed roots) - Arabidopsis thaliana (Mouse-ear cress) :: Q9LX04|Q9LX04_ORYSA Putative Bplo (Os06g0104300 protein) - Oryza sativa (japonica cultivar-group) :: E = L	0	-0.317	-0.199	-0.402	1
ws|Ctg1128.1	:: Q93W28|Q93W28_ARATH AT4g15540/dl3810w (Expressed protein) (Hypothetical protein) - Arabidopsis thaliana (Mouse-ear cress) :: Q6AVA4|Q6AVA4_ORYSA Hypothetical protein OJ1174_H11.9 - Oryza sativa (japonica cultivar-group) :: E = L	0	-0.139	-0.496	-0.374
ws|Ctg1128.1	:: Q93W28|Q93W28_ARATH AT4g15540/dl3810w (Expressed protein) (Hypothetical protein) - Arabidopsis thaliana (Mouse-ear cress) :: Q6AVA4|Q6AVA4_ORYSA Hypothetical protein OJ1174_H11.9 - Oryza sativa (japonica cultivar-group) :: E = L	0	-0.063	-0.301	-0.375	1
vv|Ctg7373.1	(M) :: Q9FFJ2|Q9FFJ2_ARATH Genomic DNA, chromosome 5, P1 clone:MKP11 (Hypothetical protein At5g17170) - Arabidopsis thaliana (Mouse-ear cress) :: Q84SC5|Q84SC5_ORYSA Hypothetical protein P0577B11.138 (Os08g0162600 protein) (Hypothetical protein OJ9990_A01.104) - Oryza sativa (japonica cultivar-group) :: E = L	0	-0.366	-0.461	-0.377
vv|Ctg7373.1	(M) :: Q9FFJ2|Q9FFJ2_ARATH Genomic DNA, chromosome 5, P1 clone:MKP11 (Hypothetical protein At5g17170) - Arabidopsis thaliana (Mouse-ear cress) :: Q84SC5|Q84SC5_ORYSA Hypothetical protein P0577B11.138 (Os08g0162600 protein) (Hypothetical protein OJ9990_A01.104) - Oryza sativa (japonica cultivar-group) :: E = L	0	-0.304	-0.418	-0.453	1
vv|Ctg3552.1	:: Q2XTB4|Q2XTB4_SOLTU Hypothetical protein - Solanum tuberosum (Potato) :: Q651C1|Q651C1_ORYSA Hypothetical protein B1274F11.44 (Os09g0542200 protein) - Oryza sativa (japonica cultivar-group) :: E = L	0	-0.005	-0.062	-0.377
vv|Ctg3552.1	:: Q2XTB4|Q2XTB4_SOLTU Hypothetical protein - Solanum tuberosum (Potato) :: Q651C1|Q651C1_ORYSA Hypothetical protein B1274F11.44 (Os09g0542200 protein) - Oryza sativa (japonica cultivar-group) :: E = L	0	-0.672	-0.534	-0.915	2
css|Ctg1084.1	(M) :: Q0IMG2|Q0IMG2_ORYSA Os12g0571200 protein - Oryza sativa (japonica cultivar-group) :: Q9XGX7|TIM9_ORYSA Mitochondrial import inner membrane translocase subunit Tim9 - Oryza sativa (Rice) :: E = L	0	-0.25	-0.475	-0.381
css|Ctg1084.1	(M) :: Q0IMG2|Q0IMG2_ORYSA Os12g0571200 protein - Oryza sativa (japonica cultivar-group) :: Q9XGX7|TIM9_ORYSA Mitochondrial import inner membrane translocase subunit Tim9 - Oryza sativa (Rice) :: E = L	0	-0.24	-0.622	-0.509	2
cso|Ctg4274.1	(M) :: O22870|FKBP2_ARATH Probable FKBP-type peptidyl-prolyl cis-trans isomerase 2, chloroplast precursor (EC 5.2.1.8) (PPIase) (Rotamase) - Arabidopsis thaliana (Mouse-ear cress) :: Q8VWK3|Q8VWK3_PYRCO Putative FKBP type peptidyl-prolyl cis-trans isomerase - Pyrus communis (Pear) :: E = L	0	-0.085	-0.155	-0.386
cso|Ctg4274.1	(M) :: O22870|FKBP2_ARATH Probable FKBP-type peptidyl-prolyl cis-trans isomerase 2, chloroplast precursor (EC 5.2.1.8) (PPIase) (Rotamase) - Arabidopsis thaliana (Mouse-ear cress) :: Q8VWK3|Q8VWK3_PYRCO Putative FKBP type peptidyl-prolyl cis-trans isomerase - Pyrus communis (Pear) :: E = L	0	-0.181	-0.411	-0.516	1
cso|Ctg914.1	(M) :: O82160|O82160_POPNI Chloroplast phosphoglycerate kinase - Populus nigra (Lombardy poplar) :: O81394|O81394_SOLTU Phosphoglycerate kinase - Solanum tuberosum (Potato) :: E = L	0	-0.087	-0.542	-0.396
cso|Ctg914.1	(M) :: O82160|O82160_POPNI Chloroplast phosphoglycerate kinase - Populus nigra (Lombardy poplar) :: O81394|O81394_SOLTU Phosphoglycerate kinase - Solanum tuberosum (Potato) :: E = L	0	-0.281	-0.399	-0.497	2
vvfl|gi|91983991|ref|YP_567075.	(M) :: Q0ZJ21|PSAB_VITVI Photosystem I P700 chlorophyll a apoprotein A2 (PsaB) (PSI-B) - Vitis vinifera (Grape) :: Q09FW2|Q09FW2_NANDO Photosystem I P700 apoprotein A2 - Nandina domestica (Heavenly bamboo) :: E = L	0	-0.42	-0.378	-0.399
vvfl|gi|91983991|ref|YP_567075.	(M) :: Q0ZJ21|PSAB_VITVI Photosystem I P700 chlorophyll a apoprotein A2 (PsaB) (PSI-B) - Vitis vinifera (Grape) :: Q09FW2|Q09FW2_NANDO Photosystem I P700 apoprotein A2 - Nandina domestica (Heavenly bamboo) :: E = L	0	-0.341	-0.37	-0.591	1
csp|Ctg669.1	(M) :: Q0ZJ13|ATPB_VITVI ATP synthase subunit beta (EC 3.6.3.14) (ATPase subunit beta) (ATP synthase F1 sector subunit beta) - Vitis vinifera (Grape) :: Q95FR9|Q95FR9_9APIA ATP synthase beta subunit (Fragment) - Griselinia lucida :: E = L	0	-0.3	-0.549	-0.409
csp|Ctg669.1	(M) :: Q0ZJ13|ATPB_VITVI ATP synthase subunit beta (EC 3.6.3.14) (ATPase subunit beta) (ATP synthase F1 sector subunit beta) - Vitis vinifera (Grape) :: Q95FR9|Q95FR9_9APIA ATP synthase beta subunit (Fragment) - Griselinia lucida :: E = L	0	-0.317	-0.349	-0.484	1
css|gi|110395575|gb|EC961241.1|EC961241	:: Q9SA23|SYP51_ARATH Syntaxin-51 (AtSYP51) - Arabidopsis thaliana (Mouse-ear cress) :: Q6Z1L9|Q6Z1L9_ORYSA Putative syntaxin of plants 52 (Os08g0277900 protein) - Oryza sativa (japonica cultivar-group) :: E = L	0	0.087	-0.087	-0.409
css|gi|110395575|gb|EC961241.1|EC961241	:: Q9SA23|SYP51_ARATH Syntaxin-51 (AtSYP51) - Arabidopsis thaliana (Mouse-ear cress) :: Q6Z1L9|Q6Z1L9_ORYSA Putative syntaxin of plants 52 (Os08g0277900 protein) - Oryza sativa (japonica cultivar-group) :: E = L	0	-0.106	-0.062	-0.176	2
vv|Ctg4494.1	(M) :: Q9SV68|QORH_ARATH Putative chloroplastic quinone-oxidoreductase homolog (EC 1.-.-.-) - Arabidopsis thaliana (Mouse-ear cress) :: Q38M75|Q38M75_SOLTU Ripening regulated protein-like - Solanum tuberosum (Potato) :: E = L	0	0.543	-0.378	-0.413
vv|Ctg4494.1	(M) :: Q9SV68|QORH_ARATH Putative chloroplastic quinone-oxidoreductase homolog (EC 1.-.-.-) - Arabidopsis thaliana (Mouse-ear cress) :: Q38M75|Q38M75_SOLTU Ripening regulated protein-like - Solanum tuberosum (Potato) :: E = L	0	0.395	0.041	-0.427	1
vv|Ctg1314.1	(M) :: Q9M2E2|Q9M2E2_ARATH Hypothetical protein T20K12.120 (Hypothetical protein At3g61220) - Arabidopsis thaliana (Mouse-ear cress) :: Q9ZUH5|Q9ZUH5_ARATH Putative carbonyl reductase - Arabidopsis thaliana (Mouse-ear cress) :: E = L	0	-0.341	-0.297	-0.413
vv|Ctg1314.1	(M) :: Q9M2E2|Q9M2E2_ARATH Hypothetical protein T20K12.120 (Hypothetical protein At3g61220) - Arabidopsis thaliana (Mouse-ear cress) :: Q9ZUH5|Q9ZUH5_ARATH Putative carbonyl reductase - Arabidopsis thaliana (Mouse-ear cress) :: E = L	0	-0.008	-0.019	-0.178	2
csp|Ctg1165.1	(M) :: Q1S9B3|Q1S9B3_MEDTR Ribosomal protein L6E; Ribosomal protein L6, N-terminal - Medicago truncatula (Barrel medic) :: Q9C9C5|RL63_ARATH 60S ribosomal protein L6-3 - Arabidopsis thaliana (Mouse-ear cress) :: E = L	0	0.053	0.071	-0.414
csp|Ctg1165.1	(M) :: Q1S9B3|Q1S9B3_MEDTR Ribosomal protein L6E; Ribosomal protein L6, N-terminal - Medicago truncatula (Barrel medic) :: Q9C9C5|RL63_ARATH 60S ribosomal protein L6-3 - Arabidopsis thaliana (Mouse-ear cress) :: E = L	0	0.061	-0.133	0.005	2
cso|Ctg4108.1	:: A2Q5I1|A2Q5I1_MEDTR Peptidase S10, serine carboxypeptidase - Medicago truncatula (Barrel medic) :: Q9LKY6|Q9LKY6_SOLPN Glucose acyltransferase - Solanum pennellii (Tomato) (Lycopersicon pennellii) :: E = L	0	-0.264	-0.213	-0.416
cso|Ctg4108.1	:: A2Q5I1|A2Q5I1_MEDTR Peptidase S10, serine carboxypeptidase - Medicago truncatula (Barrel medic) :: Q9LKY6|Q9LKY6_SOLPN Glucose acyltransferase - Solanum pennellii (Tomato) (Lycopersicon pennellii) :: E = L	0	-0.136	-0.183	-0.345	1
cso|Ctg2758.1	:: Q9STN9|Q9STN9_ARATH Hypothetical protein T27E11.110 (Hypothetical protein AT4g27870) - Arabidopsis thaliana (Mouse-ear cress) :: Q8LPT3|Q8LPT3_ARATH AT4g27870/T27E11_110 - Arabidopsis thaliana (Mouse-ear cress) :: E = L	0	-0.211	-0.527	-0.42
cso|Ctg2758.1	:: Q9STN9|Q9STN9_ARATH Hypothetical protein T27E11.110 (Hypothetical protein AT4g27870) - Arabidopsis thaliana (Mouse-ear cress) :: Q8LPT3|Q8LPT3_ARATH AT4g27870/T27E11_110 - Arabidopsis thaliana (Mouse-ear cress) :: E = L	0	-0.304	-0.359	-0.53	1
vv|Ctg6458.1	(M) :: Q9FS26|Q9FS26_SOLTU Plastidic cysteine synthase 1 - Solanum tuberosum (Potato) :: Q1SUH8|Q1SUH8_MEDTR Pyridoxal-5-phosphate-dependent enzyme, beta subunit - Medicago truncatula (Barrel medic) :: E = L	0	-0.177	-0.674	-0.421
vv|Ctg6458.1	(M) :: Q9FS26|Q9FS26_SOLTU Plastidic cysteine synthase 1 - Solanum tuberosum (Potato) :: Q1SUH8|Q1SUH8_MEDTR Pyridoxal-5-phosphate-dependent enzyme, beta subunit - Medicago truncatula (Barrel medic) :: E = L	0	-0.24	-0.377	-0.587	1
cso|Ctg3511.1	:: Q7XTZ0|Q7XTZ0_ORYSA OSJNBa0019K04.7 protein (Os04g0573100 protein) - Oryza sativa (japonica cultivar-group) :: Q01JW7|Q01JW7_ORYSA OSIGBa0147H17.6 protein - Oryza sativa (Rice) :: E = L	0	-0.336	-0.299	-0.427
cso|Ctg3511.1	:: Q7XTZ0|Q7XTZ0_ORYSA OSJNBa0019K04.7 protein (Os04g0573100 protein) - Oryza sativa (japonica cultivar-group) :: Q01JW7|Q01JW7_ORYSA OSIGBa0147H17.6 protein - Oryza sativa (Rice) :: E = L	0	-0.758	-0.625	-0.793	2
cso|Ctg278.1	(M) :: Q9SLQ8|PSBP_CUCSA Oxygen-evolving enhancer protein 2, chloroplast precursor (OEE2) (23 kDa subunit of oxygen evolving system of photosystem II) (OEC 23 kDa subunit) (23 kDa thylakoid membrane protein) (OEC23) - Cucumis sativus (Cucumber) :: P16059|PSBP_PEA Oxygen-evolving enhancer protein 2, chloroplast precursor (OEE2) (23 kDa subunit of oxygen evolving system of photosystem II) (OEC 23 k…	0	-0.165	-0.189	-0.428
cso|Ctg278.1	(M) :: Q9SLQ8|PSBP_CUCSA Oxygen-evolving enhancer protein 2, chloroplast precursor (OEE2) (23 kDa subunit of oxygen evolving system of photosystem II) (OEC 23 kDa subunit) (23 kDa thylakoid membrane protein) (OEC23) - Cucumis sativus (Cucumber) :: P16059|PSBP_PEA Oxygen-evolving enhancer protein 2, chloroplast precursor (OEE2) (23 kDa subunit of oxygen evolving system of photosystem II) (OEC 23 k…	0	-0.399	-0.455	-0.489	1
vv|Ctg296.1	(M) :: Q1SZ48|Q1SZ48_MEDTR AAA ATPase, central region; Homeodomain-like - Medicago truncatula (Barrel medic) :: Q06B50|Q06B50_9ROSI Chloroplast ribulose-1,5-bisphosphate carboxylase/oxygenase activase large protein isoform - Acer rubrum (red maple) :: E = L	0	-0.358	-0.949	-0.429
vv|Ctg296.1	(M) :: Q1SZ48|Q1SZ48_MEDTR AAA ATPase, central region; Homeodomain-like - Medicago truncatula (Barrel medic) :: Q06B50|Q06B50_9ROSI Chloroplast ribulose-1,5-bisphosphate carboxylase/oxygenase activase large protein isoform - Acer rubrum (red maple) :: E = L	0	-0.175	-0.3	-0.537	2
vv|Ctg1487.1	:: Q9SR13|Q9SR13_ARATH Putative RNA-binding protein (AT3g04610/F7O18_9) - Arabidopsis thaliana (Mouse-ear cress) :: Q58T16|Q58T16_ARATH FLK - Arabidopsis thaliana (Mouse-ear cress) :: E = L	0	-0.08	-0.447	-0.436
vv|Ctg1487.1	:: Q9SR13|Q9SR13_ARATH Putative RNA-binding protein (AT3g04610/F7O18_9) - Arabidopsis thaliana (Mouse-ear cress) :: Q58T16|Q58T16_ARATH FLK - Arabidopsis thaliana (Mouse-ear cress) :: E = L	0	0.005	0.011	-0.035	2
css|gi|110401374|gb|EC967982.1|EC967982	:: P49729|UCRI1_TOBAC Ubiquinol-cytochrome c reductase iron-sulfur subunit 1, mitochondrial precursor (EC 1.10.2.2) (Rieske iron-sulfur protein 1) (RISP1) (Fragment) - Nicotiana tabacum (Common tobacco) :: P51134|UCRI4_TOBAC Ubiquinol-cytochrome c reductase iron-sulfur subunit 4, mitochondrial precursor (EC 1.10.2.2) (Rieske iron-sulfur protein 4) (RISP4) - Nicotiana tabacum (Common tobacco) :: E…	0	-0.028	-0.228	-0.441
css|gi|110401374|gb|EC967982.1|EC967982	:: P49729|UCRI1_TOBAC Ubiquinol-cytochrome c reductase iron-sulfur subunit 1, mitochondrial precursor (EC 1.10.2.2) (Rieske iron-sulfur protein 1) (RISP1) (Fragment) - Nicotiana tabacum (Common tobacco) :: P51134|UCRI4_TOBAC Ubiquinol-cytochrome c reductase iron-sulfur subunit 4, mitochondrial precursor (EC 1.10.2.2) (Rieske iron-sulfur protein 4) (RISP4) - Nicotiana tabacum (Common tobacco) :: E…	0	-0.008	-0.281	-0.479	1
csp|gi|34416843|gb|CF415597.1|CF415597	:: Q09J80|Q09J80_9ROSI Ammonium transporter - Citrus sinensis x Poncirus trifoliata :: Q9FSH3|Q9FSH3_LOTJA Ammonium transporter (AMT1.1) - Lotus japonicus :: E = L	0	-0.269	-0.397	-0.444
csp|gi|34416843|gb|CF415597.1|CF415597	:: Q09J80|Q09J80_9ROSI Ammonium transporter - Citrus sinensis x Poncirus trifoliata :: Q9FSH3|Q9FSH3_LOTJA Ammonium transporter (AMT1.1) - Lotus japonicus :: E = L	0	-0.144	0.053	0.067	2
vv|Ctg11314.1	:: Q6TQD7|Q6TQD7_COFAR Beta-1,3-glucanase, acidic - Coffea arabica (Coffee) :: Q9ZUP5|Q9ZUP5_ARATH Putative beta-1,3-glucanase - Arabidopsis thaliana (Mouse-ear cress) :: E = L	0	-0.175	-0.163	-0.445
vv|Ctg11314.1	:: Q6TQD7|Q6TQD7_COFAR Beta-1,3-glucanase, acidic - Coffea arabica (Coffee) :: Q9ZUP5|Q9ZUP5_ARATH Putative beta-1,3-glucanase - Arabidopsis thaliana (Mouse-ear cress) :: E = L	0	-0.18	-0.144	-0.224	1
csb|Ctg1448.1	:: Q67HQ0|Q67HQ0_9LILI Cytochrome b-559 alpha subunit (Fragment) - Japonolirion osense :: Q67HH8|Q67HH8_9ASPA Cytochrome b-559 alpha subunit (Fragment) - Blandfordia punicea :: E = L	0	-0.461	0.379	-0.445
csb|Ctg1448.1	:: Q67HQ0|Q67HQ0_9LILI Cytochrome b-559 alpha subunit (Fragment) - Japonolirion osense :: Q67HH8|Q67HH8_9ASPA Cytochrome b-559 alpha subunit (Fragment) - Blandfordia punicea :: E = L	0	-0.136	-0.549	-0.528	1
cso|Ctg510.1	(M) :: P50346|RLA0_SOYBN 60S acidic ribosomal protein P0 - Glycine max (Soybean) :: Q307Z8|Q307Z8_SOLTU P0 ribosomal protein-like - Solanum tuberosum (Potato) :: E = L	0	0.316	-0.048	-0.446
cso|Ctg510.1	(M) :: P50346|RLA0_SOYBN 60S acidic ribosomal protein P0 - Glycine max (Soybean) :: Q307Z8|Q307Z8_SOLTU P0 ribosomal protein-like - Solanum tuberosum (Potato) :: E = L	0	-0.066	-0.097	-0.003	2
cso|Ctg1873.1	(M) :: Q9LEY1|SCP35_ARATH Serine carboxypeptidase-like 35 precursor (EC 3.4.16.-) - Arabidopsis thaliana (Mouse-ear cress) :: Q01HQ4|Q01HQ4_ORYSA OSIGBa0153E02-OSIGBa0093I20.21 protein - Oryza sativa (Rice) :: E = L SP	0	-0.1	-0.209	-0.451
cso|Ctg1873.1	(M) :: Q9LEY1|SCP35_ARATH Serine carboxypeptidase-like 35 precursor (EC 3.4.16.-) - Arabidopsis thaliana (Mouse-ear cress) :: Q01HQ4|Q01HQ4_ORYSA OSIGBa0153E02-OSIGBa0093I20.21 protein - Oryza sativa (Rice) :: E = L SP	0	-0.668	-0.49	-0.559	1
vv|Ctg1725.1	(M) :: Q94FA7|Q94FA7_PEA Fructose-1,6-bisphosphatase - Pisum sativum (Garden pea) :: Q9XF82|Q9XF82_SOLTU Fructose-1,6-bisphosphatase (EC 3.1.3.11) - Solanum tuberosum (Potato) :: E = L	0	-0.288	-0.608	-0.452
vv|Ctg1725.1	(M) :: Q94FA7|Q94FA7_PEA Fructose-1,6-bisphosphatase - Pisum sativum (Garden pea) :: Q9XF82|Q9XF82_SOLTU Fructose-1,6-bisphosphatase (EC 3.1.3.11) - Solanum tuberosum (Potato) :: E = L	0	-0.044	-0.155	-0.359	1
ws|Ctg217.1	(M) :: Q8S568|Q8S568_VITVI Catalase - Vitis vinifera (Grape) :: O24511|O24511_TOBAC Catalase 1 - Nicotiana tabacum (Common tobacco) :: E = L	0	-0.342	-0.434	-0.453
ws|Ctg217.1	(M) :: Q8S568|Q8S568_VITVI Catalase - Vitis vinifera (Grape) :: O24511|O24511_TOBAC Catalase 1 - Nicotiana tabacum (Common tobacco) :: E = L	0	-0.189	-0.326	-0.268	1
ws|Ctg701.1	:: Q5CCP7|Q5CCP7_PYRPY Beta-D-galactosidase (EC 3.2.1.23) - Pyrus pyrifolia (Japanese pear) (Pyrus serotina) :: Q93X57|Q93X57_FRAAN Beta-galactosidase (EC 3.2.1.23) - Fragaria ananassa (Strawberry) :: E = L	0	-0.112	-0.088	-0.456
ws|Ctg701.1	:: Q5CCP7|Q5CCP7_PYRPY Beta-D-galactosidase (EC 3.2.1.23) - Pyrus pyrifolia (Japanese pear) (Pyrus serotina) :: Q93X57|Q93X57_FRAAN Beta-galactosidase (EC 3.2.1.23) - Fragaria ananassa (Strawberry) :: E = L	0	-0.559	-0.459	-0.709	2
ws|gi|51575718|gb|CV093554.1|CV093554	(M) :: Q8H3Q7|Q8H3Q7_ORYSA Putative xylose isomerase (Os07g0669100 protein) - Oryza sativa (japonica cultivar-group) :: Q1SZG0|Q1SZG0_MEDTR Xylose isomerase - Medicago truncatula (Barrel medic) :: E = L SP	0	-0.23	-0.493	-0.457
ws|gi|51575718|gb|CV093554.1|CV093554	(M) :: Q8H3Q7|Q8H3Q7_ORYSA Putative xylose isomerase (Os07g0669100 protein) - Oryza sativa (japonica cultivar-group) :: Q1SZG0|Q1SZG0_MEDTR Xylose isomerase - Medicago truncatula (Barrel medic) :: E = L SP	0	-0.083	-0.192	-0.18	2
css|gi|110395997|gb|EC961671.1|EC961671	(M) :: Q9XQB6|Q9XQB6_PHAAU Chlorophyll a/b-binding protein CP24 - Phaseolus aureus (Mung bean) (Vigna radiata) :: Q0PWS6|Q0PWS6_TOBAC Chloroplast pigment-binding protein CP24 - Nicotiana tabacum (Common tobacco) :: E = L	0	-0.244	0.183	-0.463
css|gi|110395997|gb|EC961671.1|EC961671	(M) :: Q9XQB6|Q9XQB6_PHAAU Chlorophyll a/b-binding protein CP24 - Phaseolus aureus (Mung bean) (Vigna radiata) :: Q0PWS6|Q0PWS6_TOBAC Chloroplast pigment-binding protein CP24 - Nicotiana tabacum (Common tobacco) :: E = L	0	-0.107	-0.508	-0.715	2
cso|Ctg6218.1	:: Q38JB2|Q38JB2_SOYBN Chloroplast lipocalin - Glycine max (Soybean) :: Q38JB4|Q38JB4_SOLTU Chloroplast lipocalin - Solanum tuberosum (Potato) :: E = L	0	-0.527	-0.689	-0.466
cso|Ctg6218.1	:: Q38JB2|Q38JB2_SOYBN Chloroplast lipocalin - Glycine max (Soybean) :: Q38JB4|Q38JB4_SOLTU Chloroplast lipocalin - Solanum tuberosum (Potato) :: E = L	0	-0.322	-0.547	-0.716	1
vv|Ctg35.1	(M) :: P43311|PPO_VITVI Polyphenol oxidase, chloroplast precursor (EC 1.10.3.1) (PPO) (Catechol oxidase) - Vitis vinifera (Grape) :: P93622|P93622_VITVI Polyphenol oxidase (EC 1.10.3.1) - Vitis vinifera (Grape) :: E = L	0	-0.152	-0.355	-0.48
vv|Ctg35.1	(M) :: P43311|PPO_VITVI Polyphenol oxidase, chloroplast precursor (EC 1.10.3.1) (PPO) (Catechol oxidase) - Vitis vinifera (Grape) :: P93622|P93622_VITVI Polyphenol oxidase (EC 1.10.3.1) - Vitis vinifera (Grape) :: E = L	0	-0.38	-0.426	-0.644	2
ws|gi|51576534|gb|CV094370.1|CV094370	(M) :: Q2V997|Q2V997_SOLTU Adenine phosphoribosyltransferase-like - Solanum tuberosum (Potato) :: P31166|APT1_ARATH Adenine phosphoribosyltransferase 1 (EC 2.4.2.7) (APRT 1) - Arabidopsis thaliana (Mouse-ear cress) :: E = L	0	-0.314	-0.575	-0.482
ws|gi|51576534|gb|CV094370.1|CV094370	(M) :: Q2V997|Q2V997_SOLTU Adenine phosphoribosyltransferase-like - Solanum tuberosum (Potato) :: P31166|APT1_ARATH Adenine phosphoribosyltransferase 1 (EC 2.4.2.7) (APRT 1) - Arabidopsis thaliana (Mouse-ear cress) :: E = L	0	-0.097	0.034	0.167	2
ws|Ctg2095.1	:: Q9FUR8|Q9FUR8_SOLLC Alpha-galactosidase (EC 3.2.1.22) (Fragment) - Solanum lycopersicum (Tomato) (Lycopersicon esculentum) :: Q2HYY3|Q2HYY3_CUCSA Acid alpha galactosidase 2 (EC 3.2.1.22) - Cucumis sativus (Cucumber) :: E = L	0	-0.306	-0.076	-0.485
ws|Ctg2095.1	:: Q9FUR8|Q9FUR8_SOLLC Alpha-galactosidase (EC 3.2.1.22) (Fragment) - Solanum lycopersicum (Tomato) (Lycopersicon esculentum) :: Q2HYY3|Q2HYY3_CUCSA Acid alpha galactosidase 2 (EC 3.2.1.22) - Cucumis sativus (Cucumber) :: E = L	0	-0.566	-0.174	-0.063	2
vv|Ctg2577.1	(M) :: Q52ZH8|Q52ZH8_PEA FVE - Pisum sativum (Garden pea) :: Q9LKY2|Q9LKY2_MAIZE WD-repeat protein RBAP1 - Zea mays (Maize) :: E = L	0	-0.181	-0.219	-0.487
vv|Ctg2577.1	(M) :: Q52ZH8|Q52ZH8_PEA FVE - Pisum sativum (Garden pea) :: Q9LKY2|Q9LKY2_MAIZE WD-repeat protein RBAP1 - Zea mays (Maize) :: E = L	0	0.626	0.584	0.487	3
csp|Ctg2869.1	(M) :: Q6QHU3|Q6QHU3_PRUAV Major cherry allergen Pru av 1.0201 - Prunus avium (Cherry) :: Q6QHU2|Q6QHU2_PRUAV Major cherry allergen Pru av 1.0202 - Prunus avium (Cherry) :: E = L	0	-0.234	-0.329	-0.491
csp|Ctg2869.1	(M) :: Q6QHU3|Q6QHU3_PRUAV Major cherry allergen Pru av 1.0201 - Prunus avium (Cherry) :: Q6QHU2|Q6QHU2_PRUAV Major cherry allergen Pru av 1.0202 - Prunus avium (Cherry) :: E = L	0	-0.518	-0.699	-0.871	2
ws|Ctg2201.1	(M) :: Q1S104|Q1S104_MEDTR Embryo-specific 3 - Medicago truncatula (Barrel medic) :: Q2HUA9|Q2HUA9_MEDTR Embryo-specific 3 - Medicago truncatula (Barrel medic) :: E = L SP	0	-0.506	-0.265	-0.492
ws|Ctg2201.1	(M) :: Q1S104|Q1S104_MEDTR Embryo-specific 3 - Medicago truncatula (Barrel medic) :: Q2HUA9|Q2HUA9_MEDTR Embryo-specific 3 - Medicago truncatula (Barrel medic) :: E = L SP	0	-0.162	-0.488	-0.49	1
vv|Ctg5263.1	(M) :: Q1T2F4|Q1T2F4_MEDTR Actin/actin-like - Medicago truncatula (Barrel medic) :: Q8L4Y5|Q8L4Y5_ARATH Actin-like protein (Actin-related protein 7) - Arabidopsis thaliana (Mouse-ear cress) :: E = L	0	-0.271	-0.812	-0.495
vv|Ctg5263.1	(M) :: Q1T2F4|Q1T2F4_MEDTR Actin/actin-like - Medicago truncatula (Barrel medic) :: Q8L4Y5|Q8L4Y5_ARATH Actin-like protein (Actin-related protein 7) - Arabidopsis thaliana (Mouse-ear cress) :: E = L	0	0.35	0.409	0.311	3
ws|Ctg36.1	(M) :: Q2MJR4|Q2MJR4_SOYBN Myo-inositol-1-phosphate synthase - Glycine max (Soybean) :: Q9LW96|INO1_TOBAC Inositol-3-phosphate synthase (EC 5.5.1.4) (Myo-inositol-1-phosphate synthase) (MI-1-P synthase) (IPS) - Nicotiana tabacum (Common tobacco) :: E = L	0	-0.076	-0.074	-0.495
ws|Ctg36.1	(M) :: Q2MJR4|Q2MJR4_SOYBN Myo-inositol-1-phosphate synthase - Glycine max (Soybean) :: Q9LW96|INO1_TOBAC Inositol-3-phosphate synthase (EC 5.5.1.4) (Myo-inositol-1-phosphate synthase) (MI-1-P synthase) (IPS) - Nicotiana tabacum (Common tobacco) :: E = L	0	0.336	0.128	-0.525	1
vvfl|gi|91983992|ref|YP_567076.	(M) :: Q0ZJ20|PSAA_VITVI Photosystem I P700 chlorophyll a apoprotein A1 (PsaA) (PSI-A) - Vitis vinifera (Grape) :: A0A335|PSAA_COFAR Photosystem I P700 chlorophyll a apoprotein A1 (PsaA) (PSI-A) - Coffea arabica (Coffee) :: E = L	0	-0.281	0.004	-0.501
vvfl|gi|91983992|ref|YP_567076.	(M) :: Q0ZJ20|PSAA_VITVI Photosystem I P700 chlorophyll a apoprotein A1 (PsaA) (PSI-A) - Vitis vinifera (Grape) :: A0A335|PSAA_COFAR Photosystem I P700 chlorophyll a apoprotein A1 (PsaA) (PSI-A) - Coffea arabica (Coffee) :: E = L	0	-0.308	-0.307	-0.478	1
cso|Ctg643.1	(M) :: Q93XW1|Q93XW1_PHAAN 14-3-3 protein - Phaseolus angularis (Adzuki bean) (Vigna angularis) :: Q9T0N0|Q9T0N0_PEA 14-3-3-like protein - Pisum sativum (Garden pea) :: E = L	0	-0.081	-0.356	-0.51
cso|Ctg643.1	(M) :: Q93XW1|Q93XW1_PHAAN 14-3-3 protein - Phaseolus angularis (Adzuki bean) (Vigna angularis) :: Q9T0N0|Q9T0N0_PEA 14-3-3-like protein - Pisum sativum (Garden pea) :: E = L	0	-0.275	-0.292	-0.053	1
csp|gi|71890733|gb|DT039788.1|DT039788	:: Q8GWP4|Q8GWP4_ARATH Hypothetical protein At2g21530 - Arabidopsis thaliana (Mouse-ear cress) :: Q2QYD2|Q2QYD2_ORYSA FHA domain containing protein, expressed (Os12g0124000 protein) - Oryza sativa (japonica cultivar-group) :: E = L	0	-0.036	-0.412	-0.516
csp|gi|71890733|gb|DT039788.1|DT039788	:: Q8GWP4|Q8GWP4_ARATH Hypothetical protein At2g21530 - Arabidopsis thaliana (Mouse-ear cress) :: Q2QYD2|Q2QYD2_ORYSA FHA domain containing protein, expressed (Os12g0124000 protein) - Oryza sativa (japonica cultivar-group) :: E = L	0	-0.13	-0.332	-0.479	1
vv|Ctg6822.1	(M) :: Q0ZA68|Q0ZA68_9ROSI Peroxidase (EC 1.11.1.7) - Dimocarpus longan :: Q1T1B3|Q1T1B3_MEDTR Haem peroxidase, plant/fungal/bacterial - Medicago truncatula (Barrel medic) :: E = L SP	0	-0.253	-0.312	-0.52
vv|Ctg6822.1	(M) :: Q0ZA68|Q0ZA68_9ROSI Peroxidase (EC 1.11.1.7) - Dimocarpus longan :: Q1T1B3|Q1T1B3_MEDTR Haem peroxidase, plant/fungal/bacterial - Medicago truncatula (Barrel medic) :: E = L SP	0	-0.522	-0.42	-0.545	1
vv|Ctg3568.1	(M) :: Q7XAB8|THF1_SOLTU Protein THYLAKOID FORMATION1, chloroplast precursor - Solanum tuberosum (Potato) :: Q9SKT0|THF1_ARATH Protein THYLAKOID FORMATION1, chloroplast precursor - Arabidopsis thaliana (Mouse-ear cress) :: E = L	0	-0.15	-0.467	-0.523
vv|Ctg3568.1	(M) :: Q7XAB8|THF1_SOLTU Protein THYLAKOID FORMATION1, chloroplast precursor - Solanum tuberosum (Potato) :: Q9SKT0|THF1_ARATH Protein THYLAKOID FORMATION1, chloroplast precursor - Arabidopsis thaliana (Mouse-ear cress) :: E = L	0	-0.212	-0.317	0.046	2
csp|Ctg292.1	:: Q0WLG8|Q0WLG8_ARATH Hypothetical protein At1g70850 - Arabidopsis thaliana (Mouse-ear cress) :: Q9SSK7|MLP34_ARATH MLP-like protein 34 - Arabidopsis thaliana (Mouse-ear cress) :: E = L	0	-0.137	-0.523	-0.529
csp|Ctg292.1	:: Q0WLG8|Q0WLG8_ARATH Hypothetical protein At1g70850 - Arabidopsis thaliana (Mouse-ear cress) :: Q9SSK7|MLP34_ARATH MLP-like protein 34 - Arabidopsis thaliana (Mouse-ear cress) :: E = L	0	-0.256	-0.431	-0.47	1
cso|Ctg575.1	(M) :: Q9M4D2|Q9M4D2_CAPAN Chloroplast ferredoxin-NADP+ oxidoreductase precursor (EC 1.18.1.2) - Capsicum annuum (Bell pepper) :: O04977|FENR1_TOBAC Ferredoxin--NADP reductase, leaf-type isozyme, chloroplast precursor (EC 1.18.1.2) (FNR) - Nicotiana tabacum (Common tobacco) :: E = L	0	-0.31	-0.71	-0.533
cso|Ctg575.1	(M) :: Q9M4D2|Q9M4D2_CAPAN Chloroplast ferredoxin-NADP+ oxidoreductase precursor (EC 1.18.1.2) - Capsicum annuum (Bell pepper) :: O04977|FENR1_TOBAC Ferredoxin--NADP reductase, leaf-type isozyme, chloroplast precursor (EC 1.18.1.2) (FNR) - Nicotiana tabacum (Common tobacco) :: E = L	0	-0.608	-0.562	-0.82	2
cso|Ctg3285.1	(M) :: Q1SU94|Q1SU94_MEDTR Sigma-54 factor, interaction region; Ras small GTPase, Rab type - Medicago truncatula (Barrel medic) :: Q8W3J3|Q8W3J3_TOBAC Ras-related protein RAB8-3 - Nicotiana tabacum (Common tobacco) :: E = L	0	-0.821	-0.938	-0.534
cso|Ctg3285.1	(M) :: Q1SU94|Q1SU94_MEDTR Sigma-54 factor, interaction region; Ras small GTPase, Rab type - Medicago truncatula (Barrel medic) :: Q8W3J3|Q8W3J3_TOBAC Ras-related protein RAB8-3 - Nicotiana tabacum (Common tobacco) :: E = L	0	0.632	0.175	0.434	3
css|gi|110401882|gb|EC968507.1|EC968507	(M) :: Q9ZRV5|Q9ZRV5_CICAR Basic blue copper protein - Cicer arietinum (Chickpea) (Garbanzo) :: Q851Z0|Q851Z0_ORYSA Putative basic blue copper protein (Os03g0850900 protein) (Chemocyanin, putative, expressed) - Oryza sativa (japonica cultivar-group) :: E = L SP	0	-0.202	-0.426	-0.534
css|gi|110401882|gb|EC968507.1|EC968507	(M) :: Q9ZRV5|Q9ZRV5_CICAR Basic blue copper protein - Cicer arietinum (Chickpea) (Garbanzo) :: Q851Z0|Q851Z0_ORYSA Putative basic blue copper protein (Os03g0850900 protein) (Chemocyanin, putative, expressed) - Oryza sativa (japonica cultivar-group) :: E = L SP	0	-0.401	-0.383	-0.359	1
vv|Ctg15138.1	:: A2JGX1|A2JGX1_SOLLC Beta-galactosidase precursor - Solanum lycopersicum (Tomato) (Lycopersicon esculentum) :: Q1SJD6|Q1SJD6_MEDTR Galactose-binding like - Medicago truncatula (Barrel medic) :: E = L	0	-0.429	-0.325	-0.534
vv|Ctg15138.1	:: A2JGX1|A2JGX1_SOLLC Beta-galactosidase precursor - Solanum lycopersicum (Tomato) (Lycopersicon esculentum) :: Q1SJD6|Q1SJD6_MEDTR Galactose-binding like - Medicago truncatula (Barrel medic) :: E = L	0	-0.492	-0.398	-0.426	1
cso|Ctg1335.1	(M) :: Q5I6D6|Q5I6D6_9ROSI Sinapyl alcohol dehydrogenase-like protein - Populus tremula x Populus tremuloides :: Q94G59|Q94G59_POPTM Sinapyl alcohol dehydrogenase - Populus tremuloides (Quaking aspen) :: E = L	0	-0.363	-0.054	-0.536
cso|Ctg1335.1	(M) :: Q5I6D6|Q5I6D6_9ROSI Sinapyl alcohol dehydrogenase-like protein - Populus tremula x Populus tremuloides :: Q94G59|Q94G59_POPTM Sinapyl alcohol dehydrogenase - Populus tremuloides (Quaking aspen) :: E = L	0	0.008	-0.002	-0.292	1
css|Ctg1442.1	(M) :: P27774|KPPR_MESCR Phosphoribulokinase, chloroplast precursor (EC 2.7.1.19) (Phosphopentokinase) (PRKase) (PRK) - Mesembryanthemum crystallinum (Common ice plant) :: P26302|KPPR_WHEAT Phosphoribulokinase, chloroplast precursor (EC 2.7.1.19) (Phosphopentokinase) (PRKase) (PRK) - Triticum aestivum (Wheat) :: E = L	0	-0.329	-0.853	-0.54
css|Ctg1442.1	(M) :: P27774|KPPR_MESCR Phosphoribulokinase, chloroplast precursor (EC 2.7.1.19) (Phosphopentokinase) (PRKase) (PRK) - Mesembryanthemum crystallinum (Common ice plant) :: P26302|KPPR_WHEAT Phosphoribulokinase, chloroplast precursor (EC 2.7.1.19) (Phosphopentokinase) (PRKase) (PRK) - Triticum aestivum (Wheat) :: E = L	0	-0.118	-0.303	-0.509	1
vvfl|gi|77744883|gb|ABB02395.	(M) :: Q38JC9|Q38JC9_VITVI Temperature-induced lipocalin - Vitis vinifera (Grape) :: Q38JD5|Q38JD5_9ROSI Temperature-induced lipocalin' - Populus balsamifera :: E = L	0	-0.133	-0.393	-0.545
vvfl|gi|77744883|gb|ABB02395.	(M) :: Q38JC9|Q38JC9_VITVI Temperature-induced lipocalin - Vitis vinifera (Grape) :: Q38JD5|Q38JD5_9ROSI Temperature-induced lipocalin' - Populus balsamifera :: E = L	0	-0.161	-0.247	-0.46	1
vv|Ctg17145.1	(M) :: O82762|O82762_ARATH Hypothetical protein At2g25970 (F17H15.1/F17H15.1) - Arabidopsis thaliana (Mouse-ear cress) :: A2AKL6|A2AKL6_MOUSE A kinase (PRKA) anchor protein 2 (Fragment) - Mus musculus (Mouse) :: E = L	0	-0.692	-1.13	-0.548
vv|Ctg17145.1	(M) :: O82762|O82762_ARATH Hypothetical protein At2g25970 (F17H15.1/F17H15.1) - Arabidopsis thaliana (Mouse-ear cress) :: A2AKL6|A2AKL6_MOUSE A kinase (PRKA) anchor protein 2 (Fragment) - Mus musculus (Mouse) :: E = L	0	-0.598	-0.811	-1.017	2
cso|Ctg115.1	(M) :: P43311|PPO_VITVI Polyphenol oxidase, chloroplast precursor (EC 1.10.3.1) (PPO) (Catechol oxidase) - Vitis vinifera (Grape) :: P93622|P93622_VITVI Polyphenol oxidase (EC 1.10.3.1) - Vitis vinifera (Grape) :: E = L	0	-0.176	-0.23	-0.55
cso|Ctg115.1	(M) :: P43311|PPO_VITVI Polyphenol oxidase, chloroplast precursor (EC 1.10.3.1) (PPO) (Catechol oxidase) - Vitis vinifera (Grape) :: P93622|P93622_VITVI Polyphenol oxidase (EC 1.10.3.1) - Vitis vinifera (Grape) :: E = L	0	-0.427	-0.478	-0.579	1
csp|Ctg37.1	(M) :: Q1EPK5|Q1EPK5_MUSAC Chlorophyll A-B binding protein (CAB), putative - Musa acuminata (Banana) :: Q1EP45|Q1EP45_MUSBA Chlorophyll A-B binding protein (CAB), putative - Musa balbisiana (Banana) :: E = L	0	-0.171	-0.253	-0.552
csp|Ctg37.1	(M) :: Q1EPK5|Q1EPK5_MUSAC Chlorophyll A-B binding protein (CAB), putative - Musa acuminata (Banana) :: Q1EP45|Q1EP45_MUSBA Chlorophyll A-B binding protein (CAB), putative - Musa balbisiana (Banana) :: E = L	0	-0.189	-0.46	-0.593	1
vvfl|gi|91701675|gb|ABE47559.	(M) :: Q0ZIZ3|Q0ZIZ3_VITVI Photosystem II CP47 chlorophyll apoprotein - Vitis vinifera (Grape) :: Q49KX2|Q49KX2_EUCGG Photosystem II CP47 chlorophyll apoprotein - Eucalyptus globulus subsp. globulus (Tasmanian blue gum) :: E = L	0	-0.145	-0.128	-0.554
vvfl|gi|91701675|gb|ABE47559.	(M) :: Q0ZIZ3|Q0ZIZ3_VITVI Photosystem II CP47 chlorophyll apoprotein - Vitis vinifera (Grape) :: Q49KX2|Q49KX2_EUCGG Photosystem II CP47 chlorophyll apoprotein - Eucalyptus globulus subsp. globulus (Tasmanian blue gum) :: E = L	0	-0.257	-0.238	-0.341	1
vvfl|gi|122236489|sp|Q0ZIW7|PSAC_VITVI	(M) :: Q4FFK5|Q4FFK5_RANMC Photosystem I subunit VII (Fragment) - Ranunculus macranthus (Large buttercup) :: Q09FZ5|Q09FZ5_PLAOC Photosystem I subunit VII - Platanus occidentalis (Sycamore) :: E = L	0	0.15	-0.076	-0.557
vvfl|gi|122236489|sp|Q0ZIW7|PSAC_VITVI	(M) :: Q4FFK5|Q4FFK5_RANMC Photosystem I subunit VII (Fragment) - Ranunculus macranthus (Large buttercup) :: Q09FZ5|Q09FZ5_PLAOC Photosystem I subunit VII - Platanus occidentalis (Sycamore) :: E = L	0	-1.044	-0.711	-1.439	2
vv|Ctg6435.1	:: Q7XYR7|Q7XYR7_GOSHI Class III peroxidase - Gossypium hirsutum (Upland cotton) :: Q5U1G3|Q5U1G3_ORYSA Class III peroxidase 130 precursor (EC 1.11.1.7) (Os11g0112400 protein) (Peroxidase 52, putative, expressed) - Oryza sativa (japonica cultivar-group) :: E = L	0	-0.147	0.058	-0.562
vv|Ctg6435.1	:: Q7XYR7|Q7XYR7_GOSHI Class III peroxidase - Gossypium hirsutum (Upland cotton) :: Q5U1G3|Q5U1G3_ORYSA Class III peroxidase 130 precursor (EC 1.11.1.7) (Os11g0112400 protein) (Peroxidase 52, putative, expressed) - Oryza sativa (japonica cultivar-group) :: E = L	0	-0.789	-0.751	-0.9	2
cso|Ctg2542.1	(M) :: O23207|O23207_ARATH Minor allergen - Arabidopsis thaliana (Mouse-ear cress) :: Q8LB59|Q8LB59_ARATH Minor allergen - Arabidopsis thaliana (Mouse-ear cress) :: E = L	0	-0.171	0.05	-0.563
cso|Ctg2542.1	(M) :: O23207|O23207_ARATH Minor allergen - Arabidopsis thaliana (Mouse-ear cress) :: Q8LB59|Q8LB59_ARATH Minor allergen - Arabidopsis thaliana (Mouse-ear cress) :: E = L	0	0.046	0.035	-0.149	2
vv|Ctg4450.1	:: O24431|O24431_SOYBN Calmodulin-like domain protein kinase isoenzyme gamma - Glycine max (Soybean) :: A1BPP8|A1BPP8_MEDTR Calcium dependent protein kinase 3 - Medicago truncatula (Barrel medic) :: E = L	0	-0.21	-0.103	-0.57
vv|Ctg4450.1	:: O24431|O24431_SOYBN Calmodulin-like domain protein kinase isoenzyme gamma - Glycine max (Soybean) :: A1BPP8|A1BPP8_MEDTR Calcium dependent protein kinase 3 - Medicago truncatula (Barrel medic) :: E = L	0	-0.051	0.07	-0.107	2
css|Ctg279.1	(M) :: Q5PYQ5|Q5PYQ5_MANES Chloroplast oxygen-evolving enhancer protein - Manihot esculenta (Cassava) (Manioc) :: Q53UI6|Q53UI6_TOBAC PsbQ - Nicotiana tabacum (Common tobacco) :: E = L	0	-0.253	0.031	-0.572
css|Ctg279.1	(M) :: Q5PYQ5|Q5PYQ5_MANES Chloroplast oxygen-evolving enhancer protein - Manihot esculenta (Cassava) (Manioc) :: Q53UI6|Q53UI6_TOBAC PsbQ - Nicotiana tabacum (Common tobacco) :: E = L	0	-0.448	-0.811	-0.898	2
css|Ctg135.1	(M) :: Q5GMM8|Q5GMM8_CAPCH ATPase - Capsicum chinense (Scotch bonnet) (Bonnet pepper) :: O82628|VATG1_ARATH Vacuolar ATP synthase subunit G 1 (EC 3.6.3.14) (V-ATPase G subunit 1) (Vacuolar proton pump G subunit 1) - Arabidopsis thaliana (Mouse-ear cress) :: E = L	0	-0.322	-0.516	-0.578
css|Ctg135.1	(M) :: Q5GMM8|Q5GMM8_CAPCH ATPase - Capsicum chinense (Scotch bonnet) (Bonnet pepper) :: O82628|VATG1_ARATH Vacuolar ATP synthase subunit G 1 (EC 3.6.3.14) (V-ATPase G subunit 1) (Vacuolar proton pump G subunit 1) - Arabidopsis thaliana (Mouse-ear cress) :: E = L	0	-0.115	-0.218	-0.246	2
vv|Ctg264.1	:: Q1T125|Q1T125_MEDTR Peptidase A1, pepsin - Medicago truncatula (Barrel medic) :: Q1RVV6|Q1RVV6_MEDTR Peptidase A1, pepsin - Medicago truncatula (Barrel medic) :: E = L	0	-0.255	-0.201	-0.582
vv|Ctg264.1	:: Q1T125|Q1T125_MEDTR Peptidase A1, pepsin - Medicago truncatula (Barrel medic) :: Q1RVV6|Q1RVV6_MEDTR Peptidase A1, pepsin - Medicago truncatula (Barrel medic) :: E = L	0	-0.504	-0.472	-0.456	1
vv|gi|37186083|gb|CF605436.1|CF605436	:: P93378|P93378_TOBAC Tumor-related protein - Nicotiana tabacum (Common tobacco) :: Q6TKT2|Q6TKT2_SOLBR Miraculin-like protein (Fragment) - Solanum brevidens :: E = L	0	-0.415	-0.212	-0.586
vv|gi|37186083|gb|CF605436.1|CF605436	:: P93378|P93378_TOBAC Tumor-related protein - Nicotiana tabacum (Common tobacco) :: Q6TKT2|Q6TKT2_SOLBR Miraculin-like protein (Fragment) - Solanum brevidens :: E = L	0	-0.276	-0.24	-0.423	1
cso|Ctg2162.1	(M) :: Q8LCP1|Q8LCP1_ARATH Cytochrome c oxidase subunit, putative - Arabidopsis thaliana (Mouse-ear cress) :: Q9S7L9|Q9S7L9_ARATH Subunit 6b of cytochrome c oxidase (Putative cytochrome c oxidase subunit) - Arabidopsis thaliana (Mouse-ear cress) :: E = L	0	-0.113	-0.462	-0.593
cso|Ctg2162.1	(M) :: Q8LCP1|Q8LCP1_ARATH Cytochrome c oxidase subunit, putative - Arabidopsis thaliana (Mouse-ear cress) :: Q9S7L9|Q9S7L9_ARATH Subunit 6b of cytochrome c oxidase (Putative cytochrome c oxidase subunit) - Arabidopsis thaliana (Mouse-ear cress) :: E = L	0	0.135	-0.224	-0.177	2
vv|Ctg16091.1	:: O49292|TL30_ARATH Thylakoid lumenal 29.8 kDa protein, chloroplast precursor - Arabidopsis thaliana (Mouse-ear cress) :: Q2QWM6|Q2QWM6_ORYSA Thylakoid lumenal 29.8 kDa protein, putative, expressed (Os12g0190200 protein) - Oryza sativa (japonica cultivar-group) :: E = L	0	-0.105	-0.421	-0.599
vv|Ctg16091.1	:: O49292|TL30_ARATH Thylakoid lumenal 29.8 kDa protein, chloroplast precursor - Arabidopsis thaliana (Mouse-ear cress) :: Q2QWM6|Q2QWM6_ORYSA Thylakoid lumenal 29.8 kDa protein, putative, expressed (Os12g0190200 protein) - Oryza sativa (japonica cultivar-group) :: E = L	0	-0.439	-0.734	-1.098	1
vvfl|gi|91983987|ref|YP_567071.	(M) :: Q0ZJ25|Q0ZJ25_VITVI Photosystem II protein D2 - Vitis vinifera (Grape) :: A0A330|A0A330_COFAR Photosystem II protein D2 - Coffea arabica (Coffee) :: E = L	0	-0.118	0.142	-0.603
vvfl|gi|91983987|ref|YP_567071.	(M) :: Q0ZJ25|Q0ZJ25_VITVI Photosystem II protein D2 - Vitis vinifera (Grape) :: A0A330|A0A330_COFAR Photosystem II protein D2 - Coffea arabica (Coffee) :: E = L	0	-0.285	-0.419	-0.464	1
vv|Ctg7161.1	(M) :: Q7XAU7|Q7XAU7_VITVI Thaumatin-like protein - Vitis vinifera (Grape) :: P93621|P93621_VITVI Osmotin-like protein precursor - Vitis vinifera (Grape) :: E = L SP	0	-0.383	-0.128	-0.609
vv|Ctg7161.1	(M) :: Q7XAU7|Q7XAU7_VITVI Thaumatin-like protein - Vitis vinifera (Grape) :: P93621|P93621_VITVI Osmotin-like protein precursor - Vitis vinifera (Grape) :: E = L SP	0	-0.323	-0.788	-1.581	1
vv|Ctg3632.1	:: Q9LHL2|Q9LHL2_ARATH Similarity to RNA binding protein (Hypothetical protein At3g13224) - Arabidopsis thaliana (Mouse-ear cress) :: Q6Z0P6|Q6Z0P6_ORYSA RNA recognition motif (RRM)-containing protein-like (Os08g0320100 protein) - Oryza sativa (japonica cultivar-group) :: E = L	0	-0.305	-0.832	-0.61
vv|Ctg3632.1	:: Q9LHL2|Q9LHL2_ARATH Similarity to RNA binding protein (Hypothetical protein At3g13224) - Arabidopsis thaliana (Mouse-ear cress) :: Q6Z0P6|Q6Z0P6_ORYSA RNA recognition motif (RRM)-containing protein-like (Os08g0320100 protein) - Oryza sativa (japonica cultivar-group) :: E = L	0	-0.282	-0.365	-0.402	2
css|gi|110398323|gb|EC964602.1|EC964602	(M) :: Q41916|CYT5_ARATH Cysteine proteinase inhibitor 5 precursor (AtCYS-5) - Arabidopsis thaliana (Mouse-ear cress) :: Q6TPK2|Q6TPK2_9ERIC Cystatin - Actinidia eriantha :: E = L SP	0	-0.349	-0.856	-0.613
css|gi|110398323|gb|EC964602.1|EC964602	(M) :: Q41916|CYT5_ARATH Cysteine proteinase inhibitor 5 precursor (AtCYS-5) - Arabidopsis thaliana (Mouse-ear cress) :: Q6TPK2|Q6TPK2_9ERIC Cystatin - Actinidia eriantha :: E = L SP	0	-0.694	-0.781	-1.145	1
csp|Ctg599.1	:: Q0DID5|Q0DID5_ORYSA Os05g0399100 protein (Fragment) - Oryza sativa (japonica cultivar-group) :: Q688M9|Q688M9_ORYSA 'putative endo-1,3;1,4-beta-D-glucanase' - Oryza sativa (japonica cultivar-group) :: E = L	0	-0.34	-0.741	-0.615
csp|Ctg599.1	:: Q0DID5|Q0DID5_ORYSA Os05g0399100 protein (Fragment) - Oryza sativa (japonica cultivar-group) :: Q688M9|Q688M9_ORYSA 'putative endo-1,3;1,4-beta-D-glucanase' - Oryza sativa (japonica cultivar-group) :: E = L	0	-0.105	-0.316	-0.578	2
cso|Ctg1407.1	(M) :: Q9SV68|QORH_ARATH Putative chloroplastic quinone-oxidoreductase homolog (EC 1.-.-.-) - Arabidopsis thaliana (Mouse-ear cress) :: Q38M75|Q38M75_SOLTU Ripening regulated protein-like - Solanum tuberosum (Potato) :: E = L	0	-0.289	-0.404	-0.619
cso|Ctg1407.1	(M) :: Q9SV68|QORH_ARATH Putative chloroplastic quinone-oxidoreductase homolog (EC 1.-.-.-) - Arabidopsis thaliana (Mouse-ear cress) :: Q38M75|Q38M75_SOLTU Ripening regulated protein-like - Solanum tuberosum (Potato) :: E = L	0	-0.135	-0.148	-0.286	2
ws|Ctg1116.1	(M) :: Q2PES4|Q2PES4_TRIPR Putative fasciclin-like arabinogalactan protein FLA2 - Trifolium pratense (Red clover) :: Q9SU13|FLA2_ARATH Fasciclin-like arabinogalactan protein 2 precursor - Arabidopsis thaliana (Mouse-ear cress) :: E = L SP	0	-0.289	-0.407	-0.62
ws|Ctg1116.1	(M) :: Q2PES4|Q2PES4_TRIPR Putative fasciclin-like arabinogalactan protein FLA2 - Trifolium pratense (Red clover) :: Q9SU13|FLA2_ARATH Fasciclin-like arabinogalactan protein 2 precursor - Arabidopsis thaliana (Mouse-ear cress) :: E = L SP	0	-0.27	-0.053	-0.308	2
css|gi|110402654|gb|EC960675.1|EC960675	(M) :: Q0DLG4|Q0DLG4_ORYSA Os05g0103500 protein - Oryza sativa (japonica cultivar-group) :: Q9STH7|Q9STH7_ARATH Hypothetical protein T4C9.180 (AT4g12340/T4C9_180) (Hypothetical protein AT4g12340) - Arabidopsis thaliana (Mouse-ear cress) :: E = L	0	-0.611	-0.318	-0.63
css|gi|110402654|gb|EC960675.1|EC960675	(M) :: Q0DLG4|Q0DLG4_ORYSA Os05g0103500 protein - Oryza sativa (japonica cultivar-group) :: Q9STH7|Q9STH7_ARATH Hypothetical protein T4C9.180 (AT4g12340/T4C9_180) (Hypothetical protein AT4g12340) - Arabidopsis thaliana (Mouse-ear cress) :: E = L	0	-0.128	-0.185	-0.107	2
ws|Ctg11.1	:: O23950|O23950_GOSHI Endo-xyloglucan transferase (Fragment) - Gossypium hirsutum (Upland cotton) :: Q7Y252|Q7Y252_GOSHI Xyloglucan endotransglycosylase - Gossypium hirsutum (Upland cotton) :: E = L	0	-0.234	-0.313	-0.63
ws|Ctg11.1	:: O23950|O23950_GOSHI Endo-xyloglucan transferase (Fragment) - Gossypium hirsutum (Upland cotton) :: Q7Y252|Q7Y252_GOSHI Xyloglucan endotransglycosylase - Gossypium hirsutum (Upland cotton) :: E = L	0	-0.241	-0.168	-0.097	3
css|Ctg1169.1	(M) :: Q68VB5|Q68VB5_NICBE ALY protein - Nicotiana benthamiana :: Q9FJE1|Q9FJE1_ARATH RNA and export factor binding protein 2-I-like protein - Arabidopsis thaliana (Mouse-ear cress) :: E = L	0	0.266	-0.043	-0.631
css|Ctg1169.1	(M) :: Q68VB5|Q68VB5_NICBE ALY protein - Nicotiana benthamiana :: Q9FJE1|Q9FJE1_ARATH RNA and export factor binding protein 2-I-like protein - Arabidopsis thaliana (Mouse-ear cress) :: E = L	0	0.066	0.036	0.051	3
vv|Ctg3083.1	(M) :: Q9LY84|Q9LY84_ARATH Early nodule-specific protein-like (At5g14450) - Arabidopsis thaliana (Mouse-ear cress) :: Q9LII9|Q9LII9_ARATH Genomic DNA, chromosome 3, TAC clone:K24A2 - Arabidopsis thaliana (Mouse-ear cress) :: E = L SP	0	-0.46	-0.37	-0.641
vv|Ctg3083.1	(M) :: Q9LY84|Q9LY84_ARATH Early nodule-specific protein-like (At5g14450) - Arabidopsis thaliana (Mouse-ear cress) :: Q9LII9|Q9LII9_ARATH Genomic DNA, chromosome 3, TAC clone:K24A2 - Arabidopsis thaliana (Mouse-ear cress) :: E = L SP	0	-0.514	-0.436	-0.437	1
vv|Ctg6072.1	(M) :: Q41413|Q41413_SOLTU Epoxide hydrolase - Solanum tuberosum (Potato) :: Q76E11|Q76E11_9ROSI Soluble epoxide hydrolase - Citrus jambhiri (rough lemon) :: E = L	0	-0.371	-0.912	-0.643
vv|Ctg6072.1	(M) :: Q41413|Q41413_SOLTU Epoxide hydrolase - Solanum tuberosum (Potato) :: Q76E11|Q76E11_9ROSI Soluble epoxide hydrolase - Citrus jambhiri (rough lemon) :: E = L	0	-0.299	-0.397	-0.36	2
csp|Ctg1602.1	:: Q2HVE8|Q2HVE8_MEDTR Galactose-binding like - Medicago truncatula (Barrel medic) :: Q93Z24|Q93Z24_ARATH At1g72990/F3N23_19 - Arabidopsis thaliana (Mouse-ear cress) :: E = L	0	-0.079	-0.093	-0.643
csp|Ctg1602.1	:: Q2HVE8|Q2HVE8_MEDTR Galactose-binding like - Medicago truncatula (Barrel medic) :: Q93Z24|Q93Z24_ARATH At1g72990/F3N23_19 - Arabidopsis thaliana (Mouse-ear cress) :: E = L	0	-0.264	-0.3	-0.301	2
vvfl|gi|91701663|gb|ABE47547.	(M) :: Q0ZJ07|CYF_VITVI Apocytochrome f precursor - Vitis vinifera (Grape) :: Q68RZ3|CYF_PANGI Apocytochrome f precursor - Panax ginseng (Korean ginseng) :: E = L SP	0	-0.132	-0.243	-0.646
vvfl|gi|91701663|gb|ABE47547.	(M) :: Q0ZJ07|CYF_VITVI Apocytochrome f precursor - Vitis vinifera (Grape) :: Q68RZ3|CYF_PANGI Apocytochrome f precursor - Panax ginseng (Korean ginseng) :: E = L SP	0	-0.135	-0.311	-0.325	2
css|gi|110400767|gb|EC967345.1|EC967345	:: Q9FIJ7|KADC2_ARATH Probable adenylate kinase 2, chloroplast precursor (EC 2.7.4.3) (ATP-AMP transphosphorylase) - Arabidopsis thaliana (Mouse-ear cress) :: Q6ZC69|Q6ZC69_ORYSA Putative adenylate kinase, chloroplast (ATP-AMP transphosphorylase) (Os08g0109300 protein) - Oryza sativa (japonica cultivar-group) :: E = L	0	0.102	-0.617	-0.649
css|gi|110400767|gb|EC967345.1|EC967345	:: Q9FIJ7|KADC2_ARATH Probable adenylate kinase 2, chloroplast precursor (EC 2.7.4.3) (ATP-AMP transphosphorylase) - Arabidopsis thaliana (Mouse-ear cress) :: Q6ZC69|Q6ZC69_ORYSA Putative adenylate kinase, chloroplast (ATP-AMP transphosphorylase) (Os08g0109300 protein) - Oryza sativa (japonica cultivar-group) :: E = L	0	-0.534	-0.907	-0.913	2
vvfl|gi|91701630|gb|ABE47514.	(M) :: Q0ZJ40|Q0ZJ40_VITVI Photosystem II protein D1 - Vitis vinifera (Grape) :: Q09FY1|Q09FY1_NANDO Photosystem II protein D1 - Nandina domestica (Heavenly bamboo) :: E = L	0	-0.209	-0.102	-0.661
vvfl|gi|91701630|gb|ABE47514.	(M) :: Q0ZJ40|Q0ZJ40_VITVI Photosystem II protein D1 - Vitis vinifera (Grape) :: Q09FY1|Q09FY1_NANDO Photosystem II protein D1 - Nandina domestica (Heavenly bamboo) :: E = L	0	-0.326	-0.443	-0.549	2
vv|Ctg7884.1	(M) :: Q9FVV7|Q9FVV7_ARATH Hypothetical protein F3I17.4 (Hypothetical protein At1g71310) - Arabidopsis thaliana (Mouse-ear cress) :: Q8L4C2|Q8L4C2_ORYSA Putative SnRK1-interacting protein 1 (Os01g0876900 protein) - Oryza sativa (japonica cultivar-group) :: E = L	0	-0.361	-0.382	-0.672
vv|Ctg7884.1	(M) :: Q9FVV7|Q9FVV7_ARATH Hypothetical protein F3I17.4 (Hypothetical protein At1g71310) - Arabidopsis thaliana (Mouse-ear cress) :: Q8L4C2|Q8L4C2_ORYSA Putative SnRK1-interacting protein 1 (Os01g0876900 protein) - Oryza sativa (japonica cultivar-group) :: E = L	0	0.004	-0.07	-0.212	2
cso|Ctg71.1	(M) :: Q9LRC4|Q9LRC4_9ROSI Oxygen evolving enhancer protein 1 precursor - Bruguiera gymnorhiza :: Q84QE8|Q84QE8_TOBAC Oxygen evolving complex 33 kDa photosystem II protein - Nicotiana tabacum (Common tobacco) :: E = L	0	-0.33	-0.331	-0.677
cso|Ctg71.1	(M) :: Q9LRC4|Q9LRC4_9ROSI Oxygen evolving enhancer protein 1 precursor - Bruguiera gymnorhiza :: Q84QE8|Q84QE8_TOBAC Oxygen evolving complex 33 kDa photosystem II protein - Nicotiana tabacum (Common tobacco) :: E = L	0	-0.328	-0.472	-0.508	1
vvfl|gi|91701646|gb|ABE47530.	(M) :: Q0ZJ24|Q0ZJ24_VITVI Photosystem II CP43 chlorophyll apoprotein - Vitis vinifera (Grape) :: Q2L901|Q2L901_GOSHI Photosystem II CP43 chlorophyll apoprotein - Gossypium hirsutum (Upland cotton) :: E = L	0	-0.122	-0.193	-0.682
vvfl|gi|91701646|gb|ABE47530.	(M) :: Q0ZJ24|Q0ZJ24_VITVI Photosystem II CP43 chlorophyll apoprotein - Vitis vinifera (Grape) :: Q2L901|Q2L901_GOSHI Photosystem II CP43 chlorophyll apoprotein - Gossypium hirsutum (Upland cotton) :: E = L	0	-0.35	-0.442	-0.511	2
vv|Ctg7314.1	:: Q93VC9|Q93VC9_ARATH At1g02300/T6A9_10 - Arabidopsis thaliana (Mouse-ear cress) :: Q1HER6|Q1HER6_NICBE Cathepsin B - Nicotiana benthamiana :: E = L	0	-0.118	-0.175	-0.693
vv|Ctg7314.1	:: Q93VC9|Q93VC9_ARATH At1g02300/T6A9_10 - Arabidopsis thaliana (Mouse-ear cress) :: Q1HER6|Q1HER6_NICBE Cathepsin B - Nicotiana benthamiana :: E = L	0	-0.252	-0.285	-0.17	2
css|gi|110396092|gb|EC961767.1|EC961767	:: Q9LW90|Q9LW90_TOBAC DC1.2 homologue - Nicotiana tabacum (Common tobacco) :: Q0Z7S4|Q0Z7S4_9SOLN Pectin methylesterase inhibitor isoform - Solanum phureja :: E = L	0	-0.396	-0.194	-0.707
css|gi|110396092|gb|EC961767.1|EC961767	:: Q9LW90|Q9LW90_TOBAC DC1.2 homologue - Nicotiana tabacum (Common tobacco) :: Q0Z7S4|Q0Z7S4_9SOLN Pectin methylesterase inhibitor isoform - Solanum phureja :: E = L	0	-0.771	-1.106	-1.472	2
ws|Ctg294.1	(M) :: Q1T6P2|Q1T6P2_MEDTR Stress protein DDR48 , related - Medicago truncatula (Barrel medic) :: Q9FKA5|Y5957_ARATH Uncharacterized protein At5g39570 - Arabidopsis thaliana (Mouse-ear cress) :: E = L	0	0	0.497	-0.711
ws|Ctg294.1	(M) :: Q1T6P2|Q1T6P2_MEDTR Stress protein DDR48 , related - Medicago truncatula (Barrel medic) :: Q9FKA5|Y5957_ARATH Uncharacterized protein At5g39570 - Arabidopsis thaliana (Mouse-ear cress) :: E = L	0	-0.247	0.125	-0.221	3
vv|Ctg6304.1	:: Q7XMP6|Q7XMP6_ORYSA OSJNBb0059K02.15 protein (Os04g0650800 protein) - Oryza sativa (japonica cultivar-group) :: Q25AL6|Q25AL6_ORYSA H0212B02.14 protein (OSIGBa0113E10.4 protein) - Oryza sativa (Rice) :: E = L	0	-0.12	-0.49	-0.714
vv|Ctg6304.1	:: Q7XMP6|Q7XMP6_ORYSA OSJNBb0059K02.15 protein (Os04g0650800 protein) - Oryza sativa (japonica cultivar-group) :: Q25AL6|Q25AL6_ORYSA H0212B02.14 protein (OSIGBa0113E10.4 protein) - Oryza sativa (Rice) :: E = L	0	-0.157	-0.084	-0.136	3
vv|Ctg4104.1	:: Q9FN21|Q9FN21_ARATH Similarity to unknown protein (Hypothetical protein At5g67290) - Arabidopsis thaliana (Mouse-ear cress) :: Q8L7C4|Q8L7C4_ARATH Hypothetical protein At5g67290 - Arabidopsis thaliana (Mouse-ear cress) :: E = L	0	-0.084	-0.596	-0.729
vv|Ctg4104.1	:: Q9FN21|Q9FN21_ARATH Similarity to unknown protein (Hypothetical protein At5g67290) - Arabidopsis thaliana (Mouse-ear cress) :: Q8L7C4|Q8L7C4_ARATH Hypothetical protein At5g67290 - Arabidopsis thaliana (Mouse-ear cress) :: E = L	0	0.275	-0.045	0.226	3
vv|Ctg90.1_F=-3.4	(LC) :: Q9M3U4|Q9M3U4_VITVI Beta 1-3 glucanase - Vitis vinifera (Grape) :: Q944B1|Q944B1_PRUPE Beta-1,3-glucanase - Prunus persica (Peach) :: E = L	0	-0.323	-0.102	-0.741
vv|Ctg90.1_F=-3.4	(LC) :: Q9M3U4|Q9M3U4_VITVI Beta 1-3 glucanase - Vitis vinifera (Grape) :: Q944B1|Q944B1_PRUPE Beta-1,3-glucanase - Prunus persica (Peach) :: E = L	0	-0.625	-0.48	-0.316	2
cso|Ctg1598.1	:: Q9C523|Q9C523_ARATH Dirigent protein, putative (At1g58170) (Hypothetical protein At1g58170/68103_m00125) (Hypothetical protein T15M6.17) - Arabidopsis thaliana (Mouse-ear cress) :: Q9FI66|Q9FI66_ARATH Similarity to disease resistance response protein - Arabidopsis thaliana (Mouse-ear cress) :: E = L	0	-0.441	-0.424	-0.741
cso|Ctg1598.1	:: Q9C523|Q9C523_ARATH Dirigent protein, putative (At1g58170) (Hypothetical protein At1g58170/68103_m00125) (Hypothetical protein T15M6.17) - Arabidopsis thaliana (Mouse-ear cress) :: Q9FI66|Q9FI66_ARATH Similarity to disease resistance response protein - Arabidopsis thaliana (Mouse-ear cress) :: E = L	0	-0.953	-0.867	-1.053	2
csb|Ctg708.1	(M) :: Q9XQB4|Q9XQB4_PHAAU Photosystem I reaction center subunit III - Phaseolus aureus (Mung bean) (Vigna radiata) :: Q84QE7|Q84QE7_TOBAC Putative photosystem I subunit III - Nicotiana tabacum (Common tobacco) :: E = L	0	-0.107	-0.208	-0.769
csb|Ctg708.1	(M) :: Q9XQB4|Q9XQB4_PHAAU Photosystem I reaction center subunit III - Phaseolus aureus (Mung bean) (Vigna radiata) :: Q84QE7|Q84QE7_TOBAC Putative photosystem I subunit III - Nicotiana tabacum (Common tobacco) :: E = L	0	-0.304	-0.444	-0.593	2
vv|gi|37189318|gb|CF608667.1|CF608667	(M) :: Q9M011|Q9M011_ARATH Light-inducible protein ATLS1 - Arabidopsis thaliana (Mouse-ear cress) :: Q42335|Q42335_ARATH MIF homologue (Fragment) - Arabidopsis thaliana (Mouse-ear cress) :: E = L	0	-0.402	-0.537	-0.774
vv|gi|37189318|gb|CF608667.1|CF608667	(M) :: Q9M011|Q9M011_ARATH Light-inducible protein ATLS1 - Arabidopsis thaliana (Mouse-ear cress) :: Q42335|Q42335_ARATH MIF homologue (Fragment) - Arabidopsis thaliana (Mouse-ear cress) :: E = L	0	-0.02	-0.038	0.033	3
css|gi|110398785|gb|EC965259.1|EC965259	(M) :: Q2XTB2|Q2XTB2_SOLTU 40S ribosomal protein S10-like - Solanum tuberosum (Potato) :: Q2XPV4|Q2XPV4_SOLTU 40S ribosomal protein S10-like - Solanum tuberosum (Potato) :: E = L	0	-0.014	-0.402	-0.777
css|gi|110398785|gb|EC965259.1|EC965259	(M) :: Q2XTB2|Q2XTB2_SOLTU 40S ribosomal protein S10-like - Solanum tuberosum (Potato) :: Q2XPV4|Q2XPV4_SOLTU 40S ribosomal protein S10-like - Solanum tuberosum (Potato) :: E = L	0	-0.218	-0.409	-0.513	1
vv|Ctg7478.1	:: Q3HRQ2|Q3HRQ2_9MAGN Glyoxal oxidase - Vitis pseudoreticulata :: Q9M332|Q9M332_ARATH Hypothetical protein F5K20_250 (At3g53950/F5K20_250) (Hypothetical protein At3g53950/F5K20_250) - Arabidopsis thaliana (Mouse-ear cress) :: E = L	0	0.003	-0.311	-0.793
vv|Ctg7478.1	:: Q3HRQ2|Q3HRQ2_9MAGN Glyoxal oxidase - Vitis pseudoreticulata :: Q9M332|Q9M332_ARATH Hypothetical protein F5K20_250 (At3g53950/F5K20_250) (Hypothetical protein At3g53950/F5K20_250) - Arabidopsis thaliana (Mouse-ear cress) :: E = L	0	-0.419	-0.499	-0.709	1
css|gi|110396816|gb|EC962516.1|EC962516	(M) :: P07030|PLAS_SILPR Plastocyanin, chloroplast precursor - Silene pratensis (White campion) (Lychnis alba) :: P17340|PLAS_SOLLC Plastocyanin, chloroplast precursor - Solanum lycopersicum (Tomato) (Lycopersicon esculentum) :: E = L	0	-0.4	-0.53	-0.814
css|gi|110396816|gb|EC962516.1|EC962516	(M) :: P07030|PLAS_SILPR Plastocyanin, chloroplast precursor - Silene pratensis (White campion) (Lychnis alba) :: P17340|PLAS_SOLLC Plastocyanin, chloroplast precursor - Solanum lycopersicum (Tomato) (Lycopersicon esculentum) :: E = L	0	-0.35	-0.494	-0.677	1
cso|gi|122688836|gb|EC926576.1|EC926576	:: Q3E7D0|NAT12_ARATH Nucleobase-ascorbate transporter 12 (AtNAT12) - Arabidopsis thaliana (Mouse-ear cress) :: Q6SZ87|NAT11_ARATH Nucleobase-ascorbate transporter 11 (AtNAT11) - Arabidopsis thaliana (Mouse-ear cress) :: E = L	0	-0.583	-0.18	-0.83
cso|gi|122688836|gb|EC926576.1|EC926576	:: Q3E7D0|NAT12_ARATH Nucleobase-ascorbate transporter 12 (AtNAT12) - Arabidopsis thaliana (Mouse-ear cress) :: Q6SZ87|NAT11_ARATH Nucleobase-ascorbate transporter 11 (AtNAT11) - Arabidopsis thaliana (Mouse-ear cress) :: E = L	0	0.178	0.008	0.034	3
ws|Ctg517.1	(M) :: Q6UK15|Q6UK15_GOSHI Al-induced protein - Gossypium hirsutum (Upland cotton) :: Q5MCR8|Q5MCR8_9ASTR Aluminum-induced protein - Codonopsis lanceolata :: E = L	0	-0.505	-0.864	-0.858
ws|Ctg517.1	(M) :: Q6UK15|Q6UK15_GOSHI Al-induced protein - Gossypium hirsutum (Upland cotton) :: Q5MCR8|Q5MCR8_9ASTR Aluminum-induced protein - Codonopsis lanceolata :: E = L	0	-0.017	-0.067	-0.322	2
vv|Ctg443.1	(M) :: Q1SPM2|Q1SPM2_MEDTR Chlorophyll A-B binding protein - Medicago truncatula (Barrel medic) :: Q9XQB2|Q9XQB2_PHAAU Chlorophyll a/b binding protein CP29 - Phaseolus aureus (Mung bean) (Vigna radiata) :: E = L	0	-0.315	-0.678	-0.882
vv|Ctg443.1	(M) :: Q1SPM2|Q1SPM2_MEDTR Chlorophyll A-B binding protein - Medicago truncatula (Barrel medic) :: Q9XQB2|Q9XQB2_PHAAU Chlorophyll a/b binding protein CP29 - Phaseolus aureus (Mung bean) (Vigna radiata) :: E = L	0	-0.355	-0.521	-0.619	1
css|Ctg1243.1	(M) :: P93788|REMO_SOLTU Remorin (pp34) - Solanum tuberosum (Potato) :: Q7XMK5|Q7XMK5_ORYSA OSJNBb0039L24.13 protein (Os04g0533300 protein) - Oryza sativa (japonica cultivar-group) :: E = L	0	-0.296	-0.162	-0.9
css|Ctg1243.1	(M) :: P93788|REMO_SOLTU Remorin (pp34) - Solanum tuberosum (Potato) :: Q7XMK5|Q7XMK5_ORYSA OSJNBb0039L24.13 protein (Os04g0533300 protein) - Oryza sativa (japonica cultivar-group) :: E = L	0	-0.447	-0.813	-1.37	1
vv|Ctg5569.1	:: Q9SLE2|Q9SLE2_ARATH Expressed protein (Hypothetical protein At2g16760) (Hypothetical protein) - Arabidopsis thaliana (Mouse-ear cress) :: O22911|O22911_ARATH Hypothetical protein At2g47370 - Arabidopsis thaliana (Mouse-ear cress) :: E = L	0	-0.459	-0.896	-0.938
vv|Ctg5569.1	:: Q9SLE2|Q9SLE2_ARATH Expressed protein (Hypothetical protein At2g16760) (Hypothetical protein) - Arabidopsis thaliana (Mouse-ear cress) :: O22911|O22911_ARATH Hypothetical protein At2g47370 - Arabidopsis thaliana (Mouse-ear cress) :: E = L	0	-0.375	-0.462	-0.532	2
csp|Ctg2123.1	(M) :: Q93XZ7|Q93XZ7_ARATH Hypothetical protein At5g42570; K16E1.4 (At5g42570) - Arabidopsis thaliana (Mouse-ear cress) :: Q9FH68|Q9FH68_ARATH Arabidopsis thaliana genomic DNA, chromosome 5, TAC clone:K16E1 - Arabidopsis thaliana (Mouse-ear cress) :: E = L	0	0.088	-0.139	-1.017
csp|Ctg2123.1	(M) :: Q93XZ7|Q93XZ7_ARATH Hypothetical protein At5g42570; K16E1.4 (At5g42570) - Arabidopsis thaliana (Mouse-ear cress) :: Q9FH68|Q9FH68_ARATH Arabidopsis thaliana genomic DNA, chromosome 5, TAC clone:K16E1 - Arabidopsis thaliana (Mouse-ear cress) :: E = L	0	-0.162	-0.144	-0.02	3
csp|gi|34416002|gb|CF414756.1|CF414756	:: Q9M2L5|Q9M2L5_ARATH Hypothetical protein F28O9.170 (Hypothetical protein At3g57320) - Arabidopsis thaliana (Mouse-ear cress) :: Q8H2U6|Q8H2U6_ORYSA Hypothetical protein P0453E03.109 (Os07g0661700 protein) - Oryza sativa (japonica cultivar-group) :: E = L	0	-0.753	-0.575	-1.206
csp|gi|34416002|gb|CF414756.1|CF414756	:: Q9M2L5|Q9M2L5_ARATH Hypothetical protein F28O9.170 (Hypothetical protein At3g57320) - Arabidopsis thaliana (Mouse-ear cress) :: Q8H2U6|Q8H2U6_ORYSA Hypothetical protein P0453E03.109 (Os07g0661700 protein) - Oryza sativa (japonica cultivar-group) :: E = L	0	-0.426	-1.012	-0.987	1
ws|Ctg2106.1	(M) :: Q9LKX6|Q9LKX6_TARER FtsZ1 - Tagetes erecta (African marigold) :: Q6J4T5|Q6J4T5_SOLTU Plastid-dividing ring protein - Solanum tuberosum (Potato) :: E = L	0	-0.5	-1.132	-1.256
ws|Ctg2106.1	(M) :: Q9LKX6|Q9LKX6_TARER FtsZ1 - Tagetes erecta (African marigold) :: Q6J4T5|Q6J4T5_SOLTU Plastid-dividing ring protein - Solanum tuberosum (Potato) :: E = L	0	-0.227	-0.422	-0.617	1
css|Ctg643.1	(M) :: Q9M7N6|Q9M7N6_SOLLC MFP1 attachment factor 1 - Solanum lycopersicum (Tomato) (Lycopersicon esculentum) :: Q9M7N4|Q9M7N4_SOYBN MFP1 attachment factor 1 - Glycine max (Soybean) :: E = L	0	-1.291	-1.635	-1.724
css|Ctg643.1	(M) :: Q9M7N6|Q9M7N6_SOLLC MFP1 attachment factor 1 - Solanum lycopersicum (Tomato) (Lycopersicon esculentum) :: Q9M7N4|Q9M7N4_SOYBN MFP1 attachment factor 1 - Glycine max (Soybean) :: E = L	0	-0.521	-0.751	-0.66	1
			Average replication score:			1.61281
			95% confidence interval:			(1.61, 1.61)
1Replication Scoring
1 = ratiometric data differ by less than log2(.3) in column D, and/or E, and/or F for each replicated protein entry
2 = ratiometric data differ between log2(.3) and log2(.6) in column D, and/or E, and/or F for each replicated protein entry
3 = ratiometric data differ by greater than log2(.6) in column D, and/or E, and/or F for each replicated protein entry
