# Supplementary material for: Generation of a predicted protein database from EST data and application to iTRAQ analyses in grape (Vitis vinifera cv. Cabernet Sauvignon) berries at ripening initiation
Source: BMC Genomics. 2009 Jan 26;10:50. doi: 10.1186/1471-2164-10-50 (PMC2637896; doi:10.1186/1471-2164-10-50)
Supplement: Additional file 3 — Proteins identified in all of the three iTRAQ data sets analyzed (exocarp 2004 (two technical replicates) and exocarp 2005-1) and tested for replication in expression trends along ripening initiation. [file 1471-2164-10-50-S3.xls]

## Sheet: Exocarp_biorep_techrep_common_p
Additional file 3	Proteins identified in all of the three iTRAQ data sets analyzed (exocarp 2004 (two technical replicates) and exocarp 2005-1) and tested for replication in expression trends along ripening initiation
Cluster ORF ID	Protein Accession
gg|VvCS14	Anthocyanin-3',5'-O-methyltransferase (AMT1) Grapegen (M)
csp|Ctg204.1	(M) :: A2ICC8|A2ICC8_VITVI Flavanone 3-hydroxylase (EC 1.14.11.9) - Vitis vinifera (Grape) :: P41090|FL3H_VITVI Naringenin,2-oxoglutarate 3-dioxygenase (EC 1.14.11.9) (Flavonone-3-hydroxylase) (F3H) (FHT) - Vitis vinifera (Grape) :: E = L
cso|Ctg229.1	(M) :: Q2QCX5|Q2QCX5_GOSHI Gibberellin 20-oxidase 1 - Gossypium hirsutum (Upland cotton) :: A2IBF9|A2IBF9_GOSHI Flavanone-3-hydroxylase - Gossypium hirsutum (Upland cotton) :: E = L
csp|Ctg38.1	(M) :: Q1S8I6|Q1S8I6_MEDTR Expansin 45, endoglucanase-like - Medicago truncatula (Barrel medic) :: Q8GZD3|Q8GZD3_SOYBN Expansin - Glycine max (Soybean) :: E = L SP
ws|Ctg1367.1	:: Q1AFF6|Q1AFF6_9MAGN Aldehyde dehydrogenase - Vitis pseudoreticulata :: Q1AFF5|Q1AFF5_9MAGN Aldehyde dehydrogenase - Vitis pseudoreticulata :: E = L
vv|gi|56688910|gb|CX126813.1|CX126813	(M) :: Q8GSN2|Q8GSN2_CUCMA Cell-autonomous heat shock cognate protein 70 - Cucurbita maxima (Pumpkin) (Winter squash) :: Q53NM9|Q53NM9_ORYSA DnaK-type molecular chaperone hsp70-rice (Os11g0703900 protein) (Heat shock cognate 70 kDa protein, putative, expressed) - Oryza sativa (japonica cultivar-group) :: E = L
cso|Ctg150.1	(M) :: P93133|P93133_EUCGL NADP-isocitrate dehydrogenase - Eucalyptus globulus (Blue gum) :: A0EJ87|A0EJ87_9ROSI Cytosolic NADP+-isocitrate dehydrogenase (EC 1.1.1.42) - Populus tremula x Populus alba :: E = L
cso|Ctg2448.1	:: Q7Y073|Q7Y073_HEVBR Latex cyanogenic beta glucosidase - Hevea brasiliensis (Para rubber tree) :: Q9FIW4|Q9FIW4_ARATH Beta-glucosidase (At5g36890) - Arabidopsis thaliana (Mouse-ear cress) :: E = L
vv|Ctg32.1_F=2.1	(LC) (M) :: Q1S825|Q1S825_MEDTR Translation factor; Elongation factor G, III and V - Medicago truncatula (Barrel medic) :: Q7XTK1|Q7XTK1_ORYSA OSJNBa0020P07.3 protein (Elongation factor) (Os04g0118400 protein) - Oryza sativa (japonica cultivar-group) :: E = L
csp|Ctg240.1	(M) :: Q96552|METL_CATRO S-adenosylmethionine synthetase 2 (EC 2.5.1.6) (Methionine adenosyltransferase 2) (AdoMet synthetase 2) - Catharanthus roseus (Rosy periwinkle) (Madagascar periwinkle) :: Q96551|METK_CATRO S-adenosylmethionine synthetase 1 (EC 2.5.1.6) (Methionine adenosyltransferase 1) (AdoMet synthetase 1) - Catharanthus roseus (Rosy periwinkle) (Madagascar periwinkle) :: E = L
cso|Ctg1985.1	(M) :: Q0VH88|Q0VH88_GOSHI 3-ketoacyl-CoA reductase 1 - Gossypium hirsutum (Upland cotton) :: Q1T3W8|Q1T3W8_MEDTR Short-chain dehydrogenase/reductase SDR - Medicago truncatula (Barrel medic) :: E = L
ws|Ctg116.1	(M) :: Q2L8A7|Q2L8A7_9LAMI Acetoacetyl-CoA thiolase - Picrorhiza kurrooa :: Q5XMB8|Q5XMB8_TOBAC Cytosolic acetoacetyl-coenzyme A thiolase - Nicotiana tabacum (Common tobacco) :: E = L
vv|gi|71856838|gb|DT005893.1|DT005893	(M) :: Q2HZ34|Q2HZ34_SOYBN Plasma membrane-associated AAA-ATPase - Glycine max (Soybean) :: P54774|CDC48_SOYBN Cell division cycle protein 48 homolog (Valosin-containing protein homolog) (VCP) - Glycine max (Soybean) :: E = L
vv|Ctg574.1	(M) :: Q94II3|Q94II3_ARATH ERD3 protein - Arabidopsis thaliana (Mouse-ear cress) :: Q9C6S7|Q9C6S7_ARATH Hypothetical protein F5M6.14 (At1g31850/68069_m00154) - Arabidopsis thaliana (Mouse-ear cress) :: E = L
vv|Ctg746.1_F=-3.2	(LC) :: Q8H0S9|Q8H0S9_ARATH Putative aminopeptidase (M1 aminopeptidase) (At1g63770) - Arabidopsis thaliana (Mouse-ear cress) :: Q9CAE1|Q9CAE1_ARATH Putative aminopeptidase; 4537-10989 - Arabidopsis thaliana (Mouse-ear cress) :: E = L
vv|Ctg3824.1_F=-1.2	(LC) :: Q2HZ34|Q2HZ34_SOYBN Plasma membrane-associated AAA-ATPase - Glycine max (Soybean) :: P54774|CDC48_SOYBN Cell division cycle protein 48 homolog (Valosin-containing protein homolog) (VCP) - Glycine max (Soybean) :: E = L
vv|Ctg2429.1	(M) :: Q9ZST3|Q9ZST3_CITPA Pyrophosphate-dependent phosphofructokinase beta subunit (EC 2.7.1.90) - Citrus paradisi (Grapefruit) :: Q41141|PFPB_RICCO Pyrophosphate--fructose 6-phosphate 1-phosphotransferase subunit beta (EC 2.7.1.90) (PFP) (6-phosphofructokinase, pyrophosphate dependent) (Pyrophosphate-dependent 6-phosphofructose-1-kinase) (PPi-PFK) - Ricinus communis (Castor bean) :: E = L
css|Ctg222.1	(M) :: O24329|O24329_RICCO Hypothetical protein - Ricinus communis (Castor bean) :: Q43557|Q43557_MEDSA Unidentified precursor - Medicago sativa (Alfalfa) :: E = L SP
vv|Ctg1193.1	:: Q9LJL3|PREP1_ARATH Presequence protease 1, chloroplast/mitochondrial precursor (EC 3.4.24.-) (PreP 1) (AtPreP1) (Zinc metalloprotease 1) (AtZnMP1) - Arabidopsis thaliana (Mouse-ear cress) :: Q8VY06|PREP2_ARATH Presequence protease 2, chloroplast/mitochondrial precursor (EC 3.4.24.-) (PreP 2) (AtPreP2) (Zinc metalloprotease 2) (AtZnMP2) - Arabidopsis thaliana (Mouse-ear cress) :: E = L
ws|gi|51580547|gb|CV098383.1|CV098383	(M) :: Q2PYY1|Q2PYY1_SOLTU Protein transport SEC13-like protein - Solanum tuberosum (Potato) :: Q6Z0Y9|Q6Z0Y9_ORYSA Sec13p (Os02g0135800 protein) - Oryza sativa (japonica cultivar-group) :: E = L
cso|Ctg6413.1	(M) :: O24391|O24391_SOLTU Mitochondrial uncoupling protein (UCP protein) - Solanum tuberosum (Potato) :: Q8SA58|Q8SA58_SOLLC Putative uncoupling protein - Solanum lycopersicum (Tomato) (Lycopersicon esculentum) :: E = L
cso|Ctg9048.1	:: Q1A4H1|Q1A4H1_PETHY P-type ATPase - Petunia hybrida (Petunia) :: Q9SWH0|Q9SWH0_NICPL Plasma membrane proton ATPase - Nicotiana plumbaginifolia (Leadwort-leaved tobacco) :: E = L
vv|Ctg4681.1	(M) :: Q9ATW1|Q9ATW1_FRAAN Cinnamyl alcohol dehydrogenase - Fragaria ananassa (Strawberry) :: Q9ZRF1|MTDH_FRAAN Probable mannitol dehydrogenase (EC 1.1.1.255) (NAD-dependent mannitol dehydrogenase) - Fragaria ananassa (Strawberry) :: E = L
vv|Ctg23.1_F=3.1	(LC) (M) :: Q42699|METE_CATRO 5-methyltetrahydropteroyltriglutamate--homocysteine methyltransferase (EC 2.1.1.14) (Vitamin-B12-independent methionine synthase isozyme) (Cobalamin-independent methionine synthase isozyme) - Catharanthus roseus (Rosy periwinkle) (Madagascar periwinkle) :: Q069K2|Q069K2_9SOLA Methionine synthase - Nicotiana suaveolens :: E = L
vv|Ctg13263.1	(M) :: Q9ST36|Q9ST36_PYRPY JPR ORF1 protein - Pyrus pyrifolia (Japanese pear) (Pyrus serotina) :: Q1SIZ4|Q1SIZ4_MEDTR Dihydroorotate dehydrogenase 1 - Medicago truncatula (Barrel medic) :: E = L
vv|Ctg1325.1	:: O81396|O81396_CITLI Aconitase-iron regulated protein 1 - Citrus limon (Lemon) :: Q6YZX6|ACOC_ORYSA Putative aconitate hydratase, cytoplasmic (EC 4.2.1.3) (Citrate hydro-lyase) (Aconitase) - Oryza sativa (Rice) :: E = L
vv|Ctg794.1_F=-3.1	(LC) (M) :: Q9S7C0|Q9S7C0_ARATH Putative heat-shock protein; 37113-40399 (At1g79930/F19K16_11) (F18B13.1 protein) - Arabidopsis thaliana (Mouse-ear cress) :: Q8VZ83|Q8VZ83_ARATH Putative heat-shock protein - Arabidopsis thaliana (Mouse-ear cress) :: E = L
css|Ctg297.1	(M) :: Q2HT34|Q2HT34_MEDTR Fumarylacetoacetase - Medicago truncatula (Barrel medic) :: Q8RW90|Q8RW90_ARATH At1g12050/F12F1_8 - Arabidopsis thaliana (Mouse-ear cress) :: E = L
vv|Ctg471.1_F=1.1	(LC) (M) :: Q6X5R6|Q6X5R6_9SOLA Lipoxygenase (Fragment) - Nicotiana attenuata :: O24370|O24370_SOLTU 13-lipoxygenase (EC 1.13.11.12) - Solanum tuberosum (Potato) :: E = L
vv|Ctg364.1	(M) :: A2Q2V1|A2Q2V1_MEDTR ATP-citrate lyase/succinyl-CoA ligase - Medicago truncatula (Barrel medic) :: Q9FGX1|Q9FGX1_ARATH ATP citrate lyase (ATP-citrate lyase subunit B) - Arabidopsis thaliana (Mouse-ear cress) :: E = L
vv|Ctg1122.1	:: P37900|HSP7M_PEA Heat shock 70 kDa protein, mitochondrial precursor - Pisum sativum (Garden pea) :: Q01899|HSP7M_PHAVU Heat shock 70 kDa protein, mitochondrial precursor - Phaseolus vulgaris (Kidney bean) (French bean) :: E = L
cso|Ctg580.1	(M) :: Q43840|Q43840_SOLTU NADH dehydrogenase (EC 1.6.99.3) - Solanum tuberosum (Potato) :: Q9FNN5|Q9FNN5_ARATH NADH dehydrogenase (At5g08530) - Arabidopsis thaliana (Mouse-ear cress) :: E = L
vv|Ctg992.1	(M) :: Q93Y42|Q93Y42_ARATH Coatomer delta subunit (Delta-coat protein) (Delta-COP) - Arabidopsis thaliana (Mouse-ear cress) :: Q93Y22|Q93Y22_ARATH Coatomer delta subunit (Delta-coat protein) (Delta-COP) - Arabidopsis thaliana (Mouse-ear cress) :: E = L
csp|Ctg260.1	:: Q2V506|Q2V506_9ROSI UDP-glucose pyrophosphorylase - Populus tremula x Populus tremuloides :: Q8W557|Q8W557_9FABA UDP-glucose pyrophosphorylase - Amorpha fruticosa :: E = L
cso|Ctg246.1	(M) :: Q94KU1|Q94KU1_SPIOL Cytosolic 6-phosphogluconate dehydrogenase - Spinacia oleracea (Spinach) :: Q1KUX5|Q1KUX5_9ROSI Hypothetical protein - Cleome spinosa :: E = L
csp|Ctg30.1	(M) :: P26518|G3PC_MAGLI Glyceraldehyde-3-phosphate dehydrogenase, cytosolic (EC 1.2.1.12) - Magnolia liliiflora :: Q9FX54|Q9FX54_ARATH Putative glyceraldehyde-3-phosphate dehydrogenase (At1g13440/F13B4_8) - Arabidopsis thaliana (Mouse-ear cress) :: E = L
vv|Ctg108.1_F=2.1	(LC) (M) :: P31542|CLPAB_SOLLC ATP-dependent Clp protease ATP-binding subunit clpA homolog CD4B, chloroplast precursor - Solanum lycopersicum (Tomato) (Lycopersicon esculentum) :: P31541|CLPAA_SOLLC ATP-dependent Clp protease ATP-binding subunit clpA homolog CD4A, chloroplast precursor - Solanum lycopersicum (Tomato) (Lycopersicon esculentum) :: E = L
vv|Ctg3819.1	:: Q0WX55|Q0WX55_TOBAC Putative quinolinate phosphirobosyltransferase (EC 2.4.2.19) - Nicotiana tabacum (Common tobacco) :: Q9MB29|Q9MB29_TOBAC Quinolinate phosphoribosyltransferase - Nicotiana tabacum (Common tobacco) :: E = L
vv|Ctg3112.1	:: Q1SLQ8|Q1SLQ8_MEDTR Dihydrolipoamide succinyltransferase - Medicago truncatula (Barrel medic) :: Q5M729|OPD23_ARATH Dihydrolipoyllysine-residue acetyltransferase component 3 of pyruvate dehydrogenase complex, mitochondrial precursor (EC 2.3.1.12) (Pyruvate dehydrogenase complex E2 subunit 3) (PDCE2) (E2) (Dihydrolipoamide S-acetyltransferase component 3 of pyruvate dehydrogenase complex) (PDC-…
cso|Ctg2288.1	(M) :: Q38HT0|Q38HT0_SOLTU Proteasome-like protein alpha subunit - Solanum tuberosum (Potato) :: Q3HVM0|Q3HVM0_SOLTU Proteasome alpha subunit-like protein - Solanum tuberosum (Potato) :: E = L
cso|Ctg1231.1	(M) :: Q9XF97|RL4_PRUAR 60S ribosomal protein L4 (L1) - Prunus armeniaca (Apricot) :: Q2PER2|Q2PER2_TRIPR Putative 60S ribosomal protein L1 - Trifolium pratense (Red clover) :: E = L
ws|Ctg910.1	(M) :: Q9M4E8|Q9M4E8_CUCSA Heat shock protein 70 - Cucumis sativus (Cucumber) :: Q03685|BIP5_TOBAC Luminal-binding protein 5 precursor (BiP 5) (78 kDa glucose-regulated protein homolog 5) (GRP 78-5) - Nicotiana tabacum (Common tobacco) :: E = L SP
vv|Ctg570.1	(M) :: Q9M4E8|Q9M4E8_CUCSA Heat shock protein 70 - Cucumis sativus (Cucumber) :: Q03685|BIP5_TOBAC Luminal-binding protein 5 precursor (BiP 5) (78 kDa glucose-regulated protein homolog 5) (GRP 78-5) - Nicotiana tabacum (Common tobacco) :: E = L SP
vv|Ctg1406.1	(M) :: P93338|GAPN_NICPL NADP-dependent glyceraldehyde-3-phosphate dehydrogenase (EC 1.2.1.9) (Non-phosphorylating glyceraldehyde 3-phosphate dehydrogenase) (Glyceraldehyde-3-phosphate dehydrogenase [NADP+]) (Triosephosphate dehydrogenase) - Nicotiana plumbaginifolia (Leadwort-leaved tobacco) :: Q53WX1
vv|gi|71855342|gb|DT004397.1|DT004397	(M) :: Q42560|ACO1_ARATH Aconitate hydratase 1 (EC 4.2.1.3) (Citrate hydro-lyase 1) (Aconitase 1) - Arabidopsis thaliana (Mouse-ear cress) :: P49608|ACOC_CUCMA Aconitate hydratase, cytoplasmic (EC 4.2.1.3) (Citrate hydro-lyase) (Aconitase) - Cucurbita maxima (Pumpkin) (Winter squash) :: E = L
vv|Ctg775.1	(M) :: Q9ZSQ4|PGMC_POPTN Phosphoglucomutase, cytoplasmic (EC 5.4.2.2) (Glucose phosphomutase) (PGM) - Populus tremula (European aspen) :: Q6S3D6|Q6S3D6_9ROSI Cytosolic phosphoglucomutase - Populus tomentosa :: E = L
css|Ctg281.1	:: O65731|RS5_CICAR 40S ribosomal protein S5 (Fragment) - Cicer arietinum (Chickpea) (Garbanzo) :: Q2R4A1|Q2R4A1_ORYSA 40S ribosomal protein S5, putative, expressed (Os11g0482000 protein) - Oryza sativa (japonica cultivar-group) :: E = L
cso|Ctg2577.1	(M) :: Q2PEV9|Q2PEV9_TRIPR Putative galactose kinase - Trifolium pratense (Red clover) :: Q5ZP80|Q5ZP80_PEA Galactokinase (EC 2.7.1.6) - Pisum sativum (Garden pea) :: E = L
vv|Ctg3776.1	:: Q9LST0|Q9LST0_ARATH Aspartyl aminopeptidase (At5g60160/f15l12_20) - Arabidopsis thaliana (Mouse-ear cress) :: Q2QVB4|Q2QVB4_ORYSA Aspartyl aminopeptidase, putative, expressed (Os12g0236500 protein) - Oryza sativa (japonica cultivar-group) :: E = L
cso|Ctg1715.1	(M) :: P54767|DCE_SOLLC Glutamate decarboxylase (EC 4.1.1.15) (GAD) (ERT D1) - Solanum lycopersicum (Tomato) (Lycopersicon esculentum) :: Q9AQU4|Q9AQU4_ORYSA Glutamate decarboxylase (EC 4.1.1.15) (Os08g0465800 protein) - Oryza sativa (japonica cultivar-group) :: E = L
vv|Ctg6630.1	(M) :: Q0WW76|Q0WW76_ARATH Putative thioredoxin reductase (Fragment) - Arabidopsis thaliana (Mouse-ear cress) :: Q39242|TRXB2_ARATH Thioredoxin reductase 2 (EC 1.8.1.9) (NADPH-dependent thioredoxin reductase 2) (NTR 2) - Arabidopsis thaliana (Mouse-ear cress) :: E = L
css|Ctg612.1	(M) :: Q5PNZ9|Q5PNZ9_ARATH At1g22780 - Arabidopsis thaliana (Mouse-ear cress) :: P34788|RS18_ARATH 40S ribosomal protein S18 - Arabidopsis thaliana (Mouse-ear cress) :: E = L
vv|Ctg29.1	(M) :: Q38HS6|Q38HS6_SOLTU Transaldolase-like protein - Solanum tuberosum (Potato) :: O04894|O04894_SOLTU Transaldolase (EC 2.2.1.2) - Solanum tuberosum (Potato) :: E = L
cso|Ctg1196.1	:: Q155L4|Q155L4_HEVBR Cysteine protease - Hevea brasiliensis (Para rubber tree) :: Q2AAC8|Q2AAC8_9ASTR Cysteine proteinase - Platycodon grandiflorus :: E = L
css|Ctg1556.1	(M) :: O04905|UMPK_ARATH Uridylate kinase (EC 2.7.4.-) (UK) (Uridine monophosphate kinase) (UMP kinase) (UMP/CMP kinase) - Arabidopsis thaliana (Mouse-ear cress) :: Q9SE47|Q9SE47_ORYSA UMP/CMP kinase b (EC 2.7.1.48) - Oryza sativa (Rice) :: E = L
cso|Ctg1140.1	(M) :: Q38JH4|Q38JH4_SOLTU 26S proteasome subunit 4-like - Solanum tuberosum (Potato) :: Q2HTA3|Q2HTA3_MEDTR AAA ATPase; 26S proteasome subunit P45 - Medicago truncatula (Barrel medic) :: E = L
vv|Ctg730.1	(M) :: O65744|O65744_CICAR GDP dissociation inhibitor - Cicer arietinum (Chickpea) (Garbanzo) :: O22402|O22402_TOBAC GDP dissociation inhibitor - Nicotiana tabacum (Common tobacco) :: E = L
ws|Ctg992.1	(M) :: Q96558|UGDH_SOYBN UDP-glucose 6-dehydrogenase (EC 1.1.1.22) (UDP-Glc dehydrogenase) (UDP-GlcDH) (UDPGDH) - Glycine max (Soybean) :: A2I9Y0|A2I9Y0_BOENI UGDH - Boehmeria nivea (Chinese grass) :: E = L
ws|Ctg2565.1	(M) :: Q9LIL3|Q9LIL3_ARATH Similarity to unknown protein (Hypothetical protein At3g22850) - Arabidopsis thaliana (Mouse-ear cress) :: Q9FG81|Q9FG81_ARATH Aluminum-induced protein-like - Arabidopsis thaliana (Mouse-ear cress) :: E = L
vv|Ctg98.1	:: Q708X5|Q708X5_CICAR Leucine rich repeat protein precursor - Cicer arietinum (Chickpea) (Garbanzo) :: Q9LT39|Q9LT39_ARATH Polygalacturonase inhibitor-like protein (Hypothetical protein At3g20820) - Arabidopsis thaliana (Mouse-ear cress) :: E = L
vv|Ctg1025.1	(M) :: Q38JJ2|Q38JJ2_SOLTU Disulfide-isomerase-like protein - Solanum tuberosum (Potato) :: Q1T4Z3|Q1T4Z3_MEDTR Thioredoxin domain 2 - Medicago truncatula (Barrel medic) :: E = L SP
css|Ctg628.1	(M) :: Q9M6R4|Q9M6R4_GOSHI Glutathione S-transferase - Gossypium hirsutum (Upland cotton) :: Q9S7M6|Q9S7M6_PAPSO Glutathione S-transferase 2 (EC 2.5.1.18) (Glutathione S-transferase 1) - Papaver somniferum (Opium poppy) :: E = L
ws|Ctg181.1	(M) :: O24076|GBLP_MEDSA Guanine nucleotide-binding protein subunit beta-like protein - Medicago sativa (Alfalfa) :: Q39836|GBLP_SOYBN Guanine nucleotide-binding protein subunit beta-like protein - Glycine max (Soybean) :: E = L
vv|Ctg6660.1	:: Q84V96|Q84V96_LOTCO Aldehyde dehydrogenase 1 precursor (EC 1.2.1.3) - Lotus corniculatus (Bird's-foot trefoil) :: Q1AFF6|Q1AFF6_9MAGN Aldehyde dehydrogenase - Vitis pseudoreticulata :: E = L
cso|Ctg1650.1	:: Q1KUS1|Q1KUS1_9ROSI Hypothetical protein - Cleome spinosa :: Q1KUM7|Q1KUM7_9ROSI Hypothetical protein - Cleome spinosa :: E = L
vv|Ctg1415.1	(M) :: Q7X5X9|Q7X5X9_ORYSA OSJNBa0058G03.7 protein (Os04g0444600 protein) (OSJNBa0027P08.4 protein) - Oryza sativa (japonica cultivar-group) :: Q6XJG4|Q6XJG4_ARATH 26S proteasome subunit RPN6a - Arabidopsis thaliana (Mouse-ear cress) :: E = L
cso|Ctg6606.1	:: Q9ASR4|BCAL2_ARATH Branched-chain-amino-acid aminotransferase-like protein 2 - Arabidopsis thaliana (Mouse-ear cress) :: Q8W0Z7|BCAL1_ARATH Branched-chain-amino-acid aminotransferase-like protein 1 (Atbcat-like) - Arabidopsis thaliana (Mouse-ear cress) :: E = L
vv|Ctg1808.1	:: P34811|EFGC_SOYBN Elongation factor G, chloroplast precursor (EF-G) - Glycine max (Soybean) :: Q1SBU9|Q1SBU9_MEDTR Translation elongation factor G (Elongation factor Tu, domain 2) - Medicago truncatula (Barrel medic) :: E = L
vv|Ctg578.1_F=2.1	(LC) (M) :: Q42908|PMGI_MESCR 2,3-bisphosphoglycerate-independent phosphoglycerate mutase (EC 5.4.2.1) (Phosphoglyceromutase) (BPG-independent PGAM) (PGAM-I) - Mesembryanthemum crystallinum (Common ice plant) :: P35493|PMGI_RICCO 2,3-bisphosphoglycerate-independent phosphoglycerate mutase (EC 5.4.2.1) (Phosphoglyceromutase) (BPG-independent PGAM) (PGAM-I) - Ricinus communis (Castor bean) :: E = L
ws|Ctg1720.1	:: Q1T416|Q1T416_MEDTR SKP1 component (SKP1-like a) - Medicago truncatula (Barrel medic) :: Q1T413|Q1T413_MEDTR SKP1 component (SKP1-like b) - Medicago truncatula (Barrel medic) :: E = L
vv|Ctg1106.1	(M) :: Q45Q23|Q45Q23_NICBE PHB2 - Nicotiana benthamiana :: Q9AXM0|Q9AXM0_BRANA Prohibitin 1-like protein - Brassica napus (Rape) :: E = L
vv|Ctg2142.1	:: Q6TY49|Q6TY49_HYDMC Reductase 1 - Hydrangea macrophylla (Bigleaf hydrangea) :: Q9SQ64|Q9SQ64_PAPSO Putative NADPH-dependent oxidoreductase - Papaver somniferum (Opium poppy) :: E = L
css|gi|110399056|gb|EC965543.1|EC965543	:: Q9SQI8|Q9SQI8_ARATH Dihydrolipoamide S-acetyltransferase (AT3g25860/MPE11_1) - Arabidopsis thaliana (Mouse-ear cress) :: Q9LUA6|Q9LUA6_ARATH Dihydrolipoamide S-acetyltransferase - Arabidopsis thaliana (Mouse-ear cress) :: E = L
cso|Ctg518.1	(M) :: P93570|P93570_SOLTU Chaperonin-60 beta subunit precursor - Solanum tuberosum (Potato) :: P08927|RUBB_PEA RuBisCO large subunit-binding protein subunit beta, chloroplast precursor (60 kDa chaperonin subunit beta) (CPN-60 beta) - Pisum sativum (Garden pea) :: E = L
cso|Ctg455.1	(M) :: O64982|PRS7_PRUPE 26S protease regulatory subunit 7 (26S proteasome subunit 7) (26S proteasome AAA-ATPase subunit RPT1) (Regulatory particle triple-A ATPase subunit 1) - Prunus persica (Peach) :: Q0DDX2|Q0DDX2_ORYSA Os06g0192600 protein - Oryza sativa (japonica cultivar-group) :: E = L
vv|Ctg189.1_F=2.1	(LC) (M) :: Q1STD4|Q1STD4_MEDTR RNA-binding region RNP-1 (RNA recognition motif) - Medicago truncatula (Barrel medic) :: Q9M549|Q9M549_CUCSA Poly(A)-binding protein - Cucumis sativus (Cucumber) :: E = L
vv|Ctg280.1	(M) :: Q9AUD8|Q9AUD8_PSIGU Fatty acid hydroperoxide lyase - Psidium guajava (Guava) :: Q84V86|Q84V86_CITSI Fatty acid hydroperoxide lyase - Citrus sinensis (Sweet orange) :: E = L
cso|gi|122690718|gb|EC956676.1|EC956676	:: Q654L9|Q654L9_ORYSA Putative dihydrolipoamide S-acetyltransferase (Os06g0499900 protein) - Oryza sativa (japonica cultivar-group) :: Q0WQF7|OPD21_ARATH Dihydrolipoyllysine-residue acetyltransferase component 1 of pyruvate dehydrogenase complex, mitochondrial precursor (EC 2.3.1.12) (Pyruvate dehydrogenase complex E2 subunit 1) (PDCE2) (E2) (Dihydrolipoamide S-acetyltransferase component 1 of p…
vv|Ctg238.1	:: Q1I1D9|Q1I1D9_CITSI Pyruvate decarboxylase - Citrus sinensis (Sweet orange) :: P51850|PDC1_PEA Pyruvate decarboxylase isozyme 1 (EC 4.1.1.1) (PDC) - Pisum sativum (Garden pea) :: E = L
vv|Ctg1254.1	(M) :: Q944G0|Q944G0_HEVBR Mevalonate disphosphate decarboxylase - Hevea brasiliensis (Para rubber tree) :: Q8LAR8|Q8LAR8_ARATH Diphosphomevalonate decarboxylase-like protein - Arabidopsis thaliana (Mouse-ear cress) :: E = L
vv|Ctg1637.1	(M) :: Q0PGG3|Q0PGG3_GOSHI Vacuolar H+-ATPase subunit C - Gossypium hirsutum (Upland cotton) :: Q9SDS7|VATC_ARATH Vacuolar ATP synthase subunit C (EC 3.6.3.14) (V-ATPase C subunit) (Vacuolar proton pump C subunit) - Arabidopsis thaliana (Mouse-ear cress) :: E = L
vv|Ctg115.1	(M) :: Q39659|MFPA_CUCSA Glyoxysomal fatty acid beta-oxidation multifunctional protein MFP-a [Includes: Enoyl-CoA hydratase (EC 4.2.1.17); 3-2-trans-enoyl-CoA isomerase (EC 5.3.3.8); 3-hydroxybutyryl-CoA epimerase (EC 5.1.2.3); 3-hydroxyacyl-CoA dehydrogenase (EC 1.1.1.35)] - Cucumis sativus (Cucumber) :: Q9ZPI5
vv|Ctg3914.1	:: Q94JQ3|Q94JQ3_ARATH AT4g32520/F8B4_220 - Arabidopsis thaliana (Mouse-ear cress) :: Q9SUU0|Q9SUU0_ARATH Glycine hydroxymethyltransferase (EC 2.1.2.1)-like protein - Arabidopsis thaliana (Mouse-ear cress) :: E = L
vv|Ctg766.1	(M) :: Q05046|CH62_CUCMA Chaperonin CPN60-2, mitochondrial precursor (HSP60-2) - Cucurbita maxima (Pumpkin) (Winter squash) :: Q05045|CH61_CUCMA Chaperonin CPN60-1, mitochondrial precursor (HSP60-1) - Cucurbita maxima (Pumpkin) (Winter squash) :: E = L
vv|Ctg4291.1	(M) :: Q1T4K0|Q1T4K0_MEDTR Aldehyde dehydrogenase; Carbamoyl-phosphate synthase L chain, ATP-binding - Medicago truncatula (Barrel medic) :: Q40255|ALDH_LINUS Probable aldehyde dehydrogenase (EC 1.2.1.3) (Flax-inducible sequence 1) - Linum usitatissimum (Flax) (Linseed) :: E = L
vv|Ctg965.1	(M) :: Q45Q24|Q45Q24_NICBE PHB1 - Nicotiana benthamiana :: O04361|O04361_TOBAC Prohibitin - Nicotiana tabacum (Common tobacco) :: E = L SP
vv|Ctg2017.1	(M) :: O80798|O80798_ARATH T8F5.4 protein (At1g65270) (Expressed protein) - Arabidopsis thaliana (Mouse-ear cress) :: Q8L9F2|Q8L9F2_ARATH Hypothetical protein - Arabidopsis thaliana (Mouse-ear cress) :: E = L SP
vv|Ctg3384.1	(M) :: Q9T082|Q9T082_ARATH Hypothetical protein AT4g27580 - Arabidopsis thaliana (Mouse-ear cress) :: Q93VP9|Q93VP9_ARATH Hypothetical protein At4g27585 (Stomatin-like protein) - Arabidopsis thaliana (Mouse-ear cress) :: E = L
vv|Ctg4762.1	:: P26563|AATM_LUPAN Aspartate aminotransferase-P2, mitochondrial precursor (EC 2.6.1.1) (Transaminase A) (Fragment) - Lupinus angustifolius (Narrow-leaved blue lupin) :: Q2XTE6|Q2XTE6_SOLTU Aspartate aminotransferase-like - Solanum tuberosum (Potato) :: E = L
cso|Ctg644.1	(M) :: Q8LA49|Q8LA49_ARATH Globulin-like protein - Arabidopsis thaliana (Mouse-ear cress) :: Q9LQQ3|Q9LQQ3_ARATH F24B9.13 protein (At1g07750/F24B9_13) (Putative globulin protein) - Arabidopsis thaliana (Mouse-ear cress) :: E = L
vv|Ctg1625.1	(M) :: O48906|O48906_MEDSA Malate dehydrogenase precursor (EC 1.1.1.37) - Medicago sativa (Alfalfa) :: Q9XQP4|Q9XQP4_TOBAC NAD-malate dehydrogenase precursor (EC 1.1.1.37) - Nicotiana tabacum (Common tobacco) :: E = L
cso|Ctg658.1	(M) :: Q1RSM6|Q1RSM6_MEDTR AAA ATPase; 26S proteasome subunit P45 - Medicago truncatula (Barrel medic) :: Q9SEI2|Q9SEI2_ARATH 26S proteasome AAA-ATPase subunit RPT5a - Arabidopsis thaliana (Mouse-ear cress) :: E = L
vv|Ctg646.1	(M) :: Q94KE3|Q94KE3_ARATH AT3g52990/F8J2_160 (Putative pyruvate kinase) - Arabidopsis thaliana (Mouse-ear cress) :: Q2RAK2|Q2RAK2_ORYSA Pyruvate kinase family protein, expressed (Os11g0148500 protein) - Oryza sativa (japonica cultivar-group) :: E = L
vvfl|gi|59805048|gb|AAX08108.	(M) :: Q3L1D0|Q3L1D0_VITVI Heat shock protein 101 - Vitis vinifera (Grape) :: Q9ZT13|Q9ZT13_TOBAC 101 kDa heat shock protein - Nicotiana tabacum (Common tobacco) :: E = L
cso|Ctg4593.1	(M) :: Q93VH5|Q93VH5_ARATH AT5g10730/MAJ23_90 (Hypothetical protein AT5g10730) (Hypothetical protein) - Arabidopsis thaliana (Mouse-ear cress) :: Q9FT59|Q9FT59_ARATH Hypothetical protein AT5g10730 - Arabidopsis thaliana (Mouse-ear cress) :: E = L
vv|Ctg2320.1	(M) :: Q93XJ6|Q93XJ6_VITVI Glutamine synthetase (EC 6.3.1.2) - Vitis vinifera (Grape) :: P32289|GLNA_VIGAC Glutamine synthetase nodule isozyme (EC 6.3.1.2) (Glutamate--ammonia ligase) (GS) - Vigna aconitifolia (Mothbean) :: E = L
vvfl|gi|84620126|gb|ABC59316.	(M) :: Q09VU3|Q09VU3_VITVI Phospholipase D alpha - Vitis vinifera (Grape) :: Q41142|PLDA1_RICCO Phospholipase D alpha 1 precursor (EC 3.1.4.4) (PLD 1) (Choline phosphatase 1) (Phosphatidylcholine-hydrolyzing phospholipase D 1) - Ricinus communis (Castor bean) :: E = L
ws|Ctg1652.1	(M) :: Q8S945|Q8S945_BRACM NDPK III - Brassica campestris (Field mustard) :: Q2KK37|Q2KK37_THLCA Putative nucleoside diphosphate kinase III - Thlaspi caerulescens (Alpine penny-cress) (Thlaspi calaminare) :: E = L
ws|Ctg509.1	(M) :: O48645|O48645_SOLLC CLB1 - Solanum lycopersicum (Tomato) (Lycopersicon esculentum) :: Q9LEX1|Q9LEX1_ARATH CaLB protein (At3g61050) - Arabidopsis thaliana (Mouse-ear cress) :: E = L SP
vv|gi|56408607|gb|CX016859.1|CX016859	:: Q9FX54|Q9FX54_ARATH Putative glyceraldehyde-3-phosphate dehydrogenase (At1g13440/F13B4_8) - Arabidopsis thaliana (Mouse-ear cress) :: Q9XG67|Q9XG67_TOBAC Glyceraldehyde-3-phosphate dehydrogenase (EC 1.2.1.12) - Nicotiana tabacum (Common tobacco) :: E = L
css|Ctg1125.1	(M) :: Q93VI4|Q93VI4_ARATH Hypothetical protein At5g51120 (AT5g51120/MWD22_6) - Arabidopsis thaliana (Mouse-ear cress) :: Q8LG48|Q8LG48_ARATH Contains similarity to poly(A)-binding protein II - Arabidopsis thaliana (Mouse-ear cress) :: E = L
csb|gi|30300500|gb|CB977294.1|CB977294	(M) :: Q9SAK4|SSDH_ARATH Succinate semialdehyde dehydrogenase, mitochondrial precursor (EC 1.2.1.24) (At-SSADH1) (NAD(+)-dependent succinic semialdehyde dehydrogenase) (Aldehyde dehydrogenase 5F1) - Arabidopsis thaliana (Mouse-ear cress) :: Q0E3I0|Q0E3I0_ORYSA Os02g0173900 protein - Oryza sativa (japonica cultivar-group) :: E = L
vv|Ctg12605.1	:: Q8LAF8|Q8LAF8_ARATH Fatty acid elongase-like protein (Cer2-like) - Arabidopsis thaliana (Mouse-ear cress) :: Q9LIS1|Q9LIS1_ARATH Fatty acid elongase-like protein (At3g23840) - Arabidopsis thaliana (Mouse-ear cress) :: E = L
ws|Ctg150.1	(M) :: O22518|RSSA_SOYBN 40S ribosomal protein SA (p40) - Glycine max (Soybean) :: O80377|RSSA_DAUCA 40S ribosomal protein SA (p40) - Daucus carota (Carrot) :: E = L
cso|Ctg1151.1	(M) :: Q0D568|Q0D568_ORYSA Os07g0577700 protein - Oryza sativa (japonica cultivar-group) :: Q6ZL94|SUCA_ORYSA Probable succinyl-CoA ligase [GDP-forming] subunit alpha, mitochondrial precursor (EC 6.2.1.4) (Succinyl-CoA synthetase subunit alpha) (SCS-alpha) - Oryza sativa (Rice) :: E = L
css|gi|110397327|gb|EC963058.1|EC963058	:: Q6Z6E3|Q6Z6E3_ORYSA Hypothetical protein P0544H11.15 (Os02g0204000 protein) - Oryza sativa (japonica cultivar-group) :: Q9LSM3|Q9LSM3_ARATH Genomic DNA, chromosome 5, TAC clone:K21L13 (Hypothetical protein At5g65520) (Hypothetical protein At5g65520/K21L13_2) - Arabidopsis thaliana (Mouse-ear cress) :: E = L
csp|Ctg867.1	(M) :: Q1SLE0|Q1SLE0_MEDTR Ribosomal protein S5, bacterial and organelle form - Medicago truncatula (Barrel medic) :: Q84M35|Q84M35_ORYSA Putative 40S ribosomal protein S2 (Os03g0807800 protein) (40S ribosomal protein S2, putative, expressed) - Oryza sativa (japonica cultivar-group) :: E = L
vv|Ctg2921.1	:: Q8GZD8|Q8GZD8_SOLLC Neutral leucine aminopeptidase preprotein precursor (EC 3.4.11.1) - Solanum lycopersicum (Tomato) (Lycopersicon esculentum) :: Q42876|AMPL2_SOLLC Leucine aminopeptidase 2, chloroplast precursor (EC 3.4.11.1) (LAP 2) (Leucyl aminopeptidase 2) (Proline aminopeptidase 2) (EC 3.4.11.5) (Prolyl aminopeptidase 2) - Solanum lycopersicum (Tomato) (Lycopersicon esculentum) :: E = L
vv|Ctg4897.1	:: Q5VSV8|Q5VSV8_ORYSA OSJNBa0009P12.18 protein - Oryza sativa (Rice) :: Q01HH4|Q01HH4_ORYSA OSIGBa0142I02-OSIGBa0101B20.15 protein - Oryza sativa (Rice) :: E = L
vv|Ctg1729.1	(M) :: O80816|O80816_ARATH T8F5.23 protein - Arabidopsis thaliana (Mouse-ear cress) :: Q8LDZ6|Q8LDZ6_ARATH Similar to gb|Z84386 anthranilate N-hydroxycinnamoyl/benzoyltransferase from Dianthus caryophyllus - Arabidopsis thaliana (Mouse-ear cress) :: E = L
vv|Ctg3476.1	(M) :: Q9SK66|Q9SK66_ARATH Putative NADH-ubiquinone oxireductase (Hypothetical protein) - Arabidopsis thaliana (Mouse-ear cress) :: Q6K6A4|Q6K6A4_ORYSA Putative NADH dehydrogenase (Os02g0816800 protein) - Oryza sativa (japonica cultivar-group) :: E = L
vv|WIN112.C21_A11	:: Q9M997|Q9M997_ARATH F27J15.26 (Hypothetical protein F27K7.14) - Arabidopsis thaliana (Mouse-ear cress) :: Q5ZD97|Q5ZD97_ORYSA Hypothetical protein P0681B11.44 - Oryza sativa (japonica cultivar-group) :: E = L
css|Ctg1358.1	(M) :: Q3E953|Q3E953_ARATH Protein At5g25450 - Arabidopsis thaliana (Mouse-ear cress) :: P48502|UCR6_SOLTU Ubiquinol-cytochrome c reductase complex 14 kDa protein (EC 1.10.2.2) (CR14) - Solanum tuberosum (Potato) :: E = L
vv|Ctg5037.1	(M) :: Q1SI14|Q1SI14_MEDTR Aspartyl-tRNA synthetase, class IIb; tRNA synthetase, class II (D, K and N) - Medicago truncatula (Barrel medic) :: Q9M084|Q9M084_ARATH Aspartate--tRNA ligase-like protein - Arabidopsis thaliana (Mouse-ear cress) :: E = L
cso|Ctg1810.1	(M) :: Q1SYF3|Q1SYF3_MEDTR Inorganic pyrophosphatase - Medicago truncatula (Barrel medic) :: Q9LXC9|IPYR1_ARATH Soluble inorganic pyrophosphatase 1, chloroplast precursor (EC 3.6.1.1) (Pyrophosphate phospho-hydrolase 1) (PPase 1) (Chloroplast inorganic pyrophosphatase 1) - Arabidopsis thaliana (Mouse-ear cress) :: E = L
vv|Ctg633.1	(M) :: Q2PF01|Q2PF01_TRIPR Putative cytosolic factor - Trifolium pratense (Red clover) :: Q2Q0V7|Q2Q0V7_CUCPE Patellin 1 - Cucurbita pepo (Vegetable marrow) (Summer squash) :: E = L
vv|Ctg3287.1	(M) :: O82790|O82790_ARATH Expressed protein (Hypothetical protein At2g45990) - Arabidopsis thaliana (Mouse-ear cress) :: Q1SMU5|Q1SMU5_MEDTR Hypothetical protein - Medicago truncatula (Barrel medic) :: E = L
vv|Ctg1738.1	:: P09469|VATA_DAUCA Vacuolar ATP synthase catalytic subunit A (EC 3.6.3.14) (V-ATPase subunit A) (Vacuolar proton pump subunit alpha) (V-ATPase 69 kDa subunit) - Daucus carota (Carrot) :: Q9SM09|VATA_CITUN Vacuolar ATP synthase catalytic subunit A (EC 3.6.3.14) (V-ATPase subunit A) (Vacuolar proton pump subunit alpha) (V-ATPase 69 kDa subunit) - Citrus unshiu (Satsuma orange) :: E = L
cso|Ctg2016.1	(M) :: P28734|AATC_DAUCA Aspartate aminotransferase, cytoplasmic (EC 2.6.1.1) (Transaminase A) - Daucus carota (Carrot) :: Q0JJ47|Q0JJ47_ORYSA Os01g0760600 protein - Oryza sativa (japonica cultivar-group) :: E = L
ws|Ctg515.1	(M) :: Q9ZQY2|Q9ZQY2_MAIZE Pyruvate dehydrogenase E1 beta subunit isoform 2 (EC 1.2.4.1) - Zea mays (Maize) :: Q6Z1G7|Q6Z1G7_ORYSA Putative pyruvate dehydrogenase E1 beta subunit isoform 1 protein (Os08g0536000 protein) - Oryza sativa (japonica cultivar-group) :: E = L
vv|Ctg2423.1	:: Q93YZ7|Q93YZ7_ARATH At2g31810/F20M17.15 - Arabidopsis thaliana (Mouse-ear cress) :: Q3E6W5|Q3E6W5_ARATH Protein At2g31810 - Arabidopsis thaliana (Mouse-ear cress) :: E = L
ws|Ctg4.1	(M) :: Q9FS43|Q9FS43_VITVI Pathogenesis-related protein 10 - Vitis vinifera (Grape) :: Q9FS42|Q9FS42_VITVI Pathogenesis-related protein 10 - Vitis vinifera (Grape) :: E = L
vvfl|gi|28629126|gb|AAO49473.	(M) :: Q84U32|Q84U32_VITVI Putative serine/threonine kinase - Vitis vinifera (Grape) :: Q94AZ4|Q94AZ4_ARATH At1g12310/F5O11_2 - Arabidopsis thaliana (Mouse-ear cress) :: E = L
cso|Ctg3600.1	(M) :: Q0DWH1|Q0DWH1_ORYSA Os02g0815500 protein - Oryza sativa (japonica cultivar-group) :: P93436|ADHX_ORYSA Alcohol dehydrogenase class 3 (EC 1.1.1.1) (Alcohol dehydrogenase class III) (S-(hydroxymethyl)glutathione dehydrogenase) (EC 1.1.1.284) (Glutathione-dependent formaldehyde dehydrogenase) (FDH) (FALDH) (GSH-FDH) - Oryza sativa (Rice) :: E = L
css|gi|110401960|gb|EC968588.1|EC968588	(M) :: Q9SYV0|Q9SYV0_SOLLC 17.6 kD class I small heat shock protein (Type I small heat shock protein 17.6 kDa isoform) - Solanum lycopersicum (Tomato) (Lycopersicon esculentum) :: Q9SYU8|Q9SYU8_SOLLC 17.7 kD class I small heat shock protein (Type I small heat shock protein 17.7 kDa I2I isoform) - Solanum lycopersicum (Tomato) (Lycopersicon esculentum) :: E = L
vv|Ctg511.1	(M) :: Q9LKA4|Q9LKA4_ARATH Similarity to RNA-binding protein (Putative RNA-binding protein) - Arabidopsis thaliana (Mouse-ear cress) :: Q5ZDX8|Q5ZDX8_ORYSA Heterogeneous nuclear ribonucleoprotein A2/B1-like (Os01g0614500 protein) - Oryza sativa (japonica cultivar-group) :: E = L
vv|Ctg2710.1	:: Q65XW4|Q65XW4_ORYSA Putative 3-beta hydroxysteroid dehydrogenase/isomerase (Os05g0110300 protein) - Oryza sativa (japonica cultivar-group) :: Q94HJ5|Q94HJ5_ORYSA Putative 3-beta hydroxysteroid dehydrogenase/isomerase protein - Oryza sativa (Rice) :: E = L
vv|Ctg2727.1	:: Q9C8G5|Q9C8G5_ARATH Hypothetical protein T4K22.4 (Hypothetical protein At1g30360) - Arabidopsis thaliana (Mouse-ear cress) :: Q94II2|Q94II2_ARATH ERD4 protein (Fragment) - Arabidopsis thaliana (Mouse-ear cress) :: E = L
ws|Ctg1259.1	:: Q0WUV8|Q0WUV8_ARATH Mitochondrial elongation factor Tu - Arabidopsis thaliana (Mouse-ear cress) :: Q9ZT91|EFTM_ARATH Elongation factor Tu, mitochondrial precursor - Arabidopsis thaliana (Mouse-ear cress) :: E = L
cso|Ctg475.1	(M) :: A2TJV6|A2TJV6_CUCSA Chloroplast HSP70 - Cucumis sativus (Cucumber) :: O50036|O50036_SPIOL Heat shock 70 protein - Spinacia oleracea (Spinach) :: E = L
csp|Ctg185.1_F=1.1	(LC) (M) :: Q8VWQ0|Q8VWQ0_GOSHI Putative serine carboxypeptidase - Gossypium hirsutum (Upland cotton) :: Q8L6A7|Q8L6A7_THECC Carboxypeptidase type III - Theobroma cacao (Cacao) (Cocoa) :: E = L SP
ws|Ctg221.1	(M) :: Q8S4X2|Q8S4X2_PEA Ribulose-5-phosphate-3-epimerase - Pisum sativum (Garden pea) :: Q43157|RPE_SPIOL Ribulose-phosphate 3-epimerase, chloroplast precursor (EC 5.1.3.1) (Pentose-5-phosphate 3-epimerase) (PPE) (RPE) (R5P3E) - Spinacia oleracea (Spinach) :: E = L
css|gi|110401562|gb|EC968175.1|EC968175	(M) :: Q39819|Q39819_SOYBN Hsp22.3 - Glycine max (Soybean) :: Q41218|Q41218_SOLTU Small heat-shock protein homolog protein - Solanum tuberosum (Potato) :: E = L SP
vv|Ctg1672.1	(M) :: Q1RVE5|Q1RVE5_MEDTR Ubiquitin family, putative - Medicago truncatula (Barrel medic) :: Q9SII8|Q9SII8_ARATH Putative ubiquitin protein - Arabidopsis thaliana (Mouse-ear cress) :: E = L
vv|Ctg5902.1	(M) :: Q01899|HSP7M_PHAVU Heat shock 70 kDa protein, mitochondrial precursor - Phaseolus vulgaris (Kidney bean) (French bean) :: P37900|HSP7M_PEA Heat shock 70 kDa protein, mitochondrial precursor - Pisum sativum (Garden pea) :: E = L
css|Ctg362.1	(M) :: Q39929|Q39929_HELAN 18.6 kDa heat-shock protein - Helianthus annuus (Common sunflower) :: Q40867|Q40867_PENAM Heat shock protein 17.9 - Pennisetum americanum (Pearl millet) :: E = L
vv|Ctg1375.1	(M) :: Q9SZ83|Y4967_ARATH Probable oxidoreductase At4g09670 (EC 1.-.-.-) - Arabidopsis thaliana (Mouse-ear cress) :: Q39684|Q39684_DAUCA AX110P - Daucus carota (Carrot) :: E = L
cso|Ctg1334.1	(M) :: Q9LNB6|Q9LNB6_ARATH F5O11.2 (At1g12270/F5O11_1) - Arabidopsis thaliana (Mouse-ear cress) :: Q9STH1|Q9STH1_ARATH Stress-induced protein sti1-like protein - Arabidopsis thaliana (Mouse-ear cress) :: E = L
cso|Ctg392.1	(M) :: Q8L470|Q8L470_SOLLC Small heat shock protein - Solanum lycopersicum (Tomato) (Lycopersicon esculentum) :: Q8L7T2|Q8L7T2_SOLLC Small heat shock protein - Solanum lycopersicum (Tomato) (Lycopersicon esculentum) :: E = L
vv|Ctg5305.1	(M) :: Q5WMY1|Q5WMY1_ORYSA Hypothetical protein P0431G05.7 (Os05g0155300 protein) - Oryza sativa (japonica cultivar-group) :: Q9LIG6|NIFU4_ARATH NifU-like protein 4, mitochondrial precursor (AtNfu4) (AtNfu-III) - Arabidopsis thaliana (Mouse-ear cress) :: E = L
csp|Ctg23.1	(M) :: Q9LEJ0|ENO1_HEVBR Enolase 1 (EC 4.2.1.11) (2-phosphoglycerate dehydratase 1) (2-phospho-D-glycerate hydro-lyase 1) (Allergen Hev b 9) - Hevea brasiliensis (Para rubber tree) :: Q9LEI9|ENO2_HEVBR Enolase 2 (EC 4.2.1.11) (2-phosphoglycerate dehydratase 2) (2-phospho-D-glycerate hydro-lyase 2) (Allergen Hev b 9) - Hevea brasiliensis (Para rubber tree) :: E = L
cso|Ctg901.1	(M) :: Q8GT30|Q8GT30_SOLLC Dihydrolipoamide dehydrogenase (EC 1.8.1.4) - Solanum lycopersicum (Tomato) (Lycopersicon esculentum) :: Q93WQ1|Q93WQ1_9ROSI Dihydrolipoamide dehydrogenase (EC 1.8.1.4) - Bruguiera gymnorhiza :: E = L
vv|Ctg3572.1	(M) :: Q38M62|Q38M62_SOLTU Hypothetical protein - Solanum tuberosum (Potato) :: Q6EUK2|Q6EUK2_ORYSA Putative U2 snRNP protein A' (Os02g0234800 protein) - Oryza sativa (japonica cultivar-group) :: E = L
cso|Ctg1415.1	(M) :: Q15KG6|Q15KG6_SALMI Putative hydroxyphenylpyruvate reductase - Salvia miltiorrhiza (Chinese sage) :: Q65CJ7|Q65CJ7_SOLSC Hydroxyphenylpyruvate reductase (HPPR) (EC 1.1.1.237) - Solenostemon scutellarioides (Coleus) (Coleus blumei) :: E = L
csp|Ctg174.1	(M) :: P41379|IF4A2_NICPL Eukaryotic initiation factor 4A-2 (EC 3.6.1.-) (ATP-dependent RNA helicase eIF4A-2) (eIF-4A-2) - Nicotiana plumbaginifolia (Leadwort-leaved tobacco) :: P41381|IF4A8_TOBAC Eukaryotic initiation factor 4A-8 (EC 3.6.1.-) (ATP-dependent RNA helicase eIF4A-8) (eIF-4A-8) - Nicotiana tabacum (Common tobacco) :: E = L
ws|gi|51579149|gb|CV096985.1|CV096985	:: Q9FNR1|Q9FNR1_ARATH Similarity to RNA binding protein (AT5g61030/maf19_30) - Arabidopsis thaliana (Mouse-ear cress) :: Q2QQ97|Q2QQ97_ORYSA RNA recognition motif family protein, expressed (Os12g0502200 protein) - Oryza sativa (japonica cultivar-group) :: E = L
vv|Ctg704.1	(M) :: Q1S6T1|Q1S6T1_MEDTR AAA ATPase, central region; 26S proteasome subunit P45 - Medicago truncatula (Barrel medic) :: Q5PNS4|Q5PNS4_ARATH At5g58290 - Arabidopsis thaliana (Mouse-ear cress) :: E = L
vv|Ctg6219.1	:: Q9LUB2|Q9LUB2_ARATH Indole-3-glycerol phosphate synthase (AT5g48220/MIF21_11) - Arabidopsis thaliana (Mouse-ear cress) :: Q1EBW5|Q1EBW5_ARATH At2g04400 - Arabidopsis thaliana (Mouse-ear cress) :: E = L
cso|Ctg1126.1	(M) :: Q5CZ53|Q5CZ53_SOLTU Pom30 protein - Solanum tuberosum (Potato) :: Q38HV8|Q38HV8_SOLTU POM30-like protein - Solanum tuberosum (Potato) :: E = L
csp|Ctg708.1	(M) :: Q1RTV1|Q1RTV1_MEDTR Hypothetical protein - Medicago truncatula (Barrel medic) :: Q9SJ12|ATP7_ARATH Probable ATP synthase 24 kDa subunit, mitochondrial precursor (EC 3.6.3.14) - Arabidopsis thaliana (Mouse-ear cress) :: E = L
vv|Ctg2722.1	(M) :: P41380|IF4A3_NICPL Eukaryotic initiation factor 4A-3 (EC 3.6.1.-) (ATP-dependent RNA helicase eIF4A-3) (eIF-4A-3) - Nicotiana plumbaginifolia (Leadwort-leaved tobacco) :: Q5VNM3|Q5VNM3_ORYSA Putative nicotiana eukaryotic translation initiation factor 4A (Os01g0639100 protein) - Oryza sativa (japonica cultivar-group) :: E = L
cso|Ctg1892.1	(M) :: Q5PXN9|Q5PXN9_SESPO Salt tolerance protein - Sesuvium portulacastrum (Shoreline sea purslane) :: O80576|O80576_ARATH Similar to late embryogenesis abundant proteins (At2g44060) - Arabidopsis thaliana (Mouse-ear cress) :: E = L
vv|Ctg1730.1	(M) :: Q9ZW12|Q9ZW12_ARATH Putative tropinone reductase - Arabidopsis thaliana (Mouse-ear cress) :: Q84W78|Q84W78_ARATH Putative tropinone reductase (Fragment) - Arabidopsis thaliana (Mouse-ear cress) :: E = L
cso|Ctg1795.1	(M) :: Q9SA52|Q9SA52_ARATH T31J12.6 protein (Putative RNA-binding protein) (At1g09340/T31J12_6) (At1g09340) - Arabidopsis thaliana (Mouse-ear cress) :: Q8LAU2|Q8LAU2_ARATH Putative RNA-binding protein - Arabidopsis thaliana (Mouse-ear cress) :: E = L
vv|Ctg3155.1	(M) :: P34795|G6PI_ARATH Glucose-6-phosphate isomerase, cytosolic (EC 5.3.1.9) (GPI) (Phosphoglucose isomerase) (PGI) (Phosphohexose isomerase) (PHI) - Arabidopsis thaliana (Mouse-ear cress) :: Q9FXM5|G6PI_ARAGE Glucose-6-phosphate isomerase, cytosolic (EC 5.3.1.9) (GPI) (Phosphoglucose isomerase) (PGI) (Phosphohexose isomerase) (PHI) - Arabis gemmifera :: E = L
vv|Ctg836.1	(M) :: Q1AFF6|Q1AFF6_9MAGN Aldehyde dehydrogenase - Vitis pseudoreticulata :: Q1AFF3|Q1AFF3_9MAGN Aldehyde dehydrogenase - Vitis pseudoreticulata :: E = L SP
vv|Ctg2276.1	:: Q9ZP04|Q9ZP04_TROMA Alpha-D-xylosidase precursor - Tropaeolum majus (Common nasturtium) :: Q9LEC9|Q9LEC9_SOLTU Alpha-glucosidase (EC 3.2.1.20) - Solanum tuberosum (Potato) :: E = L
vv|Ctg366.1	(M) :: Q9FUM1|EF1G_PRUAV Elongation factor 1-gamma (EF-1-gamma) (eEF-1B gamma) - Prunus avium (Cherry) :: Q6YW46|EF1G2_ORYSA Elongation factor 1-gamma 2 (EF-1-gamma 2) (eEF-1B gamma 2) - Oryza sativa (Rice) :: E = L
vvfl|gi|1839578|gb|AAB47171.	(M) :: Q9S944|Q9S944_VITVI Vacuolar invertase 1, GIN1 - Vitis vinifera (Grape) :: P80065|INVB_DAUCA Beta-fructofuranosidase, soluble isoenzyme I precursor (EC 3.2.1.26) (Sucrose hydrolase) (Invertase) (Saccharase) - Daucus carota (Carrot) :: E = L
csp|Ctg168.1	(M) :: P20363|TBA3_ARATH Tubulin alpha-3/alpha-5 chain - Arabidopsis thaliana (Mouse-ear cress) :: Q0PVB0|Q0PVB0_ORYSA Alpha-tubulin (Os07g0574800 protein) - Oryza sativa (japonica cultivar-group) :: E = L
ws|Ctg764.1	(M) :: Q9LUG8|Q9LUG8_ARATH Similarity to endo-1 (AT3g23600/MDB19_9) (Contains similarity to endo-1,3-1,4-beta-D-glucanase) - Arabidopsis thaliana (Mouse-ear cress) :: Q2V3T4|Q2V3T4_ARATH Protein At3g23600 - Arabidopsis thaliana (Mouse-ear cress) :: E = L
vv|Ctg332.1	(M) :: Q944K2|Q944K2_ARATH AT5g66680/MSN2_7 (Putative dolichyl-di-phosphooligosaccharide glycotransferase) (Oligosaccharyltransferase) - Arabidopsis thaliana (Mouse-ear cress) :: Q94CD6|Q94CD6_ARATH Putative dolichyl-di-phosphooligosaccharide-protein glycotransferase - Arabidopsis thaliana (Mouse-ear cress) :: E = L SP
css|Ctg1364.1	(M) :: Q700A6|Q700A6_CICAR Putative lipid transfer protein GPI-anchored - Cicer arietinum (Chickpea) (Garbanzo) :: Q9C7F7|UGPI5_ARATH Uncharacterized GPI-anchored protein At1g27950 precursor - Arabidopsis thaliana (Mouse-ear cress) :: E = L SP
vv|Ctg5587.1	:: Q8W4R0|Q8W4R0_ARATH AT5g17530/K10A8_10 - Arabidopsis thaliana (Mouse-ear cress) :: Q9LF71|Q9LF71_ARATH Phosphoglucomutase-like protein - Arabidopsis thaliana (Mouse-ear cress) :: E = L
csp|WIN0418.C21_A14	:: Q94KS2|Q94KS2_PHAVU TGF-beta receptor-interacting protein 1 - Phaseolus vulgaris (Kidney bean) (French bean) :: Q0WVZ3|Q0WVZ3_ARATH Eukaryotic translation initiation factor 3 delta subunit - Arabidopsis thaliana (Mouse-ear cress) :: E = L
vvfl|gi|52082696|gb|AAU25941.	(M) :: Q645H4|Q645H4_VITVI Cytochrome b (EC 1.10.2.2) - Vitis vinifera (Grape) :: Q6YSL7|Q6YSL7_BRANA Apocytochrome b - Brassica napus (Rape) :: E = L
cso|Ctg463.1	(M) :: Q6W2J5|Q6W2J5_LOTJA VDAC1.1 - Lotus japonicus :: Q4PKP6|Q4PKP6_PHACN Mitochrondrial voltage-dependent anion-selective channel - Phaseolus coccineus (Scarlet runner bean) :: E = L
vv|Ctg161.1_F=1.2	(LC) (M) :: Q1STD4|Q1STD4_MEDTR RNA-binding region RNP-1 (RNA recognition motif) - Medicago truncatula (Barrel medic) :: Q9M549|Q9M549_CUCSA Poly(A)-binding protein - Cucumis sativus (Cucumber) :: E = L
vv|Ctg211.1	(M) :: Q93YG1|Q93YG1_MESCR Monodehydroascorbate reductase - Mesembryanthemum crystallinum (Common ice plant) :: Q0GA76|Q0GA76_9CARY Monodehydroascorbate reductase - Rheum australe :: E = L
cso|Ctg540.1	(M) :: A1YQJ3|A1YQJ3_ORYSA Enolase - Oryza sativa (japonica cultivar-group) :: Q42971|ENO_ORYSA Enolase (EC 4.2.1.11) (2-phosphoglycerate dehydratase) (2-phospho-D-glycerate hydro-lyase) (OSE1) - Oryza sativa (Rice) :: E = L
vv|Ctg2467.1	:: Q41440|Q41440_SOLTU Mitochondrial processing peptidase - Solanum tuberosum (Potato) :: P29677|MPPA_SOLTU Mitochondrial-processing peptidase alpha subunit, mitochondrial precursor (EC 3.4.24.64) (Alpha-MPP) (Ubiquinol-cytochrome-c reductase subunit II) (EC 1.10.2.2) - Solanum tuberosum (Potato) :: E = L
cso|Ctg1341.1	(M) :: O65852|O65852_TOBAC Isocitrate dehydrogenase (NAD+) precursor (EC 1.1.1.41) - Nicotiana tabacum (Common tobacco) :: Q945K7|IDH5_ARATH Isocitrate dehydrogenase [NAD] catalytic subunit 5, mitochondrial precursor (EC 1.1.1.41) (Isocitric dehydrogenase 5) (NAD(+)-specific ICDH 5) (IDH-V) - Arabidopsis thaliana (Mouse-ear cress) :: E = L
css|Ctg595.1	(M) :: Q9AUZ3|Q9AUZ3_ORYSA Hypothetical protein OSJNBa0026O12.2 (Os10g0476000 protein) (Adaptin ear-binding coat-associated protein 2, putative, expressed) - Oryza sativa (japonica cultivar-group) :: Q7G7X0|Q7G7X0_ORYSA Hypothetical protein OSJNBb0044B19.3 - Oryza sativa (Rice) :: E = L
vv|Ctg1005.1	:: Q9SZX3|ASSY_ARATH Argininosuccinate synthase, chloroplast precursor (EC 6.3.4.5) (Citrulline--aspartate ligase) - Arabidopsis thaliana (Mouse-ear cress) :: Q2QVC1|Q2QVC1_ORYSA Argininosuccinate synthase (EC 6.3.4.5) (Citrulline--aspartate ligase) - Oryza sativa (japonica cultivar-group) :: E = L
vv|Ctg587.1	:: Q40581|Q40581_TOBAC EF-1-alpha-related GTP-binding protein - Nicotiana tabacum (Common tobacco) :: Q8L835|Q8L835_ARATH Putative guanine nucleotide regulatory protein (At1g18070) - Arabidopsis thaliana (Mouse-ear cress) :: E = L
ws|Ctg392.1	(M) :: Q08935|ROC1_NICSY 29 kDa ribonucleoprotein A, chloroplast precursor (CP29A) - Nicotiana sylvestris (Wood tobacco) :: P49313|ROC1_NICPL 30 kDa ribonucleoprotein, chloroplast precursor (CP-RBP30) - Nicotiana plumbaginifolia (Leadwort-leaved tobacco) :: E = L SP
vv|Ctg1340.1	(M) :: P54260|GCST_SOLTU Aminomethyltransferase, mitochondrial precursor (EC 2.1.2.10) (Glycine cleavage system T protein) (GCVT) - Solanum tuberosum (Potato) :: O65396|GCST_ARATH Aminomethyltransferase, mitochondrial precursor (EC 2.1.2.10) (Glycine cleavage system T protein) (GCVT) - Arabidopsis thaliana (Mouse-ear cress) :: E = L
vv|Ctg9248.1	(M) :: Q5QJA4|Q5QJA4_9MAGN Harpin binding protein 1 - Vitis sp. NL-2003 :: Q5QJA3|Q5QJA3_9MAGN Harpin binding protein 1 - Vitis sp. NL-2003 :: E = L
vv|Ctg2464.1_F=-2.1	(LC) (M) :: Q1RY20|Q1RY20_MEDTR Proteasome/cyclosome, regulatory subunit - Medicago truncatula (Barrel medic) :: Q9SIV2|Q9SIV2_ARATH 26S proteasome regulatory subunit S2 (RPN1) (26S proteasome subunit RPN1a) - Arabidopsis thaliana (Mouse-ear cress) :: E = L
css|Ctg665.1	(M) :: Q9M4T8|PSA5_SOYBN Proteasome subunit alpha type 5 (EC 3.4.25.1) (20S proteasome alpha subunit E) (20S proteasome subunit alpha-5) - Glycine max (Soybean) :: Q0IRM4|Q0IRM4_ORYSA Os11g0615700 protein - Oryza sativa (japonica cultivar-group) :: E = L
ws|gi|33962737|gb|CF355647.1|CF355647	:: Q9FN03|Q9FN03_ARATH UVB-resistance protein UVR8 (At5g63860/MGI19_6) - Arabidopsis thaliana (Mouse-ear cress) :: Q9XHD7|Q9XHD7_ARATH UVB-resistance protein UVR8 - Arabidopsis thaliana (Mouse-ear cress) :: E = L
cso|Ctg313.1	(M) :: P27081|ADT2_SOLTU ADP,ATP carrier protein, mitochondrial precursor (ADP/ATP translocase) (Adenine nucleotide translocator) (ANT) (Fragment) - Solanum tuberosum (Potato) :: Q307Y6|Q307Y6_SOLTU ADP/ATP translocator-like (ADP,ATP carrier protein-like) - Solanum tuberosum (Potato) :: E = L
css|gi|110395425|gb|EC961089.1|EC961089	(M) :: Q6EPY3|Q6EPY3_ORYSA Hypothetical protein B1136H02.6 (Os02g0533800 protein) (Hypothetical protein P0605D08.39) - Oryza sativa (japonica cultivar-group) :: Q6YZI5|Q6YZI5_ORYSA Putative F1F0-ATPase inhibitor protein (Os08g0558900 protein) - Oryza sativa (japonica cultivar-group) :: E = L
ws|Ctg547.1	:: Q93Z16|Q93Z16_ARATH AT4g21150/F7J7_90 - Arabidopsis thaliana (Mouse-ear cress) :: Q5N7W3|Q5N7W3_ORYSA Putative ribophorin II (Os01g0911200 protein) - Oryza sativa (japonica cultivar-group) :: E = L
vv|Ctg136.1	(M) :: Q43116|PDI_RICCO Protein disulfide-isomerase precursor (EC 5.3.4.1) (PDI) - Ricinus communis (Castor bean) :: Q9XF61|PDI_DATGL Protein disulfide-isomerase precursor (EC 5.3.4.1) (PDI) - Datisca glomerata (Durango root) :: E = L SP
vv|Ctg5755.1	:: Q9FEU4|Q9FEU4_PEA Putative serine carboxypeptidase precursor (Fragment) - Pisum sativum (Garden pea) :: Q0WRX3|SCP40_ARATH Serine carboxypeptidase-like 40 precursor (EC 3.4.16.-) - Arabidopsis thaliana (Mouse-ear cress) :: E = L
vv|gi|34548161|gb|CF516393.1|CF516393	(M) :: Q40510|Q40510_TOBAC Nthsp18p - Nicotiana tabacum (Common tobacco) :: Q9ZS24|Q9ZS24_CASSA Cytosolic class I small heat-shock protein HSP17.5 - Castanea sativa (Sweet chestnut) :: E = L
cso|Ctg947.1	(M) :: Q38M52|Q38M52_SOLTU Hypothetical protein - Solanum tuberosum (Potato) :: O23708|PSA2A_ARATH Proteasome subunit alpha type 2-A (EC 3.4.25.1) (20S proteasome alpha subunit B) (Proteasome component 3) - Arabidopsis thaliana (Mouse-ear cress) :: E = L
vv|Ctg722.1	(M) :: O81102|O81102_TOBAC Glutamate decarboxylase isozyme 1 - Nicotiana tabacum (Common tobacco) :: Q9AT17|Q9AT17_TOBAC Glutamate decarboxylase isozyme 1 (EC 4.1.1.15) - Nicotiana tabacum (Common tobacco) :: E = L
cso|Ctg4868.1	(M) :: Q5QHW7|Q5QHW7_VIGUN Chloroplast thylakoid-bound ascorbate peroxidase - Vigna unguiculata (Cowpea) :: Q9XPR6|Q9XPR6_TOBAC Thylakoid-bound ascorbate peroxidase (EC 1.11.1.11) - Nicotiana tabacum (Common tobacco) :: E = L
vv|Ctg1409.1	(M) :: Q84VC8|Q84VC8_ORYSA Gamma hydroxybutyrate dehydrogenase-like protein (Os02g0562700 protein) (Hypothetical protein) - Oryza sativa (japonica cultivar-group) :: Q94B07|Q94B07_ARATH Gamma hydroxybutyrate dehydrogenase (EC 1.1.1.61) - Arabidopsis thaliana (Mouse-ear cress) :: E = L
vv|Ctg3052.1	(M) :: Q9STF2|Q9STF2_ARATH Hypothetical protein T6H20.190 - Arabidopsis thaliana (Mouse-ear cress) :: Q0DJF9|Q0DJF9_ORYSA Os05g0291700 protein - Oryza sativa (japonica cultivar-group) :: E = L
vv|Ctg989.1	(M) :: Q9SMN1|UMP8_ARATH Unknown mitochondrial protein At3g48680 - Arabidopsis thaliana (Mouse-ear cress) :: Q9FMV1|UMP7_ARATH Unknown mitochondrial protein At5g63510 - Arabidopsis thaliana (Mouse-ear cress) :: E = L
css|Ctg709.1	:: Q1EPJ1|Q1EPJ1_MUSAC 6-phosphogluconate dehydrogenase NAD-binding domain-containing protein - Musa acuminata (Banana) :: Q949M8|Q949M8_ARATH Putative dehydrogenase - Arabidopsis thaliana (Mouse-ear cress) :: E = L
ws|Ctg3128.1	(M) :: Q1SUP9|Q1SUP9_MEDTR Adenylate kinase - Medicago truncatula (Barrel medic) :: Q0IT43|Q0IT43_ORYSA Os11g0312400 protein - Oryza sativa (japonica cultivar-group) :: E = L
vv|Ctg1482.1	(M) :: Q1S703|Q1S703_MEDTR Metallo-dependent hydrolase, composite - Medicago truncatula (Barrel medic) :: Q9FMP3|Q9FMP3_ARATH Dihydropyrimidinase (Dihydropyrimidine amidohydrolase) (EC 3.5.2.2) - Arabidopsis thaliana (Mouse-ear cress) :: E = L SP
cso|Ctg814.1	(M) :: Q9AXQ2|Q9AXQ2_CUCME Mitochondrial processing peptidase beta subunit - Cucumis melo (Muskmelon) :: Q94KI0|Q94KI0_AVIMR Mitochondrial processing peptidase - Avicennia marina (Grey mangrove) :: E = L
ws|gi|51579237|gb|CV097073.1|CV097073	:: P37221|MAOM_SOLTU NAD-dependent malic enzyme 62 kDa isoform, mitochondrial precursor (EC 1.1.1.39) (NAD-ME) - Solanum tuberosum (Potato) :: Q9SIU0|Q9SIU0_ARATH Malate oxidoreductase (Malic enzyme) - Arabidopsis thaliana (Mouse-ear cress) :: E = L
vv|Ctg8854.1	:: Q9FFC9|Q9FFC9_ARATH Genomic DNA, chromosome 5, P1 clone:MQK4 - Arabidopsis thaliana (Mouse-ear cress) :: Q94EY7|Q94EY7_ARATH Hypothetical protein MQK4.29 (Hypothetical protein At5g16550) - Arabidopsis thaliana (Mouse-ear cress) :: E = L
vv|Ctg4484.1	:: Q29Q36|Q29Q36_ARATH At5g20080 (Cytochrome-b5 reductase-like protein) - Arabidopsis thaliana (Mouse-ear cress) :: P83291|NCB5R_ARATH NADH-cytochrome b5 reductase-like protein (EC 1.6.2.2) (B5R) - Arabidopsis thaliana (Mouse-ear cress) :: E = L
csb|Ctg1610.1	(M) :: Q8RVF8|Q8RVF8_TOBAC Thioredoxin peroxidase - Nicotiana tabacum (Common tobacco) :: Q9FED5|Q9FED5_ARATH Putative 2-cys peroxiredoxin protein - Arabidopsis thaliana (Mouse-ear cress) :: E = L
cso|Ctg2754.1	:: O82660|P2SAF_ARATH Photosystem II stability/assembly factor HCF136, chloroplast precursor - Arabidopsis thaliana (Mouse-ear cress) :: Q5Z5A8|P2SAF_ORYSA Photosystem II stability/assembly factor HCF136, chloroplast precursor - Oryza sativa (Rice) :: E = L
cso|Ctg139.1	(M) :: Q8LB10|Q8LB10_ARATH ATP-dependent Clp protease proteolytic subunit ClpR4, putative (Putative ClpP protease complex subunit ClpR4) - Arabidopsis thaliana (Mouse-ear cress) :: Q8RXG1|Q8RXG1_ARATH Hypothetical protein At4g17050 - Arabidopsis thaliana (Mouse-ear cress) :: E = L
vv|Ctg2168.1	:: Q1T451|Q1T451_MEDTR KH, type 1 - Medicago truncatula (Barrel medic) :: Q9SZH4|Q9SZH4_ARATH Putative nucleic acid binding protein - Arabidopsis thaliana (Mouse-ear cress) :: E = L
css|gi|110397153|gb|EC962876.1|EC962876	(M) :: Q3HVM3|Q3HVM3_SOLTU Hypothetical protein - Solanum tuberosum (Potato) :: O82209|O82209_ARATH Copia-like retroelement pol polyprotein - Arabidopsis thaliana (Mouse-ear cress) :: E = L
vv|Ctg8128.1	:: Q257C6|Q257C6_PEA Putative thioredoxin precursor - Pisum sativum (Garden pea) :: O64764|O64764_ARATH Putative thioredoxin (At2g35010) - Arabidopsis thaliana (Mouse-ear cress) :: E = L
cso|Ctg5421.1	(M) :: Q7XDP6|Q7XDP6_ORYSA Splicing factor 3B subunit 4, putative, expressed (Os10g0457000 protein) - Oryza sativa (japonica cultivar-group) :: Q9ZU66|Q9ZU66_ARATH Putative spliceosome associated protein - Arabidopsis thaliana (Mouse-ear cress) :: E = L
ws|Ctg2936.1	(M) :: O04945|O04945_TOBAC Enoyl-ACP reductase precursor (EC 1.3.1.9) - Nicotiana tabacum (Common tobacco) :: O04946|O04946_TOBAC Enoyl-ACP reductase precursor (EC 1.3.1.9) - Nicotiana tabacum (Common tobacco) :: E = L
vv|Ctg91.1	(M) :: Q155L4|Q155L4_HEVBR Cysteine protease - Hevea brasiliensis (Para rubber tree) :: Q52QX8|Q52QX8_MANES Cysteine protease CP1 - Manihot esculenta (Cassava) (Manioc) :: E = L SP
vv|Ctg488.1	(M) :: Q9FLQ4|Q9FLQ4_ARATH 2-oxoglutarate dehydrogenase E2 subunit - Arabidopsis thaliana (Mouse-ear cress) :: Q9ZRQ1|Q9ZRQ1_ARATH 2-oxoglutarate dehydrogenase E2 subunit (EC 2.3.1.61) - Arabidopsis thaliana (Mouse-ear cress) :: E = L
vv|Ctg4368.1	:: Q9SHJ6|Q9SHJ6_ARATH F12K11.14 - Arabidopsis thaliana (Mouse-ear cress) :: Q9LXR8|Q9LXR8_ARATH Hypothetical protein T20N10_190 (At3g58840) - Arabidopsis thaliana (Mouse-ear cress) :: E = L
vv|Ctg5871.1	(M) :: P24929|RK12_TOBAC 50S ribosomal protein L12, chloroplast precursor (CL12) - Nicotiana tabacum (Common tobacco) :: P36688|RK12_NICSY 50S ribosomal protein L12, chloroplast precursor (CL12) - Nicotiana sylvestris (Wood tobacco) :: E = L
cso|Ctg338.1	(M) :: Q4JR85|Q4JR85_MEDTR Dehydroascorbate reductase - Medicago truncatula (Barrel medic) :: A2ICR9|A2ICR9_SOLTU Dehydroascorbate reductase - Solanum tuberosum (Potato) :: E = L
cso|Ctg6932.1	(M) :: Q94G09|Q94G09_CUCSA TASSELSEED2-like protein - Cucumis sativus (Cucumber) :: Q94G10|Q94G10_CUCSA CTA - Cucumis sativus (Cucumber) :: E = L
ws|Ctg521.1	(M) :: Q0WWD3|Q0WWD3_ARATH Vacuolar-type H+-ATPase (V-ATPase) subunit D - Arabidopsis thaliana (Mouse-ear cress) :: Q9XGM1|VATD_ARATH Vacuolar ATP synthase subunit D (EC 3.6.3.14) (V-ATPase D subunit) (Vacuolar proton pump D subunit) - Arabidopsis thaliana (Mouse-ear cress) :: E = L
cso|Ctg7029.1	(M) :: Q6H667|Q6H667_ORYSA Thylakoid lumenal protein-like (Os02g0643500 protein) - Oryza sativa (japonica cultivar-group) :: Q94C72|Q94C72_ARATH Hypothetical protein At1g12250 - Arabidopsis thaliana (Mouse-ear cress) :: E = L
vv|Ctg2170.1	(M) :: Q7XBY4|Q7XBY4_ORYSA Mitochondrial carnitine/acylcarnitine carrier, putative, expressed (Os10g0573700 protein) - Oryza sativa (japonica cultivar-group) :: Q9AYL3|Q9AYL3_ORYSA Putative carnitine/acylcarnitine translocase - Oryza sativa (Rice) :: E = L
vv|gi|110696865|gb|EE073354.1|EE073354	:: Q9SF20|Q9SF20_ARATH F26K24.7 protein (Hypothetical protein At3g11780) - Arabidopsis thaliana (Mouse-ear cress) :: Q8LCT1|Q8LCT1_ARATH Hypothetical protein - Arabidopsis thaliana (Mouse-ear cress) :: E = L
vv|Ctg1480.1	:: Q5Z4E5|Q5Z4E5_ORYSA Putative 41 kD chloroplast nucleoid DNA binding protein - Oryza sativa (japonica cultivar-group) :: Q6Z671|Q6Z671_ORYSA Putative chloroplast nucleoid DNA-binding protein cnd41 (Os02g0720900 protein) - Oryza sativa (japonica cultivar-group) :: E = L
vvfl|gi|1134896|emb|CAA63981.	(M) :: P51118|GLNA1_VITVI Glutamine synthetase cytosolic isozyme 1 (EC 6.3.1.2) (Glutamate--ammonia ligase) - Vitis vinifera (Grape) :: P51119|GLNA2_VITVI Glutamine synthetase cytosolic isozyme 2 (EC 6.3.1.2) (Glutamate--ammonia ligase) - Vitis vinifera (Grape) :: E = L
cso|Ctg3440.1	(M) :: Q9ZS21|Q9ZS21_SOYBN Glyoxalase I (EC 4.4.1.5) - Glycine max (Soybean) :: O49818|LGUL_CICAR Lactoylglutathione lyase (EC 4.4.1.5) (Methylglyoxalase) (Aldoketomutase) (Glyoxalase I) (Glx I) (Ketone-aldehyde mutase) (S-D-lactoylglutathione methylglyoxal lyase) - Cicer arietinum (Chickpea) (Garbanzo) :: E = L
vv|Ctg101.1_F=-3.1	(LC) (M) :: P19023|ATPBM_MAIZE ATP synthase subunit beta, mitochondrial precursor (EC 3.6.3.14) - Zea mays (Maize) :: P17614|ATPBM_NICPL ATP synthase subunit beta, mitochondrial precursor (EC 3.6.3.14) - Nicotiana plumbaginifolia (Leadwort-leaved tobacco) :: E = L
css|Ctg1109.1	(M) :: Q45W77|Q45W77_ARAHY Ubiquitin-conjugating enzyme 1 - Arachis hypogaea (Peanut) :: Q9FZ48|Q9FZ48_ARATH Putative ubiquitin-conjugating enzyme E2 (Ubiquitinating enzyme) (E2, ubiquitin-conjugating enzyme, putative) (At1g16890/F17F16.16) - Arabidopsis thaliana (Mouse-ear cress) :: E = L
vv|Ctg844.1	(M) :: Q1S3A6|Q1S3A6_MEDTR Aldo/keto reductase - Medicago truncatula (Barrel medic) :: Q9SJV2|Q9SJV2_ARATH Putative NADPH-dependent mannose 6-phosphate reductase - Arabidopsis thaliana (Mouse-ear cress) :: E = L
vv|Ctg1293.1	:: Q7XZJ2|Q7XZJ2_GOSHI Actin - Gossypium hirsutum (Upland cotton) :: Q8H6A3|Q8H6A3_STERE Actin - Stevia rebaudiana (Stevia) :: E = L
vv|Ctg1505.1	:: Q2R3E0|Q2R3E0_ORYSA Glycosyl hydrolases family 38 protein, expressed (Os11g0525600 protein) - Oryza sativa (japonica cultivar-group) :: Q8LPJ3|Q8LPJ3_ARATH Alpha-mannosidase (Protein At5g13980) - Arabidopsis thaliana (Mouse-ear cress) :: E = L
cso|Ctg131.1	(M) :: Q8H6A3|Q8H6A3_STERE Actin - Stevia rebaudiana (Stevia) :: Q7XZJ2|Q7XZJ2_GOSHI Actin - Gossypium hirsutum (Upland cotton) :: E = L
vv|Ctg3280.1	(M) :: Q9LTR2|Q9LTR2_ARATH Dbj|BAA17049.1 (AT3g20320/MQC12_7) - Arabidopsis thaliana (Mouse-ear cress) :: Q8LDY9|Q8LDY9_ARATH Hypothetical protein - Arabidopsis thaliana (Mouse-ear cress) :: E = L
cso|Ctg174.1	(M) :: Q6NQE2|Q6NQE2_ARATH Hypothetical protein At4g27270 - Arabidopsis thaliana (Mouse-ear cress) :: Q9LSQ5|Q9LSQ5_ARATH 1,4-benzoquinone reductase-like; Trp repressor binding protein-like (1,4-benzoquinone reductase-like protein) - Arabidopsis thaliana (Mouse-ear cress) :: E = L
cso|Ctg739.1	(M) :: Q01402|NDK2_SPIOL Nucleoside diphosphate kinase 2, chloroplast precursor (EC 2.7.4.6) (Nucleoside diphosphate kinase II) (NDK II) (NDP kinase II) (NDPK II) [Contains: Nucleoside diphosphate kinase 2 high-molecular-weight; Nucleoside diphosphate kinase 2 low-molecular-weight] - Spinacia oleracea (Spinach) :: Q852S5
vv|Ctg4738.1	:: Q9ASV5|Q9ASV5_ARATH AT4g39690/T19P19_80 (Hypothetical protein At4g39690) - Arabidopsis thaliana (Mouse-ear cress) :: Q1SJ54|Q1SJ54_MEDTR AT4g39690/T19P19_80 - Medicago truncatula (Barrel medic) :: E = L
vv|Ctg3576.1	:: Q8L7S6|Q8L7S6_ARATH At1g65600/F5I14_13 - Arabidopsis thaliana (Mouse-ear cress) :: Q5WMR0|Q5WMR0_ORYSA Putative beta-N-acetylhexosaminidase (Os05g0415700 protein) - Oryza sativa (japonica cultivar-group) :: E = L
vv|Ctg3306.1	(M) :: Q9SNY8|Q9SNY8_SOLTU Branched-chain amino acid aminotransferase (EC 2.6.1.42) - Solanum tuberosum (Potato) :: Q9SNY9|Q9SNY9_SOLTU Branched-chain amino acid aminotransferase (EC 2.6.1.42) - Solanum tuberosum (Potato) :: E = L
cso|Ctg874.1	(M) :: P17614|ATPBM_NICPL ATP synthase subunit beta, mitochondrial precursor (EC 3.6.3.14) - Nicotiana plumbaginifolia (Leadwort-leaved tobacco) :: O82722|O82722_NICSY Mitochondrial ATPase beta subunit - Nicotiana sylvestris (Wood tobacco) :: E = L
cso|Ctg1956.1	(M) :: Q9THX6|APX4_SOLLC Putative L-ascorbate peroxidase, chloroplast precursor (EC 1.11.1.11) (Thylakoid lumenal 29 kDa protein) (TL29) (P29) (LeAPx09) - Solanum lycopersicum (Tomato) (Lycopersicon esculentum) :: P82281|APX4_ARATH Putative L-ascorbate peroxidase 4, chloroplast precursor (EC 1.11.1.11) (Thylakoid lumenal 29 kDa protein) (TL29) (P29) (AtAPx07) - Arabidopsis thaliana (Mouse-ear cre…
ws|Ctg853.1	:: P55748|CBP22_HORVU Serine carboxypeptidase II-2 precursor (EC 3.4.16.6) (CP-MII.2) [Contains: Serine carboxypeptidase II-2 chain A; Serine carboxypeptidase II-2 chain B] (Fragment) - Hordeum vulgare (Barley) :: Q5SMV5
css|Ctg17.1	(M) :: Q2WFK8|Q2WFK8_9ASTR Fructose-bisphosphate aldolase - Codonopsis lanceolata :: Q9M4M9|Q9M4M9_PERAE Fructose-bisphosphate aldolase (EC 4.1.2.13) - Persea americana (Avocado) :: E = L
vv|Ctg2173.1	:: Q40473|Q40473_TOBAC PS60 protein precursor - Nicotiana tabacum (Common tobacco) :: Q9SGR6|Q9SGR6_ARATH T23E18.10 - Arabidopsis thaliana (Mouse-ear cress) :: E = L
vv|Ctg5283.1	(M) :: Q2HIU8|Q2HIU8_ARATH At3g09740 - Arabidopsis thaliana (Mouse-ear cress) :: Q9SF29|SYP71_ARATH Syntaxin-71 (AtSYP71) - Arabidopsis thaliana (Mouse-ear cress) :: E = L
vv|Ctg942.1	:: Q30D01|Q30D01_FAGSY Putative 3-dehydroquinate synthase - Fagus sylvatica (Beechnut) :: Q8VYV7|Q8VYV7_ARATH AT5g66120/K2A18_20 - Arabidopsis thaliana (Mouse-ear cress) :: E = L
css|Ctg733.1	(M) :: Q39780|Q39780_GOSHI Ascorbate peroxidase - Gossypium hirsutum (Upland cotton) :: Q948P1|Q948P1_9ROSI Peroxisomal ascorbate peroxidase - Cucurbita cv. Kurokawa Amakuri :: E = L
vv|Ctg5955.1	(M) :: Q9LRC7|Q9LRC7_TOBAC BZIP transcriptional activator RSG - Nicotiana tabacum (Common tobacco) :: Q0GPF5|Q0GPF5_SOYBN BZIP transcription factor bZIP131 - Glycine max (Soybean) :: E = L
csp|Ctg2002.1	(M) :: Q9AXU0|Q9AXU0_PRUPE Major latex-like protein - Prunus persica (Peach) :: Q3E7W3|Q3E7W3_ARATH Protein At1g70830 - Arabidopsis thaliana (Mouse-ear cress) :: E = L
vv|Ctg787.1	(M) :: Q1KUM6|Q1KUM6_9ROSI Hypothetical protein - Cleome spinosa :: Q1KUV7|Q1KUV7_9ROSI Hypothetical protein - Cleome spinosa :: E = L
cso|Ctg558.1	(M) :: Q38IX0|Q38IX0_SOYBN Glyceraldehyde-3-phosphate dehydrogenase B subunit - Glycine max (Soybean) :: Q1T014|Q1T014_MEDTR Glyceraldehyde-3-phosphate dehydrogenase, type I - Medicago truncatula (Barrel medic) :: E = L
vv|Ctg3088.1	(M) :: Q4ZJ73|Q4ZJ73_HEVBR 12-oxophytodienoate reductase - Hevea brasiliensis (Para rubber tree) :: Q9FEW9|OPR3_SOLLC 12-oxophytodienoate reductase 3 (EC 1.3.1.42) (12-oxophytodienoate-10,11-reductase 3) (OPDA-reductase 3) (LeOPR3) - Solanum lycopersicum (Tomato) (Lycopersicon esculentum) :: E = L
vv|Ctg188.1	(M) :: Q9ZWQ8|PAP_CITUN Plastid-lipid-associated protein, chloroplast precursor (CitPAP) - Citrus unshiu (Satsuma orange) :: P80471|LIPC_SOLTU Light-induced protein, chloroplast precursor (Chloroplastic drought-induced stress protein CDSP-34) - Solanum tuberosum (Potato) :: E = L
cso|Ctg1013.1	(M) :: Q9LKY6|Q9LKY6_SOLPN Glucose acyltransferase - Solanum pennellii (Tomato) (Lycopersicon pennellii) :: Q9ZTY8|Q9ZTY8_9SOLN Glucose acyltransferase - Solanum berthaultii :: E = L SP
vv|Ctg2866.1	(M) :: Q7XVF8|Q7XVF8_ORYSA OSJNBb0118P14.7 protein (Os04g0403500 protein) - Oryza sativa (japonica cultivar-group) :: Q9FVR6|Q9FVR6_ARATH Hypothetical protein F3C3.2 (Expressed protein) (Hypothetical protein) - Arabidopsis thaliana (Mouse-ear cress) :: E = L
vv|Ctg21858.1	(M) :: Q9LPC7|Q9LPC7_ARATH F22M8.7 protein (Single domain cyclophilin type peptidyl-prolyl cis-trans isomerase) (Hypothetical protein At1g01940) - Arabidopsis thaliana (Mouse-ear cress) :: Q9SNN7|Q9SNN7_ORYSA Putative CYP10L (Os06g0130500 protein) - Oryza sativa (japonica cultivar-group) :: E = L
vv|Ctg1615.1	(M) :: Q7X998|Q7X998_TOBAC MRNA-binding protein (Fragment) - Nicotiana tabacum (Common tobacco) :: Q9XEJ6|Q9XEJ6_SOLLC MRNA binding protein precursor - Solanum lycopersicum (Tomato) (Lycopersicon esculentum) :: E = L
ws|Ctg2049.1	:: O82762|O82762_ARATH Hypothetical protein At2g25970 (F17H15.1/F17H15.1) - Arabidopsis thaliana (Mouse-ear cress) :: Q6Z8B6|Q6Z8B6_ORYSA High molecular weight glutenin subunit x-like protein (Os02g0224300 protein) - Oryza sativa (japonica cultivar-group) :: E = L
css|gi|110364690|gb|EC928128.1|EC928128	(M) :: Q2R066|Q2R066_ORYSA Small nuclear ribonucleoprotein F, putative, expressed (Os11g0657300 protein) - Oryza sativa (japonica cultivar-group) :: Q6ETN4|Q6ETN4_ORYSA Putative small nuclear ribonucleoprotein polypeptide F (Os02g0177500 protein) - Oryza sativa (japonica cultivar-group) :: E = L
ws|Ctg654.1	(M) :: Q93XV7|Q93XV7_9ROSI Hydroxypyruvate reductase (EC 1.1.1.29) - Bruguiera gymnorhiza :: Q84L66|Q84L66_SOYBN Putative NADH-dependent hydroxypyruvate reductase - Glycine max (Soybean) :: E = L
cso|Ctg2771.1	(M) :: Q6UNT3|Q6UNT3_CUCSA Hypersensitive-induced response protein - Cucumis sativus (Cucumber) :: Q9CAR7|Q9CAR7_ARATH Hypothetical protein T17F3.13 (Hypothetical protein At1g69840) - Arabidopsis thaliana (Mouse-ear cress) :: E = L
ws|gi|47061129|gb|CN601833.1|CN601833	(M) :: Q2V3D0|Q2V3D0_ARATH Protein At4g31990 - Arabidopsis thaliana (Mouse-ear cress) :: P46248|AAT5_ARATH Aspartate aminotransferase, chloroplast precursor (EC 2.6.1.1) (Transaminase A) - Arabidopsis thaliana (Mouse-ear cress) :: E = L
vv|Ctg655.1_F=-1.1	(LC) (M) :: Q0WW77|Q0WW77_ARATH Glucose-6-phosphate/phosphate translocator - Arabidopsis thaliana (Mouse-ear cress) :: Q9M5A9|GPT1_ARATH Glucose-6-phosphate/phosphate translocator 1, chloroplast precursor - Arabidopsis thaliana (Mouse-ear cress) :: E = L
vv|Ctg1050.1	(M) :: Q9LUG8|Q9LUG8_ARATH Similarity to endo-1 (AT3g23600/MDB19_9) (Contains similarity to endo-1,3-1,4-beta-D-glucanase) - Arabidopsis thaliana (Mouse-ear cress) :: Q2V3T4|Q2V3T4_ARATH Protein At3g23600 - Arabidopsis thaliana (Mouse-ear cress) :: E = L
vv|Ctg830.1_F=2.1	(LC) :: A1KXM7|A1KXM7_SOLLC FtsH-like protein - Solanum lycopersicum (Tomato) (Lycopersicon esculentum) :: Q0D9D4|Q0D9D4_ORYSA Os06g0725900 protein - Oryza sativa (japonica cultivar-group) :: E = L
vv|Ctg9945.1	(M) :: Q2XSM1|Q2XSM1_BRAOB NADH dehydrogenase subunit 9 - Brassica oleracea var. botrytis (Cauliflower) :: Q6YSJ8|Q6YSJ8_BRANA NADH dehydrogenase subunit 9 - Brassica napus (Rape) :: E = L
vv|Ctg5656.1	:: Q9B6I9|Q9B6I9_OLEEU Hypoghetical protein - Olea europaea var. sylvestris :: Q8HDK6|Q8HDK6_OLEEU Hypothetical protein - Olea europaea subsp. europaea :: E = L
cso|Ctg334.1	(M) :: A0T1V6|A0T1V6_SOLSC CBS domain-containing protein - Solenostemon scutellarioides (Coleus) (Coleus blumei) :: Q9LEV3|UMP3_ARATH Protein At5g10860, mitochondrial precursor - Arabidopsis thaliana (Mouse-ear cress) :: E = L
cso|Ctg4068.1	(M) :: P50287|ASPG1_ARATH L-asparaginase 1 precursor (EC 3.5.1.1) (L-asparagine amidohydrolase 1) [Contains: L-asparaginase 1 subunit alpha; L-asparaginase 1 subunit beta] - Arabidopsis thaliana (Mouse-ear cress) :: Q9ZSD6
ws|Ctg368.1	(M) :: O82572|PROF1_RICCO Profilin-1 - Ricinus communis (Castor bean) :: Q93YI9|PROF_CAPAN Profilin (Minor food allergen Cap a 2) - Capsicum annuum (Bell pepper) :: E = L
vvfl|gi|115311623|sp|P56648|RBL_VITVI	(M) :: P56648|RBL_VITVI Ribulose bisphosphate carboxylase large chain precursor (EC 4.1.1.39) (RuBisCO large subunit) - Vitis vinifera (Grape) :: Q9MVF6|Q9MVF6_9MAGN Ribulose-1,5-bisphosphate carboxylase/oxygenase, large subunit - Vitis rotundifolia :: E = L
vv|Ctg1838.1	:: Q1SZG0|Q1SZG0_MEDTR Xylose isomerase - Medicago truncatula (Barrel medic) :: Q8H3Q7|Q8H3Q7_ORYSA Putative xylose isomerase (Os07g0669100 protein) - Oryza sativa (japonica cultivar-group) :: E = L
vv|Ctg13075.1	(M) :: A1KXM7|A1KXM7_SOLLC FtsH-like protein - Solanum lycopersicum (Tomato) (Lycopersicon esculentum) :: O82150|FTSH_TOBAC Cell division protease ftsH homolog, chloroplast precursor (EC 3.4.24.-) (DS9) - Nicotiana tabacum (Common tobacco) :: E = L
ws|gi|51579809|gb|CV097645.1|CV097645	:: Q9SDW5|Q9SDW5_GENLU FtsZ protein - Gentiana lutea (Yellow gentian) :: Q1S6L5|Q1S6L5_MEDTR Cell division protein FtsZ - Medicago truncatula (Barrel medic) :: E = L
css|Ctg338.1	(M) :: Q93XW1|Q93XW1_PHAAN 14-3-3 protein - Phaseolus angularis (Adzuki bean) (Vigna angularis) :: P46266|1433_PEA 14-3-3-like protein - Pisum sativum (Garden pea) :: E = L
vv|Ctg4586.1	(M) :: Q93Z70|ARGC_ARATH Probable N-acetyl-gamma-glutamyl-phosphate reductase, chloroplast precursor (EC 1.2.1.38) (AGPR) (N-acetyl-glutamate semialdehyde dehydrogenase) (NAGSA dehydrogenase) - Arabidopsis thaliana (Mouse-ear cress) :: Q1SD50|Q1SD50_MEDTR Semialdehyde dehydrogenase, NAD-binding - Medicago truncatula (Barrel medic) :: E = L
vv|Ctg3379.1	:: Q6ZKB8|Q6ZKB8_ORYSA Putative UVB-resistance protein UVR8 (Os08g0430700 protein) - Oryza sativa (japonica cultivar-group) :: Q1KUV8|Q1KUV8_9ROSI Hypothetical protein - Cleome spinosa :: E = L
vv|Ctg9579.1	(M) :: Q1T3A6|Q1T3A6_MEDTR Peptidase S1 and S6, chymotrypsin/Hap - Medicago truncatula (Barrel medic) :: O22609|DEGP1_ARATH Protease Do-like 1, chloroplast precursor (EC 3.4.21.-) - Arabidopsis thaliana (Mouse-ear cress) :: E = L
ws|Ctg536.1	(M) :: Q9XF70|Q9XF70_HEVBR Thioredoxin h - Hevea brasiliensis (Para rubber tree) :: Q2HIL3|Q2HIL3_ARATH At1g11530 - Arabidopsis thaliana (Mouse-ear cress) :: E = L
css|Ctg526.1	(M) :: Q8LL68|Q8LL68_HEVBR Latex plastidic aldolase-like protein - Hevea brasiliensis (Para rubber tree) :: Q9SXX5|Q9SXX5_NICPA Plastidic aldolase - Nicotiana paniculata :: E = L
cso|Ctg10460.1	:: Q9S7Y7|XYL1_ARATH Alpha-xylosidase precursor (EC 3.2.1.-) - Arabidopsis thaliana (Mouse-ear cress) :: Q9LEC9|Q9LEC9_SOLTU Alpha-glucosidase (EC 3.2.1.20) - Solanum tuberosum (Potato) :: E = L
csp|gi|71890474|gb|DT039529.1|DT039529	(M) :: Q6QPJ6|Q6QPJ6_9ROSI Peroxiredoxin Q - Populus trichocarpa x Populus deltoides :: Q75SY5|Q75SY5_GENTR Peroxiredoxin Q - Gentiana triflora (Clustered gentian) :: E = L
vv|Ctg4402.1	(M) :: Q8LCP1|Q8LCP1_ARATH Cytochrome c oxidase subunit, putative - Arabidopsis thaliana (Mouse-ear cress) :: Q9S7L9|Q9S7L9_ARATH Subunit 6b of cytochrome c oxidase (Putative cytochrome c oxidase subunit) - Arabidopsis thaliana (Mouse-ear cress) :: E = L
csp|Ctg1578.1	(M) :: Q9C8W1|Q9C8W1_ARATH Hypothetical protein T22A15.3 (Hypothetical protein At1g36050) (At1g36050) - Arabidopsis thaliana (Mouse-ear cress) :: Q7XRF0|Q7XRF0_ORYSA OSJNBa0006M15.17 protein (Os04g0455900 protein) - Oryza sativa (japonica cultivar-group) :: E = L
vv|gi|71856482|gb|DT005537.1|DT005537	(M) :: P22195|PER1_ARAHY Cationic peroxidase 1 precursor (EC 1.11.1.7) (PNPC1) - Arachis hypogaea (Peanut) :: Q41324|Q41324_STYHU Cationic peroxidase - Stylosanthes humilis (Townsville stylo) :: E = L SP
vv|Ctg2193.1	(M) :: Q95DV5|Q95DV5_TOBAC FtsZ-like protein - Nicotiana tabacum (Common tobacco) :: Q9M436|Q9M436_TOBAC Chloroplast FtsZ-like protein - Nicotiana tabacum (Common tobacco) :: E = L
cso|gi|110378491|gb|EC943627.1|EC943627	:: Q6T7F2|Q6T7F2_SOLTU 5'-aminoimidazole ribonucleotide synthetase (EC 6.3.3.1) - Solanum tuberosum (Potato) :: Q05728|PUR5_ARATH Phosphoribosylformylglycinamidine cyclo-ligase, chloroplast precursor (EC 6.3.3.1) (AIRS) (Phosphoribosyl-aminoimidazole synthetase) (AIR synthase) - Arabidopsis thaliana (Mouse-ear cress) :: E = L
vv|Ctg2032.1	(M) :: Q9ZRM3|Q9ZRM3_ANTMA HMR1 protein - Antirrhinum majus (Garden snapdragon) :: Q93YH8|Q93YH8_SOYBN HMG I/Y like protein - Glycine max (Soybean) :: E = L
cso|Ctg4743.1	(M) :: Q5U8V7|Q5U8V7_9ASTR Cyclophilin 1 - Codonopsis lanceolata :: Q38867|CP19C_ARATH Peptidyl-prolyl cis-trans isomerase CYP19-3 (EC 5.2.1.8) (PPIase CYP19-3) (Rotamase cyclophilin-2) (Cyclophilin of 19 kDa 3) (Cyclophilin-4) - Arabidopsis thaliana (Mouse-ear cress) :: E = L
cso|Ctg845.1	:: Q2HTP6|Q2HTP6_MEDTR Leucine-rich repeat, plant specific - Medicago truncatula (Barrel medic) :: Q0J963|Q0J963_ORYSA Os04g0670100 protein - Oryza sativa (japonica cultivar-group) :: E = L
cso|Ctg2809.1	(M) :: Q43032|Q43032_PETCR Anionic peroxidase precursor (EC 1.11.1.7) - Petroselinum crispum (Parsley) (Petroselinum hortense) :: Q94IQ1|Q94IQ1_TOBAC Peroxidase - Nicotiana tabacum (Common tobacco) :: E = L SP
cso|Ctg3172.1	(M) :: Q1RVJ0|Q1RVJ0_MEDTR Glutathione S-transferase, N-terminal domain, putative - Medicago truncatula (Barrel medic) :: Q9FQE1|Q9FQE1_SOYBN Glutathione S-transferase GST 17 (EC 2.5.1.18) - Glycine max (Soybean) :: E = L
cso|Ctg744.1	(M) :: Q7DLR9|PSB4_ARATH Proteasome subunit beta type 4 precursor (EC 3.4.25.1) (Proteasome subunit beta type 7) (20S proteasome beta subunit G-1) (Proteasome component H) - Arabidopsis thaliana (Mouse-ear cress) :: Q1RWA2|Q1RWA2_MEDTR Peptidase T1A, proteasome beta-subunit - Medicago truncatula (Barrel medic) :: E = L
ws|Ctg750.1	:: Q9SU40|SKU5_ARATH Putative monocopper oxidase precursor (Skewed roots) - Arabidopsis thaliana (Mouse-ear cress) :: Q9LX04|Q9LX04_ORYSA Putative Bplo (Os06g0104300 protein) - Oryza sativa (japonica cultivar-group) :: E = L
ws|Ctg1128.1	:: Q93W28|Q93W28_ARATH AT4g15540/dl3810w (Expressed protein) (Hypothetical protein) - Arabidopsis thaliana (Mouse-ear cress) :: Q6AVA4|Q6AVA4_ORYSA Hypothetical protein OJ1174_H11.9 - Oryza sativa (japonica cultivar-group) :: E = L
css|Ctg1084.1	(M) :: Q0IMG2|Q0IMG2_ORYSA Os12g0571200 protein - Oryza sativa (japonica cultivar-group) :: Q9XGX7|TIM9_ORYSA Mitochondrial import inner membrane translocase subunit Tim9 - Oryza sativa (Rice) :: E = L
cso|Ctg914.1	(M) :: O82160|O82160_POPNI Chloroplast phosphoglycerate kinase - Populus nigra (Lombardy poplar) :: O81394|O81394_SOLTU Phosphoglycerate kinase - Solanum tuberosum (Potato) :: E = L
vvfl|gi|91983991|ref|YP_567075.	(M) :: Q0ZJ21|PSAB_VITVI Photosystem I P700 chlorophyll a apoprotein A2 (PsaB) (PSI-B) - Vitis vinifera (Grape) :: Q09FW2|Q09FW2_NANDO Photosystem I P700 apoprotein A2 - Nandina domestica (Heavenly bamboo) :: E = L
vv|Ctg1314.1	(M) :: Q9M2E2|Q9M2E2_ARATH Hypothetical protein T20K12.120 (Hypothetical protein At3g61220) - Arabidopsis thaliana (Mouse-ear cress) :: Q9ZUH5|Q9ZUH5_ARATH Putative carbonyl reductase - Arabidopsis thaliana (Mouse-ear cress) :: E = L
csp|Ctg1165.1	(M) :: Q1S9B3|Q1S9B3_MEDTR Ribosomal protein L6E; Ribosomal protein L6, N-terminal - Medicago truncatula (Barrel medic) :: Q9C9C5|RL63_ARATH 60S ribosomal protein L6-3 - Arabidopsis thaliana (Mouse-ear cress) :: E = L
cso|Ctg4108.1	:: A2Q5I1|A2Q5I1_MEDTR Peptidase S10, serine carboxypeptidase - Medicago truncatula (Barrel medic) :: Q9LKY6|Q9LKY6_SOLPN Glucose acyltransferase - Solanum pennellii (Tomato) (Lycopersicon pennellii) :: E = L
cso|Ctg3511.1	:: Q7XTZ0|Q7XTZ0_ORYSA OSJNBa0019K04.7 protein (Os04g0573100 protein) - Oryza sativa (japonica cultivar-group) :: Q01JW7|Q01JW7_ORYSA OSIGBa0147H17.6 protein - Oryza sativa (Rice) :: E = L
vv|Ctg296.1	(M) :: Q1SZ48|Q1SZ48_MEDTR AAA ATPase, central region; Homeodomain-like - Medicago truncatula (Barrel medic) :: Q06B50|Q06B50_9ROSI Chloroplast ribulose-1,5-bisphosphate carboxylase/oxygenase activase large protein isoform - Acer rubrum (red maple) :: E = L
vv|Ctg1487.1	:: Q9SR13|Q9SR13_ARATH Putative RNA-binding protein (AT3g04610/F7O18_9) - Arabidopsis thaliana (Mouse-ear cress) :: Q58T16|Q58T16_ARATH FLK - Arabidopsis thaliana (Mouse-ear cress) :: E = L
css|gi|110401374|gb|EC967982.1|EC967982	:: P49729|UCRI1_TOBAC Ubiquinol-cytochrome c reductase iron-sulfur subunit 1, mitochondrial precursor (EC 1.10.2.2) (Rieske iron-sulfur protein 1) (RISP1) (Fragment) - Nicotiana tabacum (Common tobacco) :: P51134|UCRI4_TOBAC Ubiquinol-cytochrome c reductase iron-sulfur subunit 4, mitochondrial precursor (EC 1.10.2.2) (Rieske iron-sulfur protein 4) (RISP4) - Nicotiana tabacum (Common tobacco) :: E…
vv|Ctg11314.1	:: Q6TQD7|Q6TQD7_COFAR Beta-1,3-glucanase, acidic - Coffea arabica (Coffee) :: Q9ZUP5|Q9ZUP5_ARATH Putative beta-1,3-glucanase - Arabidopsis thaliana (Mouse-ear cress) :: E = L
csb|Ctg1448.1	:: Q67HQ0|Q67HQ0_9LILI Cytochrome b-559 alpha subunit (Fragment) - Japonolirion osense :: Q67HH8|Q67HH8_9ASPA Cytochrome b-559 alpha subunit (Fragment) - Blandfordia punicea :: E = L
cso|Ctg1873.1	(M) :: Q9LEY1|SCP35_ARATH Serine carboxypeptidase-like 35 precursor (EC 3.4.16.-) - Arabidopsis thaliana (Mouse-ear cress) :: Q01HQ4|Q01HQ4_ORYSA OSIGBa0153E02-OSIGBa0093I20.21 protein - Oryza sativa (Rice) :: E = L SP
ws|Ctg701.1	:: Q5CCP7|Q5CCP7_PYRPY Beta-D-galactosidase (EC 3.2.1.23) - Pyrus pyrifolia (Japanese pear) (Pyrus serotina) :: Q93X57|Q93X57_FRAAN Beta-galactosidase (EC 3.2.1.23) - Fragaria ananassa (Strawberry) :: E = L
css|gi|110395997|gb|EC961671.1|EC961671	(M) :: Q9XQB6|Q9XQB6_PHAAU Chlorophyll a/b-binding protein CP24 - Phaseolus aureus (Mung bean) (Vigna radiata) :: Q0PWS6|Q0PWS6_TOBAC Chloroplast pigment-binding protein CP24 - Nicotiana tabacum (Common tobacco) :: E = L
cso|Ctg6218.1	:: Q38JB2|Q38JB2_SOYBN Chloroplast lipocalin - Glycine max (Soybean) :: Q38JB4|Q38JB4_SOLTU Chloroplast lipocalin - Solanum tuberosum (Potato) :: E = L
ws|Ctg2095.1	:: Q9FUR8|Q9FUR8_SOLLC Alpha-galactosidase (EC 3.2.1.22) (Fragment) - Solanum lycopersicum (Tomato) (Lycopersicon esculentum) :: Q2HYY3|Q2HYY3_CUCSA Acid alpha galactosidase 2 (EC 3.2.1.22) - Cucumis sativus (Cucumber) :: E = L
csp|Ctg2869.1	(M) :: Q6QHU3|Q6QHU3_PRUAV Major cherry allergen Pru av 1.0201 - Prunus avium (Cherry) :: Q6QHU2|Q6QHU2_PRUAV Major cherry allergen Pru av 1.0202 - Prunus avium (Cherry) :: E = L
ws|Ctg36.1	(M) :: Q2MJR4|Q2MJR4_SOYBN Myo-inositol-1-phosphate synthase - Glycine max (Soybean) :: Q9LW96|INO1_TOBAC Inositol-3-phosphate synthase (EC 5.5.1.4) (Myo-inositol-1-phosphate synthase) (MI-1-P synthase) (IPS) - Nicotiana tabacum (Common tobacco) :: E = L
vvfl|gi|91983992|ref|YP_567076.	(M) :: Q0ZJ20|PSAA_VITVI Photosystem I P700 chlorophyll a apoprotein A1 (PsaA) (PSI-A) - Vitis vinifera (Grape) :: A0A335|PSAA_COFAR Photosystem I P700 chlorophyll a apoprotein A1 (PsaA) (PSI-A) - Coffea arabica (Coffee) :: E = L
cso|Ctg643.1	(M) :: Q93XW1|Q93XW1_PHAAN 14-3-3 protein - Phaseolus angularis (Adzuki bean) (Vigna angularis) :: Q9T0N0|Q9T0N0_PEA 14-3-3-like protein - Pisum sativum (Garden pea) :: E = L
csp|gi|71890733|gb|DT039788.1|DT039788	:: Q8GWP4|Q8GWP4_ARATH Hypothetical protein At2g21530 - Arabidopsis thaliana (Mouse-ear cress) :: Q2QYD2|Q2QYD2_ORYSA FHA domain containing protein, expressed (Os12g0124000 protein) - Oryza sativa (japonica cultivar-group) :: E = L
vv|Ctg6822.1	(M) :: Q0ZA68|Q0ZA68_9ROSI Peroxidase (EC 1.11.1.7) - Dimocarpus longan :: Q1T1B3|Q1T1B3_MEDTR Haem peroxidase, plant/fungal/bacterial - Medicago truncatula (Barrel medic) :: E = L SP
vv|Ctg3568.1	(M) :: Q7XAB8|THF1_SOLTU Protein THYLAKOID FORMATION1, chloroplast precursor - Solanum tuberosum (Potato) :: Q9SKT0|THF1_ARATH Protein THYLAKOID FORMATION1, chloroplast precursor - Arabidopsis thaliana (Mouse-ear cress) :: E = L
csp|Ctg292.1	:: Q0WLG8|Q0WLG8_ARATH Hypothetical protein At1g70850 - Arabidopsis thaliana (Mouse-ear cress) :: Q9SSK7|MLP34_ARATH MLP-like protein 34 - Arabidopsis thaliana (Mouse-ear cress) :: E = L
css|gi|110401882|gb|EC968507.1|EC968507	(M) :: Q9ZRV5|Q9ZRV5_CICAR Basic blue copper protein - Cicer arietinum (Chickpea) (Garbanzo) :: Q851Z0|Q851Z0_ORYSA Putative basic blue copper protein (Os03g0850900 protein) (Chemocyanin, putative, expressed) - Oryza sativa (japonica cultivar-group) :: E = L SP
cso|Ctg1335.1	(M) :: Q5I6D6|Q5I6D6_9ROSI Sinapyl alcohol dehydrogenase-like protein - Populus tremula x Populus tremuloides :: Q94G59|Q94G59_POPTM Sinapyl alcohol dehydrogenase - Populus tremuloides (Quaking aspen) :: E = L
css|Ctg1442.1	(M) :: P27774|KPPR_MESCR Phosphoribulokinase, chloroplast precursor (EC 2.7.1.19) (Phosphopentokinase) (PRKase) (PRK) - Mesembryanthemum crystallinum (Common ice plant) :: P26302|KPPR_WHEAT Phosphoribulokinase, chloroplast precursor (EC 2.7.1.19) (Phosphopentokinase) (PRKase) (PRK) - Triticum aestivum (Wheat) :: E = L
vvfl|gi|77744883|gb|ABB02395.	(M) :: Q38JC9|Q38JC9_VITVI Temperature-induced lipocalin - Vitis vinifera (Grape) :: Q38JD5|Q38JD5_9ROSI Temperature-induced lipocalin' - Populus balsamifera :: E = L
cso|Ctg115.1	(M) :: P43311|PPO_VITVI Polyphenol oxidase, chloroplast precursor (EC 1.10.3.1) (PPO) (Catechol oxidase) - Vitis vinifera (Grape) :: P93622|P93622_VITVI Polyphenol oxidase (EC 1.10.3.1) - Vitis vinifera (Grape) :: E = L
vvfl|gi|91701675|gb|ABE47559.	(M) :: Q0ZIZ3|Q0ZIZ3_VITVI Photosystem II CP47 chlorophyll apoprotein - Vitis vinifera (Grape) :: Q49KX2|Q49KX2_EUCGG Photosystem II CP47 chlorophyll apoprotein - Eucalyptus globulus subsp. globulus (Tasmanian blue gum) :: E = L
vv|Ctg6435.1	:: Q7XYR7|Q7XYR7_GOSHI Class III peroxidase - Gossypium hirsutum (Upland cotton) :: Q5U1G3|Q5U1G3_ORYSA Class III peroxidase 130 precursor (EC 1.11.1.7) (Os11g0112400 protein) (Peroxidase 52, putative, expressed) - Oryza sativa (japonica cultivar-group) :: E = L
vv|Ctg4450.1	:: O24431|O24431_SOYBN Calmodulin-like domain protein kinase isoenzyme gamma - Glycine max (Soybean) :: A1BPP8|A1BPP8_MEDTR Calcium dependent protein kinase 3 - Medicago truncatula (Barrel medic) :: E = L
css|Ctg279.1	(M) :: Q5PYQ5|Q5PYQ5_MANES Chloroplast oxygen-evolving enhancer protein - Manihot esculenta (Cassava) (Manioc) :: Q53UI6|Q53UI6_TOBAC PsbQ - Nicotiana tabacum (Common tobacco) :: E = L
vv|Ctg264.1	:: Q1T125|Q1T125_MEDTR Peptidase A1, pepsin - Medicago truncatula (Barrel medic) :: Q1RVV6|Q1RVV6_MEDTR Peptidase A1, pepsin - Medicago truncatula (Barrel medic) :: E = L
vv|gi|37186083|gb|CF605436.1|CF605436	:: P93378|P93378_TOBAC Tumor-related protein - Nicotiana tabacum (Common tobacco) :: Q6TKT2|Q6TKT2_SOLBR Miraculin-like protein (Fragment) - Solanum brevidens :: E = L
vvfl|gi|91983987|ref|YP_567071.	(M) :: Q0ZJ25|Q0ZJ25_VITVI Photosystem II protein D2 - Vitis vinifera (Grape) :: A0A330|A0A330_COFAR Photosystem II protein D2 - Coffea arabica (Coffee) :: E = L
cso|Ctg1407.1	(M) :: Q9SV68|QORH_ARATH Putative chloroplastic quinone-oxidoreductase homolog (EC 1.-.-.-) - Arabidopsis thaliana (Mouse-ear cress) :: Q38M75|Q38M75_SOLTU Ripening regulated protein-like - Solanum tuberosum (Potato) :: E = L
ws|Ctg1116.1	(M) :: Q2PES4|Q2PES4_TRIPR Putative fasciclin-like arabinogalactan protein FLA2 - Trifolium pratense (Red clover) :: Q9SU13|FLA2_ARATH Fasciclin-like arabinogalactan protein 2 precursor - Arabidopsis thaliana (Mouse-ear cress) :: E = L SP
ws|Ctg11.1	:: O23950|O23950_GOSHI Endo-xyloglucan transferase (Fragment) - Gossypium hirsutum (Upland cotton) :: Q7Y252|Q7Y252_GOSHI Xyloglucan endotransglycosylase - Gossypium hirsutum (Upland cotton) :: E = L
vv|Ctg3083.1	(M) :: Q9LY84|Q9LY84_ARATH Early nodule-specific protein-like (At5g14450) - Arabidopsis thaliana (Mouse-ear cress) :: Q9LII9|Q9LII9_ARATH Genomic DNA, chromosome 3, TAC clone:K24A2 - Arabidopsis thaliana (Mouse-ear cress) :: E = L SP
vvfl|gi|91701663|gb|ABE47547.	(M) :: Q0ZJ07|CYF_VITVI Apocytochrome f precursor - Vitis vinifera (Grape) :: Q68RZ3|CYF_PANGI Apocytochrome f precursor - Panax ginseng (Korean ginseng) :: E = L SP
cso|Ctg71.1	(M) :: Q9LRC4|Q9LRC4_9ROSI Oxygen evolving enhancer protein 1 precursor - Bruguiera gymnorhiza :: Q84QE8|Q84QE8_TOBAC Oxygen evolving complex 33 kDa photosystem II protein - Nicotiana tabacum (Common tobacco) :: E = L
vvfl|gi|91701646|gb|ABE47530.	(M) :: Q0ZJ24|Q0ZJ24_VITVI Photosystem II CP43 chlorophyll apoprotein - Vitis vinifera (Grape) :: Q2L901|Q2L901_GOSHI Photosystem II CP43 chlorophyll apoprotein - Gossypium hirsutum (Upland cotton) :: E = L
css|gi|110396092|gb|EC961767.1|EC961767	:: Q9LW90|Q9LW90_TOBAC DC1.2 homologue - Nicotiana tabacum (Common tobacco) :: Q0Z7S4|Q0Z7S4_9SOLN Pectin methylesterase inhibitor isoform - Solanum phureja :: E = L
ws|Ctg294.1	(M) :: Q1T6P2|Q1T6P2_MEDTR Stress protein DDR48 , related - Medicago truncatula (Barrel medic) :: Q9FKA5|Y5957_ARATH Uncharacterized protein At5g39570 - Arabidopsis thaliana (Mouse-ear cress) :: E = L
vv|Ctg90.1_F=-3.4	(LC) :: Q9M3U4|Q9M3U4_VITVI Beta 1-3 glucanase - Vitis vinifera (Grape) :: Q944B1|Q944B1_PRUPE Beta-1,3-glucanase - Prunus persica (Peach) :: E = L
csb|Ctg708.1	(M) :: Q9XQB4|Q9XQB4_PHAAU Photosystem I reaction center subunit III - Phaseolus aureus (Mung bean) (Vigna radiata) :: Q84QE7|Q84QE7_TOBAC Putative photosystem I subunit III - Nicotiana tabacum (Common tobacco) :: E = L
css|gi|110398785|gb|EC965259.1|EC965259	(M) :: Q2XTB2|Q2XTB2_SOLTU 40S ribosomal protein S10-like - Solanum tuberosum (Potato) :: Q2XPV4|Q2XPV4_SOLTU 40S ribosomal protein S10-like - Solanum tuberosum (Potato) :: E = L
vv|Ctg7478.1	:: Q3HRQ2|Q3HRQ2_9MAGN Glyoxal oxidase - Vitis pseudoreticulata :: Q9M332|Q9M332_ARATH Hypothetical protein F5K20_250 (At3g53950/F5K20_250) (Hypothetical protein At3g53950/F5K20_250) - Arabidopsis thaliana (Mouse-ear cress) :: E = L
css|gi|110396816|gb|EC962516.1|EC962516	(M) :: P07030|PLAS_SILPR Plastocyanin, chloroplast precursor - Silene pratensis (White campion) (Lychnis alba) :: P17340|PLAS_SOLLC Plastocyanin, chloroplast precursor - Solanum lycopersicum (Tomato) (Lycopersicon esculentum) :: E = L
css|Ctg1243.1	(M) :: P93788|REMO_SOLTU Remorin (pp34) - Solanum tuberosum (Potato) :: Q7XMK5|Q7XMK5_ORYSA OSJNBb0039L24.13 protein (Os04g0533300 protein) - Oryza sativa (japonica cultivar-group) :: E = L
csp|Ctg2123.1	(M) :: Q93XZ7|Q93XZ7_ARATH Hypothetical protein At5g42570; K16E1.4 (At5g42570) - Arabidopsis thaliana (Mouse-ear cress) :: Q9FH68|Q9FH68_ARATH Arabidopsis thaliana genomic DNA, chromosome 5, TAC clone:K16E1 - Arabidopsis thaliana (Mouse-ear cress) :: E = L
css|Ctg643.1	(M) :: Q9M7N6|Q9M7N6_SOLLC MFP1 attachment factor 1 - Solanum lycopersicum (Tomato) (Lycopersicon esculentum) :: Q9M7N4|Q9M7N4_SOYBN MFP1 attachment factor 1 - Glycine max (Soybean) :: E = L
