# Supplementary material for: Generation of a predicted protein database from EST data and application to iTRAQ analyses in grape (Vitis vinifera cv. Cabernet Sauvignon) berries at ripening initiation
Source: BMC Genomics. 2009 Jan 26;10:50. doi: 10.1186/1471-2164-10-50 (PMC2637896; doi:10.1186/1471-2164-10-50)
Supplement: Additional file 4 — Exocarp proteins listed for each K-means cluster along with corresponding log2-transformed ratiometric data for each protein entry. Exocarp proteins from the 2004, 2005-1, and 2005-2 datasets were combined into a single file. Duplicate entries were identified using an in-house script in the R environment with 'Custom ORF ID' as the search string. Then, ratiometric data at each of the three comparisons using 'green' as the reference stage were averaged prior to export for K-means cluster analyses. [file 1471-2164-10-50-S4.xls]

## Sheet: KMC_exocarp_4clusters-1
Additional file 4	Exocarp proteins listed for each K-means cluster along with corresponding log2-transformed ratiometric data for each protein entry. Exocarp proteins from the 2004, 2005-1, and 2005-2 datasets were combined into a single file. Duplicate entries were identified using an in-house script in the R environment with ‘Custom ORF ID’ as the search string. Then, ratiometric data at each of the three compar…
Custom ORF ID	Protein Annotation	Green	Pink/turning	Red	Purple
Cluster 1
csp|gi|22007382|gb|BQ792416.1|BQ792416	:: Q9M4H4|GRI22_VITVI Ripening-related protein grip22 precursor - Vitis vinifera (Grape) :: P84527|KIWEL_ACTCH Kiwellin (Allergen Act c ?) - Actinidia chinensis (Kiwi) (Yangtao) :: E = L	0	2.33925	3.19948	3.98788
ws|Ctg158.1	(M) :: O81228|O81228_VITVI PR-4 type protein - Vitis vinifera (Grape) :: O48880|O48880_DIOBU Pathogenesis-related protein-4 - Dioscorea bulbifera (Air potato) :: E = L SP	0	1.19937	2.00508	3.46543
gg|VvCS14	Anthocyanin-3',5'-O-methyltransferase (AMT1) Grapegen (M)	0	1.64168	2.54369	3.39552
csp|Ctg204.1	(M) :: A2ICC8|A2ICC8_VITVI Flavanone 3-hydroxylase (EC 1.14.11.9) - Vitis vinifera (Grape) :: P41090|FL3H_VITVI Naringenin,2-oxoglutarate 3-dioxygenase (EC 1.14.11.9) (Flavonone-3-hydroxylase) (F3H) (FHT) - Vitis vinifera (Grape) :: E = L	0	1.092	2.1878	3.07552
vvfl|gi|13620865|dbj|BAB41022.	(M) :: Q9AQV0|Q9AQV0_VITVI UDP-glucose:flavonoid 3-O-glucosyltransferase - Vitis vinifera (Grape) :: Q1G141|Q1G141_VITVI UDP-glucose:flavonoid 3-O-glucosyltransferase - Vitis vinifera (Grape) :: E = L	0	1.24519	2.12257	2.82414
csp|gi|34364087|gb|CF405672.1|CF405672	:: Q9LUL5|Q9LUL5_ARATH Emb|CAB66100.1 - Arabidopsis thaliana (Mouse-ear cress) :: Q9SUH6|Q9SUH6_ARATH Hypothetical protein T10C21.50 (Hypothetical protein AT4g30700) - Arabidopsis thaliana (Mouse-ear cress) :: E = L	0	0.0747794	-0.137013	2.71896
ws|Ctg1648.1	(M) :: O04708|O04708_VITVI VVTL1 - Vitis vinifera (Grape) :: Q9M4G6|Q9M4G6_VITVI Putative thaumatin-like protein - Vitis vinifera (Grape) :: E = L SP	0	0.894449	1.33788	2.66816
vv|Ctg2024.1	(M) :: Q2UYU7|Q2UYU7_VITVI Flavonoid-3,5'-hydroxylase - Vitis vinifera (Grape) :: Q3C210|Q3C210_VITVI Flavonoid 3',5'-hydroxylase - Vitis vinifera (Grape) :: E = L SP	0	0.598175	1.43291	2.54144
vv|gi|33404799|gb|CF210426.1|CF210426	:: Q7XAU6|Q7XAU6_VITVI Class IV chitinase - Vitis vinifera (Grape) :: O24530|O24530_VITVI Class IV endochitinase (EC 3.2.1.14) - Vitis vinifera (Grape) :: E = L	0	0.68428	1.64395	2.5172
vv|gi|22009674|gb|BQ794708.1|BQ794708	:: Q9M4H4|GRI22_VITVI Ripening-related protein grip22 precursor - Vitis vinifera (Grape) :: P84527|KIWEL_ACTCH Kiwellin (Allergen Act c ?) - Actinidia chinensis (Kiwi) (Yangtao) :: E = L	0	1.06357	1.83839	2.49508
vvfl|gi|17402583|dbj|BAB78506.	(M) :: Q8W3L8|Q8W3L8_9MAGN Xyloglucan endo-transglycosylase - Vitis labrusca x Vitis vinifera :: A0MMD6|A0MMD6_LITCN Xyloglucan endotransglycosylase 1 - Litchi chinensis (Lychee) :: E = L SP	0	2.07368	2.32164	2.48419
vvfl|gi|62361403|gb|AAX81329.	(M) :: Q56AY1|Q56AY1_VITVI Glutathione S-transferase (EC 2.5.1.18) - Vitis vinifera (Grape) :: Q3HM93|Q3HM93_CITSI Glutathione S-transferase - Citrus sinensis (Sweet orange) :: E = L	0	0.799253	1.68005	2.40966
vv|gi|34363822|gb|CF405407.1|CF405407	:: Q7XAU6|Q7XAU6_VITVI Class IV chitinase - Vitis vinifera (Grape) :: O24530|O24530_VITVI Class IV endochitinase (EC 3.2.1.14) - Vitis vinifera (Grape) :: E = L	0	0.814591	0.382833	2.34639
vv|gi|30297373|gb|CB974167.1|CB974167	:: Q5QHT3|Q5QHT3_9FABA 70 kDa heat shock cognate protein 2 - Vigna radiata :: Q9M6R1|Q9M6R1_MALDO High molecular weight heat shock protein - Malus domestica (Apple) (Malus sylvestris) :: E = L	0	1.42626	2.03009	2.28194
vvfl|gi|88192647|pdb|2C9Z|A	(M) :: O22304|O22304_VITVI UDP glucose:flavonoid 3-o-glucosyltransferase - Vitis vinifera (Grape) :: O22303|O22303_VITVI UDP glucose:flavonoid 3-o-glucosyltransferase (Fragment) - Vitis vinifera (Grape) :: E = L	0	0.979513	1.64381	2.26198
cso|gi|26258031|gb|CA809094.1|CA809094	:: Q2I308|Q2I308_9MAGN Abscisic stress ripening protein - Vitis pseudoreticulata :: Q94G23|Q94G23_VITVI Putative transcription factor - Vitis vinifera (Grape) :: E = L	0	0.54745	0.0647449	2.23152
csp|Ctg4100.1	(M) :: Q75LB9|Q75LB9_ORYSA Putative pirin-like protein (Os03g0845000 protein) (Pirin, putative, expressed) - Oryza sativa (japonica cultivar-group) :: Q10AP7|Q10AP7_ORYSA Pirin, putative, expressed - Oryza sativa (japonica cultivar-group) :: E = L	0	0.691802	1.16806	2.2279
ws|Ctg166.1	(M) :: Q8W3P6|Q8W3P6_VITVI Chalcone synthase (EC 2.3.1.74) - Vitis vinifera (Grape) :: P48387|CHS2_CAMSI Chalcone synthase 2 (EC 2.3.1.74) (Naringenin-chalcone synthase 2) - Camellia sinensis (Tea) :: E = L	0	0.985865	1.66885	2.22253
vv|gi|71865811|gb|DT014866.1|DT014866	(M) :: Q9ZSP7|Q9ZSP7_PETHY Cytochrome b5 DIF-F - Petunia hybrida (Petunia) :: Q9M5B0|Q9M5B0_PETHY Cytochrome b5 DIF-F - Petunia hybrida (Petunia) :: E = L	0	0.434028	1.26087	2.17817
vv|gi|110723835|gb|EE099134.1|EE099134	:: Q944U4|Q944U4_DENCR S-adenosyl-L-methionine synthetase - Dendrobium crumenatum (Tropical pigeon orchid) :: Q96552|METL_CATRO S-adenosylmethionine synthetase 2 (EC 2.5.1.6) (Methionine adenosyltransferase 2) (AdoMet synthetase 2) - Catharanthus roseus (Rosy periwinkle) (Madagascar periwinkle) :: E = L	0	1.13534	1.81991	2.16851
ws|Ctg247.1	(M) :: Q6RK07|Q6RK07_9MAGN UDP-glucose dehydrogenase - Cinnamomum osmophloeum :: Q6IVK6|Q6IVK6_TOBAC Putative UDP-glucose dehydrogenase 2 (EC 1.1.1.22) - Nicotiana tabacum (Common tobacco) :: E = L	0	1.07197	1.73253	2.10983
vv|gi|110722477|gb|EE098742.1|EE098742	(M) :: Q2I308|Q2I308_9MAGN Abscisic stress ripening protein - Vitis pseudoreticulata :: Q94G23|Q94G23_VITVI Putative transcription factor - Vitis vinifera (Grape) :: E = L	0	0.549718	0.209765	2.06198
cso|Ctg229.1	(M) :: Q2QCX5|Q2QCX5_GOSHI Gibberellin 20-oxidase 1 - Gossypium hirsutum (Upland cotton) :: A2IBF9|A2IBF9_GOSHI Flavanone-3-hydroxylase - Gossypium hirsutum (Upland cotton) :: E = L	0	0.741575	1.31499	2.0186
csp|Ctg68.1	(M) :: O04708|O04708_VITVI VVTL1 - Vitis vinifera (Grape) :: Q9M4G6|Q9M4G6_VITVI Putative thaumatin-like protein - Vitis vinifera (Grape) :: E = L SP	0	0.862432	1.42503	1.99313
vv|gi|71856838|gb|DT005893.1|DT005893	(M) :: Q2HZ34|Q2HZ34_SOYBN Plamsma membrane-associated AAA-ATPase - Glycine max (Soybean) :: P54774|CDC48_SOYBN Cell division cycle protein 48 homolog (Valosin-containing protein homolog) (VCP) - Glycine max (Soybean) :: E = L	0	1.33571	1.78534	1.98623
vv|gi|71857834|gb|DT006889.1|DT006889	:: Q5J1K3|Q5J1K3_ELAGV Elongation factor 1-alpha 1 - Elaeis guineensis var. tenera (Oil palm) :: Q9XEW9|Q9XEW9_LILLO Elongation factor 1-alpha 1 - Lilium longiflorum (Trumpet lily) :: E = L	0	0.851039	1.41208	1.96982
ws|Ctg118.1	(M) :: A2ICC8|A2ICC8_VITVI Flavanone 3-hydroxylase (EC 1.14.11.9) - Vitis vinifera (Grape) :: P41090|FL3H_VITVI Naringenin,2-oxoglutarate 3-dioxygenase (EC 1.14.11.9) (Flavonone-3-hydroxylase) (F3H) (FHT) - Vitis vinifera (Grape) :: E = L	0	0.702658	1.21704	1.91945
vv|Ctg936.1_F=-1.1	(LC) (M) :: Q6DMM4|Q6DMM4_9ROSI Cel9A (EC 3.2.1.-) - Populus tremula x Populus tremuloides :: Q2UZT3|Q2UZT3_GOSHI Endo-1,4-beta-glucanase - Gossypium hirsutum (Upland cotton) :: E = L	0	0.491084	0.555522	1.89728
vv|Ctg1917.1	:: Q53PC7|Q53PC7_ORYSA Adaptin N terminal region, putative (Adaptin N terminal region family protein, expressed) - Oryza sativa (japonica cultivar-group) :: Q0IU95|Q0IU95_ORYSA Os11g0174000 protein (Fragment) - Oryza sativa (japonica cultivar-group) :: E = L	0	1.02836	1.67672	1.88792
vvfl|gi|122893274|gb|ABM67590.	(M) :: Q8LP73|Q8LP73_9MAGN Leucoanthocyanidin dioxgenase - Vitis labrusca x Vitis vinifera :: A2ICC9|A2ICC9_VITVI Anthocyanidin synthase (EC 1.14.11.19) - Vitis vinifera (Grape) :: E = L	0	0.59474	1.18371	1.84193
vv|Ctg74.1	(M) :: Q3C211|Q3C211_VITVI Flavonoid 3'-hydroxylase - Vitis vinifera (Grape) :: Q3C212|Q3C212_VITVI Flavonoid 3'-hydroxylase - Vitis vinifera (Grape) :: E = L	0	0.469052	1.0633	1.832
vv|gi|30302863|gb|CB979657.1|CB979657	(M) :: Q7XAU6|Q7XAU6_VITVI Class IV chitinase - Vitis vinifera (Grape) :: O24530|O24530_VITVI Class IV endochitinase (EC 3.2.1.14) - Vitis vinifera (Grape) :: E = L SP	0	0.132906	0.737773	1.81644
csp|Ctg3055.1	:: A2TEI4|A2TEI4_9ROSI Xyloglucan endotransglycosylase/hydrolase XTH-38 - Populus tremula x Populus tremuloides :: Q3HNW2|Q3HNW2_APIGR Xyloglucan endotransglycosylase hydrolase - Apium graveolens (Celery) :: E = L	0	0.142348	0.630219	1.80925
vv|Ctg1554.1	(M) :: Q93YH3|Q93YH3_LUPAL ATP citrate lyase b-subunit (EC 4.1.3.8) - Lupinus albus (White lupin) :: Q9SGY2|Q9SGY2_ARATH F20B24.11 (Hypothetical protein At1g10670) (Putative ATP citrate-lyase) (At1g10670/F20B24_11) (ATP-citrate lyase subunit A) - Arabidopsis thaliana (Mouse-ear cress) :: E = L	0	0.403377	0.965914	1.79681
vv|Ctg5114.1	:: Q1SD74|Q1SD74_MEDTR Hypothetical protein - Medicago truncatula (Barrel medic) :: Q8LIG3|Q8LIG3_ORYSA Hypothetical protein OJ1200_C08.123 (Os07g0687100 protein) (Hypothetical protein OJ1150_E04.119) - Oryza sativa (japonica cultivar-group) :: E = L	0	0.319387	0.747688	1.7881
cso|Ctg528.1	(M) :: Q5J1K3|Q5J1K3_ELAGV Elongation factor 1-alpha 1 - Elaeis guineensis var. tenera (Oil palm) :: O49169|EF1A_MANES Elongation factor 1-alpha (EF-1-alpha) - Manihot esculenta (Cassava) (Manioc) :: E = L	0	0.71949	1.21456	1.78031
vv|WIN109.C21_J03	(M) :: Q9M4H6|Q9M4H6_VITVI Putative ripening-related protein - Vitis vinifera (Grape) :: Q9XF96|Q9XF96_PRUAR Putative allergen protein - Prunus armeniaca (Apricot) :: E = L	0	1.338	1.23229	1.71356
vv|gi|83275000|gb|DV939096.1|DV939096	:: Q53B72|Q53B72_SOYBN Putative chalcone isomerase 4 - Glycine max (Soybean) :: Q2RBC7|Q2RBC7_ORYSA Chalcone-flavanone isomerase family protein, expressed (Os11g0116300 protein) - Oryza sativa (japonica cultivar-group) :: E = L	0	0.575119	1.06426	1.70283
cso|gi|34545752|gb|CF513984.1|CF513984	:: Q14K72|Q14K72_PLAAC Translation elongation factor 1 alpha (Fragment) - Platanus acerifolia (London plane tree) :: Q0VJA7|Q0VJA7_PLAAC Elongation factor 1 alpha (Fragment) - Platanus acerifolia (London plane tree) :: E = L	0	1.18688	1.64473	1.66762
vv|Ctg356.1	(M) :: Q9SFB1|Q9SFB1_ARATH F17A17.37 protein (Hypothetical protein At3g08030) (Hypothetical protein) - Arabidopsis thaliana (Mouse-ear cress) :: Q9C6U3|Q9C6U3_ARATH Hypothetical protein T8G24.2 (Fragment) - Arabidopsis thaliana (Mouse-ear cress) :: E = L SP	0	1.10996	1.33153	1.6371
cso|Ctg359.1	:: Q6QLW8|Q6QLW8_HEVBR HMG-CoA synthase 2 - Hevea brasiliensis (Para rubber tree) :: Q944F8|Q944F8_HEVBR Hydroxymethylglutaryl coenzyme A synthase - Hevea brasiliensis (Para rubber tree) :: E = L	0	0.866315	1.32717	1.62681
vv|gi|110721190|gb|EE097908.1|EE097908	:: Q8W3L8|Q8W3L8_9MAGN Xyloglucan endo-transglycosylase - Vitis labrusca x Vitis vinifera :: Q93XM0|Q93XM0_CARPA Xyloglucan endo-transglycosylase - Carica papaya (Papaya) :: E = L	0	1.42594	1.46837	1.60819
vv|Ctg14.1_F=-2.1	(LC) (M) :: Q27J84|Q27J84_CUCSA Alkaline alpha galactosidase - Cucumis sativus (Cucumber) :: Q84NI6|Q84NI6_CUCME Alkaline alpha galactosidase II - Cucumis melo (Muskmelon) :: E = L	0	0.441377	1.10246	1.59651
vvfl|gi|78183426|dbj|BAE47007.	:: Q3C210|Q3C210_VITVI Flavonoid 3',5'-hydroxylase - Vitis vinifera (Grape) :: Q2UYU7|Q2UYU7_VITVI Flavonoid-3,5'-hydroxylase - Vitis vinifera (Grape) :: E = L	0	0.492212	0.894061	1.58808
vv|gi|30303639|gb|CB980433.1|CB980433	:: Q9M4H4|GRI22_VITVI Ripening-related protein grip22 precursor - Vitis vinifera (Grape) :: P84527|KIWEL_ACTCH Kiwellin (Allergen Act c ?) - Actinidia chinensis (Kiwi) (Yangtao) :: E = L	0	0.552672	0.657914	1.58087
vv|Ctg4800.1	:: Q52ZH8|Q52ZH8_PEA FVE - Pisum sativum (Garden pea) :: A2Q555|A2Q555_MEDTR WD40-like - Medicago truncatula (Barrel medic) :: E = L	0	1.74088	1.74562	1.57551
ws|Ctg1340.1	:: Q501F4|Q501F4_ARATH At3g19990 - Arabidopsis thaliana (Mouse-ear cress) :: Q9LHE6|Q9LHE6_ARATH Arabidopsis thaliana genomic DNA, chromosome 3, P1 clone: MZE19 - Arabidopsis thaliana (Mouse-ear cress) :: E = L	0	0.90273	1.27626	1.57376
ws|Ctg77.1	(M) :: Q96552|METL_CATRO S-adenosylmethionine synthetase 2 (EC 2.5.1.6) (Methionine adenosyltransferase 2) (AdoMet synthetase 2) - Catharanthus roseus (Rosy periwinkle) (Madagascar periwinkle) :: Q96551|METK_CATRO S-adenosylmethionine synthetase 1 (EC 2.5.1.6) (Methionine adenosyltransferase 1) (AdoMet synthetase 1) - Catharanthus roseus (Rosy periwinkle) (Madagascar periwinkle) :: E = L	0	0.937796	1.26003	1.5476
ws|gi|51578101|gb|CV095937.1|CV095937	:: O22791|O22791_ARATH Putative RNA-binding protein - Arabidopsis thaliana (Mouse-ear cress) :: Q8W034|Q8W034_ARATH Ribonucleoprotein 1 (Ribonucleoprotein like protein) (Fragment) - Arabidopsis thaliana (Mouse-ear cress) :: E = L	0	0.8431	0.97181	1.54631
cso|Ctg0.1_F=2.2	(LC) (M) :: Q8GSN4|Q8GSN4_CUCMA Non-cell-autonomous heat shock cognate protein 70 - Cucurbita maxima (Pumpkin) (Winter squash) :: Q5QHT3|Q5QHT3_9FABA 70 kDa heat shock cognate protein 2 - Vigna radiata :: E = L	0	0.911807	1.27888	1.46216
vv|gi|110718775|gb|EE095992.1|EE095992_F=2	(NH) (M) :: Q9M4H7|Q9M4H7_VITVI Putative ripening-related protein - Vitis vinifera (Grape) :: Q8L5H5|Q8L5H5_MANES Allergenic-related protein Pt2L4 - Manihot esculenta (Cassava) (Manioc) :: E = L	0	0.882682	0.689389	1.45875
vv|gi|110722975|gb|EE099757.1|EE099757	(M) :: Q41111|Q41111_PHAVU Dehydrin - Phaseolus vulgaris (Kidney bean) (French bean) :: Q0MRE0|Q0MRE0_9ROSI Dehydrin - Populus alba x Populus tremula var. glandulosa :: E = L	0	0.954941	1.58962	1.43664
vv|gi|33403003|gb|CF208630.1|CF208630	:: Q53B72|Q53B72_SOYBN Putative chalcone isomerase 4 - Glycine max (Soybean) :: Q2RBC7|Q2RBC7_ORYSA Chalcone-flavanone isomerase family protein, expressed (Os11g0116300 protein) - Oryza sativa (japonica cultivar-group) :: E = L	0	0.40021	0.924936	1.41451
csb|gi|30305494|gb|CB982288.1|CB982288	:: Q9M4H8|Q9M4H8_VITVI Putative ripening-related protein - Vitis vinifera (Grape) :: Q8L8T0|Q8L8T0_ARATH Ripening-related protein-like - Arabidopsis thaliana (Mouse-ear cress) :: E = L	0	0.510861	0.742696	1.41278
cso|Ctg142.1_F=-3.1	(LC) :: Q6UD65|Q6UD65_9ROSI Phenylalanine ammonia lyase (EC 4.3.1.5) - Populus trichocarpa x Populus deltoides :: Q94C45|Q94C45_MANES Phenylalanine ammonia-lyase 1 (EC 4.3.1.5) - Manihot esculenta (Cassava) (Manioc) :: E = L	0	0.14104	0.644225	1.38648
ws|Ctg1367.1	:: Q1AFF6|Q1AFF6_9MAGN Aldehyde dehydrogenase - Vitis pseudoreticulata :: Q1AFF5|Q1AFF5_9MAGN Aldehyde dehydrogenase - Vitis pseudoreticulata :: E = L	0	2.3305	1.39999	1.38593
csp|Ctg446.1	(M) :: Q9LHE6|Q9LHE6_ARATH Arabidopsis thaliana genomic DNA, chromosome 3, P1 clone: MZE19 - Arabidopsis thaliana (Mouse-ear cress) :: Q501F4|Q501F4_ARATH At3g19990 - Arabidopsis thaliana (Mouse-ear cress) :: E = L	0	0.715454	1.09038	1.37779
css|gi|110402945|gb|EC963864.1|EC963864	:: Q948P6|FRI3_SOYBN Ferritin-3, chloroplast precursor (EC 1.16.3.1) (SFerH-3) - Glycine max (Soybean) :: Q4EWB8|Q4EWB8_AVIMR Ferritin - Avicennia marina (Grey mangrove) :: E = L	0	0.775935	1.30714	1.35016
vv|WIN1010.C21_D23	(M) :: Q70Z16|Q70Z16_TOBAC Nucleosome assembly protein 1-like protein 4 - Nicotiana tabacum (Common tobacco) :: Q70Z17|Q70Z17_TOBAC Nucleosome assembly protein 1-like protein 3 - Nicotiana tabacum (Common tobacco) :: E = L	0	1.52567	0.472696	1.33279
cso|Ctg2448.1	:: Q7Y073|Q7Y073_HEVBR Latex cyanogenic beta glucosidase - Hevea brasiliensis (Para rubber tree) :: Q9FIW4|Q9FIW4_ARATH Beta-glucosidase (At5g36890) - Arabidopsis thaliana (Mouse-ear cress) :: E = L	0	0.571046	1.02446	1.32077
ws|Ctg992.1	(M) :: Q96558|UGDH_SOYBN UDP-glucose 6-dehydrogenase (EC 1.1.1.22) (UDP-Glc dehydrogenase) (UDP-GlcDH) (UDPGDH) - Glycine max (Soybean) :: A2I9Y0|A2I9Y0_BOENI UGDH - Boehmeria nivea (Chinese grass) :: E = L	0	0.847516	1.16337	1.31765
vv|gi|110698954|gb|EE077044.1|EE077044	(M) :: Q9ZPS7|Q9ZPS7_ARATH Putative endosomal protein (At2g01970/F14H20.4) - Arabidopsis thaliana (Mouse-ear cress) :: Q940S0|Q940S0_ARATH T5E21.14/T5E21.14 (At1g14670/T5E21.14) - Arabidopsis thaliana (Mouse-ear cress) :: E = L SP	0	0.409038	0.78668	1.31267
ws|Ctg1537.1	(M) :: Q1S1B2|Q1S1B2_MEDTR Adenosine kinase - Medicago truncatula (Barrel medic) :: Q1RYR5|Q1RYR5_MEDTR Adenosine kinase - Medicago truncatula (Barrel medic) :: E = L	0	0.49211	0.988267	1.31104
vv|Ctg4313.1	:: Q9LF41|Q9LF41_ARATH Ubiquitin-fusion degradation protein-like - Arabidopsis thaliana (Mouse-ear cress) :: Q75I67|Q75I67_ORYSA Putative ubiquitin conjugation factor (Os03g0427900 protein) (U-box domain containing protein, expressed) - Oryza sativa (japonica cultivar-group) :: E = L	0	1.12611	1.40387	1.29872
vvfl|gi|98978766|gb|ABF59818.	(M) :: Q1G141|Q1G141_VITVI UDP-glucose:flavonoid 3-O-glucosyltransferase - Vitis vinifera (Grape) :: Q9AQV0|Q9AQV0_VITVI UDP-glucose:flavonoid 3-O-glucosyltransferase - Vitis vinifera (Grape) :: E = L	0	0.314986	0.815493	1.29519
csp|Ctg38.1	(M) :: Q1S8I6|Q1S8I6_MEDTR Expansin 45, endoglucanase-like - Medicago truncatula (Barrel medic) :: Q8GZD3|Q8GZD3_SOYBN Expansin - Glycine max (Soybean) :: E = L SP	0	0.734829	0.86584	1.27983
csp|Ctg4596.1	:: Q0ZPW3|Q0ZPW3_9ROSA CXE carboxylesterase (EC 3.1.1.1) - Malus pumila :: Q0ZPW5|Q0ZPW5_9ROSA CXE carboxylesterase (EC 3.1.1.1) - Malus pumila :: E = L	0	0.381616	0.781821	1.2587
css|gi|122691038|gb|EC966551.1|EC966551	(M) :: Q25B23|Q25B23_PRUPE Endo-beta-1,4-glucanase (EC 3.2.1.4) - Prunus persica (Peach) :: Q25B24|Q25B24_PRUPE Endo-beta-1,4-glucanase precursor (EC 3.2.1.4) - Prunus persica (Peach) :: E = L SP	0	0.833821	1.15179	1.24829
css|Ctg322.1	(M) :: Q9SFB1|Q9SFB1_ARATH F17A17.37 protein (Hypothetical protein At3g08030) (Hypothetical protein) - Arabidopsis thaliana (Mouse-ear cress) :: Q9C6U3|Q9C6U3_ARATH Hypothetical protein T8G24.2 (Fragment) - Arabidopsis thaliana (Mouse-ear cress) :: E = L SP	0	0.884324	0.9151	1.2375
vv|Ctg1797.1	:: Q9XGC4|Q9XGC4_VITVI Pyrroline-5-carboxylate synthetase (EC 2.7.2.11) - Vitis vinifera (Grape) :: O04015|P5CS_ACTCH Delta 1-pyrroline-5-carboxylate synthetase (P5CS) [Includes: Glutamate 5-kinase (EC 2.7.2.11) (Gamma-glutamyl kinase) (GK); Gamma-glutamyl phosphate reductase (GPR) (EC 1.2.1.41) (Glutamate-5-semialdehyde dehydrogenase) (Glutamyl-gamma-semialdehyde dehydrogenase)] - Actinidia chin…	0	0.660929	0.95211	1.22095
vv|Ctg6482.1	(M) :: Q9FLW9|Q9FLW9_ARATH Pyruvate kinase - Arabidopsis thaliana (Mouse-ear cress) :: Q94AG4|Q94AG4_ARATH AT5g52920/MXC20_15 - Arabidopsis thaliana (Mouse-ear cress) :: E = L	0	0.376513	0.805292	1.21132
vv|gi|34415713|gb|CF414467.1|CF414467	:: Q2I307|Q2I307_9MAGN Pollen-specific protein - Vitis pseudoreticulata :: Q9SES4|Q9SES4_SAMNI Allergen-like protein BRSn20 - Sambucus nigra (European elder) :: E = L	0	0.299127	1.06695	1.20452
cso|Ctg1392.1	(M) :: Q0ZR53|Q0ZR53_THEHA Hypothetical protein - Thellungiella halophila (Salt cress) :: Q058I8|Q058I8_ARATH At5g66280 - Arabidopsis thaliana (Mouse-ear cress) :: E = L	0	0.632082	0.995882	1.18834
vvfl|gi|15081598|gb|AAK81875.	:: Q94B16|Q94B16_VITVI Pectin methylesterase PME1 - Vitis vinifera (Grape) :: Q43062|PME_PRUPE Pectinesterase PPE8B precursor (EC 3.1.1.11) (Pectin methylesterase) (PE) - Prunus persica (Peach) :: E = L	0	0.717561	1.01135	1.15892
vv|Ctg4103.1	(M) :: Q9LHT0|Q9LHT0_ARATH Short chain alcohol dehydrogenase-like - Arabidopsis thaliana (Mouse-ear cress) :: Q10NH1|Q10NH1_ORYSA Tropinone reductase, putative, expressed (Os03g0269100 protein) - Oryza sativa (japonica cultivar-group) :: E = L	0	0.484602	0.987103	1.15231
cso|Ctg2216.1	:: Q0DSJ5|Q0DSJ5_ORYSA Os03g0305000 protein - Oryza sativa (japonica cultivar-group) :: Q10ML0|Q10ML0_ORYSA AMP-binding enzyme family protein, expressed - Oryza sativa (japonica cultivar-group) :: E = L	0	0.763752	0.982072	1.14971
vv|Ctg3238.1	:: Q43111|PME3_PHAVU Pectinesterase-3 precursor (EC 3.1.1.11) (Pectin methylesterase 3) (PE 3) - Phaseolus vulgaris (Kidney bean) (French bean) :: Q0WWC7|Q0WWC7_ARATH Hypothetical protein At1g53840 - Arabidopsis thaliana (Mouse-ear cress) :: E = L	0	0.796016	1.16627	1.11577
ws|Ctg2222.1	:: Q25B23|Q25B23_PRUPE Endo-beta-1,4-glucanase (EC 3.2.1.4) - Prunus persica (Peach) :: Q25B24|Q25B24_PRUPE Endo-beta-1,4-glucanase precursor (EC 3.2.1.4) - Prunus persica (Peach) :: E = L	0	0.794354	0.938323	1.11096
ws|Ctg923.1	:: Q9C5K1|Q9C5K1_ARATH Putative ubiquitin-specific protease UBP12 - Arabidopsis thaliana (Mouse-ear cress) :: Q9FPT1|Q9FPT1_ARATH Ubiquitin-specific protease 12 - Arabidopsis thaliana (Mouse-ear cress) :: E = L	0	0.619178	0.982145	1.1042
vvfl|gi|111379084|gb|ABH09329.	(M) :: Q5MBH8|Q5MBH8_VITVI Aquaporin - Vitis vinifera (Grape) :: Q9LKL9|Q9LKL9_9MAGN Putative aquaporin TIP3 - Vitis berlandieri x Vitis rupestris :: E = L	0	0.635058	0.799253	1.10084
vv|Ctg451.1_F=-1.1	(LC) (M) :: A1IIA8|A1IIA8_PRUPE Pectate lyase (Fragment) - Prunus persica (Peach) :: Q94FT5|Q94FT5_FRAAN Pectate lyase (Fragment) - Fragaria ananassa (Strawberry) :: E = L SP	0	1.02814	1.16414	1.08134
ws|Ctg40.1	(M) :: Q8GSN4|Q8GSN4_CUCMA Non-cell-autonomous heat shock cognate protein 70 - Cucurbita maxima (Pumpkin) (Winter squash) :: Q5QHT3|Q5QHT3_9FABA 70 kDa heat shock cognate protein 2 - Vigna radiata :: E = L	0	0.496002	0.916171	1.07485
vv|gi|56688910|gb|CX126813.1|CX126813	(M) :: Q8GSN2|Q8GSN2_CUCMA Cell-autonomous heat shock cognate protein 70 - Cucurbita maxima (Pumpkin) (Winter squash) :: Q53NM9|Q53NM9_ORYSA DnaK-type molecular chaperone hsp70-rice (Os11g0703900 protein) (Heat shock cognate 70 kDa protein, putative, expressed) - Oryza sativa (japonica cultivar-group) :: E = L	0	0.816723	0.968349	1.05929
vv|Ctg835.1	(M) :: Q41140|PFPA_RICCO Pyrophosphate--fructose 6-phosphate 1-phosphotransferase alpha subunit (EC 2.7.1.90) (PFP) (6-phosphofructokinase, pyrophosphate dependent) (Pyrophosphate-dependent 6-phosphofructose-1-kinase) (PPi-PFK) - Ricinus communis (Castor bean) :: Q9ZST2|Q9ZST2_CITPA Pyrophosphate-dependent phosphofructokinase alpha subunit (EC 2.7.1.90) - Citrus paradisi (Grapefruit) :: E = L	0	0.469157	1.04523	1.04502
vv|gi|30133820|gb|CB919159.1|CB919159	:: Q3HRZ8|Q3HRZ8_SOLTU Hypothetical protein - Solanum tuberosum (Potato) :: Q42475|Q42475_SOLLC Heat shock protein (Lycopersicum esculentum mRNA sequence) - Solanum lycopersicum (Tomato) (Lycopersicon esculentum) :: E = L	0	1.52296	0.936365	1.02765
csp|Ctg107.1	(M) :: Q6SKP4|Q6SKP4_SOLLC Ribosomal protein L3 - Solanum lycopersicum (Tomato) (Lycopersicon esculentum) :: Q2VCJ2|Q2VCJ2_SOLTU Ribosomal protein L3-like - Solanum tuberosum (Potato) :: E = L	0	0.731531	1.12188	1.02687
vv|gi|110727438|gb|EE104197.1|EE104197	:: Q39472|IDI1_CLABR Isopentenyl-diphosphate Delta-isomerase I (EC 5.3.3.2) (IPP isomerase I) (Isopentenyl pyrophosphate isomerase I) - Clarkia breweri :: Q6EJD1|Q6EJD1_PUELO Isopentenyl pyrophosphate isomerase - Pueraria lobata (Kudzu vine) :: E = L	0	0.62499	1.01785	1.02333
vv|Ctg1988.1	(M) :: Q8W3J3|Q8W3J3_TOBAC Ras-related protein RAB8-3 - Nicotiana tabacum (Common tobacco) :: Q8W3J2|Q8W3J2_TOBAC Ras-related protein RAB8-5 - Nicotiana tabacum (Common tobacco) :: E = L	0	1.53725	1.09997	1.00885
vv|Ctg17495.1	:: P27598|PHSL_IPOBA Alpha-1,4 glucan phosphorylase L isozyme, chloroplast precursor (EC 2.4.1.1) (Starch phosphorylase L) - Ipomoea batatas (Sweet potato) (Batate) :: P53536|PHSL_VICFA Alpha-1,4 glucan phosphorylase L isozyme, chloroplast precursor (EC 2.4.1.1) (Starch phosphorylase L) - Vicia faba (Broad bean) :: E = L	0	1.13862	0.555718	0.996823
cso|Ctg136.1	(M) :: A0EJL8|A0EJL8_MALGL GDP-D-mannose-3',5'-epimerase - Malpighia glabra (Barbados cherry) :: Q338B5|GME1_ORYSA GDP-mannose 3,5-epimerase 1 (EC 5.1.3.18) (GDP-Man 3,5-epimerase 1) (OsGME-1) - Oryza sativa (Rice) :: E = L	0	0.710437	0.95002	0.982291
cso|Ctg2528.1	(M) :: Q0VZ62|Q0VZ62_SOLTU ADP-sugar diphosphatase (EC 3.6.1.21) - Solanum tuberosum (Potato) :: Q4R0T9|Q4R0T9_ARATH ADP-sugar diphosphatase (EC 3.6.1.21) - Arabidopsis thaliana (Mouse-ear cress) :: E = L	0	1.04782	1.09397	0.778377
Cluster 2
cso|Ctg1361.1	(M) :: P26360|ATPG3_IPOBA ATP synthase gamma chain, mitochondrial precursor (EC 3.6.3.14) - Ipomoea batatas (Sweet potato) (Batate) :: Q59I53|Q59I53_IPONI Mitochondrial F1-ATPase gamma subunit - Ipomoea nil (Japanese morning glory) (Pharbitis nil) :: E = L	0	0.404576	0.125916	1.46001
vv|Ctg876.1	(M) :: Q3HM04|Q3HM04_9MAGN Cinnamate-4-hydroxylse - Parthenocissus henryana :: Q9FUU5|Q9FUU5_GOSAR Cinnamate-4-hydroxylase - Gossypium arboreum (Tree cotton) :: E = L SP	0	0.283566	0.509746	1.28901
vv|gi|30304271|gb|CB981065.1|CB981065	(M) :: Q7XAU6|Q7XAU6_VITVI Class IV chitinase - Vitis vinifera (Grape) :: O24531|O24531_VITVI Class IV endochitinase (EC 3.2.1.14) - Vitis vinifera (Grape) :: E = L SP	0	0.0439044	0.0433446	1.27268
ws|Ctg55.1	(M) :: Q7XAU6|Q7XAU6_VITVI Class IV chitinase - Vitis vinifera (Grape) :: O24530|O24530_VITVI Class IV endochitinase (EC 3.2.1.14) - Vitis vinifera (Grape) :: E = L SP	0	0.0450235	0.265077	1.23278
vv|Ctg2702.1	:: Q9SEH8|Q9SEH8_SOYBN Mannosyl-oligosaccharide 1,2-alpha-mannosidase (EC 3.2.1.113) - Glycine max (Soybean) :: Q9C512|Q9C512_ARATH Mannosyl-oligosaccharide 1,2-alpha-mannosidase, putative; 8615-12432 (Mannosyl-oligosaccharide 1,2-alpha-mannosidase, putative) (Mannosyl-oligosaccharide alpha-1,2-mannosidase, putative) - Arabidopsis thaliana (Mouse-ear cress) :: E = L	0	0.317651	0.503756	1.19906
css|Ctg576.1	(M) :: P51117|CFI_VITVI Chalcone--flavonone isomerase (EC 5.5.1.6) (Chalcone isomerase) - Vitis vinifera (Grape) :: Q45QI7|Q45QI7_CAMSI Chalcone isomerase - Camellia sinensis (Tea) :: E = L	0	-0.0162494	0.410992	1.18542
vv|Ctg2665.1	:: Q53WS7|Q53WS7_TOBAC Pyruvate kinase - Nicotiana tabacum (Common tobacco) :: Q40546|KPYG_TOBAC Pyruvate kinase isozyme G, chloroplast precursor (EC 2.7.1.40) - Nicotiana tabacum (Common tobacco) :: E = L	0	0.159242	0.743644	1.16537
css|Ctg222.1	(M) :: O24329|O24329_RICCO Hypothetical protein - Ricinus communis (Castor bean) :: Q43557|Q43557_MEDSA Unidentified precursor - Medicago sativa (Alfalfa) :: E = L SP	0	0.434134	0.656817	1.16331
ws|Ctg250.1	:: Q1S9R3|Q1S9R3_MEDTR Aldehyde dehydrogenase - Medicago truncatula (Barrel medic) :: Q70E96|AL3F1_ARATH Aldehyde dehydrogenase 3F1 (EC 1.2.1.3) - Arabidopsis thaliana (Mouse-ear cress) :: E = L	0	0.353775	0.831067	1.143
ws|Ctg403.1	:: Q84MN3|Q84MN3_ORYSA Hypothetical protein OSJNBb0036F07.20 (Os03g0745200 protein) - Oryza sativa (japonica cultivar-group) :: Q10D12|Q10D12_ORYSA Transferase family protein, expressed - Oryza sativa (japonica cultivar-group) :: E = L	0	0.132116	0.716596	1.11869
vv|gi|71866638|gb|DT015693.1|DT015693	(M) :: Q8VX73|Q8VX73_RICCO Cyclophilin (EC 5.2.1.8) - Ricinus communis (Castor bean) :: Q39613|CYPH_CATRO Peptidyl-prolyl cis-trans isomerase (EC 5.2.1.8) (PPIase) (Rotamase) (Cyclophilin) (Cyclosporin A-binding protein) - Catharanthus roseus (Rosy periwinkle) (Madagascar periwinkle) :: E = L	0	0.507211	0.737341	1.09261
vv|Ctg4036.1	(M) :: Q1SZ15|Q1SZ15_MEDTR Hypothetical protein - Medicago truncatula (Barrel medic) :: Q8LG44|Q8LG44_ARATH Hypothetical protein - Arabidopsis thaliana (Mouse-ear cress) :: E = L	0	0.349705	0.338111	1.05109
csp|Ctg762.1	:: Q1SL91|Q1SL91_MEDTR Initiation factor eIF-4 gamma, middle; Initiation factor eIF-4 gamma, MA3 - Medicago truncatula (Barrel medic) :: Q1RZB6|Q1RZB6_MEDTR Initiation factor eIF-4 gamma, middle; Initiation factor eIF-4 gamma, MA3 - Medicago truncatula (Barrel medic) :: E = L	0	0.245252	0.819259	1.0467
vv|gi|110700313|gb|EE078213.1|EE078213	(M) :: Q39613|CYPH_CATRO Peptidyl-prolyl cis-trans isomerase (EC 5.2.1.8) (PPIase) (Rotamase) (Cyclophilin) (Cyclosporin A-binding protein) - Catharanthus roseus (Rosy periwinkle) (Madagascar periwinkle) :: Q8VX73|Q8VX73_RICCO Cyclophilin (EC 5.2.1.8) - Ricinus communis (Castor bean) :: E = L	0	0.535356	0.780394	1.04558
vvfl|gi|83715794|emb|CAI54278.	(M) :: Q2UYU6|Q2UYU6_VITVI Flavonoid-3'-hydroxylase - Vitis vinifera (Grape) :: Q3C212|Q3C212_VITVI Flavonoid 3'-hydroxylase - Vitis vinifera (Grape) :: E = L	0	0.307312	0.329755	1.03267
vv|Ctg3024.1	:: Q1SMQ6|Q1SMQ6_MEDTR Tudor; Staphylococcus nuclease subtype - Medicago truncatula (Barrel medic) :: Q0JRI3|Q0JRI3_PICAB TUDOR protein with multiple SNc domains - Picea abies (Norway spruce) (Picea excelsa) :: E = L	0	0.196733	0.734916	1.01585
vv|gi|110715893|gb|EE094462.1|EE094462	(M) :: Q9M4H8|Q9M4H8_VITVI Putative ripening-related protein - Vitis vinifera (Grape) :: P93674|P93674_MEDSA Putative 21kD protein precursor - Medicago sativa (Alfalfa) :: E = L SP	0	0.278461	0.687688	1.00956
ws|Ctg1171.1	:: Q9C9C4|Q9C9C4_ARATH Putative enolase; 31277-33713 (Putative enolase) - Arabidopsis thaliana (Mouse-ear cress) :: Q0J267|Q0J267_ORYSA Os09g0375000 protein - Oryza sativa (japonica cultivar-group) :: E = L	0	0.093425	0.4959	1.00375
cso|Ctg9295.1	:: Q9LTX1|Q9LTX1_ARATH Similarity to poly(A)-binding protein - Arabidopsis thaliana (Mouse-ear cress) :: Q9C7B4|Q9C7B4_ARATH Hypothetical protein T2E22.5 - Arabidopsis thaliana (Mouse-ear cress) :: E = L	0	0.541911	0.525167	0.999639
vv|Ctg883.1	(M) :: P35007|SAHH_CATRO Adenosylhomocysteinase (EC 3.3.1.1) (S-adenosyl-L-homocysteine hydrolase) (AdoHcyase) - Catharanthus roseus (Rosy periwinkle) (Madagascar periwinkle) :: A1KYB0|A1KYB0_TOBAC S-adenosyl-L-homocysteine hydrolase (EC 3.3.1.1) - Nicotiana tabacum (Common tobacco) :: E = L	0	0.322736	0.706995	0.997979
ws|gi|51574967|gb|CV092803.1|CV092803	:: Q8L6J9|Q8L6J9_TOBAC Putative carbamoyl phosphate synthase large subunit - Nicotiana tabacum (Common tobacco) :: Q42601|Q42601_ARATH Carbamoyl phosphate synthetase large chain (EC 6.3.4.16) (At1g29900/F1N18_6) (CarB) - Arabidopsis thaliana (Mouse-ear cress) :: E = L	0	0.190552	0.253747	0.996678
cso|gi|110362299|gb|EC925822.1|EC925822	:: Q1RYJ8|Q1RYJ8_MEDTR Pyruvate kinase - Medicago truncatula (Barrel medic) :: Q9FLW9|Q9FLW9_ARATH Pyruvate kinase - Arabidopsis thaliana (Mouse-ear cress) :: E = L	0	0.541118	0.71949	0.996316
cso|Ctg3169.1	(M) :: Q338B1|Q338B1_ORYSA Auxin-induced protein PCNT115, putative, expressed (Os10g0419100 protein) - Oryza sativa (japonica cultivar-group) :: Q3L181|Q3L181_RAUSE Perakine reductase - Rauvolfia serpentina (Serpentwood) (Devilpepper) :: E = L	0	0.637007	0.594262	0.988557
vv|gi|34543683|gb|CF511915.1|CF511915	(M) :: A1ECK1|A1ECK1_9ROSI Putative H-type thioredoxin - Citrus cv. Shiranuhi :: Q43636|TRXH_RICCO Thioredoxin H-type (TRX-H) - Ricinus communis (Castor bean) :: E = L	0	-0.0478155	0.295018	0.985646
csp|Ctg1475.1	(M) :: Q9ZPZ4|Q9ZPZ4_ARATH T31J12.3 protein (Hypothetical protein) (Hypothetical protein At1g09310) - Arabidopsis thaliana (Mouse-ear cress) :: Q9FXB0|Q9FXB0_ARATH F25P12.97 protein (At1g56580/F25P12_18) - Arabidopsis thaliana (Mouse-ear cress) :: E = L	0	0.182692	0.511772	0.98499
ws|gi|47090428|gb|CN604684.1|CN604684	:: Q708X5|Q708X5_CICAR Leucine rich repeat protein precursor - Cicer arietinum (Chickpea) (Garbanzo) :: Q9LT39|Q9LT39_ARATH Polygalacturonase inhibitor-like protein (Hypothetical protein At3g20820) - Arabidopsis thaliana (Mouse-ear cress) :: E = L	0	0.626299	0.754973	0.98397
cso|Ctg10893.1	(M) :: Q9FHR8|Q9FHR8_ARATH Enoyl CoA hydratase-like protein - Arabidopsis thaliana (Mouse-ear cress) :: Q8RUL6|Q8RUL6_ORYSA Enoyl CoA hydratase-like protein (Os01g0925200 protein) (Putative enoyl coenzyme A hydratase 1, peroxisomal) - Oryza sativa (japonica cultivar-group) :: E = L	0	0.268195	0.717386	0.968349
ws|gi|51582842|gb|CV100678.1|CV100678	:: Q7XAS3|Q7XAS3_GOSHI Beta-D-glucosidase - Gossypium hirsutum (Upland cotton) :: O82074|O82074_TROMA Beta-D-glucosidase precursor (EC 3.2.1.21) - Tropaeolum majus (Common nasturtium) :: E = L	0	0.347212	0.566084	0.967611
vv|Ctg10404.1	:: Q4Y8G8|Q4Y8G8_PLACH Hypothetical protein (Fragment) - Plasmodium chabaudi :: Q7RDP5|Q7RDP5_PLAYO Hypothetical protein PY05377 - Plasmodium yoelii yoelii :: E = H	0	0.444773	0.764006	0.960289
cso|gi|110379185|gb|EC944364.1|EC944364	(M) :: Q6NQE2|Q6NQE2_ARATH Hypothetical protein At4g27270 - Arabidopsis thaliana (Mouse-ear cress) :: Q8L5Q7|Q8L5Q7_CICAR Putative quinone oxidoreductase (EC 1.6.5.5) - Cicer arietinum (Chickpea) (Garbanzo) :: E = L	0	0.481712	0.559639	0.960067
cso|gi|122689389|gb|EC938332.1|EC938332	:: Q9LLQ8|Q9LLQ8_SOYBN Carboxyl transferase alpha subunit (EC 6.4.1.2) - Glycine max (Soybean) :: Q39833|Q39833_SOYBN Alfa-carboxyltransferase precursor (Carboxyl transferase alpha subunit) (EC 6.4.1.2) - Glycine max (Soybean) :: E = L	0	0.379621	0.868529	0.95784
csp|Ctg4657.1	:: Q1S9H2|Q1S9H2_MEDTR Adaptin N terminal region, putative - Medicago truncatula (Barrel medic) :: Q6Z382|Q6Z382_ORYSA Putative coatomer protein gamma 2-subunit (Os07g0201100 protein) - Oryza sativa (japonica cultivar-group) :: E = L	0	0.551787	0.801407	0.953526
csp|Ctg3560.1	:: P93042|P93042_ARATH Root hair defective 3 (Hypothetical protein At3g13870) - Arabidopsis thaliana (Mouse-ear cress) :: Q9SSN0|Q9SSN0_ARATH Putative GTP-binding protein - Arabidopsis thaliana (Mouse-ear cress) :: E = L	0	0.337197	0.703366	0.944559
cso|Ctg2368.1	(M) :: Q93Y40|Q93Y40_ARATH Oxysterol-binding protein - Arabidopsis thaliana (Mouse-ear cress) :: Q9LTI7|Q9LTI7_ARATH Oxysterol-binding protein - Arabidopsis thaliana (Mouse-ear cress) :: E = L	0	0.468427	0.71949	0.940956
css|gi|110398835|gb|EC965311.1|EC965311	:: Q1G0Z1|Q1G0Z1_TOBAC Putative spindle disassembly related protein CDC48 - Nicotiana tabacum (Common tobacco) :: Q2HZ34|Q2HZ34_SOYBN Plamsma membrane-associated AAA-ATPase - Glycine max (Soybean) :: E = L	0	0.324004	0.702835	0.920674
csp|Ctg1229.1	:: Q948P6|FRI3_SOYBN Ferritin-3, chloroplast precursor (EC 1.16.3.1) (SFerH-3) - Glycine max (Soybean) :: Q4EWB8|Q4EWB8_AVIMR Ferritin - Avicennia marina (Grey mangrove) :: E = L	0	0.531768	0.577924	0.919531
cso|Ctg6917.1	(M) :: Q9ZVJ5|Q9ZVJ5_ARATH Expressed protein (Putative beta-phosphoglucomutase) (At2g38740/T6A23.6) - Arabidopsis thaliana (Mouse-ear cress) :: Q336Q4|Q336Q4_ORYSA Haloacid dehalogenase-like hydrolase family protein, putative, expressed - Oryza sativa (japonica cultivar-group) :: E = L	0	0.488001	0.663208	0.918463
vv|Ctg3824.1_F=-1.2	(LC) :: Q2HZ34|Q2HZ34_SOYBN Plasma membrane-associated AAA-ATPase - Glycine max (Soybean) :: P54774|CDC48_SOYBN Cell division cycle protein 48 homolog (Valosin-containing protein homolog) (VCP) - Glycine max (Soybean) :: E = L	0	0.40969	0.710085	0.918157
cso|Ctg1003.1	(M) :: Q6IVK4|Q6IVK4_TOBAC Putative UDP-glucuronate decarboxylase 2 (EC 4.1.1.35) - Nicotiana tabacum (Common tobacco) :: Q9ZV36|Q9ZV36_ARATH Putative nucleotide-sugar dehydratase - Arabidopsis thaliana (Mouse-ear cress) :: E = L	0	0.372506	0.651959	0.907045
csp|Ctg385.1	(M) :: Q948P6|FRI3_SOYBN Ferritin-3, chloroplast precursor (EC 1.16.3.1) (SFerH-3) - Glycine max (Soybean) :: Q4EWB8|Q4EWB8_AVIMR Ferritin - Avicennia marina (Grey mangrove) :: E = L	0	0.422879	0.589668	0.906275
cso|Ctg1985.1	(M) :: Q0VH88|Q0VH88_GOSHI 3-ketoacyl-CoA reductase 1 - Gossypium hirsutum (Upland cotton) :: Q1T3W8|Q1T3W8_MEDTR Short-chain dehydrogenase/reductase SDR - Medicago truncatula (Barrel medic) :: E = L	0	0.412077	0.842295	0.905659
vv|Ctg32.1_F=2.1	(LC) (M) :: Q1S825|Q1S825_MEDTR Translation factor; Elongation factor G, III and V - Medicago truncatula (Barrel medic) :: Q7XTK1|Q7XTK1_ORYSA OSJNBa0020P07.3 protein (Elongation factor) (Os04g0118400 protein) - Oryza sativa (japonica cultivar-group) :: E = L	0	0.574053	0.917928	0.900567
vv|Ctg1185.1	(M) :: Q06364|PSMD3_DAUCA Probable 26S proteasome non-ATPase regulatory subunit 3 (26S proteasome subunit S3) (Nuclear antigen 21D7) - Daucus carota (Carrot) :: P93768|PSMD3_TOBAC Probable 26S proteasome non-ATPase regulatory subunit 3 (26S proteasome subunit S3) (Nuclear antigen 21D7) - Nicotiana tabacum (Common tobacco) :: E = L	0	0.550507	0.683921	0.898247
vv|Ctg21462.1	:: Q9LZF6|CD48E_ARATH Cell division control protein 48 homolog E (AtCDC48e) (Transitional endoplasmic reticulum ATPase E) - Arabidopsis thaliana (Mouse-ear cress) :: P54609|CD48A_ARATH Cell division control protein 48 homolog A (AtCDC48a) - Arabidopsis thaliana (Mouse-ear cress) :: E = L	0	0.247928	0.654619	0.896388
csp|Ctg465.1	(M) :: Q1M0P0|Q1M0P0_9ROSI UDP-glucuronic acid decarboxylase 3 - Populus tomentosa :: Q9ZV36|Q9ZV36_ARATH Putative nucleotide-sugar dehydratase - Arabidopsis thaliana (Mouse-ear cress) :: E = L	0	0.527971	0.476848	0.895845
vv|Ctg1479.1	(M) :: Q1AFF6|Q1AFF6_9MAGN Aldehyde dehydrogenase - Vitis pseudoreticulata :: Q84V96|Q84V96_LOTCO Aldehyde dehydrogenase 1 precursor (EC 1.2.1.3) - Lotus corniculatus (Bird's-foot trefoil) :: E = L	0	0.626486	0.75232	0.894682
vv|Ctg889.1	(M) :: Q84ZB2|Q84ZB2_ORYSA Putative iron inhibited ABC transporter 2 (Os08g0564100 protein) - Oryza sativa (japonica cultivar-group) :: Q650Z9|Q650Z9_ORYSA Putative iron inhibited ABC transporter 2 (Os09g0572400 protein) - Oryza sativa (japonica cultivar-group) :: E = L	0	0.67238	0.396817	0.894216
vv|Ctg1107.1	:: Q1S1B2|Q1S1B2_MEDTR Adenosine kinase - Medicago truncatula (Barrel medic) :: Q5DKU6|Q5DKU6_TOBAC Adenosine kinase isoform 2T - Nicotiana tabacum (Common tobacco) :: E = L	0	0.296663	0.604356	0.889551
ws|Ctg194.1	(M) :: Q0PW29|Q0PW29_GOSHI GRP-like protein 2 - Gossypium hirsutum (Upland cotton) :: Q8VWN8|Q8VWN8_GOSHI Reversibly glycosylated polypeptide (GRP-like protein 1) - Gossypium hirsutum (Upland cotton) :: E = L	0	0.327802	0.613249	0.889162
vv|Ctg12710.1	:: Q0J267|Q0J267_ORYSA Os09g0375000 protein - Oryza sativa (japonica cultivar-group) :: Q9C9C4|Q9C9C4_ARATH Putative enolase; 31277-33713 (Putative enolase) - Arabidopsis thaliana (Mouse-ear cress) :: E = L	0	0.251204	0.274769	0.888772
vv|Ctg2429.1	(M) :: Q9ZST3|Q9ZST3_CITPA Pyrophosphate-dependent phosphofructokinase beta subunit (EC 2.7.1.90) - Citrus paradisi (Grapefruit) :: Q41141|PFPB_RICCO Pyrophosphate--fructose 6-phosphate 1-phosphotransferase subunit beta (EC 2.7.1.90) (PFP) (6-phosphofructokinase, pyrophosphate dependent) (Pyrophosphate-dependent 6-phosphofructose-1-kinase) (PPi-PFK) - Ricinus communis (Castor bean) :: E = L	0	0.336398	0.630405	0.888539
vv|Ctg12345.1	(M) :: Q1SEJ5|Q1SEJ5_MEDTR Helix-turn-helix, Fis-type; BRO1 - Medicago truncatula (Barrel medic) :: Q75WV0|Q75WV0_TOBAC ALG2-interacting protein X - Nicotiana tabacum (Common tobacco) :: E = L	0	0.674461	0.828144	0.878608
csp|WIN094.C21_A23	:: Q2PEW8|Q2PEW8_TRIPR Hypothetical protein - Trifolium pratense (Red clover) :: Q64EX4|Q64EX4_PEA MtN19-like protein - Pisum sativum (Garden pea) :: E = L	0	0.331361	0.367036	0.876566
vv|Ctg1957.1	(M) :: Q9LSE7|Q9LSE7_ARATH Emb|CAB45497.1 (At3g25290/MJL12_25) - Arabidopsis thaliana (Mouse-ear cress) :: Q8L9T0|Q8L9T0_ARATH Hypothetical protein - Arabidopsis thaliana (Mouse-ear cress) :: E = L SP	0	0.0402613	0.397584	0.870029
vv|Ctg4110.1	(M) :: Q1SES6|Q1SES6_MEDTR Hypothetical protein - Medicago truncatula (Barrel medic) :: Q0WQB9|Q0WQB9_ARATH Hypothetical protein At2g03800 - Arabidopsis thaliana (Mouse-ear cress) :: E = L	0	0.354791	0.414136	0.86671
vv|Ctg2270.1	:: Q42560|ACO1_ARATH Aconitate hydratase 1 (EC 4.2.1.3) (Citrate hydro-lyase 1) (Aconitase 1) - Arabidopsis thaliana (Mouse-ear cress) :: Q6YNR9|Q6YNR9_PRUAV Putative aconitase - Prunus avium (Cherry) :: E = L	0	0.392427	0.999567	0.86584
csp|Ctg8.1	(M) :: Q8W3L8|Q8W3L8_9MAGN Xyloglucan endo-transglycosylase - Vitis labrusca x Vitis vinifera :: A0MMD6|A0MMD6_LITCN Xyloglucan endotransglycosylase 1 - Litchi chinensis (Lychee) :: E = L SP	0	0.745108	0.771378	0.861082
csp|Ctg240.1	(M) :: Q96552|METL_CATRO S-adenosylmethionine synthetase 2 (EC 2.5.1.6) (Methionine adenosyltransferase 2) (AdoMet synthetase 2) - Catharanthus roseus (Rosy periwinkle) (Madagascar periwinkle) :: Q96551|METK_CATRO S-adenosylmethionine synthetase 1 (EC 2.5.1.6) (Methionine adenosyltransferase 1) (AdoMet synthetase 1) - Catharanthus roseus (Rosy periwinkle) (Madagascar periwinkle) :: E = L	0	0.443501	0.729444	0.847997
vv|gi|30127302|gb|CB912641.1|CB912641	(M) :: Q93YA8|Q93YA8_SESRO Calcium binding protein - Sesbania rostrata :: Q1SSC2|Q1SSC2_MEDTR Calcium-binding EF-hand - Medicago truncatula (Barrel medic) :: E = L	0	0.349592	0.697507	0.846393
ws|Ctg998.1	:: O82064|O82064_SOLTU Putative beta-subunit of K+ channels - Solanum tuberosum (Potato) :: O23016|O23016_ARATH T1G11.6 protein (Putative potassium channel beta subunit) (Putative K+ channel, beta subunit) - Arabidopsis thaliana (Mouse-ear cress) :: E = L	0	0.674551	0.756938	0.843823
ws|Ctg2037.1	:: O82663|DHSA1_ARATH Succinate dehydrogenase [ubiquinone] flavoprotein subunit 1, mitochondrial precursor (EC 1.3.5.1) (FP) (Flavoprotein subunit 1 of complex II) - Arabidopsis thaliana (Mouse-ear cress) :: Q0D8R4	0	0.542407	0.686254	0.839476
vvfl|gi|499036|emb|CAA53577.	(M) :: P51117|CFI_VITVI Chalcone--flavonone isomerase (EC 5.5.1.6) (Chalcone isomerase) - Vitis vinifera (Grape) :: Q45QI7|Q45QI7_CAMSI Chalcone isomerase - Camellia sinensis (Tea) :: E = L	0	0.0292761	0.349705	0.831229
vv|gi|110708609|gb|EE086346.1|EE086346	(M) :: Q1RUG6|Q1RUG6_MEDTR Ribosomal protein L7Ae/L30e/S12e/Gadd45 - Medicago truncatula (Barrel medic) :: Q6ZLP8|Q6ZLP8_ORYSA Putative ribosomal protein S12 (Os07g0150200 protein) - Oryza sativa (japonica cultivar-group) :: E = L	0	0.434775	0.455965	0.824157
ws|Ctg334.1	(M) :: Q96552|METL_CATRO S-adenosylmethionine synthetase 2 (EC 2.5.1.6) (Methionine adenosyltransferase 2) (AdoMet synthetase 2) - Catharanthus roseus (Rosy periwinkle) (Madagascar periwinkle) :: Q96551|METK_CATRO S-adenosylmethionine synthetase 1 (EC 2.5.1.6) (Methionine adenosyltransferase 1) (AdoMet synthetase 1) - Catharanthus roseus (Rosy periwinkle) (Madagascar periwinkle) :: E = L	0	0.465295	0.62938	0.81746
cso|Ctg6187.1	(M) :: Q9SXN4|Q9SXN4_BRACM SLL2-S9-protein - Brassica campestris (Field mustard) :: Q96347|Q96347_BRANA SLL2 - Brassica napus (Rape) :: E = L	0	0.365581	0.673376	0.81746
cso|Ctg1876.1	:: Q6ZA70|Q6ZA70_ORYSA Putative RNA-binding region RNP-1 and Splicing factor PWI family member protein - Oryza sativa (japonica cultivar-group) :: Q8VY15|Q8VY15_ARATH Hypothetical protein At1g60210 - Arabidopsis thaliana (Mouse-ear cress) :: E = L	0	0.122341	0.48944	0.811964
csp|Ctg97.1	(M) :: Q4VT47|Q4VT47_VITVI RD22-like protein - Vitis vinifera (Grape) :: Q94IC5|Q94IC5_9ROSI BURP domain-containing protein (Fragment) - Bruguiera gymnorhiza :: E = L SP	0	0.247806	0.491186	0.810895
ws|Ctg116.1	(M) :: Q2L8A7|Q2L8A7_9LAMI Acetoacetyl-CoA thiolase - Picrorhiza kurrooa :: Q5XMB8|Q5XMB8_TOBAC Cytosolic acetoacetyl-coenzyme A thiolase - Nicotiana tabacum (Common tobacco) :: E = L	0	0.355355	0.559834	0.806365
vv|Ctg3180.1	:: Q5W6W7|Q5W6W7_ORYSA Putative long chain acyl-CoA synthetase (Os05g0317200 protein) - Oryza sativa (japonica cultivar-group) :: Q9SJD4|Q9SJD4_ARATH Putative acyl-CoA synthetase (At2g04350/T23O15.3) (Long chain acyl-CoA synthetase 8) (EC 6.2.1.3) - Arabidopsis thaliana (Mouse-ear cress) :: E = L	0	0.436482	0.629566	0.802152
vv|Ctg19950.1	(M) :: A2Q1P0|A2Q1P0_MEDTR Dynamin central region; Dynamin - Medicago truncatula (Barrel medic) :: Q8S944|DRP3A_ARATH Dynamin-related protein 3A (Dynamin-like protein 2) (Dynamin-like protein 2a) - Arabidopsis thaliana (Mouse-ear cress) :: E = L	0	0.467697	0.882604	0.798341
csp|Ctg1871.1	(M) :: O82047|O82047_RIBNI PRIB5 protein (Fragment) - Ribes nigrum (European black currant) :: Q9M214|Q9M214_ARATH Hypothetical protein T8B10_110 (At3g60450) - Arabidopsis thaliana (Mouse-ear cress) :: E = L	0	1.49667	0.378401	0.793438
cso|Ctg2890.1	:: Q2R3E0|Q2R3E0_ORYSA Glycosyl hydrolases family 38 protein, expressed (Os11g0525600 protein) - Oryza sativa (japonica cultivar-group) :: Q8LPJ3|Q8LPJ3_ARATH Alpha-mannosidase (Protein At5g13980) - Arabidopsis thaliana (Mouse-ear cress) :: E = L	0	0.58602	0.747946	0.793105
cso|Ctg150.1	(M) :: P93133|P93133_EUCGL NADP-isocitrate dehydrogenase - Eucalyptus globulus (Blue gum) :: A0EJ87|A0EJ87_9ROSI Cytosolic NADP+-isocitrate dehydrogenase (EC 1.1.1.42) - Populus tremula x Populus alba :: E = L	0	0.253747	0.670931	0.791189
cso|Ctg4840.1	:: Q9SZE1|Q9SZE1_ARATH Hypothetical protein F19B15.150 (Hypothetical protein At4g29120) - Arabidopsis thaliana (Mouse-ear cress) :: Q8LQ70|Q8LQ70_ORYSA Putative D-threonine dehydrogenase (Os01g0742300 protein) - Oryza sativa (japonica cultivar-group) :: E = L	0	0.673466	0.856069	0.789771
cso|Ctg2500.1	(M) :: Q9FMG6|Q9FMG6_ARATH Dbj|BAA96220.1 (Hypothetical protein At5g64180) - Arabidopsis thaliana (Mouse-ear cress) :: Q8LE21|Q8LE21_ARATH Hypothetical protein - Arabidopsis thaliana (Mouse-ear cress) :: E = L	0	0.0223323	0.345623	0.786764
vv|gi|110732648|gb|EE108118.1|EE108118	(M) :: Q1RUG6|Q1RUG6_MEDTR Ribosomal protein L7Ae/L30e/S12e/Gadd45 - Medicago truncatula (Barrel medic) :: Q6ZLP8|Q6ZLP8_ORYSA Putative ribosomal protein S12 (Os07g0150200 protein) - Oryza sativa (japonica cultivar-group) :: E = L	0	0.111432	0.728051	0.786764
cso|Ctg9820.1	(M) :: Q8S8J6|Q8S8J6_ARATH Putative myosin heavy chain - Arabidopsis thaliana (Mouse-ear cress) :: Q01K10|Q01K10_ORYSA OSIGBa0126B18.8 protein - Oryza sativa (Rice) :: E = L	0	0.0588013	0.509442	0.785341
vv|Ctg1628.1_F=-3.1	(LC) (M) :: A2Q340|A2Q340_MEDTR Acyl-coA-binding protein, ACBP; Serine/threonine protein phosphatase, BSU1 - Medicago truncatula (Barrel medic) :: Q3E7F2|Q3E7F2_ARATH Protein At3g05420 - Arabidopsis thaliana (Mouse-ear cress) :: E = L	0	0.374177	0.747087	0.783918
ws|Ctg232.1	(M) :: Q0WQZ1|Q0WQZ1_ARATH 60S ribosomal protein L11B - Arabidopsis thaliana (Mouse-ear cress) :: P42795|RL111_ARATH 60S ribosomal protein L11-1 (L16A) - Arabidopsis thaliana (Mouse-ear cress) :: E = L	0	0.536451	0.745539	0.777872
cso|Ctg9528.1	:: Q9LZQ4|Q9LZQ4_ARATH Hypothetical protein T12C14_60 - Arabidopsis thaliana (Mouse-ear cress) :: Q56XW4|Q56XW4_ARATH Hypothetical protein At3g62360 - Arabidopsis thaliana (Mouse-ear cress) :: E = L	0	0.212881	0.543892	0.775093
vv|Ctg3863.1	(M) :: Q9C584|Q9C584_ARATH Hypothetical protein At5g22040 (At5g22040) - Arabidopsis thaliana (Mouse-ear cress) :: Q0WMS7|Q0WMS7_ARATH Hypothetical protein At5g22040 - Arabidopsis thaliana (Mouse-ear cress) :: E = L	0	0.0588013	0.584097	0.773574
css|gi|110401789|gb|EC968409.1|EC968409	:: O24461|RAB7_PRUAR Ras-related protein Rab7 - Prunus armeniaca (Apricot) :: Q40214|Q40214_LOTJA RAB7D - Lotus japonicus :: E = L	0	0.437121	0.399554	0.773406
csb|Ctg683.1	(M) :: Q1SEC7|Q1SEC7_MEDTR Protein kinase - Medicago truncatula (Barrel medic) :: Q70Z24|Q70Z24_TOBAC Protein kinase CK2 alpha chain - Nicotiana tabacum (Common tobacco) :: E = L	0	0.671475	0.721066	0.77273
vv|gi|34543766|gb|CF511998.1|CF511998	(M) :: Q6YNS1|Q6YNS1_PRUAV Putative glycine-rich RNA-binding protein - Prunus avium (Cherry) :: Q8RW11|Q8RW11_RUMOB Putative glycine rich protein - Rumex obtusifolius (Bitter dock) :: E = L	0	0.440527	0.715278	0.766383
cso|Ctg423.1	(M) :: P35007|SAHH_CATRO Adenosylhomocysteinase (EC 3.3.1.1) (S-adenosyl-L-homocysteine hydrolase) (AdoHcyase) - Catharanthus roseus (Rosy periwinkle) (Madagascar periwinkle) :: A1KYB0|A1KYB0_TOBAC S-adenosyl-L-homocysteine hydrolase (EC 3.3.1.1) - Nicotiana tabacum (Common tobacco) :: E = L	0	0.137766	0.515712	0.765874
csb|Ctg234.1	:: Q9SE60|MTHR1_ARATH Methylenetetrahydrofolate reductase 1 (EC 1.5.1.20) (AtMTHFR1) - Arabidopsis thaliana (Mouse-ear cress) :: Q10BJ7|Q10BJ7_ORYSA Methylenetetrahydrofolate reductase, putative, expressed (Os03g0815200 protein) - Oryza sativa (japonica cultivar-group) :: E = L	0	0.492212	0.779302	0.764771
vv|gi|110723992|gb|EE099431.1|EE099431	(M) :: A1Z3W7|A1Z3W7_ROSCH EIF5A - Rosa chinensis (China rose) :: Q71F50|Q71F50_HEVBR Eukaryotic translation initiation factor 5A isoform II (Eukaryotic translation initiation factor 5A isoform I) - Hevea brasiliensis (Para rubber tree) :: E = L	0	0.0556121	0.579952	0.761541
cso|Ctg736.1	(M) :: O23254|O23254_ARATH Hydroxymethyltransferase (AT4g13930/dl3005c) - Arabidopsis thaliana (Mouse-ear cress) :: Q9FPJ3|Q9FPJ3_ARATH AT4g13930 - Arabidopsis thaliana (Mouse-ear cress) :: E = L	0	0.465818	0.549916	0.760008
csp|Ctg729.1	:: Q948P6|FRI3_SOYBN Ferritin-3, chloroplast precursor (EC 1.16.3.1) (SFerH-3) - Glycine max (Soybean) :: Q4EWB8|Q4EWB8_AVIMR Ferritin - Avicennia marina (Grey mangrove) :: E = L	0	0.387473	0.426104	0.759497
vv|Ctg1124.1	(M) :: Q9FVD6|Q9FVD6_MEDVA Ser/Thr specific protein phosphatase 2A A regulatory subunit beta isoform - Medicago varia (Alfalfa) :: Q32SG2|Q32SG2_MAIZE Protein phosphatase 2A regulatory subunit A - Zea mays (Maize) :: E = L	0	0.42664	0.716508	0.758047
vv|Ctg23.1_F=3.1	(LC) (M) :: Q42699|METE_CATRO 5-methyltetrahydropteroyltriglutamate--homocysteine methyltransferase (EC 2.1.1.14) (Vitamin-B12-independent methionine synthase isozyme) (Cobalamin-independent methionine synthase isozyme) - Catharanthus roseus (Rosy periwinkle) (Madagascar periwinkle) :: Q069K2|Q069K2_9SOLA Methionine synthase - Nicotiana suaveolens :: E = L	0	0.198997	0.500598	0.750692
ws|Ctg646.1	(M) :: Q948P6|FRI3_SOYBN Ferritin-3, chloroplast precursor (EC 1.16.3.1) (SFerH-3) - Glycine max (Soybean) :: Q4EWB8|Q4EWB8_AVIMR Ferritin - Avicennia marina (Grey mangrove) :: E = L	0	0.512176	0.451119	0.745969
vv|Ctg2732.1	(M) :: Q9M2Y6|Q9M2Y6_ARATH Hypothetical protein T16K5.70 (Hypothetical protein) - Arabidopsis thaliana (Mouse-ear cress) :: Q8LAU7|Q8LAU7_ARATH Hypothetical protein - Arabidopsis thaliana (Mouse-ear cress) :: E = L	0	0.0371714	0.204516	0.745711
vv|Ctg4331.1	(M) :: Q6K3R8|Q6K3R8_ORYSA Putative chaperonin containing TCP1, subunit 3 (Gamma) (Os02g0247200 protein) - Oryza sativa (japonica cultivar-group) :: Q5Z6U5|Q5Z6U5_ORYSA Putative CCT chaperonin gamma subunit (Os06g0538000 protein) - Oryza sativa (japonica cultivar-group) :: E = L	0	0.0703893	0.79859	0.741834
vv|Ctg3108.1	:: Q2HTF1|Q2HTF1_MEDTR Hypothetical protein - Medicago truncatula (Barrel medic) :: Q9LXK3|Q9LXK3_ARATH Hypothetical protein F3C22_10 - Arabidopsis thaliana (Mouse-ear cress) :: E = L	0	0.330329	0.609377	0.741661
vv|Ctg238.1	:: Q1I1D9|Q1I1D9_CITSI Pyruvate decarboxylase - Citrus sinensis (Sweet orange) :: P51850|PDC1_PEA Pyruvate decarboxylase isozyme 1 (EC 4.1.1.1) (PDC) - Pisum sativum (Garden pea) :: E = L	0	0.551787	0.806695	0.738206
ws|gi|51577834|gb|CV095670.1|CV095670	:: Q69Y12|Q69Y12_ORYSA Putative aminopeptidase C (Os06g0215300 protein) - Oryza sativa (japonica cultivar-group) :: Q9FG66|Q9FG66_ARATH Acyl-peptide hydrolase-like - Arabidopsis thaliana (Mouse-ear cress) :: E = L	0	0.378068	0.708938	0.736562
cso|Ctg742.1	(M) :: Q30D02|Q30D02_FAGSY Putative 3-deoxy-D-arabino-heptulosonate 7-phosphate synthase 3 - Fagus sylvatica (Beechnut) :: O24051|O24051_MORCI 3-deoxy-D-arabino-heptulosonate 7-phosphate synthase precursor (EC 4.1.2.15) - Morinda citrifolia (Indian mulberry) :: E = L	0	0.0097772	0.266037	0.735955
cso|Ctg511.1	(M) :: Q1S1B2|Q1S1B2_MEDTR Adenosine kinase - Medicago truncatula (Barrel medic) :: Q1RYR5|Q1RYR5_MEDTR Adenosine kinase - Medicago truncatula (Barrel medic) :: E = L	0	0.0843364	0.457016	0.733788
vv|gi|30306327|gb|CB983121.1|CB983121	(M) :: A1ECK1|A1ECK1_9ROSI Putative H-type thioredoxin - Citrus cv. Shiranuhi :: Q43636|TRXH_RICCO Thioredoxin H-type (TRX-H) - Ricinus communis (Castor bean) :: E = L	0	0.0756011	0.125916	0.733007
vv|gi|110686651|gb|EE064531.1|EE064531	:: Q9FX54|Q9FX54_ARATH Putative glyceraldehyde-3-phosphate dehydrogenase (At1g13440/F13B4_8) - Arabidopsis thaliana (Mouse-ear cress) :: Q0WVE7|Q0WVE7_ARATH Glyceraldehyde-3-phosphate dehydrogenase C subunit - Arabidopsis thaliana (Mouse-ear cress) :: E = L	0	0.359409	0.637471	0.732226
vv|gi|83275215|gb|DV939311.1|DV939311	:: Q93YA8|Q93YA8_SESRO Calcium binding protein - Sesbania rostrata :: Q1SSC2|Q1SSC2_MEDTR Calcium-binding EF-hand - Medicago truncatula (Barrel medic) :: E = L	0	0.42094	0.355918	0.729009
csb|gi|30304288|gb|CB981082.1|CB981082	:: Q9CAJ3|Q9CAJ3_ARATH Putative aminopeptidase, 3' partial; 76469-79469 (Fragment) - Arabidopsis thaliana (Mouse-ear cress) :: Q9CAE1|Q9CAE1_ARATH Putative aminopeptidase; 4537-10989 - Arabidopsis thaliana (Mouse-ear cress) :: E = L	0	0.246104	0.515208	0.728138
vv|Ctg15024.1	:: Q0PNH1|Q0PNH1_CAPCH Cytochrome P450 - Capsicum chinense (Scotch bonnet) (Bonnet pepper) :: Q8H224|Q8H224_9ROSI Putative cytochrome P450 (Fragment) - Populus tremula x Populus alba :: E = L	0	0.60046	0.293959	0.726134
css|Ctg158.1	:: Q078S3|Q078S3_9LAMI Progesterone 5beta-reductase - Isoplexis sceptrum :: Q00P19|Q00P19_9LAMI Progesterone 5-beta-reductase - Digitalis cariensis :: E = L	0	0.41446	0.587653	0.724999
vv|Ctg1406.1	(M) :: P93338|GAPN_NICPL NADP-dependent glyceraldehyde-3-phosphate dehydrogenase (EC 1.2.1.9) (Non-phosphorylating glyceraldehyde 3-phosphate dehydrogenase) (Glyceraldehyde-3-phosphate dehydrogenase [NADP+]) (Triosephosphate dehydrogenase) - Nicotiana plumbaginifolia (Leadwort-leaved tobacco) :: Q53WX1	0	0.459222	0.62938	0.722466
css|Ctg1555.1	(M) :: Q9ZNS1|RS7_AVIMR 40S ribosomal protein S7 - Avicennia marina (Grey mangrove) :: Q5I7K2|Q5I7K2_WHEAT Ribosomal protein S7 - Triticum aestivum (Wheat) :: E = L	0	0.594357	0.56988	0.718789
vv|Ctg973.1	(M) :: Q9FEP0|Q9FEP0_9MAGN LYTB-like protein precursor - Adonis aestivalis var. palaestina :: Q2I6K1|Q2I6K1_STERE IPP/DMAPP synthase - Stevia rebaudiana (Stevia) :: E = L	0	0.57124	0.574344	0.715366
csp|Ctg986.1	:: P33629|TBA_PRUDU Tubulin alpha chain - Prunus dulcis (Almond) (Prunus amygdalus) :: Q5ME66|Q5ME66_PSEMZ Alpha tubulin 1 - Pseudotsuga menziesii var. menziesii :: E = L	0	0.459432	0.619836	0.715103
vv|Ctg1787.1	(M) :: Q1SS00|Q1SS00_MEDTR IMP dehydrogenase/GMP reductase - Medicago truncatula (Barrel medic) :: Q851Y6|Q851Y6_ORYSA Putative proteasome regulatory non-ATPase subunit (Os03g0851300 protein) (PCI domain containing protein, expressed) - Oryza sativa (japonica cultivar-group) :: E = L	0	0.204892	0.581689	0.708143
vv|gi|26258873|gb|CA809936.1|CA809936	:: Q9MAV8|Q9MAV8_PANGI Ribosomal protein L27 - Panax ginseng (Korean ginseng) :: Q1SWL9|Q1SWL9_MEDTR Ribosomal protein L27e; KOW - Medicago truncatula (Barrel medic) :: E = L	0	0.471239	0.63171	0.706022
cso|Ctg9048.1	:: Q1A4H1|Q1A4H1_PETHY P-type ATPase - Petunia hybrida (Petunia) :: Q9SWH0|Q9SWH0_NICPL Plasma membrane proton ATPase - Nicotiana plumbaginifolia (Leadwort-leaved tobacco) :: E = L	0	0.354791	0.704429	0.705845
cso|Ctg4297.1	:: Q9ZNZ8|Q9ZNZ8_BRAJU ATP sulfurylase precursor - Brassica juncea (Leaf mustard) (Indian mustard) :: Q1W2K0|Q1W2K0_CAMSI ATP-sulfurylase - Camellia sinensis (Tea) :: E = L	0	0.436482	0.389897	0.704872
vv|Ctg2470.1	:: O23627|SYGM1_ARATH Glycyl-tRNA synthetase 1, mitochondrial precursor (EC 6.1.1.14) (Glycine--tRNA ligase 1) (GlyRS 1) - Arabidopsis thaliana (Mouse-ear cress) :: Q6ZD35|Q6ZD35_ORYSA Putative glycyl-tRNA synthetase (Os08g0538000 protein) - Oryza sativa (japonica cultivar-group) :: E = L	0	0.436908	0.715454	0.704695
vv|Ctg1062.1	(M) :: Q2L8A7|Q2L8A7_9LAMI Acetoacetyl-CoA thiolase - Picrorhiza kurrooa :: Q944G3|Q944G3_HEVBR Acetyl Co-A acetyltransferase - Hevea brasiliensis (Para rubber tree) :: E = L	0	0.57657	0.671022	0.704075
vv|Ctg4681.1	(M) :: Q9ATW1|Q9ATW1_FRAAN Cinnamyl alcohol dehydrogenase - Fragaria ananassa (Strawberry) :: Q9ZRF1|MTDH_FRAAN Probable mannitol dehydrogenase (EC 1.1.1.255) (NAD-dependent mannitol dehydrogenase) - Fragaria ananassa (Strawberry) :: E = L	0	0.247684	0.526169	0.703101
vv|Ctg1950.1	(M) :: Q94CC6|Q94CC6_ARATH Hypothetical protein At4g36195 (Prolyl carboxypeptidase like protein) - Arabidopsis thaliana (Mouse-ear cress) :: Q67X97|Q67X97_ARATH Prolyl carboxypeptidase like protein - Arabidopsis thaliana (Mouse-ear cress) :: E = L SP	0	0.115033	0.545178	0.701239
vv|Ctg7701.1	:: Q9CAD1|Q9CAD1_ARATH GMP synthase; 61700-64653 (At1g63660) - Arabidopsis thaliana (Mouse-ear cress) :: Q84WB8|Q84WB8_ARATH Putative GMP synthase - Arabidopsis thaliana (Mouse-ear cress) :: E = L	0	0.406428	0.633757	0.698841
vv|Ctg761.1	:: Q1S9H2|Q1S9H2_MEDTR Adaptin N terminal region, putative - Medicago truncatula (Barrel medic) :: Q6Z382|Q6Z382_ORYSA Putative coatomer protein gamma 2-subunit (Os07g0201100 protein) - Oryza sativa (japonica cultivar-group) :: E = L	0	-0.0877334	0.440527	0.693766
vv|Ctg627.1	:: Q8W033|AL3I1_ARATH Aldehyde dehydrogenase 3I1, chloroplast precursor (EC 1.2.1.3) (AtALDH3) - Arabidopsis thaliana (Mouse-ear cress) :: Q70DU8|AL3H1_ARATH Aldehyde dehydrogenase 3H1 (EC 1.2.1.3) (AtALDH4) - Arabidopsis thaliana (Mouse-ear cress) :: E = L	0	-0.109203	0.344147	0.692874
vv|Ctg98.1	:: Q708X5|Q708X5_CICAR Leucine rich repeat protein precursor - Cicer arietinum (Chickpea) (Garbanzo) :: Q9LT39|Q9LT39_ARATH Polygalacturonase inhibitor-like protein (Hypothetical protein At3g20820) - Arabidopsis thaliana (Mouse-ear cress) :: E = L	0	0.4728	0.507922	0.691266
vv|gi|26260646|gb|CA811709.1|CA811709	(M) :: Q9AV77|Q9AV77_ORYSA 60S ribosomal protein L17 (Os03g0139100 protein) (Os02g0814700 protein) (Os10g0466700 protein) (60S ribosomal protein L23, putative, expressed) - Oryza sativa (japonica cultivar-group) :: Q3HRY2|Q3HRY2_SOLTU Ribosomal protein L17-like protein - Solanum tuberosum (Potato) :: E = L	0	0.381283	0.748805	0.688762
csp|Ctg3035.1	:: Q6ZIQ1|Q6ZIQ1_ORYSA Putative eukaryotic peptide chain release factor subunit 1-3 (ERF1-3) (Os07g0587400 protein) - Oryza sativa (japonica cultivar-group) :: Q75I90|Q75I90_ORYSA Eukaryotic peptide chain release factor subunit 1-3 (ERF1-3) (Os03g0702800 protein) (Eukaryotic peptide chain release factor subunit 1-2, putative, expressed) (Putative peptide chain release factor subunit 1 protein) - …	0	0.101381	0.495183	0.688404
ws|gi|51575972|gb|CV093808.1|CV093808	:: Q8S8S8|Q8S8S8_ARATH Expressed protein (At2g19385) - Arabidopsis thaliana (Mouse-ear cress) :: Q8LFS1|Q8LFS1_ARATH Hypothetical protein - Arabidopsis thaliana (Mouse-ear cress) :: E = L	0	0.368265	0.494979	0.685357
cso|Ctg3160.1	(M) :: Q8GYC7|Q8GYC7_ARATH Hypothetical protein At4g11960/F16J13_30 (At4g11960) - Arabidopsis thaliana (Mouse-ear cress) :: Q8H112|Q8H112_ARATH Hypothetical protein At4g22890 - Arabidopsis thaliana (Mouse-ear cress) :: E = L	0	0.389347	0.44668	0.681674
vv|gi|110722450|gb|EE098701.1|EE098701	(M) :: Q9M4H8|Q9M4H8_VITVI Putative ripening-related protein - Vitis vinifera (Grape) :: Q8L8T0|Q8L8T0_ARATH Ripening-related protein-like - Arabidopsis thaliana (Mouse-ear cress) :: E = L SP	0	0.0992279	0.541515	0.680054
vv|Ctg3573.1	:: Q1SEB4|Q1SEB4_MEDTR Aspartyl-tRNA synthetase, class IIb; tRNA synthetase, class II (D, K and N) - Medicago truncatula (Barrel medic) :: Q1SZA9|Q1SZA9_MEDTR Aspartyl-tRNA synthetase, class IIb; tRNA synthetase, class II (D, K and N) - Medicago truncatula (Barrel medic) :: E = L	0	0.407516	0.738638	0.678883
vv|Ctg1500.1	(M) :: Q1M0P1|Q1M0P1_9ROSI UDP-glucuronic acid decarboxylase 2 - Populus tomentosa :: Q6IVK3|Q6IVK3_TOBAC Putative UDP-glucuronate decarboxylase 3 (EC 4.1.1.35) - Nicotiana tabacum (Common tobacco) :: E = L	0	0.192825	0.450169	0.678523
ws|gi|28602189|gb|CB288448.1|CB288448	:: Q0GH11|Q0GH11_CAPAN Nuclear-localized RNA binding protein - Capsicum annuum (Bell pepper) :: Q711N3|Q711N3_BETVU Salt tolerance protein 2 - Beta vulgaris (Sugar beet) :: E = L	0	0.164658	0.324465	0.677892
ws|Ctg436.1	(M) :: Q2PES2|Q2PES2_TRIPR Putative nuclear antigen homolog - Trifolium pratense (Red clover) :: Q711N4|Q711N4_BETVU Salt tolerance protein 1 - Beta vulgaris (Sugar beet) :: E = L	0	0.222186	0.362442	0.673647
vv|Ctg8389.1	:: Q2HUL1|Q2HUL1_MEDTR Initiation factor eIF-4 gamma, middle - Medicago truncatula (Barrel medic) :: Q9SIU2|Q9SIU2_ARATH Putative cap-binding protein (MRNA cap binding protein) (Nuclear cap-binding protein CBP80) - Arabidopsis thaliana (Mouse-ear cress) :: E = L	0	0.486766	0.761711	0.673285
vv|Ctg1916.1	:: Q9C5C4|Q9C5C4_ARATH Putative N-acetylornithine deacetylase - Arabidopsis thaliana (Mouse-ear cress) :: Q2A960|Q2A960_BRAOL Acetylornithine deacetylase, putative - Brassica oleracea (Wild cabbage) :: E = L	0	0.539134	0.69332	0.673014
vv|Ctg2871.1	(M) :: Q5ECP6|Q5ECP6_PETHY E1 alpha subunit of pyruvate dehydrogenase - Petunia hybrida (Petunia) :: Q4JIY3|Q4JIY3_CITPA Pyruvate dehydrogenase (Fragment) - Citrus paradisi (Grapefruit) :: E = L	0	0.720891	0.707878	0.672199
cso|Ctg10623.1	(M) :: Q9AXU0|Q9AXU0_PRUPE Major latex-like protein - Prunus persica (Peach) :: Q8LBV2|Q8LBV2_ARATH Major latex protein (MLP149), putative - Arabidopsis thaliana (Mouse-ear cress) :: E = L	0	0.264116	0.707436	0.661932
vv|Ctg9233.1	:: Q9MBD4|Q9MBD4_PETHY Acyltransferase homolog - Petunia hybrida (Petunia) :: Q0GA13|Q0GA13_LAVAN Putative alcohol acyltransferase 2 - Lavandula angustifolia (Lavender) :: E = L	0	-0.0652193	0.254836	0.655901
vv|Ctg4297.1	:: Q1S205|Q1S205_MEDTR Protein prenyltransferase - Medicago truncatula (Barrel medic) :: Q93ZR3|Q93ZR3_ARATH Hypothetical protein At1g04080 (Hypothetical protein) - Arabidopsis thaliana (Mouse-ear cress) :: E = L	0	0.745797	0.898402	0.655901
ws|Ctg804.1	(M) :: Q2QZ86|Q2QZ86_ORYSA ATP-citrate synthase, putative, expressed (Os11g0696200 protein) - Oryza sativa (japonica cultivar-group) :: O80526|O80526_ARATH F19J9.9 protein (At1g09430/F19J9_9) - Arabidopsis thaliana (Mouse-ear cress) :: E = L	0	0.381837	0.622274	0.652785
vv|Ctg9145.1	:: Q0ZPT8|Q0ZPT8_ANACO Methionine aminopeptidase 1 - Ananas comosus (Pineapple) :: Q0WUD9|Q0WUD9_ARATH Putative methionine aminopeptidase - Arabidopsis thaliana (Mouse-ear cress) :: E = L	0	0.635244	0.661385	0.652418
vv|Ctg6527.1	(M) :: Q6YZD2|Q6YZD2_ORYSA Coated vesicle membrane protein-like (Os08g0532900 protein) - Oryza sativa (japonica cultivar-group) :: A0MAU7|A0MAU7_WHEAT Coated vesicle membrane protein-like - Triticum aestivum (Wheat) :: E = L SP	0	-0.366057	0.0567222	0.651683
vv|Ctg1529.1	(M) :: Q9LJ66|Q9LJ66_ARATH Oxylase-like protein (Hypothetical protein At3g19000) - Arabidopsis thaliana (Mouse-ear cress) :: Q6AV32|Q6AV32_ORYSA Putative oxidoreductase (Os03g0618300 protein) (Oxidoreductase, 2OG-Fe oxygenase family protein, expressed) - Oryza sativa (japonica cultivar-group) :: E = L	0	0.629007	0.541317	0.650581
vv|Ctg3365.1	:: Q8VYJ4|Q8VYJ4_ARATH AT3g25150/MJL12_9 - Arabidopsis thaliana (Mouse-ear cress) :: Q7XVK1|Q7XVK1_ORYSA OSJNBa0069D17.2 protein (Os04g0372800 protein) - Oryza sativa (japonica cultivar-group) :: E = L	0	0.52677	0.441058	0.649845
csp|Ctg291.1	:: Q67UP9|Q67UP9_ORYSA Hypothetical protein P0453H04.39-1 (Os06g0651600 protein) - Oryza sativa (japonica cultivar-group) :: Q6ETK3|Q6ETK3_ORYSA Hypothetical protein P0544B02.31 (Os02g0180000 protein) - Oryza sativa (japonica cultivar-group) :: E = L	0	0.128161	0.560128	0.649386
cso|Ctg1688.1	(M) :: Q940G0|Q940G0_ARATH Endomembrane protein EMP70 precusor isolog (Putative endomembrane protein 70) (At1g10950/T19D16_13) - Arabidopsis thaliana (Mouse-ear cress) :: Q1SWN1|Q1SWN1_MEDTR Nonaspanin (TM9SF) - Medicago truncatula (Barrel medic) :: E = L SP	0	0.29007	0.340505	0.64911
vv|Ctg839.1	:: P29196|CAPP_SOLTU Phosphoenolpyruvate carboxylase (EC 4.1.1.31) (PEPCase) (PEPC) - Solanum tuberosum (Potato) :: O23946|O23946_GOSHI Phosphoenolpyruvate carboxylase 1 (EC 4.1.1.31) - Gossypium hirsutum (Upland cotton) :: E = L	0	0.363451	0.610511	0.648373
vv|Ctg2221.1_F=1.1	(LC) :: Q75VJ8|Q75VJ8_TOBAC Ubiquitin activating enzyme 2 - Nicotiana tabacum (Common tobacco) :: P93393|P93393_TOBAC Ubiquitin activating enzyme E1 - Nicotiana tabacum (Common tobacco) :: E = L	0	0.378512	0.632547	0.647821
cso|Ctg946.1	:: Q8LBZ7|DHSB1_ARATH Succinate dehydrogenase [ubiquinone] iron-sulfur protein 1, mitochondrial precursor (EC 1.3.5.1) (IP) - Arabidopsis thaliana (Mouse-ear cress) :: Q8LB02	0	0.281312	0.638862	0.646808
ws|Ctg2565.1	(M) :: Q9LIL3|Q9LIL3_ARATH Similarity to unknown protein (Hypothetical protein At3g22850) - Arabidopsis thaliana (Mouse-ear cress) :: Q9FG81|Q9FG81_ARATH Aluminum-induced protein-like - Arabidopsis thaliana (Mouse-ear cress) :: E = L	0	0.297485	0.431249	0.643579
vv|Ctg1132.1	:: Q2PEZ3|Q2PEZ3_TRIPR Putative importin alpha - Trifolium pratense (Red clover) :: A1YUL9|A1YUL9_NICBE Impa2 - Nicotiana benthamiana :: E = L	0	0.534958	0.618802	0.642748
vv|Ctg1931.1	(M) :: Q9LJH5|Q9LJH5_ARATH Glycolate oxidase - Arabidopsis thaliana (Mouse-ear cress) :: Q8LF60|Q8LF60_ARATH Glycolate oxidase, putative - Arabidopsis thaliana (Mouse-ear cress) :: E = L	0	0.708849	0.593019	0.641638
csp|WIN0414.C21_G21	:: Q9AXP4|Q9AXP4_VITVI Polygalacturonase inhibiting protein - Vitis vinifera (Grape) :: Q8LKV2|Q8LKV2_VITVI Polygalacturonase-inhibiting protein - Vitis vinifera (Grape) :: E = L	0	0.119954	0.303693	0.635336
vv|Ctg2618.1	(M) :: Q19N39|Q19N39_VITVI Transcription factor WD-repeat 1 - Vitis vinifera (Grape) :: Q9M610|Q9M610_MALDO Ttg1-like protein - Malus domestica (Apple) (Malus sylvestris) :: E = L	0	0.515914	0.599127	0.634686
css|gi|110364699|gb|EC928145.1|EC928145	:: Q19NX2|Q19NX2_9ASTR Stearoyl-acyl-carrier protein desaturase - Saussurea involucrata :: Q4JIJ4|Q4JIJ4_9ROSI Stearoyl-ACP desaturase (EC 1.14.19.2) - Jatropha curcas :: E = L	0	0.151339	0.537445	0.634314
vv|Ctg6624.1	:: Q8VZI8|Q8VZI8_ARATH At1g07510/F22G5_9 - Arabidopsis thaliana (Mouse-ear cress) :: Q8S2A7|Q8S2A7_ORYSA Putative AAA-metalloprotease FtsH (Os01g0842600 protein) - Oryza sativa (japonica cultivar-group) :: E = L	0	0.76528	0.625645	0.631617
vv|Ctg2689.1	(M) :: Q9LET3|Q9LET3_ARATH Hypothetical protein T8M16_70 (Hypothetical protein At3g56740) (At3g56740) (Hypothetical protein) - Arabidopsis thaliana (Mouse-ear cress) :: Q2HSZ5|Q2HSZ5_MEDTR UBA-like - Medicago truncatula (Barrel medic) :: E = L SP	0	0.339935	0.368824	0.62938
ws|Ctg2263.1	:: Q1SYD5|Q1SYD5_MEDTR Transport protein particle (TRAPP) component, Bet3 - Medicago truncatula (Barrel medic) :: Q9CAW4|Q9CAW4_ARATH Hypothetical protein T9J14.5 (Hypothetical protein At3g05000) - Arabidopsis thaliana (Mouse-ear cress) :: E = L	0	0.0611541	0.338339	0.628914
vv|Ctg794.1_F=-3.1	(LC) (M) :: Q9S7C0|Q9S7C0_ARATH Putative heat-shock protein; 37113-40399 (At1g79930/F19K16_11) (F18B13.1 protein) - Arabidopsis thaliana (Mouse-ear cress) :: Q8VZ83|Q8VZ83_ARATH Putative heat-shock protein - Arabidopsis thaliana (Mouse-ear cress) :: E = L	0	0.294782	0.550014	0.62882
csp|Ctg713.1	(M) :: Q1S9W4|Q1S9W4_MEDTR NAD-dependent epimerase/dehydratase; TonB box, N-terminal - Medicago truncatula (Barrel medic) :: Q2PEY6|Q2PEY6_TRIPR Putative NAD dependent epimerase - Trifolium pratense (Red clover) :: E = L	0	0.738638	1.04019	0.628354
vv|Ctg1901.1	(M) :: Q2XTC4|Q2XTC4_SOLTU Glucose-6-phosphate 1-dehydrogenase cytoplasmic isoform-like - Solanum tuberosum (Potato) :: P37830|G6PD_SOLTU Glucose-6-phosphate 1-dehydrogenase, cytoplasmic isoform (EC 1.1.1.49) (G6PD) - Solanum tuberosum (Potato) :: E = L	0	0.22848	0.440846	0.626205
vv|Ctg3724.1	(M) :: Q9FLB6|Q9FLB6_ARATH Emb|CAB87410.1 (At5g05380) (Hypothetical protein At5g05380) - Arabidopsis thaliana (Mouse-ear cress) :: Q8W042|Q8W042_ARATH Prenylated Rab receptor 2 - Arabidopsis thaliana (Mouse-ear cress) :: E = L	0	0.409581	0.424815	0.624148
vv|Ctg3409.1	:: Q1T0S6|Q1T0S6_MEDTR Peptidase M, neutral zinc metallopeptidases, zinc-binding site - Medicago truncatula (Barrel medic) :: Q6K9T1|Q6K9T1_ORYSA Oligopeptidase A-like (Os02g0830100 protein) - Oryza sativa (japonica cultivar-group) :: E = L	0	0.512379	0.680774	0.613909
cso|Ctg580.1	(M) :: Q43840|Q43840_SOLTU NADH dehydrogenase (EC 1.6.99.3) - Solanum tuberosum (Potato) :: Q9FNN5|Q9FNN5_ARATH NADH dehydrogenase (At5g08530) - Arabidopsis thaliana (Mouse-ear cress) :: E = L	0	0.511266	0.84149	0.612116
cso|Ctg2577.1	(M) :: Q2PEV9|Q2PEV9_TRIPR Putative galactose kinase - Trifolium pratense (Red clover) :: Q5ZP80|Q5ZP80_PEA Galactokinase (EC 2.7.1.6) - Pisum sativum (Garden pea) :: E = L	0	0.305912	0.470615	0.611928
vv|Ctg12402.1	:: Q1SWF3|Q1SWF3_MEDTR Hypothetical protein - Medicago truncatula (Barrel medic) :: Q1G2Z5|Q1G2Z5_ARATH Hypothetical protein - Arabidopsis thaliana (Mouse-ear cress) :: E = L	0	0.200253	0.458067	0.60862
ws|gi|51575162|gb|CV092998.1|CV092998	:: Q9FS11|Q9FS11_HORVU Vacuolar proton-ATPase - Hordeum vulgare (Barley) :: Q1W681|Q1W681_WHEAT Vacuolar proton-ATPase subunit A - Triticum aestivum (Wheat) :: E = L	0	0.20964	0.503552	0.608052
vv|Ctg6513.1	:: Q9ATW1|Q9ATW1_FRAAN Cinnamyl alcohol dehydrogenase - Fragaria ananassa (Strawberry) :: Q9ZRF1|MTDH_FRAAN Probable mannitol dehydrogenase (EC 1.1.1.255) (NAD-dependent mannitol dehydrogenase) - Fragaria ananassa (Strawberry) :: E = L	0	0.337997	0.459851	0.607863
vv|Ctg933.1_F=-2.1	(LC) (M) :: Q4U339|Q4U339_VITVI Putative hexose transporter - Vitis vinifera (Grape) :: Q4VKB3|Q4VKB3_VITVI Hexose transporter 6 - Vitis vinifera (Grape) :: E = L	0	0.13947	0.747946	0.607674
vv|Ctg840.1	(M) :: Q2PER2|Q2PER2_TRIPR Putative 60S ribosomal protein L1 - Trifolium pratense (Red clover) :: Q2PEV4|Q2PEV4_TRIPR Putative 60S ribosomal protein L1 - Trifolium pratense (Red clover) :: E = L	0	0.358734	0.504061	0.604925
csp|Ctg195.1	(M) :: Q0PGF2|Q0PGF2_RICCO Molecular chaperone - Ricinus communis (Castor bean) :: Q04960|DNJH_CUCSA DnaJ protein homolog (DNAJ-1) - Cucumis sativus (Cucumber) :: E = L	0	0.217107	0.529271	0.604261
cso|Ctg540.1	(M) :: A1YQJ3|A1YQJ3_ORYSA Enolase - Oryza sativa (japonica cultivar-group) :: Q42971|ENO_ORYSA Enolase (EC 4.2.1.11) (2-phosphoglycerate dehydratase) (2-phospho-D-glycerate hydro-lyase) (OSE1) - Oryza sativa (Rice) :: E = L	0	0.25084	0.328951	0.603692
csp|Ctg634.1	(M) :: Q9M7P3|Q9M7P3_CAPAN GTP-binding protein - Capsicum annuum (Bell pepper) :: Q9SA73|Q9SA73_ARATH T5I8.3 protein (At1g30580) - Arabidopsis thaliana (Mouse-ear cress) :: E = L	0	0.606158	0.568032	0.603122
vv|Ctg2813.1	(M) :: Q9ZPI1|SYK_ARATH Lysyl-tRNA synthetase (EC 6.1.1.6) (Lysine--tRNA ligase) (LysRS) - Arabidopsis thaliana (Mouse-ear cress) :: A2Q1N3|A2Q1N3_MEDTR Lysyl-tRNA synthetase, class-2; Aminoacyl-transfer RNA synthetase, class II - Medicago truncatula (Barrel medic) :: E = L	0	0.23585	0.229957	0.602457
vv|Ctg3776.1	:: Q9LST0|Q9LST0_ARATH Aspartyl aminopeptidase (At5g60160/f15l12_20) - Arabidopsis thaliana (Mouse-ear cress) :: Q2QVB4|Q2QVB4_ORYSA Aspartyl aminopeptidase, putative, expressed (Os12g0236500 protein) - Oryza sativa (japonica cultivar-group) :: E = L	0	0.786931	0.500394	0.601316
ws|gi|51575655|gb|CV093491.1|CV093491	:: Q8RW94|Q8RW94_ARATH At1g80210/F18B13_28 - Arabidopsis thaliana (Mouse-ear cress) :: Q8RY58|Q8RY58_ARATH AT3g06820/F3E22_4 - Arabidopsis thaliana (Mouse-ear cress) :: E = L	0	0.650213	0.584963	0.597603
vv|Ctg730.1	(M) :: O65744|O65744_CICAR GDP dissociation inhibitor - Cicer arietinum (Chickpea) (Garbanzo) :: O22402|O22402_TOBAC GDP dissociation inhibitor - Nicotiana tabacum (Common tobacco) :: E = L	0	0.308477	0.495797	0.594835
vv|Ctg8207.1	:: Q7Y1X1|EST_HEVBR Esterase precursor (EC 3.1.1.-) (Early nodule-specific protein homolog) (Latex allergen Hev b 13) - Hevea brasiliensis (Para rubber tree) :: Q8W0Y7|Q8W0Y7_MEDTR Enod8.3 (Fragment) - Medicago truncatula (Barrel medic) :: E = L	0	0.313014	0.449641	0.591488
vv|Ctg7072.1	:: Q8H6B9|Q8H6B9_GOSHI Phospholipase D delta isoform (EC 3.1.4.4) - Gossypium hirsutum (Upland cotton) :: Q8H1U0|Q8H1U0_GOSHI Phospholipase D delta isoform 1b (EC 3.1.4.4) - Gossypium hirsutum (Upland cotton) :: E = L	0	0.306845	0.654619	0.590913
vvfl|gi|61654494|gb|AAX48772.	(M) :: Q3T4H1|Q3T4H1_VITVI 9,10[9',10']carotenoid cleavage dioxygenase - Vitis vinifera (Grape) :: Q0H901	0	0.260387	0.466653	0.590051
vv|Ctg15026.1	:: Q10RP0|Q10RP0_ORYSA Cell division cycle protein 48, putative, expressed (Os03g0151800 protein) - Oryza sativa (japonica cultivar-group) :: Q7XE16|Q7XE16_ORYSA Cell division cycle protein 48, putative, expressed - Oryza sativa (japonica cultivar-group) :: E = L	0	0.408168	0.522156	0.589859
vv|Ctg337.1	(M) :: Q5QHT3|Q5QHT3_9FABA 70 kDa heat shock cognate protein 2 - Vigna radiata :: Q8GSN4|Q8GSN4_CUCMA Non-cell-autonomous heat shock cognate protein 70 - Cucurbita maxima (Pumpkin) (Winter squash) :: E = L	0	0.673104	0.770364	0.587845
vv|Ctg4822.1	:: O82264|NPL42_ARATH NPL4-like protein 2 - Arabidopsis thaliana (Mouse-ear cress) :: Q9LYC2|NPL41_ARATH NPL4-like protein 1 - Arabidopsis thaliana (Mouse-ear cress) :: E = L	0	0.331132	0.321004	0.587077
cso|Ctg176.1	(M) :: Q39227|SMT2_ARATH 24-methylenesterol C-methyltransferase 2 (EC 2.1.1.143) (24-sterol C-methyltransferase 2) (Sterol-C-methyltransferase 2) - Arabidopsis thaliana (Mouse-ear cress) :: O24154|O24154_TOBAC S-adenosyl-methionine-sterol-C-methyltransferase - Nicotiana tabacum (Common tobacco) :: E = L SP	0	0.7433	0.871844	0.586597
vv|Ctg5240.1	:: P28723|FTHS_SPIOL Formate--tetrahydrofolate ligase (EC 6.3.4.3) (Formyltetrahydrofolate synthetase) (10-formyletrahydrofolate synthetase) (FHS) (FTHFS) - Spinacia oleracea (Spinach) :: Q1SCS3|Q1SCS3_MEDTR Formate-tetrahydrofolate ligase, FTHFS - Medicago truncatula (Barrel medic) :: E = L	0	0.401303	0.731357	0.583326
cso|Ctg10879.1	(M) :: Q6ID96|Q6ID96_ARATH At4g15780 - Arabidopsis thaliana (Mouse-ear cress) :: O23429|VA724_ARATH Vesicle-associated membrane protein 724 (AtVAMP724) (SYBL1-like protein) - Arabidopsis thaliana (Mouse-ear cress) :: E = L SP	0	0.254231	0.321004	0.581689
vv|gi|37185145|gb|CF604498.1|CF604498	:: Q9M4G9|Q9M4G9_VITVI Putative ripening-related protein - Vitis vinifera (Grape) :: Q7Y082|Q7Y082_DATGL Major latex protein homologue - Datisca glomerata (Durango root) :: E = L	0	0.249506	0.328032	0.579952
ws|Ctg182.1	(M) :: Q2VCJ5|Q2VCJ5_SOLTU Hypothetical protein - Solanum tuberosum (Potato) :: Q9M3V8|RS6_ASPOF 40S ribosomal protein S6 - Asparagus officinalis (Garden asparagus) :: E = L	0	0.202386	0.748547	0.578987
ws|Ctg63.1	(M) :: Q6UJX6|Q6UJX6_NICBE Molecular chaperone Hsp90-1 - Nicotiana benthamiana :: Q14TB1|Q14TB1_TOBAC Heat shock protein 90 - Nicotiana tabacum (Common tobacco) :: E = L	0	0.436802	0.450063	0.57889
vv|Ctg574.1	(M) :: Q94II3|Q94II3_ARATH ERD3 protein - Arabidopsis thaliana (Mouse-ear cress) :: Q9C6S7|Q9C6S7_ARATH Hypothetical protein F5M6.14 (At1g31850/68069_m00154) - Arabidopsis thaliana (Mouse-ear cress) :: E = L	0	0.300885	0.518837	0.576861
cso|Ctg2403.1	(M) :: Q8H1Y2|Q8H1Y2_NICBE 20S proteasome alpha 6 subunit - Nicotiana benthamiana :: O23712|PSA1B_ARATH Proteasome subunit alpha type 1-B (EC 3.4.25.1) (Proteasome subunit alpha type 6) (20S proteasome alpha subunit F-2) (Proteasome component 2B) - Arabidopsis thaliana (Mouse-ear cress) :: E = L	0	0.259664	0.691177	0.574731
vv|Ctg364.1	(M) :: A2Q2V1|A2Q2V1_MEDTR ATP-citrate lyase/succinyl-CoA ligase - Medicago truncatula (Barrel medic) :: Q9FGX1|Q9FGX1_ARATH ATP citrate lyase (ATP-citrate lyase subunit B) - Arabidopsis thaliana (Mouse-ear cress) :: E = L	0	0.164014	0.289126	0.573084
ws|gi|51579382|gb|CV097218.1|CV097218	:: Q0VJA5|Q0VJA5_PLAAC Dead-box helicase (Fragment) - Platanus acerifolia (London plane tree) :: Q1RUZ0|Q1RUZ0_MEDTR DEAD/DEAH box helicase, putative - Medicago truncatula (Barrel medic) :: E = L	0	0.570366	0.685895	0.572987
vv|gi|110723179|gb|EE100193.1|EE100193	(M) :: Q3HVN0|Q3HVN0_SOLTU Ubiquitin-conjugating enzyme family protein-like - Solanum tuberosum (Potato) :: Q9SJ44|Q9SJ44_ARATH E2, ubiquitin-conjugating enzyme, putative (Putative ubiquitin-conjugating enzyme) - Arabidopsis thaliana (Mouse-ear cress) :: E = L	0	0.231432	0.4654	0.572793
vv|Ctg1521.1	(M) :: Q39828|Q39828_SOYBN SDL5A - Glycine max (Soybean) :: A2T1L8|A2T1L8_CAMSI Phragmoplastin - Camellia sinensis (Tea) :: E = L	0	0.257131	0.309758	0.571725
ws|Ctg1450.1	:: Q9XHD7|Q9XHD7_ARATH UVB-resistance protein UVR8 - Arabidopsis thaliana (Mouse-ear cress) :: Q9FN03|Q9FN03_ARATH UVB-resistance protein UVR8 (At5g63860/MGI19_6) - Arabidopsis thaliana (Mouse-ear cress) :: E = L	0	0.37729	0.409038	0.571628
csp|Ctg994.1	(M) :: Q6IV07|Q6IV07_SOLLC UDP-glucose:protein transglucosylase-like protein SlUPTG1 - Solanum lycopersicum (Tomato) (Lycopersicon esculentum) :: Q0PW29|Q0PW29_GOSHI GRP-like protein 2 - Gossypium hirsutum (Upland cotton) :: E = L	0	0.236707	0.365581	0.570949
cso|gi|33408552|gb|CF214179.1|CF214179	(M) :: Q5N9S2|Q5N9S2_ORYSA Clathrin-associated protein unc-101-like - Oryza sativa (japonica cultivar-group) :: Q0JK13|Q0JK13_ORYSA Os01g0703600 protein - Oryza sativa (japonica cultivar-group) :: E = L	0	0.385376	0.564427	0.567448
vv|Ctg19681.1	:: Q7PC87|PDR6_ARATH Pleiotropic drug resistance protein 6 - Arabidopsis thaliana (Mouse-ear cress) :: Q7PC84|PDR11_ARATH Probable pleiotropic drug resistance protein 11 - Arabidopsis thaliana (Mouse-ear cress) :: E = L	0	-0.103457	0.380951	0.564915
vv|Ctg20127.1	(M) :: O22060|SPS1_CITUN Sucrose-phosphate synthase 1 (EC 2.4.1.14) (UDP-glucose-fructose-phosphate glucosyltransferase 1) - Citrus unshiu (Satsuma orange) :: O49979|O49979_ACTDE Sucrose-phosphate synthase (EC 2.4.1.14) (Fragment) - Actinidia deliciosa (Kiwi) :: E = L	0	0.254352	0.479748	0.562377
cso|Ctg2379.1	(M) :: Q8LAS8|SFGH_ARATH S-formylglutathione hydrolase (EC 3.1.2.12) (AtSFGH) (Esterase D) - Arabidopsis thaliana (Mouse-ear cress) :: Q5JLP6|Q5JLP6_ORYSA Putative S-formylglutathione hydrolase (Os01g0939700 protein) - Oryza sativa (japonica cultivar-group) :: E = L	0	0.265437	0.586501	0.561204
vv|Ctg992.1	(M) :: Q93Y42|Q93Y42_ARATH Coatomer delta subunit (Delta-coat protein) (Delta-COP) - Arabidopsis thaliana (Mouse-ear cress) :: Q93Y22|Q93Y22_ARATH Coatomer delta subunit (Delta-coat protein) (Delta-COP) - Arabidopsis thaliana (Mouse-ear cress) :: E = L	0	0.246955	0.384271	0.560324
cso|Ctg1206.1	(M) :: O04428|O04428_CITPA Hypothetical protein - Citrus paradisi (Grapefruit) :: O65398|O65398_ARATH F12F1.32 protein (Protein At1g11840) (At1g11840/F12F1_32) (Lactoylglutathione lyase-like protein) (Glyoxalase I homolog) - Arabidopsis thaliana (Mouse-ear cress) :: E = L	0	-0.0560412	0.161307	0.558758
vv|Ctg1193.1	:: Q9LJL3|PREP1_ARATH Presequence protease 1, chloroplast/mitochondrial precursor (EC 3.4.24.-) (PreP 1) (AtPreP1) (Zinc metalloprotease 1) (AtZnMP1) - Arabidopsis thaliana (Mouse-ear cress) :: Q8VY06|PREP2_ARATH Presequence protease 2, chloroplast/mitochondrial precursor (EC 3.4.24.-) (PreP 2) (AtPreP2) (Zinc metalloprotease 2) (AtZnMP2) - Arabidopsis thaliana (Mouse-ear cress) :: E = L	0	0.244156	0.410124	0.558268
vv|Ctg14877.1	(M) :: Q9XQP4|Q9XQP4_TOBAC NAD-malate dehydrogenase precursor (EC 1.1.1.37) - Nicotiana tabacum (Common tobacco) :: Q09HE0|Q09HE0_9ROSI Malate dehydrogenase - Citrus junos :: E = L	0	0.242816	0.273098	0.55719
vv|Ctg1151.1	(M) :: Q9ATR0|Q9ATR0_PEA Brassinosteroid biosynthetic protein LKB - Pisum sativum (Garden pea) :: P93472|DIM_PEA Cell elongation protein diminuto - Pisum sativum (Garden pea) :: E = L SP	0	0.300768	0.718088	0.55454
css|Ctg435.1	:: Q4V3D9|Q4V3D9_ARATH At3g57030 - Arabidopsis thaliana (Mouse-ear cress) :: Q9M1J5|Q9M1J5_ARATH Hypothetical protein F24I3.110 - Arabidopsis thaliana (Mouse-ear cress) :: E = L	0	0.336398	0.433173	0.551787
css|Ctg1160.1	:: Q25AI4|Q25AI4_ORYSA H0702G05.9 protein - Oryza sativa (Rice) :: Q0JAA0|Q0JAA0_ORYSA Os04g0609600 protein - Oryza sativa (japonica cultivar-group) :: E = L	0	0.434455	0.536749	0.549226
ws|Ctg1676.1	(M) :: Q10LK1|Q10LK1_ORYSA Desiccation-related protein PCC13-62, putative, expressed (Os03g0345300 protein) - Oryza sativa (japonica cultivar-group) :: A2Q670|A2Q670_MEDTR Desiccation-related protein PCC13-62, putative - Medicago truncatula (Barrel medic) :: E = L SP	0	0.2929	0.175173	0.548535
vv|Ctg1225.1	:: Q39817|CALX_SOYBN Calnexin homolog precursor - Glycine max (Soybean) :: Q5NT70|Q5NT70_SOYBN Calnexin - Glycine max (Soybean) :: E = L	0	0.0771063	0.262433	0.548141
vv|Ctg471.1_F=1.1	(LC) (M) :: Q6X5R6|Q6X5R6_9SOLA Lipoxygenase (Fragment) - Nicotiana attenuata :: O24370|O24370_SOLTU 13-lipoxygenase (EC 1.13.11.12) - Solanum tuberosum (Potato) :: E = L	0	0.302173	0.442758	0.54666
vv|Ctg3089.1	(M) :: Q8GWW7|AGUA_ARATH Agmatine deiminase (EC 3.5.3.12) (Agmatine iminohydrolase) - Arabidopsis thaliana (Mouse-ear cress) :: Q01KF3|Q01KF3_ORYSA OSIGBa0115M15.6 protein - Oryza sativa (Rice) :: E = L	0	0.309176	0.476848	0.545968
vv|gi|110684834|gb|EE062565.1|EE062565	(M) :: Q39654|PSAL_CUCSA Photosystem I reaction center subunit XI, chloroplast precursor (PSI-L) (PSI subunit V) - Cucumis sativus (Cucumber) :: Q41385|PSAL_SPIOL Photosystem I reaction center subunit XI, chloroplast precursor (PSI-L) (PSI subunit V) - Spinacia oleracea (Spinach) :: E = L	0	0.0791561	0.172103	0.545277
vv|Ctg145.1	:: Q94LX9|Q94LX9_FLATR Phosphoenolpyruvate carboxykinase (EC 4.1.1.49) - Flaveria trinervia (Clustered yellowtops) (Oedera trinervia) :: Q94LX7|Q94LX7_FLAPR Phosphoenolpyruvate carboxykinase (EC 4.1.1.49) - Flaveria pringlei :: E = L	0	0.213627	0.460481	0.544782
vv|Ctg6805.1	:: Q9S791|Q9S791_ARATH Hypothetical protein F5A18.5 (At1g70770) (Hypothetical protein At1g70770) (F15H11.2 protein) - Arabidopsis thaliana (Mouse-ear cress) :: Q3ED67|Q3ED67_ARATH Protein At1g23170 - Arabidopsis thaliana (Mouse-ear cress) :: E = L	0	0.179129	0.380619	0.543793
vv|Ctg2360.1	:: Q7XAS3|Q7XAS3_GOSHI Beta-D-glucosidase - Gossypium hirsutum (Upland cotton) :: O82151|O82151_TOBAC Beta-D-glucan exohydrolase - Nicotiana tabacum (Common tobacco) :: E = L	0	0.1141	0.152897	0.541416
css|Ctg1556.1	(M) :: O04905|UMPK_ARATH Uridylate kinase (EC 2.7.4.-) (UK) (Uridine monophosphate kinase) (UMP kinase) (UMP/CMP kinase) - Arabidopsis thaliana (Mouse-ear cress) :: Q9SE47|Q9SE47_ORYSA UMP/CMP kinase b (EC 2.7.1.48) - Oryza sativa (Rice) :: E = L	0	0.265797	0.476641	0.541019
ws|Ctg3268.1	(M) :: Q7X752|Q7X752_ORYSA OSJNBb0070J16.13 protein (Os04g0515300 protein) (OSJNBb0072M01.9 protein) - Oryza sativa (japonica cultivar-group) :: Q01I11|Q01I11_ORYSA OSIGBa0140J09.10 protein - Oryza sativa (Rice) :: E = L	0	0.460166	0.5065	0.539829
vv|Ctg17174.1	(M) :: P37900|HSP7M_PEA Heat shock 70 kDa protein, mitochondrial precursor - Pisum sativum (Garden pea) :: Q01899|HSP7M_PHAVU Heat shock 70 kDa protein, mitochondrial precursor - Phaseolus vulgaris (Kidney bean) (French bean) :: E = L	0	-0.133685	0.0847447	0.538737
vv|gi|22009636|gb|BQ794670.1|BQ794670	:: Q45NM5|Q45NM5_MEDSA Hypothetical protein (Fragment) - Medicago sativa (Alfalfa) :: Q9ZUC0|Q9ZUC0_ARATH F5O8.30 protein (Hypothetical protein At1g23750) (Hypothetical protein) - Arabidopsis thaliana (Mouse-ear cress) :: E = L	0	0.529671	0.479955	0.538339
vv|Ctg8263.1	(M) :: Q5DQ85|Q5DQ85_CAPAN CAPIP1 - Capsicum annuum (Bell pepper) :: Q308B1|Q308B1_SOLTU CAPIP1-like - Solanum tuberosum (Potato) :: E = L	0	0.521352	0.795518	0.53665
ws|Ctg362.1	(M) :: Q94EG1|Q94EG1_ORYSA Putative aspartate aminotransferase (Os01g0178000 protein) - Oryza sativa (japonica cultivar-group) :: Q9C969|Q9C969_ARATH Putative aspartate aminotransferase; 38163-36256 (At1g80360) (Putative aspartate aminotransferase) - Arabidopsis thaliana (Mouse-ear cress) :: E = L	0	0.439251	0.341189	0.536053
cso|gi|71864268|gb|DT013323.1|DT013323	:: Q9M292|Q9M292_ARATH Hypothetical protein T22K7_10 (Hypothetical protein At3g44330) - Arabidopsis thaliana (Mouse-ear cress) :: Q8GUI0|Q8GUI0_ARATH Hypothetical protein At3g44330 - Arabidopsis thaliana (Mouse-ear cress) :: E = L	0	0.370945	0.316493	0.535854
ws|Ctg744.1	:: Q8W4Q4|Q8W4Q4_ARATH AT4g24800/F6I7_10 - Arabidopsis thaliana (Mouse-ear cress) :: Q56XH1|Q56XH1_ARATH Hypothetical protein At4g24795 - Arabidopsis thaliana (Mouse-ear cress) :: E = L	0	-0.0738487	0.730749	0.535854
vv|Ctg169.1	(M) :: Q3T4H1|Q3T4H1_VITVI 9,10[9',10']carotenoid cleavage dioxygenase - Vitis vinifera (Grape) :: Q0H901	0	0.326537	0.410341	0.529971
css|Ctg1524.1	(M) :: Q9SMK5|Q9SMK5_CICAR Plasma membrane intrinsic polypeptide - Cicer arietinum (Chickpea) (Garbanzo) :: O49911|O49911_TOBAC Plasma membrane polypeptide - Nicotiana tabacum (Common tobacco) :: E = L	0	0.509442	0.558562	0.529671
vv|Ctg4410.1	(M) :: Q9SUP5|Q9SUP5_ARATH Putative polygalacturonase - Arabidopsis thaliana (Mouse-ear cress) :: Q9FJ27|Q9FJ27_ARATH Polygalacturonase-like protein (At5g41870) - Arabidopsis thaliana (Mouse-ear cress) :: E = L SP	0	0.0359054	0.328032	0.52707
ws|Ctg143.1	(M) :: A0EJL8|A0EJL8_MALGL GDP-D-mannose-3',5'-epimerase - Malpighia glabra (Barbados cherry) :: Q338B5|GME1_ORYSA GDP-mannose 3,5-epimerase 1 (EC 5.1.3.18) (GDP-Man 3,5-epimerase 1) (OsGME-1) - Oryza sativa (Rice) :: E = L	0	0.250477	0.439144	0.525668
cso|Ctg1231.1	(M) :: Q9XF97|RL4_PRUAR 60S ribosomal protein L4 (L1) - Prunus armeniaca (Apricot) :: Q2PER2|Q2PER2_TRIPR Putative 60S ribosomal protein L1 - Trifolium pratense (Red clover) :: E = L	0	0.375735	0.428893	0.525067
csp|gi|51989979|gb|CV179434.1|CV179434	:: Q69WS1|Q69WS1_ORYSA Synaptobrevin-like protein (Os07g0194000 protein) (Synaptobrevin 1) - Oryza sativa (japonica cultivar-group) :: Q2V436|Q2V436_ARATH Protein At2g33120 - Arabidopsis thaliana (Mouse-ear cress) :: E = L	0	0.0915306	0.82024	0.524164
vv|Ctg414.1_F=-1.1	(LC) (M) :: Q43848|TKTC_SOLTU Transketolase, chloroplast precursor (EC 2.2.1.1) (TK) - Solanum tuberosum (Potato) :: Q1SCS1|Q1SCS1_MEDTR Transketolase, C-terminal-like - Medicago truncatula (Barrel medic) :: E = L	0	0.285225	0.262433	0.524064
cso|Ctg777.1	(M) :: Q93YV7|Q93YV7_ARATH Putative ankyrin protein - Arabidopsis thaliana (Mouse-ear cress) :: Q940J9|Q940J9_ARATH Hypothetical protein At1g04430; F19P19.11 - Arabidopsis thaliana (Mouse-ear cress) :: E = L SP	0	0.0234683	0.19333	0.523662
css|Ctg684.1	:: P50346|RLA0_SOYBN 60S acidic ribosomal protein P0 - Glycine max (Soybean) :: Q2PES6|Q2PES6_TRIPR Putative 60S acidic ribosomal protein P0 - Trifolium pratense (Red clover) :: E = L	0	0.0581087	0.340733	0.523662
cso|Ctg246.1	(M) :: Q94KU1|Q94KU1_SPIOL Cytosolic 6-phosphogluconate dehydrogenase - Spinacia oleracea (Spinach) :: Q1KUX5|Q1KUX5_9ROSI Hypothetical protein - Cleome spinosa :: E = L	0	0.273337	0.419755	0.521955
vv|gi|110731322|gb|EE105630.1|EE105630	:: Q9S7H2|Q9S7H2_SOYBN Ubiquitin - Glycine max (Soybean) :: Q8H0Y0|Q8H0Y0_ARATH Hypothetical protein At4g02890 (Hypothetical protein At4g05050) - Arabidopsis thaliana (Mouse-ear cress) :: E = L	0	0.253263	0.439889	0.521151
csp|Ctg2628.1	:: Q1SP52|Q1SP52_MEDTR AT5g42220/K5J14_2 - Medicago truncatula (Barrel medic) :: Q8GWV7|Q8GWV7_ARATH Hypothetical protein - Arabidopsis thaliana (Mouse-ear cress) :: E = L	0	0.911883	0.791856	0.519844
css|gi|110392029|gb|EC957152.1|EC957152	:: Q8LG44|Q8LG44_ARATH Hypothetical protein - Arabidopsis thaliana (Mouse-ear cress) :: Q9SKU1|Q9SKU1_ARATH Expressed protein (At2g20760) (At2g20760/F5H14.27) - Arabidopsis thaliana (Mouse-ear cress) :: E = L	0	-0.140348	0.165044	0.519542
vv|Ctg3819.1	:: Q0WX55|Q0WX55_TOBAC Putative quinolinate phosphirobosyltransferase (EC 2.4.2.19) - Nicotiana tabacum (Common tobacco) :: Q9MB29|Q9MB29_TOBAC Quinolinate phosphoribosyltransferase - Nicotiana tabacum (Common tobacco) :: E = L	0	0.209266	0.391768	0.518334
css|Ctg193.1	(M) :: Q5V9L2|Q5V9L2_VERFO Cytochrome b5 isoform Cb5-C - Vernicia fordii (Tung) (Aleurites fordii) :: O24651|O24651_OLEEU Cytochrome b5 (Fragment) - Olea europaea (Common olive) :: E = L	0	-0.0892673	0.170182	0.518233
cso|Ctg355.1	(M) :: Q9LZ72|KCS21_ARATH 3-ketoacyl-CoA synthase 21 (EC 2.3.1.-) (KCS-21) (Very-long-chain fatty acid condensing enzyme 21) (VLCFA condensing enzyme 21) - Arabidopsis thaliana (Mouse-ear cress) :: Q1S1C0|Q1S1C0_MEDTR Chalcone and stilbene synthases, N-terminal - Medicago truncatula (Barrel medic) :: E = L SP	0	-0.0955737	0.188401	0.516923
csp|gi|34364244|gb|CF405829.1|CF405829	:: Q06H31|Q06H31_ARAHY Translationally controlled tumor-like protein - Arachis hypogaea (Peanut) :: Q9ZSW9|TCTP_HEVBR Translationally-controlled tumor protein homolog (TCTP) - Hevea brasiliensis (Para rubber tree) :: E = L	0	0.241108	0.562474	0.516419
csb|Ctg145.1	:: Q2QZ86|Q2QZ86_ORYSA ATP-citrate synthase, putative, expressed (Os11g0696200 protein) - Oryza sativa (japonica cultivar-group) :: O80526|O80526_ARATH F19J9.9 protein (At1g09430/F19J9_9) - Arabidopsis thaliana (Mouse-ear cress) :: E = L	0	0.469678	0.599699	0.515612
vv|Ctg107.1	(M) :: Q9FJZ3|MAN7_ARATH Mannan endo-1,4-beta-mannosidase 7 precursor (EC 3.2.1.78) (Beta-mannanase 7) (Endo-beta-1,4-mannanase 7) (AtMAN7) - Arabidopsis thaliana (Mouse-ear cress) :: Q0ZR47|Q0ZR47_THEHA Hypothetical protein - Thellungiella halophila (Salt cress) :: E = L SP	0	-0.00694164	0.484808	0.514804
ws|gi|38628983|gb|CK136903.1|CK136903	(M) :: Q10RZ3|Q10RZ3_ORYSA 60S ribosomal protein L21, putative, expressed - Oryza sativa (japonica cultivar-group) :: Q9AV87|Q9AV87_ORYSA 60S ribosomal protein L21 (Os10g0465800 protein) (60S ribosomal protein L21, putative, expressed) - Oryza sativa (japonica cultivar-group) :: E = L	0	0.346078	0.485118	0.514703
vv|Ctg2309.1	(M) :: Q70EL6|Q70EL6_SOYBN Cytosolic chaperonin delta-subunit - Glycine max (Soybean) :: Q9ZRX1|Q9ZRX1_SOYBN Cytosolic chaperonin, delta-subunit - Glycine max (Soybean) :: E = L	0	0.384823	0.549127	0.511873
vv|Ctg5235.1	(M) :: Q072J9|Q072J9_VIGUN Glutathione reductase - Vigna unguiculata (Cowpea) :: Q43621|GSHRC_PEA Glutathione reductase, cytosolic (EC 1.8.1.7) (GR) (GRase) (GOR2) - Pisum sativum (Garden pea) :: E = L	0	0.350045	0.337768	0.51167
cso|Ctg1296.1	(M) :: Q2PEW8|Q2PEW8_TRIPR Hypothetical protein - Trifolium pratense (Red clover) :: Q64EX4|Q64EX4_PEA MtN19-like protein - Pisum sativum (Garden pea) :: E = L SP	0	-0.0190242	0.0496307	0.509442
ws|gi|47089439|gb|CN603695.1|CN603695	(M) :: O22860|RL38_ARATH 60S ribosomal protein L38 - Arabidopsis thaliana (Mouse-ear cress) :: Q1SGY5|Q1SGY5_MEDTR Ribosomal L38e protein - Medicago truncatula (Barrel medic) :: E = L	0	0.171079	0.523763	0.508632
csp|Ctg108.1	(M) :: Q9FZ01|Q9FZ01_VITVI Alcohol dehydrogenase 2 (EC 1.1.1.1) - Vitis vinifera (Grape) :: Q9M6B5|Q9M6B5_VITVI Alcohol dehydrogenase 6 - Vitis vinifera (Grape) :: E = L	0	0.211635	0.48419	0.508023
vv|Ctg1711.1	(M) :: Q8L475|Q8L475_ARATH Hypothetical protein At1g74640 (Hypothetical protein) - Arabidopsis thaliana (Mouse-ear cress) :: Q9CA53|Q9CA53_ARATH Hypothetical protein F1M20.32 - Arabidopsis thaliana (Mouse-ear cress) :: E = L	0	0.343124	0.412727	0.505891
vv|Ctg19578.1	:: Q1S276|Q1S276_MEDTR Peptidase M20 - Medicago truncatula (Barrel medic) :: Q8VXY9|Q8VXY9_ARATH Putative N-carbamyl-L-amino acid amidohydrolase - Arabidopsis thaliana (Mouse-ear cress) :: E = L	0	-0.158429	0.429643	0.503552
vv|gi|71858805|gb|DT007860.1|DT007860	:: Q9SLY2|Q9SLY2_CITUN Sucrose synthase - Citrus unshiu (Satsuma orange) :: Q9SLV8|Q9SLV8_CITUN Sucrose synthase - Citrus unshiu (Satsuma orange) :: E = L	0	0.344147	0.546166	0.503043
vv|gi|110727270|gb|EE103837.1|EE103837	(M) :: Q42897|Q42897_SOLLC Ubiquitin conjugating enzyme E2 - Solanum lycopersicum (Tomato) (Lycopersicon esculentum) :: Q38JG8|Q38JG8_SOLTU Ubiquitin conjugating enzyme E2-like - Solanum tuberosum (Potato) :: E = L	0	0.0485151	0.46801	0.499782
vv|Ctg16443.1	:: Q76G23|Q76G23_ARACO Anthocyanin 3-O-galactosyltransferase - Aralia cordata (Udo) (Cordate spikenard) :: Q9AQV0|Q9AQV0_VITVI UDP-glucose:flavonoid 3-O-glucosyltransferase - Vitis vinifera (Grape) :: E = L	0	0.285816	0.442652	0.498966
css|Ctg1211.1	:: Q9XG77|PSA6_TOBAC Proteasome subunit alpha type 6 (EC 3.4.25.1) (20S proteasome alpha subunit A) (20S proteasome subunit alpha-1) - Nicotiana tabacum (Common tobacco) :: O48551|PSA6_SOYBN Proteasome subunit alpha type 6 (EC 3.4.25.1) (20S proteasome alpha subunit A) (20S proteasome subunit alpha-1) (Proteasome iota subunit) - Glycine max (Soybean) :: E = L	0	0.44074	0.420294	0.498455
vv|Ctg20268.1	:: Q1SE07|Q1SE07_MEDTR Armadillo-like helical (Proteasome/cyclosome, regulatory subunit) - Medicago truncatula (Barrel medic) :: O48844|O48844_ARATH 26S proteasome regulatory subunit (RPN2), putative (26S proteasome regulatory subunit) - Arabidopsis thaliana (Mouse-ear cress) :: E = L	0	0.236952	0.464564	0.497331
vv|gi|71859169|gb|DT008224.1|DT008224	(M) :: Q946Y0|Q946Y0_PRUPE NAD-dependent malate dehydrogenase (EC 1.1.1.37) - Prunus persica (Peach) :: Q6RIB6|Q6RIB6_SOYBN Cytosolic malate dehydrogenase (EC 2.3.1.16) - Glycine max (Soybean) :: E = L	0	0.138421	0.312317	0.492827
vv|Ctg1161.1	(M) :: Q1S971|Q1S971_MEDTR SecY protein; ABC transporter related - Medicago truncatula (Barrel medic) :: Q1T1B7|Q1T1B7_MEDTR SecY protein; ABC transporter related - Medicago truncatula (Barrel medic) :: E = L	0	0.642101	-0.278234	0.492725
css|gi|110398375|gb|EC964690.1|EC964690	:: Q43443|Q43443_SOYBN Phosphoinositide-specific phospholipase C P13 - Glycine max (Soybean) :: A2TF43|A2TF43_9LAMI Phospholipase C - Torenia fournieri :: E = L	0	0.28155	0.51076	0.492622
vv|Ctg4812.1	:: Q9FHD7|Q9FHD7_ARATH Protein kinase-like (At5g41260) - Arabidopsis thaliana (Mouse-ear cress) :: Q1RY61|Q1RY61_MEDTR Protein kinase - Medicago truncatula (Barrel medic) :: E = L	0	0.140648	0.547943	0.492622
ws|gi|51575873|gb|CV093709.1|CV093709	(M) :: A1YUL9|A1YUL9_NICBE Impa2 - Nicotiana benthamiana :: Q94KA9|Q94KA9_CAPAN Importin alpha 2 - Capsicum annuum (Bell pepper) :: E = L	0	0.0291349	0.381062	0.491699
vv|Ctg746.1_F=-3.2	(LC) :: Q8H0S9|Q8H0S9_ARATH Putative aminopeptidase (M1 aminopeptidase) (At1g63770) - Arabidopsis thaliana (Mouse-ear cress) :: Q9CAE1|Q9CAE1_ARATH Putative aminopeptidase; 4537-10989 - Arabidopsis thaliana (Mouse-ear cress) :: E = L	0	0.124196	0.268434	0.490159
css|gi|110364609|gb|EC927988.1|EC927988	:: Q9MAX6|Q9MAX6_ORYSA Epsilon1-COP (Os04g0612600 protein) (OSJNBa0070C17.12 protein) - Oryza sativa (japonica cultivar-group) :: Q9SA78|Q9SA78_ARATH T5I8.8 protein (Putative coatomer protein, epsilon subunit) - Arabidopsis thaliana (Mouse-ear cress) :: E = L	0	0.310573	0.270828	0.490159
css|gi|110392729|gb|EC957045.1|EC957045	(M) :: Q5FAM0|Q5FAM0_BRAOL Putative Acttin-related protein 4 (ARP4) - Brassica oleracea (Wild cabbage) :: Q8LAI7|Q8LAI7_ARATH Hypothetical protein - Arabidopsis thaliana (Mouse-ear cress) :: E = L	0	0.736475	0.735349	0.489954
css|Ctg396.1	:: Q6ZIQ1|Q6ZIQ1_ORYSA Putative eukaryotic peptide chain release factor subunit 1-3 (ERF1-3) (Os07g0587400 protein) - Oryza sativa (japonica cultivar-group) :: Q75I90|Q75I90_ORYSA Eukaryotic peptide chain release factor subunit 1-3 (ERF1-3) (Os03g0702800 protein) (Eukaryotic peptide chain release factor subunit 1-2, putative, expressed) (Putative peptide chain release factor subunit 1 protein) - …	0	0.289598	0.835197	0.48944
vv|Ctg1557.1	:: Q8RZF8|Q8RZF8_ORYSA Lustrin A-like (Os01g0652100 protein) - Oryza sativa (japonica cultivar-group) :: Q8VY22|Q8VY22_ARATH Hypothetical protein At1g29050 - Arabidopsis thaliana (Mouse-ear cress) :: E = L	0	0.0499095	0.247806	0.487281
vv|gi|71857334|gb|DT006389.1|DT006389	:: Q10QZ6|Q10QZ6_ORYSA Elongation factor 1-alpha, putative, expressed (Os03g0178000 protein) (Os03g0177900 protein) (Os03g0177500 protein) (Os03g0177400 protein) (Elongation factor 1-alpha, putative) - Oryza sativa (japonica cultivar-group) :: Q10QZ4|Q10QZ4_ORYSA Elongation factor 1-alpha, putative, expressed - Oryza sativa (japonica cultivar-group) :: E = L	0	0.314986	0.424492	0.486457
vv|gi|110721742|gb|EE097363.1|EE097363	(M) :: Q96552|METL_CATRO S-adenosylmethionine synthetase 2 (EC 2.5.1.6) (Methionine adenosyltransferase 2) (AdoMet synthetase 2) - Catharanthus roseus (Rosy periwinkle) (Madagascar periwinkle) :: Q6J9X6|Q6J9X6_MEDSA S-adenosylmethionine synthase (Fragment) - Medicago sativa (Alfalfa) :: E = L	0	0.509949	0.543298	0.481402
csp|Ctg2141.1	:: Q2PEQ8|Q2PEQ8_TRIPR Putative mitochondrial dicarboxylate carrier protein - Trifolium pratense (Red clover) :: Q8LDF6|Q8LDF6_ARATH Putative mitochondrial dicarboxylate carrier protein - Arabidopsis thaliana (Mouse-ear cress) :: E = L	0	0.334683	0.504366	0.481196
ws|Ctg3206.1	:: Q0ZPV3|Q0ZPV3_ACTDE CXE carboxylesterase (EC 3.1.1.1) - Actinidia deliciosa (Kiwi) :: Q0ZPX0|Q0ZPX0_VACCO CXE carboxylesterase (EC 3.1.1.1) - Vaccinium corymbosum (Highbush blueberry) :: E = L	0	0.0646069	0.294782	0.479955
cso|Ctg8848.1	(M) :: Q8RU07|Q8RU07_ARATH Putative malonyl-CoA:Acyl carrier protein transacylase (Hypothetical protein) (Putative malonyl-CoA) - Arabidopsis thaliana (Mouse-ear cress) :: Q8L5U2|Q8L5U2_ARATH Putative malonyl-CoA:Acyl carrier protein transacylase - Arabidopsis thaliana (Mouse-ear cress) :: E = L	0	0.130536	0.380951	0.479541
vv|Ctg892.1	:: Q9LIC2|Q9LIC2_ARATH Multispanning membrane protein-like - Arabidopsis thaliana (Mouse-ear cress) :: Q9C720|Q9C720_ARATH Multispanning membrane protein, putative - Arabidopsis thaliana (Mouse-ear cress) :: E = L	0	0.390228	0.733007	0.479541
ws|Ctg850.1	(M) :: Q1W376|Q1W376_SOYBN Phosphomannomutase (EC 5.4.2.8) - Glycine max (Soybean) :: Q1W375|Q1W375_TOBAC Phosphomannomutase (EC 5.4.2.8) - Nicotiana tabacum (Common tobacco) :: E = L	0	0.10809	0.4959	0.479438
vv|Ctg115.1	(M) :: Q39659|MFPA_CUCSA Glyoxysomal fatty acid beta-oxidation multifunctional protein MFP-a [Includes: Enoyl-CoA hydratase (EC 4.2.1.17); 3-2-trans-enoyl-CoA isomerase (EC 5.3.3.8); 3-hydroxybutyryl-CoA epimerase (EC 5.1.2.3); 3-hydroxyacyl-CoA dehydrogenase (EC 1.1.1.35)] - Cucumis sativus (Cucumber) :: Q9ZPI5	0	0.258338	0.343578	0.478713
vv|Ctg3807.1	(M) :: Q1SWD4|Q1SWD4_MEDTR IQ calmodulin-binding region; Fatty oxidation complex, alpha subunit FadJ - Medicago truncatula (Barrel medic) :: Q9ZPI6|Q9ZPI6_ARATH AIM1 protein - Arabidopsis thaliana (Mouse-ear cress) :: E = L	0	0.223052	0.24732	0.476745
cso|Ctg7486.1	:: Q93XR7|Q93XR7_9ROSI Fructose-6-phosphate 2-kinase/fructose-2,6-bisphosphatase - Bruguiera gymnorhiza :: O81398|O81398_SOLTU Fructose-6-phosphate 2-kinase/fructose-2,6-bisphosphatase (EC 2.7.1.105) (EC 3.1.3.46) (Fragment) - Solanum tuberosum (Potato) :: E = L	0	0.236952	0.441802	0.476641
vv|gi|87586839|gb|DY474951.1|DY474951	:: Q2QCI7|Q2QCI7_VITVI Non-specific lipid transfer protein - Vitis vinifera (Grape) :: Q850K5|Q850K5_VITVI Lipid transfer protein isoform 4 - Vitis vinifera (Grape) :: E = L	0	-0.0832941	0.231801	0.476434
csb|Ctg295.1	:: Q9FJZ3|MAN7_ARATH Mannan endo-1,4-beta-mannosidase 7 precursor (EC 3.2.1.78) (Beta-mannanase 7) (Endo-beta-1,4-mannanase 7) (AtMAN7) - Arabidopsis thaliana (Mouse-ear cress) :: Q0ZR47|Q0ZR47_THEHA Hypothetical protein - Thellungiella halophila (Salt cress) :: E = L	0	-0.0656722	0.138814	0.475707
vv|Ctg7130.1	(M) :: O50046|TRPB_CAMAC Tryptophan synthase beta chain 2, chloroplast precursor (EC 4.2.1.20) - Camptotheca acuminata :: Q5KT13|Q5KT13_9CARY Tryptophan synthase beta subunit - Polygonum tinctorium :: E = L	0	0.351741	0.300182	0.474877
vv|Ctg6698.1	:: Q9FIK0|Q9FIK0_ARATH Pyrophosphate-fructose-6-phosphate 1-phosphotransferase-like protein (AT5g47810/MCA23_13) - Arabidopsis thaliana (Mouse-ear cress) :: Q01IL1|Q01IL1_ORYSA OSIGBa0150F01.9 protein (OSIGBa0124N08.2 protein) - Oryza sativa (Rice) :: E = L	0	0.317767	0.379621	0.474774
ws|Ctg58.1	(M) :: Q6UJX6|Q6UJX6_NICBE Molecular chaperone Hsp90-1 - Nicotiana benthamiana :: Q14TB1|Q14TB1_TOBAC Heat shock protein 90 - Nicotiana tabacum (Common tobacco) :: E = L	0	-0.0813084	0.525768	0.473216
vv|Ctg831.1	(M) :: O65781|GALE2_CYATE UDP-glucose 4-epimerase GEPI48 (EC 5.1.3.2) (Galactowaldenase) (UDP-galactose 4-epimerase) - Cyamopsis tetragonoloba (Guar) (Cluster bean) :: Q1SI65|Q1SI65_MEDTR UDP-glucose 4-epimerase - Medicago truncatula (Barrel medic) :: E = L SP	0	0.31371	0.334683	0.473112
cso|Ctg340.1	:: Q6X5R6|Q6X5R6_9SOLA Lipoxygenase (Fragment) - Nicotiana attenuata :: O24370|O24370_SOLTU 13-lipoxygenase (EC 1.13.11.12) - Solanum tuberosum (Potato) :: E = L	0	0.568713	0.456596	0.472488
ws|Ctg3249.1	(M) :: Q66WU1|Q66WU1_TOBAC Eukaryotic initiation factor iso4E - Nicotiana tabacum (Common tobacco) :: Q4PZB3|Q4PZB3_CAPAN Eukaryotic initiation factor 4E - Capsicum annuum (Bell pepper) :: E = L	0	0.205393	0.414244	0.47228
cso|Ctg6069.1	:: Q76E11|Q76E11_9ROSI Soluble epoxide hydrolase - Citrus jambhiri (rough lemon) :: O81299|O81299_ARATH T14P8.15 (At4g02340/T14P8_15) (AT4g02340 protein) - Arabidopsis thaliana (Mouse-ear cress) :: E = L	0	0.111165	0.013355	0.469365
vv|Ctg775.1	(M) :: Q9ZSQ4|PGMC_POPTN Phosphoglucomutase, cytoplasmic (EC 5.4.2.2) (Glucose phosphomutase) (PGM) - Populus tremula (European aspen) :: Q6S3D6|Q6S3D6_9ROSI Cytosolic phosphoglucomutase - Populus tomentosa :: E = L	0	0.159113	0.296428	0.467801
vv|Ctg13263.1	(M) :: Q9ST36|Q9ST36_PYRPY JPR ORF1 protein - Pyrus pyrifolia (Japanese pear) (Pyrus serotina) :: Q1SIZ4|Q1SIZ4_MEDTR Dihydroorotate dehydrogenase 1 - Medicago truncatula (Barrel medic) :: E = L	0	0.366252	0.492007	0.463832
csp|Ctg1861.1	:: O24651|O24651_OLEEU Cytochrome b5 (Fragment) - Olea europaea (Common olive) :: Q5V9L2|Q5V9L2_VERFO Cytochrome b5 isoform Cb5-C - Vernicia fordii (Tung) (Aleurites fordii) :: E = L	0	0.417488	1.07327	0.462366
css|Ctg411.1	:: Q2QNF3|Q2QNF3_ORYSA 60S ribosomal protein L2, putative, expressed (Os12g0567700 protein) - Oryza sativa (japonica cultivar-group) :: P29766|RL8_SOLLC 60S ribosomal protein L8 (L2) (Ribosomal protein TL2) - Solanum lycopersicum (Tomato) (Lycopersicon esculentum) :: E = L	0	0.477159	0.389457	0.461633
vv|gi|77588828|gb|DV223647.1|DV223647	(M) :: Q9ZNS1|RS7_AVIMR 40S ribosomal protein S7 - Avicennia marina (Grey mangrove) :: Q3HRX6|Q3HRX6_SOLTU Hypothetical protein (40S ribosomal protein S7-like protein-like) (Ribosomal protein S7-like protein) - Solanum tuberosum (Potato) :: E = L	0	0.537445	0.167872	0.460481
vv|Ctg1903.1	:: Q9ZW12|Q9ZW12_ARATH Putative tropinone reductase - Arabidopsis thaliana (Mouse-ear cress) :: Q84W78|Q84W78_ARATH Putative tropinone reductase (Fragment) - Arabidopsis thaliana (Mouse-ear cress) :: E = L	0	0.32964	0.521453	0.460061
csp|Ctg2454.1	:: Q9XHC5|Q9XHC5_SOYBN Precursor monofunctional aspartokinase - Glycine max (Soybean) :: Q6YS32|Q6YS32_ORYSA Putative monofunctional aspartokinase - Oryza sativa (japonica cultivar-group) :: E = L	0	0.278461	0.536451	0.459537
vv|Ctg578.1_F=2.1	(LC) (M) :: Q42908|PMGI_MESCR 2,3-bisphosphoglycerate-independent phosphoglycerate mutase (EC 5.4.2.1) (Phosphoglyceromutase) (BPG-independent PGAM) (PGAM-I) - Mesembryanthemum crystallinum (Common ice plant) :: P35493|PMGI_RICCO 2,3-bisphosphoglycerate-independent phosphoglycerate mutase (EC 5.4.2.1) (Phosphoglyceromutase) (BPG-independent PGAM) (PGAM-I) - Ricinus communis (Castor bean) :: E = L	0	0.16877	0.267116	0.456175
ws|Ctg769.1	(M) :: Q42912|Q42912_MALDO Ser/Thr protein phosphatase homologous to PPX - Malus domestica (Apple) (Malus sylvestris) :: Q8LSN3|Q8LSN3_PEA Serine/threonine protein phosphatase 2A - Pisum sativum (Garden pea) :: E = L	0	0.33308	0.553655	0.453333
cso|Ctg644.1	(M) :: Q8LA49|Q8LA49_ARATH Globulin-like protein - Arabidopsis thaliana (Mouse-ear cress) :: Q9LQQ3|Q9LQQ3_ARATH F24B9.13 protein (At1g07750/F24B9_13) (Putative globulin protein) - Arabidopsis thaliana (Mouse-ear cress) :: E = L	0	0.202261	0.354903	0.451857
vv|Ctg1446.1	:: P93836|HPPD_ARATH 4-hydroxyphenylpyruvate dioxygenase (EC 1.13.11.27) (4HPPD) (HPD) (HPPDase) (4-hydroxyphenylpyruvic acid oxidase) - Arabidopsis thaliana (Mouse-ear cress) :: Q8L7E8|Q8L7E8_ARATH 4-hydroxyphenylpyruvate dioxygenase HPD - Arabidopsis thaliana (Mouse-ear cress) :: E = L	0	0.206393	0.288299	0.451752
cso|Ctg2693.1	:: Q9M898|Q9M898_ARATH F16B3.5 protein (Hypothetical protein) (AT3g02420/F16B3_5) - Arabidopsis thaliana (Mouse-ear cress) :: Q1KUT0|Q1KUT0_9ROSI Hypothetical protein - Cleome spinosa :: E = L	0	-0.139713	0.344147	0.451013
ws|Ctg2634.1	:: Q84WV1|Q84WV1_ARATH Putative chaperonin gamma chain - Arabidopsis thaliana (Mouse-ear cress) :: O81503|O81503_ARATH F9D12.18 protein - Arabidopsis thaliana (Mouse-ear cress) :: E = L	0	0.241352	0.358171	0.450591
ws|gi|51577218|gb|CV095054.1|CV095054	:: A2Q465|A2Q465_MEDTR Helicase, C-terminal - Medicago truncatula (Barrel medic) :: Q9C718|RH20_ARATH DEAD-box ATP-dependent RNA helicase 20 (EC 3.6.1.-) - Arabidopsis thaliana (Mouse-ear cress) :: E = L	0	0.543001	0.416407	0.447209
ws|gi|51580547|gb|CV098383.1|CV098383	(M) :: Q2PYY1|Q2PYY1_SOLTU Protein transport SEC13-like protein - Solanum tuberosum (Potato) :: Q6Z0Y9|Q6Z0Y9_ORYSA Sec13p (Os02g0135800 protein) - Oryza sativa (japonica cultivar-group) :: E = L	0	0.164271	0.295488	0.445727
vv|Ctg10466.1	:: Q93ZC9|Q93ZC9_ARATH AT3g01640/F4P13_18 - Arabidopsis thaliana (Mouse-ear cress) :: Q9LY82|Q9LY82_ARATH Hypothetical protein F18O22_260 - Arabidopsis thaliana (Mouse-ear cress) :: E = L	0	0.391878	-0.0960363	0.445197
ws|gi|47090906|gb|CN605162.1|CN605162	(M) :: O22656|O22656_MAIZE Ubiquitin-conjugating enzyme protein E2 - Zea mays (Maize) :: Q06H22|Q06H22_ARAHY Ubiquitin-conjugating enzyme - Arachis hypogaea (Peanut) :: E = L	0	0.312897	0.229096	0.444879
vv|Ctg2142.1	:: Q6TY49|Q6TY49_HYDMC Reductase 1 - Hydrangea macrophylla (Bigleaf hydrangea) :: Q9SQ64|Q9SQ64_PAPSO Putative NADPH-dependent oxidoreductase - Papaver somniferum (Opium poppy) :: E = L	0	0.331247	0.424277	0.441377
vv|gi|110723212|gb|EE100266.1|EE100266	:: Q58T36|Q58T36_VITVI Cyc07 (Fragment) - Vitis vinifera (Grape) :: Q1S7V4|Q1S7V4_MEDTR Ribosomal protein S3Ae - Medicago truncatula (Barrel medic) :: E = L	0	0.399663	0.349478	0.438399
vv|Ctg3600.1	(M) :: Q8RWB7|Q8RWB7_ARATH Hypothetical protein At1g29790 - Arabidopsis thaliana (Mouse-ear cress) :: Q336N1|Q336N1_ORYSA Expressed protein - Oryza sativa (japonica cultivar-group) :: E = L SP	0	0.216238	0.46634	0.438399
vv|Ctg941.1	(M) :: Q9SYB5|Q9SYB5_ARATH T13M11.15 protein - Arabidopsis thaliana (Mouse-ear cress) :: Q2V600|Q2V600_BRACM Hypothetical protein - Brassica campestris (Field mustard) :: E = L SP	0	0.101247	0.181548	0.435735
ws|Ctg786.1	(M) :: Q2Z1Z0|Q2Z1Z0_PRUMU Cinnamyl alcohol dehydrogenase - Prunus mume (Japanese flowering apricot) :: O65152|O65152_MALDO Putative cinnamyl alcohol dehydrogenase - Malus domestica (Apple) (Malus sylvestris) :: E = L	0	-0.0121699	1.36278	0.434775
cso|Ctg6706.1	:: P58684|SPCS2_ARATH Probable signal peptidase complex subunit 2 (EC 3.4.-.-) (Microsomal signal peptidase 25 kDa subunit) (SPase 25 kDa subunit) - Arabidopsis thaliana (Mouse-ear cress) :: Q6NQE4|Q6NQE4_ARATH At4g04200 (MRNA, complete cds, clone: RAFL25-26-M03) - Arabidopsis thaliana (Mouse-ear cress) :: E = L	0	-0.00476878	0.0855606	0.434348
vv|Ctg4381.1	:: Q1S9R3|Q1S9R3_MEDTR Aldehyde dehydrogenase - Medicago truncatula (Barrel medic) :: Q70E96|AL3F1_ARATH Aldehyde dehydrogenase 3F1 (EC 1.2.1.3) - Arabidopsis thaliana (Mouse-ear cress) :: E = L	0	-0.0600964	0.219215	0.434134
cso|Ctg1477.1	(M) :: Q9SZ53|Q9SZ53_ARATH Protein phosphatase 2C-like protein (AT4g31860/F11C18_60) - Arabidopsis thaliana (Mouse-ear cress) :: Q67UP9|Q67UP9_ORYSA Hypothetical protein P0453H04.39-1 (Os06g0651600 protein) - Oryza sativa (japonica cultivar-group) :: E = L	0	0.323082	0.40174	0.43328
ws|gi|51574719|gb|CV092555.1|CV092555	:: Q8L7A9|Q8L7A9_ARATH Putative epsilon-adaptin - Arabidopsis thaliana (Mouse-ear cress) :: Q9C6W3|Q9C6W3_ARATH Epsilon-adaptin, putative - Arabidopsis thaliana (Mouse-ear cress) :: E = L	0	-0.008392	0.129876	0.429321
vv|Ctg20256.1	:: Q84QC9|Q84QC9_CARPA Alpha-galactosidase - Carica papaya (Papaya) :: Q8RWB9|Q8RWB9_ARATH Alpha-galactosidase-like protein (At5g08380) - Arabidopsis thaliana (Mouse-ear cress) :: E = L	0	0.0457225	0.0514416	0.428571
cso|Ctg1294.1	:: Q94AM1|Q94AM1_ARATH Putative oligopeptidase A - Arabidopsis thaliana (Mouse-ear cress) :: Q9LSL3|Q9LSL3_ARATH Oligopeptidase A - Arabidopsis thaliana (Mouse-ear cress) :: E = L	0	0.54666	0.703455	0.427392
cso|gi|110386039|gb|EC950611.1|EC950611	:: O23960|O23960_SOYBN Biotin carboxylase precursor (EC 6.3.4.14) (Acetyl-CoA carboxylase) (EC 6.4.1.2) - Glycine max (Soybean) :: O81273|O81273_SOYBN Biotin carboxylase precursor (EC 6.3.4.14) - Glycine max (Soybean) :: E = L	0	0.0743684	0.0729976	0.427177
cso|Ctg2081.1	(M) :: Q69LQ9|Q69LQ9_ORYSA Hypothetical protein OSJNBa0063H21.109 (Os08g0299000 protein) - Oryza sativa (japonica cultivar-group) :: Q9SIR5|Q9SIR5_ARATH Expressed protein (Hypothetical protein At2g25280) (Hypothetical protein) - Arabidopsis thaliana (Mouse-ear cress) :: E = L	0	0.513491	0.379732	0.424062
vv|Ctg3192.1	(M) :: Q8GYX8|DNJ10_ARATH Chaperone protein dnaJ 10 (AtJ10) (AtDjC10) - Arabidopsis thaliana (Mouse-ear cress) :: Q0J0L7|Q0J0L7_ORYSA Os09g0493800 protein - Oryza sativa (japonica cultivar-group) :: E = L	0	0.267236	0.332851	0.422771
csp|Ctg2037.1	(M) :: Q9LQ04|Q9LQ04_ARATH F16P17.17 protein (3,5-epimerase/4-reductase) (Hypothetical protein At1g63000) - Arabidopsis thaliana (Mouse-ear cress) :: Q8L9Z8|Q8L9Z8_ARATH Hypothetical protein - Arabidopsis thaliana (Mouse-ear cress) :: E = L	0	0.355016	0.41511	0.422125
vv|Ctg2187.1	:: Q1S8V6|Q1S8V6_MEDTR Helicase, C-terminal - Medicago truncatula (Barrel medic) :: Q9M2F9|RH52_ARATH DEAD-box ATP-dependent RNA helicase 52 (EC 3.6.1.-) - Arabidopsis thaliana (Mouse-ear cress) :: E = L	0	0.321235	0.464355	0.422125
css|Ctg793.1	:: Q9M4H0|Q9M4H0_VITVI Putative ripening-related protein - Vitis vinifera (Grape) :: Q9LHZ0|Q9LHZ0_ORYSA Methylthioadenosine/S-adenosyl homocysteine nucleosidase (Os06g0112200 protein) (Hypothetical protein) - Oryza sativa (japonica cultivar-group) :: E = L	0	0.41792	0.457752	0.421048
vv|Ctg16401.1	(M) :: Q9M4H2|Q9M4H2_VITVI Putative ripening-related protein - Vitis vinifera (Grape) :: Q941N0|Q941N0_9FABA Drought-induced protein - Retama raetam :: E = L	0	0.428678	0.0962619	0.41997
cso|Ctg390.1	(M) :: Q4JIJ4|Q4JIJ4_9ROSI Stearoyl-ACP desaturase (EC 1.14.19.2) - Jatropha curcas :: P22337|STAD_RICCO Acyl-[acyl-carrier-protein] desaturase, chloroplast precursor (EC 1.14.19.2) (Stearoyl-ACP desaturase) (Delta(9) stearoyl-acyl carrier protein desaturase) - Ricinus communis (Castor bean) :: E = L	0	0.276556	0.301822	0.418892
vv|Ctg6341.1	(M) :: Q53NM9|Q53NM9_ORYSA DnaK-type molecular chaperone hsp70-rice (Os11g0703900 protein) (Heat shock cognate 70 kDa protein, putative, expressed) - Oryza sativa (japonica cultivar-group) :: Q2QZ41|Q2QZ41_ORYSA Heat shock cognate 70 kDa protein, putative, expressed - Oryza sativa (japonica cultivar-group) :: E = L	0	0.448055	0.685985	0.41792
css|Ctg297.1	(M) :: Q2HT34|Q2HT34_MEDTR Fumarylacetoacetase - Medicago truncatula (Barrel medic) :: Q8RW90|Q8RW90_ARATH At1g12050/F12F1_8 - Arabidopsis thaliana (Mouse-ear cress) :: E = L	0	0.042084	0.336512	0.417488
vv|gi|71855426|gb|DT004481.1|DT004481	:: Q0WWW1|Q0WWW1_ARATH Glycyl-tRNA synthetase (Fragment) - Arabidopsis thaliana (Mouse-ear cress) :: O23627|SYGM1_ARATH Glycyl-tRNA synthetase 1, mitochondrial precursor (EC 6.1.1.14) (Glycine--tRNA ligase 1) (GlyRS 1) - Arabidopsis thaliana (Mouse-ear cress) :: E = L	0	0.177727	0.443713	0.415218
vv|Ctg18697.1	(M) :: Q0MRE0|Q0MRE0_9ROSI Dehydrin - Populus alba x Populus tremula var. glandulosa :: Q9AR85|Q9AR85_POPCA Dhn1 protein (Fragment) - Populus canadensis (Carolina poplar) :: E = L	0	-0.0791731	0.215989	0.415001
vv|Ctg4380.1	:: Q1M0P2|Q1M0P2_9ROSI UDP-glucuronic acid decarboxylase 1 - Populus tomentosa :: Q6IVK2|Q6IVK2_TOBAC Putative UDP-glucuronate decarboxylase 4 (EC 4.1.1.35) (Fragment) - Nicotiana tabacum (Common tobacco) :: E = L	0	0.168514	0.0943712	0.414569
vv|Ctg4146.1	(M) :: Q5N7I7|Q5N7I7_ORYSA Putative NTS2 protein (Os01g0882300 protein) - Oryza sativa (japonica cultivar-group) :: Q94AH3|Q94AH3_ARATH Hypothetical protein At1g71900 - Arabidopsis thaliana (Mouse-ear cress) :: E = L	0	0.187768	0.180784	0.412944
ws|gi|33398417|gb|CF204044.1|CF204044	:: Q1RYZ3|Q1RYZ3_MEDTR Oxidoreductase, C-terminal - Medicago truncatula (Barrel medic) :: Q6H436|Q6H436_ORYSA Hypothetical protein P0651G05.14 (Os09g0280300 protein) - Oryza sativa (japonica cultivar-group) :: E = L	0	0.301354	0.447738	0.412727
vv|Ctg0.1_F=-3.3	(LC) (M) :: Q0ZJ11|Q0ZJ11_VITVI Acetyl-CoA carboxylase carboxyltransferase beta subunit - Vitis vinifera (Grape) :: Q68RZ7|Q68RZ7_PANGI Acetyl-CoA carboxylase beta subunit - Panax ginseng (Korean ginseng) :: E = L	0	0.0457225	0.363564	0.412402
vv|Ctg6576.1	:: Q9M098|Q9M098_ARATH Hypothetical protein AT4g30620 (At4g30620) (AT4g30620/F17I23_40) - Arabidopsis thaliana (Mouse-ear cress) :: Q8LDX3|Q8LDX3_ARATH Hypothetical protein (Complex interacting protein 9) - Arabidopsis thaliana (Mouse-ear cress) :: E = L	0	0.320542	0.499578	0.412294
vv|Ctg3895.1	(M) :: Q1RVD7|Q1RVD7_MEDTR Phosphoserine aminotransferase - Medicago truncatula (Barrel medic) :: Q9SHP0|Q9SHP0_ARATH Putative phosphoserine aminotransferase (At2g17630) - Arabidopsis thaliana (Mouse-ear cress) :: E = L	0	0.187388	0.169155	0.412185
vv|Ctg6368.1	:: O49931|O49931_PEA Rieske iron-sulfur protein Tic55 precursor - Pisum sativum (Garden pea) :: Q9SK50|Q9SK50_ARATH Putative Rieske iron-sulfur protein - Arabidopsis thaliana (Mouse-ear cress) :: E = L	0	0.251083	0.31487	0.412077
vv|Ctg14438.1	:: Q1EPJ8|Q1EPJ8_MUSAC Eukaryotic translation initiation factor 3 (EIF-3), putative - Musa acuminata (Banana) :: Q9FKV6|Q9FKV6_ARATH Eukaryotic translation initiation factor 3 subunit 7 - Arabidopsis thaliana (Mouse-ear cress) :: E = L	0	0.277152	0.385597	0.410341
cso|Ctg133.1	(M) :: Q5J1K3|Q5J1K3_ELAGV Elongation factor 1-alpha 1 - Elaeis guineensis var. tenera (Oil palm) :: O49169|EF1A_MANES Elongation factor 1-alpha (EF-1-alpha) - Manihot esculenta (Cassava) (Manioc) :: E = L	0	0.362105	0.521754	0.408929
vv|Ctg5935.1	(M) :: Q06431|Q06431_BETVE BP8 protein - Betula verrucosa (White birch) (Betula pendula) :: Q9LF88|Q9LF88_ARATH Late embryogenesis abundant protein-like - Arabidopsis thaliana (Mouse-ear cress) :: E = L	0	0.248292	0.22367	0.408277
vv|Ctg13739.1	(M) :: Q7XPV3|Q7XPV3_ORYSA OSJNBa0088H09.3 protein (Os04g0683800 protein) - Oryza sativa (japonica cultivar-group) :: Q259Q9|Q259Q9_ORYSA H0306F12.8 protein - Oryza sativa (Rice) :: E = L	0	0.154065	0.0747794	0.407733
vv|gi|30301278|gb|CB978072.1|CB978072	:: Q1SXG0|Q1SXG0_MEDTR Fructose-bisphosphate aldolase, class-I - Medicago truncatula (Barrel medic) :: Q9FUG7|Q9FUG7_FRAAN Cytosolic aldolase - Fragaria ananassa (Strawberry) :: E = L	0	0.367595	0.181675	0.406319
csb|Ctg1046.1	:: Q6YZX6|ACOC_ORYSA Putative aconitate hydratase, cytoplasmic (EC 4.2.1.3) (Citrate hydro-lyase) (Aconitase) - Oryza sativa (Rice) :: O81396|O81396_CITLI Aconitase-iron regulated protein 1 - Citrus limon (Lemon) :: E = L	0	0.138945	0.364685	0.405557
vv|Ctg1587.1	:: Q9SEA8|Q9SEA8_MESCR Salt-induced AAA-Type ATPase - Mesembryanthemum crystallinum (Common ice plant) :: Q1SGD5|Q1SGD5_MEDTR AAA ATPase, central region; MIT - Medicago truncatula (Barrel medic) :: E = L	0	0.181675	0.446997	0.405448
vv|Ctg2372.1	(M) :: Q0WWC6|Q0WWC6_ARATH DEAD BOX RNA helicase RH15-like protein - Arabidopsis thaliana (Mouse-ear cress) :: Q9LFN6|RH56_ARATH DEAD-box ATP-dependent RNA helicase 56 (EC 3.6.1.-) - Arabidopsis thaliana (Mouse-ear cress) :: E = L	0	0.186627	0.676267	0.405448
cso|Ctg5675.1	:: Q84JF4|Q84JF4_ARATH Putative amino acid acetyltransferase - Arabidopsis thaliana (Mouse-ear cress) :: O81008|O81008_ARATH Putative amino acid acetyltransferase - Arabidopsis thaliana (Mouse-ear cress) :: E = L	0	0.0807941	0.236462	0.405012
vv|gi|28958693|gb|CB339341.1|CB339341	(M) :: O81187|GLRX_VERFO Glutaredoxin - Vernicia fordii (Tung) (Aleurites fordii) :: Q9ZR41|GLRX_SOLLC Glutaredoxin - Solanum lycopersicum (Tomato) (Lycopersicon esculentum) :: E = L	0	0.171975	0.352871	0.400756
cso|gi|110374706|gb|EC939629.1|EC939629	:: Q9ZSJ7|Q9ZSJ7_ARATH Putative type 1 membrane protein (AT3g24160/MUJ8_16) (Type 1 membrane protein, putative) (Genomic DNA, chromosome 3, P1 clone:MUJ8) - Arabidopsis thaliana (Mouse-ear cress) :: Q6Z1N4|Q6Z1N4_ORYSA Type 1 membrane protein-like - Oryza sativa (japonica cultivar-group) :: E = L	0	-0.141939	0.305795	0.399773
cso|Ctg418.1	(M) :: Q6EJD1|Q6EJD1_PUELO Isopentenyl pyrophosphate isomerase - Pueraria lobata (Kudzu vine) :: O48965|IDI2_CAMAC Isopentenyl-diphosphate Delta-isomerase II (EC 5.3.3.2) (IPP isomerase II) (Isopentenyl pyrophosphate isomerase II) - Camptotheca acuminata :: E = L	0	0.229588	0.238909	0.399663
csp|Ctg744.1	(M) :: Q2QNF3|Q2QNF3_ORYSA 60S ribosomal protein L2, putative, expressed (Os12g0567700 protein) - Oryza sativa (japonica cultivar-group) :: P29766|RL8_SOLLC 60S ribosomal protein L8 (L2) (Ribosomal protein TL2) - Solanum lycopersicum (Tomato) (Lycopersicon esculentum) :: E = L	0	0.369383	0.505078	0.399554
vvfl|gi|63334145|gb|AAY40466.	(M) :: Q4U339|Q4U339_VITVI Putative hexose transporter - Vitis vinifera (Grape) :: Q4VKB3|Q4VKB3_VITVI Hexose transporter 6 - Vitis vinifera (Grape) :: E = L	0	0.283566	0.204141	0.399226
vv|Ctg20163.1	:: Q2PYW3|Q2PYW3_SOLTU Vacuolar sorting receptor protein PV72-like protein - Solanum tuberosum (Potato) :: Q2QYK3|Q2QYK3_ORYSA Vacuolar sorting receptor 1, putative, expressed (Os12g0116000 protein) - Oryza sativa (japonica cultivar-group) :: E = L	0	0.173127	0.413377	0.397365
vv|Ctg3373.1	(M) :: Q52QX9|Q52QX9_MANES Aldo/keto reductase AKR - Manihot esculenta (Cassava) (Manioc) :: Q7XT99|Q7XT99_ORYSA OSJNBa0008A08.11 protein (Os04g0338000 protein) (OSJNBa0032I19.2 protein) - Oryza sativa (japonica cultivar-group) :: E = L	0	0.277152	0.300417	0.396488
ws|Ctg316.1	(M) :: Q9M1R2|Q9M1R2_ARATH Multifunctional aminoacyl-tRNA ligase-like protein - Arabidopsis thaliana (Mouse-ear cress) :: Q0INI9|Q0INI9_ORYSA Os12g0443700 protein (Fragment) - Oryza sativa (japonica cultivar-group) :: E = L	0	0.344033	0.423309	0.395172
vv|Ctg9198.1	:: Q0WRS4|Q0WRS4_ARATH Putative heat shock protein - Arabidopsis thaliana (Mouse-ear cress) :: Q9S7E7|Q9S7E7_ARATH Putative heat-shock protein - Arabidopsis thaliana (Mouse-ear cress) :: E = L	0	0.353775	2.01774	0.393197
css|gi|110365297|gb|EC928060.1|EC928060	(M) :: Q1SCJ7|Q1SCJ7_MEDTR Phospholipid/glycerol acyltransferase - Medicago truncatula (Barrel medic) :: Q0WQ37|Q0WQ37_ARATH Hypothetical protein At4g00400 - Arabidopsis thaliana (Mouse-ear cress) :: E = L	0	-0.0608487	0.289244	0.392977
cso|Ctg6413.1	(M) :: O24391|O24391_SOLTU Mitochondrial uncoupling protein (UCP protein) - Solanum tuberosum (Potato) :: Q8SA58|Q8SA58_SOLLC Putative uncoupling protein - Solanum lycopersicum (Tomato) (Lycopersicon esculentum) :: E = L	0	0.382833	0.316146	0.392317
vv|gi|33403255|gb|CF208882.1|CF208882	(M) :: Q1RUM4|Q1RUM4_MEDTR Ras GTPase - Medicago truncatula (Barrel medic) :: Q38JU3|Q38JU3_DAUCA ADP ribosylation factor 002 - Daucus carota (Carrot) :: E = L	0	0.120617	0.943659	0.390117
ws|gi|27882893|gb|CB074669.1|CB074669	(M) :: Q9SIB9|ACO2M_ARATH Aconitate hydratase 2, mitochondrial precursor (EC 4.2.1.3) (Citrate hydro-lyase 2) (Aconitase 2) - Arabidopsis thaliana (Mouse-ear cress) :: Q94A28|ACO3M_ARATH Aconitate hydratase 3, mitochondrial precursor (EC 4.2.1.3) (Citrate hydro-lyase 3) (Aconitase 3) - Arabidopsis thaliana (Mouse-ear cress) :: E = L	0	0.373398	0.555129	0.390007
cso|Ctg1878.1	:: Q6YZ94|Q6YZ94_ORYSA Putative RNA Binding Protein 45 - Oryza sativa (japonica cultivar-group) :: Q0J7I6|Q0J7I6_ORYSA Os08g0190200 protein - Oryza sativa (japonica cultivar-group) :: E = L	0	0.239642	0.138421	0.389787
vv|Ctg1353.1	(M) :: Q93YR3|F10AL_ARATH FAM10 family protein At4g22670 - Arabidopsis thaliana (Mouse-ear cress) :: Q6YUA1|Q6YUA1_ORYSA Putative tetratricopeptide repeat (TPR)-containing protein (Os02g0100300 protein) - Oryza sativa (japonica cultivar-group) :: E = L	0	-0.00332205	0.18053	0.38648
csb|Ctg3282.1	:: Q9M613|Q9M613_PINTA 26S proteasome regulatory subunit 8 - Pinus taeda (Loblolly pine) :: Q9C5U3|Q9C5U3_ARATH AtSUG1 protein (At5g19990) (Hypothetical protein) - Arabidopsis thaliana (Mouse-ear cress) :: E = L	0	0.139731	0.26111	0.385155
cso|Ctg1796.1	(M) :: Q3IAA0|Q3IAA0_NICBE TSC13 protein - Nicotiana benthamiana :: Q9M2U2|Q9M2U2_ARATH Glycoprotein-like (Synaptic glycoprotein SC2-like protein) - Arabidopsis thaliana (Mouse-ear cress) :: E = L	0	0.0736831	0.326652	0.38405
vv|Ctg623.1	(M) :: Q1SM38|Q1SM38_MEDTR Mov34-1; Invasin/intimin cell-adhesion - Medicago truncatula (Barrel medic) :: Q9FR56|Q9FR56_SOLLC JAB - Solanum lycopersicum (Tomato) (Lycopersicon esculentum) :: E = L	0	0.0187766	0.187894	0.383939
ws|gi|51576399|gb|CV094235.1|CV094235	:: O81301|O81301_ARATH T14P8.1 (Pectinesterase family protein) (Pectinesterase-like protein) - Arabidopsis thaliana (Mouse-ear cress) :: Q655P5|Q655P5_ORYSA Putative pectinesterase (Os01g0312500 protein) - Oryza sativa (japonica cultivar-group) :: E = L	0	-0.164723	0.317188	0.379177
vv|Ctg47.1_F=-3.1	(LC) (M) :: P51615|MAOX_VITVI NADP-dependent malic enzyme (EC 1.1.1.40) (NADP-ME) - Vitis vinifera (Grape) :: Q9M4Q9|Q9M4Q9_RICCO NADP-dependent malic protein (EC 1.1.1.40) - Ricinus communis (Castor bean) :: E = L	0	0.234011	0.481609	0.378401
vv|Ctg3239.1	:: Q9T0G5|Q9T0G5_ARATH Putative DNA-directed RNA polymerase - Arabidopsis thaliana (Mouse-ear cress) :: Q0WLY0|Q0WLY0_ARATH Putative single-strand nucleic acid-binding protein - Arabidopsis thaliana (Mouse-ear cress) :: E = L	0	0.706111	0.226755	0.377179
cso|Ctg9633.1	:: Q1W2K0|Q1W2K0_CAMSI ATP-sulfurylase - Camellia sinensis (Tea) :: Q43183|Q43183_SOLTU Sulfate adenylyltransferase (EC 2.7.7.4) - Solanum tuberosum (Potato) :: E = L	0	0.392757	0.390007	0.375846
vv|Ctg3885.1	:: Q2QME5|Q2QME5_ORYSA Eukaryotic translation initiation factor 2 gamma subunit, putative, expressed (Os12g0607100 protein) - Oryza sativa (japonica cultivar-group) :: Q2QWZ1|Q2QWZ1_ORYSA Eukaryotic translation initiation factor 2 gamma subunit, putative, expressed (Os12g0176800 protein) - Oryza sativa (japonica cultivar-group) :: E = L	0	0.22404	0.369048	0.375623
ws|gi|51575183|gb|CV093019.1|CV093019	:: Q4KU02|Q4KU02_MEDTR Purple acid phosphatase - Medicago truncatula (Barrel medic) :: Q9SIV9|Q9SIV9_ARATH Putative purple acid phosphatase (At2g16430) - Arabidopsis thaliana (Mouse-ear cress) :: E = L	0	0.390668	0.202512	0.3744
vv|Ctg2603.1	:: Q1S1K3|Q1S1K3_MEDTR Acyl-CoA oxidase - Medicago truncatula (Barrel medic) :: Q945U4|Q945U4_SOYBN Acyl-CoA oxidase (EC 1.3.3.6) - Glycine max (Soybean) :: E = L	0	0.25689	0.283329	0.373398
vv|Ctg5726.1	:: Q8L776|Q8L776_ARATH Hypothetical protein At3g51610 (At3g51610) - Arabidopsis thaliana (Mouse-ear cress) :: Q8L914|Q8L914_ARATH Hypothetical protein - Arabidopsis thaliana (Mouse-ear cress) :: E = L	0	0.0048968	0.313014	0.373398
csp|Ctg530.1	(M) :: Q9FT00|Q9FT00_CICAR Cytosolic malate dehydrogenase (EC 1.1.1.37) - Cicer arietinum (Chickpea) (Garbanzo) :: Q1S0L5|Q1S0L5_MEDTR Malate dehydrogenase, active site - Medicago truncatula (Barrel medic) :: E = L	0	0.274769	0.340391	0.373398
vv|Ctg6219.1	:: Q9LUB2|Q9LUB2_ARATH Indole-3-glycerol phosphate synthase (AT5g48220/MIF21_11) - Arabidopsis thaliana (Mouse-ear cress) :: Q1EBW5|Q1EBW5_ARATH At2g04400 - Arabidopsis thaliana (Mouse-ear cress) :: E = L	0	0.0652966	0.254715	0.373063
vv|gi|34547636|gb|CF515868.1|CF515868	(M) :: Q6ZLP8|Q6ZLP8_ORYSA Putative ribosomal protein S12 (Os07g0150200 protein) - Oryza sativa (japonica cultivar-group) :: Q8H2J8|Q8H2J8_ORYSA Putative 40S ribosomal protein S12 (Os07g0229900 protein) - Oryza sativa (japonica cultivar-group) :: E = L	0	0.109561	0.267116	0.372841
cso|Ctg11131.1	(M) :: Q2HTD9|Q2HTD9_MEDTR 2OG-Fe(II) oxygenase - Medicago truncatula (Barrel medic) :: Q652U1|Q652U1_ORYSA Putative 2-oxoglutarate-dependent oxygenase (Os06g0255000 protein) - Oryza sativa (japonica cultivar-group) :: E = L	0	0.243547	0.488309	0.371726
ws|Ctg421.1	(M) :: O64688|O64688_ARATH Putative pyruvate dehydrogenase E1 beta subunit (At2g34590) (Putative pyruvate dehydrogenase beta subunit) (EC 1.2.4.1) - Arabidopsis thaliana (Mouse-ear cress) :: Q8LAI3|Q8LAI3_ARATH Putative pyruvate dehydrogenase E1 beta subunit - Arabidopsis thaliana (Mouse-ear cress) :: E = L	0	0.133037	0.265437	0.371169
vv|gi|71866940|gb|DT015995.1|DT015995	:: Q9AV77|Q9AV77_ORYSA 60S ribosomal protein L17 (Os03g0139100 protein) (Os02g0814700 protein) (Os10g0466700 protein) (60S ribosomal protein L23, putative, expressed) - Oryza sativa (japonica cultivar-group) :: O65068|O65068_PICMA 60S ribosomal protein L17 (Fragment) - Picea mariana (Black spruce) :: E = L	0	0.189666	0.489748	0.371057
cso|gi|83274832|gb|DV938928.1|DV938928	:: Q8GXH2|Q8GXH2_ARATH Hypothetical protein At1g29030/F28N24_25 (Hypothetical protein At1g29030) - Arabidopsis thaliana (Mouse-ear cress) :: O22957|O22957_ARATH Expressed protein (At2g34040) (Hypothetical protein) - Arabidopsis thaliana (Mouse-ear cress) :: E = L	0	0.642193	0.524565	0.369829
csp|Ctg260.1	:: Q2V506|Q2V506_9ROSI UDP-glucose pyrophosphorylase - Populus tremula x Populus tremuloides :: Q8W557|Q8W557_9FABA UDP-glucose pyrophosphorylase - Amorpha fruticosa :: E = L	0	0.126841	0.260869	0.369718
cso|Ctg6058.1	:: Q9AY75|Q9AY75_ORYSA Putative inosine monophosphate dehydrogenase (Inosine-5'-monophosphate dehydrogenase, putative, expressed) - Oryza sativa (japonica cultivar-group) :: Q9ZPA0|Q9ZPA0_SOYBN Inosine monophosphate dehydrogenase - Glycine max (Soybean) :: E = L	0	0.145221	0.453122	0.369383
vv|Ctg22176.1	:: Q2QXL3|Q2QXL3_ORYSA ACT domain-containing protein, putative, expressed (Os12g0152700 protein) - Oryza sativa (japonica cultivar-group) :: Q9LZ23|Q9LZ23_ARATH Hypothetical protein T1E3_100 (Hypothetical protein At5g04740) (Genomic DNA, chromosome 5, P1 clone:MUK11) - Arabidopsis thaliana (Mouse-ear cress) :: E = L	0	0.228357	0.166972	0.368601
vv|Ctg20910.1	:: Q1SJ68|Q1SJ68_MEDTR Peptidase S1 and S6, chymotrypsin/Hap; Aminotransferase class-III - Medicago truncatula (Barrel medic) :: Q0WUN0|Q0WUN0_ARATH Alanine:glyoxylate aminotransferase 2 homolog - Arabidopsis thaliana (Mouse-ear cress) :: E = L	0	0.0291349	0.67229	0.368377
ws|Ctg113.1	:: Q1STD4|Q1STD4_MEDTR RNA-binding region RNP-1 (RNA recognition motif) - Medicago truncatula (Barrel medic) :: Q9M549|Q9M549_CUCSA Poly(A)-binding protein - Cucumis sativus (Cucumber) :: E = L	0	0.274053	0.192573	0.368265
css|Ctg470.1	:: O23948|VATE_GOSHI Vacuolar ATP synthase subunit E (EC 3.6.3.14) (V-ATPase E subunit) (Vacuolar proton pump E subunit) - Gossypium hirsutum (Upland cotton) :: Q9SWE7|VATE_CITLI Vacuolar ATP synthase subunit E (EC 3.6.3.14) (V-ATPase E subunit) (Vacuolar proton pump E subunit) (CLVE-1) - Citrus limon (Lemon) :: E = L	0	0.0521377	0.0954519	0.367818
css|gi|110365057|gb|EC928775.1|EC928775	:: Q2A9A8|Q2A9A8_BRAOL 60S ribosomal protein L15 - Brassica oleracea (Wild cabbage) :: Q8H8S1|Q8H8S1_ORYSA Ribosomal protein L15 (Os03g0598800 protein) (60S ribosomal protein L15, putative, expressed) - Oryza sativa (japonica cultivar-group) :: E = L	0	0.396269	0.465609	0.367818
ws|Ctg839.1	(M) :: Q0PGG3|Q0PGG3_GOSHI Vacuolar H+-ATPase subunit C - Gossypium hirsutum (Upland cotton) :: Q2HUJ7|Q2HUJ7_MEDTR V-ATPase subunit C - Medicago truncatula (Barrel medic) :: E = L	0	0.346985	0.263155	0.366924
vv|Ctg9459.1	:: Q2V6K0|Q2V6K0_FRAAN UDP-glucose glucosyltransferase - Fragaria ananassa (Strawberry) :: Q40288|UFOG6_MANES Anthocyanidin 3-O-glucosyltransferase (EC 2.4.1.115) (Flavonol 3-O-glucosyltransferase 6) (UDP-glucose flavonoid 3-O-glucosyltransferase 6) (Fragment) - Manihot esculenta (Cassava) (Manioc) :: E = L	0	0.250355	0.436695	0.3667
vv|Ctg2921.1	:: Q8GZD8|Q8GZD8_SOLLC Neutral leucine aminopeptidase preprotein precursor (EC 3.4.11.1) - Solanum lycopersicum (Tomato) (Lycopersicon esculentum) :: Q42876|AMPL2_SOLLC Leucine aminopeptidase 2, chloroplast precursor (EC 3.4.11.1) (LAP 2) (Leucyl aminopeptidase 2) (Proline aminopeptidase 2) (EC 3.4.11.5) (Prolyl aminopeptidase 2) - Solanum lycopersicum (Tomato) (Lycopersicon esculentum) :: E = L	0	0.136585	0.254473	0.366364
vv|gi|110700587|gb|EE077370.1|EE077370	(M) :: Q8LK04|Q8LK04_SOLTU Glyceraldehyde 3-phosphate dehydrogenase (EC 1.2.1.12) - Solanum tuberosum (Potato) :: Q2XPW9|Q2XPW9_SOLTU Glyceraldehyde 3-phosphate dehydrogenase-like protein - Solanum tuberosum (Potato) :: E = L	0	0.357721	0.379399	0.365692
vv|Ctg1796.1	(M) :: P49299|CYSZ_CUCMA Citrate synthase, glyoxysomal precursor (EC 2.3.3.1) (GCS) - Cucurbita maxima (Pumpkin) (Winter squash) :: Q9LXS6|CISY2_ARATH Citrate synthase 2, peroxisomal precursor (EC 2.3.3.1) - Arabidopsis thaliana (Mouse-ear cress) :: E = L	0	0.131458	0.193456	0.363564
vv|gi|34319980|gb|CF372734.1|CF372734	(M) :: Q9M5L1|Q9M5L1_EUPES 40S ribosomal protein S16 (Fragment) - Euphorbia esula (Leafy spurge) :: P46293|RS16_GOSHI 40S ribosomal protein S16 - Gossypium hirsutum (Upland cotton) :: E = L	0	0.273814	0.452174	0.363564
cso|Ctg432.1	(M) :: Q6DW08|Q6DW08_MEDSA GMPase - Medicago sativa (Alfalfa) :: Q09PG3|Q09PG3_9ROSI GDP-D-mannose pyrophosphorylase - Viola baoshanensis :: E = L SP	0	0.104739	0.448584	0.363339
cso|Ctg1112.1	:: A2Q396|A2Q396_MEDTR Galactose mutarotase-like - Medicago truncatula (Barrel medic) :: Q8S3Q3|Q8S3Q3_ORYSA Putative apospory-associated protein C (Os04g0658000 protein) (OSJNBa0011F23.4 protein) - Oryza sativa (japonica cultivar-group) :: E = L	0	0.192699	0.287945	0.362778
vv|Ctg5398.1	(M) :: Q1SU04|Q1SU04_MEDTR Carbohydrate kinase, FGGY - Medicago truncatula (Barrel medic) :: Q8GRU7|Q8GRU7_ORYSA Putative xylulose kinase (Os07g0640200 protein) - Oryza sativa (japonica cultivar-group) :: E = L	0	0.312897	0.486766	0.362442
vv|Ctg827.1	(M) :: Q8VYI3|Q8VYI3_ARATH At1g76150/T23E18_38 - Arabidopsis thaliana (Mouse-ear cress) :: Q0IZW8|Q0IZW8_ORYSA Os09g0544900 protein - Oryza sativa (japonica cultivar-group) :: E = L	0	0.315566	0.682304	0.362217
ws|Ctg502.1	:: Q8VZG5|Q8VZG5_ARATH At1g78060/F28K19_32 - Arabidopsis thaliana (Mouse-ear cress) :: Q9SGZ5|Q9SGZ5_ARATH F28K19.27 - Arabidopsis thaliana (Mouse-ear cress) :: E = L	0	0.115166	0.0915306	0.359746
vv|Ctg2102.1	(M) :: Q8LG98|OTUBL_ARATH Ubiquitin thioesterase otubain-like protein (EC 3.4.-.-) (Ubiquitin-specific-processing protease otubain-like) (Deubiquitinating enzyme otubain-like) - Arabidopsis thaliana (Mouse-ear cress) :: Q0J434|Q0J434_ORYSA Os08g0537800 protein (Fragment) - Oryza sativa (japonica cultivar-group) :: E = L	0	0.255561	0.413702	0.359634
vv|Ctg646.1	(M) :: Q94KE3|Q94KE3_ARATH AT3g52990/F8J2_160 (Putative pyruvate kinase) - Arabidopsis thaliana (Mouse-ear cress) :: Q2RAK2|Q2RAK2_ORYSA Pyruvate kinase family protein, expressed (Os11g0148500 protein) - Oryza sativa (japonica cultivar-group) :: E = L	0	0.267716	0.382059	0.359521
vv|Ctg7372.1	:: A1A4M1|A1A4M1_BOVIN Hypothetical protein - Bos taurus (Bovine) :: Q1RV36|Q1RV36_MEDTR Ribosomal protein L19e - Medicago truncatula (Barrel medic) :: E = L	0	0.0880058	0.0954519	0.359184
vv|Ctg4508.1	(M) :: Q5BMC5|Q5BMC5_CYATE Phosphomannose isomerase - Cyamopsis tetragonoloba (Guar) (Cluster bean) :: Q9M884|Q9M884_ARATH Putative mannose-6-phosphate isomerase - Arabidopsis thaliana (Mouse-ear cress) :: E = L	0	-0.0200479	0.368265	0.358959
vv|gi|30254961|gb|CB971408.1|CB971408	(M) :: Q06H31|Q06H31_ARAHY Translationally controlled tumor-like protein - Arachis hypogaea (Peanut) :: Q5J907|TCTP_ELAGV Translationally-controlled tumor protein homolog (TCTP) - Elaeis guineensis var. tenera (Oil palm) :: E = L	0	0.167358	0.332164	0.357833
vv|Ctg4258.1	:: Q40980|Q40980_PEA PsHSP71.2 (Heat shock protein hsp70) - Pisum sativum (Garden pea) :: P26413|HSP70_SOYBN Heat shock 70 kDa protein - Glycine max (Soybean) :: E = L	0	0.453544	0.683202	0.357158
vv|Ctg3329.1	(M) :: Q1RZ36|Q1RZ36_MEDTR Serine/threonine-specific protein phosphatase and bis(5-nucleosyl)-tetraphosphatase - Medicago truncatula (Barrel medic) :: Q9XGH7|PP2A_TOBAC Serine/threonine-protein phosphatase PP2A catalytic subunit (EC 3.1.3.16) - Nicotiana tabacum (Common tobacco) :: E = L	0	0.332622	0.312201	0.356031
cso|Ctg1872.1	(M) :: Q9LZ82|Q9LZ82_ARATH Putative RNA-binding protein (At5g04430/T32M21_30) - Arabidopsis thaliana (Mouse-ear cress) :: Q3E9L7|Q3E9L7_ARATH Protein At5g04430 - Arabidopsis thaliana (Mouse-ear cress) :: E = L	0	0.146525	0.183455	0.355016
vv|Ctg5386.1	(M) :: Q9LME4|Q9LME4_ARATH T16E15.10 protein (Hypothetical protein At1g22280) - Arabidopsis thaliana (Mouse-ear cress) :: Q8LFF8|Q8LFF8_ARATH Protein phosphatase type 2C, putative - Arabidopsis thaliana (Mouse-ear cress) :: E = L	0	0.196103	0.138028	0.355016
css|gi|110398178|gb|EC964351.1|EC964351	(M) :: Q4LAW5|Q4LAW5_CAPCH Putative ethylene response protein - Capsicum chinense (Scotch bonnet) (Bonnet pepper) :: Q9LYJ2|Q9LYJ2_ARATH Hypothetical protein T15N1_170 (At5g14680) - Arabidopsis thaliana (Mouse-ear cress) :: E = L	0	0.0762854	0.35242	0.354114
css|gi|110399034|gb|EC965520.1|EC965520	:: P93619|P93619_VIGUN Ted2 protein - Vigna unguiculata (Cowpea) :: Q0DW19|Q0DW19_ORYSA Os03g0101600 protein - Oryza sativa (japonica cultivar-group) :: E = L	0	0.364012	0.43808	0.349818
vvfl|gi|54645911|gb|AAV36561.	(M) :: Q4VT47|Q4VT47_VITVI RD22-like protein - Vitis vinifera (Grape) :: Q94IC5|Q94IC5_9ROSI BURP domain-containing protein (Fragment) - Bruguiera gymnorhiza :: E = L SP	0	0.0492126	0.132906	0.349365
vv|gi|71867885|gb|DT016940.1|DT016940	(M) :: Q2YHN3|Q2YHN3_PLAMJ Glutathion peroxidase - Plantago major (Common plantain) :: Q6A4W8|Q6A4W8_MALDO Glutathione peroxidase - Malus domestica (Apple) (Malus sylvestris) :: E = L	0	0.0813396	0.1149	0.348912
csp|Ctg201.1	(M) :: Q6KBB0|Q6KBB0_ARAHY Putative inorganic pyrophosphatase - Arachis hypogaea (Peanut) :: Q2P9V0|Q2P9V0_9MAGN Soluble inorganic pyrophosphatase - Papaver rhoeas :: E = L	0	0.256286	0.298072	0.347325
vv|gi|29783417|gb|CB349564.2|CB349564	:: Q10QZ6|Q10QZ6_ORYSA Elongation factor 1-alpha, putative, expressed (Os03g0178000 protein) (Os03g0177900 protein) (Os03g0177500 protein) (Os03g0177400 protein) (Elongation factor 1-alpha, putative) - Oryza sativa (japonica cultivar-group) :: Q10QZ4|Q10QZ4_ORYSA Elongation factor 1-alpha, putative, expressed - Oryza sativa (japonica cultivar-group) :: E = L	0	0.0659858	0.414244	0.345283
css|Ctg612.1	(M) :: Q5PNZ9|Q5PNZ9_ARATH At1g22780 - Arabidopsis thaliana (Mouse-ear cress) :: P34788|RS18_ARATH 40S ribosomal protein S18 - Arabidopsis thaliana (Mouse-ear cress) :: E = L	0	0.0669503	0.279887	0.344374
csp|Ctg4442.1	:: A2Q391|A2Q391_MEDTR Villin headpiece; Gelsolin region - Medicago truncatula (Barrel medic) :: Q541Y5|Q541Y5_ARATH Putative villin - Arabidopsis thaliana (Mouse-ear cress) :: E = L	0	0.216362	0.0784732	0.344147
cso|Ctg302.1	(M) :: Q08375|Q08375_CUCSA Acetyl-CoA acyltransferase (3-ketoacyl-coa thiolase) (EC 2.3.1.16) - Cucumis sativus (Cucumber) :: Q56WD9|THIK2_ARATH 3-ketoacyl-CoA thiolase 2, peroxisomal precursor (EC 2.3.1.16) (Beta-ketothiolase 2) (Acetyl-CoA acyltransferase 2) (Peroxisomal 3-oxoacyl-CoA thiolase 2) (Peroxisome defective protein 1) - Arabidopsis thaliana (Mouse-ear cress) :: E = L	0	-0.0281162	0.24062	0.344147
vv|Ctg2451.1	(M) :: Q058N8|Q058N8_ARATH At5g39410 - Arabidopsis thaliana (Mouse-ear cress) :: Q8LGI2|SCPDH_ARATH Probable mitochondrial saccharopine dehydrogenase At5g39410 (EC 1.5.1.9) (SDH) - Arabidopsis thaliana (Mouse-ear cress) :: E = L	0	0.266876	0.336283	0.343806
csp|Ctg174.1	(M) :: P41379|IF4A2_NICPL Eukaryotic initiation factor 4A-2 (EC 3.6.1.-) (ATP-dependent RNA helicase eIF4A-2) (eIF-4A-2) - Nicotiana plumbaginifolia (Leadwort-leaved tobacco) :: P41381|IF4A8_TOBAC Eukaryotic initiation factor 4A-8 (EC 3.6.1.-) (ATP-dependent RNA helicase eIF4A-8) (eIF-4A-8) - Nicotiana tabacum (Common tobacco) :: E = L	0	0.317883	0.303576	0.343692
vv|Ctg14819.1	:: P94078|P94078_ARATH Alpha-mannosidase (AT3g26720/MLJ15_12) - Arabidopsis thaliana (Mouse-ear cress) :: Q2R3E0|Q2R3E0_ORYSA Glycosyl hydrolases family 38 protein, expressed (Os11g0525600 protein) - Oryza sativa (japonica cultivar-group) :: E = L	0	-0.105473	0.280362	0.342327
csp|gi|51989930|gb|CV179385.1|CV179385	:: P49608|ACOC_CUCMA Aconitate hydratase, cytoplasmic (EC 4.2.1.3) (Citrate hydro-lyase) (Aconitase) - Cucurbita maxima (Pumpkin) (Winter squash) :: Q9FVE9|Q9FVE9_TOBAC Cytosolic aconitase - Nicotiana tabacum (Common tobacco) :: E = L	0	0.41997	0.338225	0.341872
ws|Ctg22.1	(M) :: Q8W3P5|Q8W3P5_VITVI Chalcone synthase (EC 2.3.1.74) - Vitis vinifera (Grape) :: A2ICC5|A2ICC5_VITVI Chalcone synthase (EC 2.3.1.74) - Vitis vinifera (Grape) :: E = L	0	0.195726	0.155102	0.341416
ws|Ctg657.1	:: Q42962|PGKY_TOBAC Phosphoglycerate kinase, cytosolic (EC 2.7.2.3) - Nicotiana tabacum (Common tobacco) :: Q1SNT1|Q1SNT1_MEDTR Phosphoglycerate kinase - Medicago truncatula (Barrel medic) :: E = L	0	0.161178	0.182692	0.341075
ws|Ctg62.1	(M) :: Q2WFK8|Q2WFK8_9ASTR Fructose-bisphosphate aldolase - Codonopsis lanceolata :: P17784|ALF_ORYSA Fructose-bisphosphate aldolase cytoplasmic isozyme (EC 4.1.2.13) (Gravity-specific protein GSC 233) - Oryza sativa (Rice) :: E = L	0	0.123401	0.172487	0.340163
vv|Ctg1325.1	:: O81396|O81396_CITLI Aconitase-iron regulated protein 1 - Citrus limon (Lemon) :: Q6YZX6|ACOC_ORYSA Putative aconitate hydratase, cytoplasmic (EC 4.2.1.3) (Citrate hydro-lyase) (Aconitase) - Oryza sativa (Rice) :: E = L	0	0.208767	0.355467	0.340049
cso|Ctg7267.1	(M) :: A1YW90|A1YW90_VITVI Glutathione S-transferase - Vitis vinifera (Grape) :: Q0PN10|Q0PN10_9FABA Glutathione S-transferase - Caragana korshinskii :: E = L SP	0	0.222434	0.268315	0.336969
vv|Ctg3390.1	:: Q5DMX3|Q5DMX3_CUCME DRP - Cucumis melo (Muskmelon) :: Q9SDX4|Q9SDX4_ASTSI Dynamin homolog - Astragalus sinicus (Chinese milk vetch) :: E = L	0	0.0909888	0.132906	0.336512
ws|Ctg2266.1	(M) :: Q6RJY1|Q6RJY1_CAPAN 60S ribosomal protein L12 - Capsicum annuum (Bell pepper) :: Q308B0|Q308B0_SOLTU Hypothetical protein - Solanum tuberosum (Potato) :: E = L	0	0.351628	0.296663	0.335826
vv|Ctg1025.1	(M) :: Q38JJ2|Q38JJ2_SOLTU Disulfide-isomerase-like protein - Solanum tuberosum (Potato) :: Q1T4Z3|Q1T4Z3_MEDTR Thioredoxin domain 2 - Medicago truncatula (Barrel medic) :: E = L SP	0	0.206268	0.199123	0.335598
ws|gi|51575030|gb|CV092866.1|CV092866	(M) :: Q2A9V2|Q2A9V2_BRAOL Lil3 protein, putative - Brassica oleracea (Wild cabbage) :: Q8LC02|Q8LC02_ARATH Lil3 protein - Arabidopsis thaliana (Mouse-ear cress) :: E = L	0	0.246955	0.141956	0.335026
vv|Ctg9716.1	:: Q1SK93|Q1SK93_MEDTR EPS15 homology (EH); Protein kinase - Medicago truncatula (Barrel medic) :: Q2PMC9|Q2PMC9_IPONI CDPK - Ipomoea nil (Japanese morning glory) (Pharbitis nil) :: E = L	0	0.0381553	0.192952	0.333653
css|Ctg301.1	(M) :: Q9FJL3|Q9FJL3_ARATH Peptidylprolyl isomerase - Arabidopsis thaliana (Mouse-ear cress) :: Q38931|FKB70_ARATH 70 kDa peptidyl-prolyl isomerase (EC 5.2.1.8) (Peptidyl-prolyl cis-trans isomerase) (PPIase) (Rotamase) (Peptidylprolyl isomerase ROF1) - Arabidopsis thaliana (Mouse-ear cress) :: E = L	0	0.154194	0.197236	0.332278
vv|Ctg2320.1	(M) :: Q93XJ6|Q93XJ6_VITVI Glutamine synthetase (EC 6.3.1.2) - Vitis vinifera (Grape) :: P32289|GLNA_VIGAC Glutamine synthetase nodule isozyme (EC 6.3.1.2) (Glutamate--ammonia ligase) (GS) - Vigna aconitifolia (Mothbean) :: E = L	0	0.262313	0.267835	0.331017
vv|gi|30305433|gb|CB982227.1|CB982227	(M) :: A1ECJ6|A1ECJ6_9ROSI Putative thioredoxin-dependent peroxidase - Citrus cv. Shiranuhi :: Q5ZFS4|Q5ZFS4_PLAMJ Thioredoxin-dependent peroxidase - Plantago major (Common plantain) :: E = L	0	0.18612	0.225645	0.330903
css|Ctg1206.1	(M) :: Q40203|Q40203_LOTJA RAB1C - Lotus japonicus :: Q9SXT5|Q9SXT5_CICAR Rab-type small GTP-binding protein - Cicer arietinum (Chickpea) (Garbanzo) :: E = L	0	0.329411	0.290306	0.330099
ws|Ctg2540.1	:: Q7XPI5|Q7XPI5_ORYSA OSJNBb0004A17.4 protein (H0624F09.11 protein) - Oryza sativa (Rice) :: Q0J953|Q0J953_ORYSA Os04g0671700 protein - Oryza sativa (japonica cultivar-group) :: E = L	0	0.227988	0.324926	0.329755
csp|Ctg306.1	(M) :: Q9AUD8|Q9AUD8_PSIGU Fatty acid hydroperoxide lyase - Psidium guajava (Guava) :: Q84V86|Q84V86_CITSI Fatty acid hydroperoxide lyase - Citrus sinensis (Sweet orange) :: E = L	0	0.312433	0.605874	0.329411
css|gi|110365242|gb|EC927911.1|EC927911	:: Q20BD1|Q20BD1_9MAGN Pathogenesis-related protein 10.2 - Vitis pseudoreticulata :: Q2I305|Q2I305_9MAGN Pathogenesis-related protein 10 - Vitis pseudoreticulata :: E = L	0	0.246469	0.0117819	0.328836
csp|Ctg616.1	(M) :: Q2LD52|Q2LD52_CINCA Profilin-like protein - Cinnamomum camphora (Camphor tree) :: Q9SNW7|PROF1_LILLO Profilin-1 - Lilium longiflorum (Trumpet lily) :: E = L	0	0.137897	0.123799	0.328262
vv|Ctg3917.1	:: Q9ZSQ6|Q9ZSQ6_MESCR T-complex protein 1 epsilon subunit (Fragment) - Mesembryanthemum crystallinum (Common ice plant) :: Q5Z907|Q5Z907_ORYSA Putative T complex protein (Os06g0562600 protein) - Oryza sativa (japonica cultivar-group) :: E = L	0	0.287472	0.136454	0.327917
cso|gi|122689455|gb|EC939717.1|EC939717	(M) :: Q8RWP0|Q8RWP0_ARATH Hypothetical protein At3g20790 - Arabidopsis thaliana (Mouse-ear cress) :: Q6H436|Q6H436_ORYSA Hypothetical protein P0651G05.14 (Os09g0280300 protein) - Oryza sativa (japonica cultivar-group) :: E = L	0	0.191815	0.359409	0.326767
csp|Ctg2114.1	(M) :: O23299|O23299_ARATH Carnitine racemase like protein (AT4g14430/dl3255c) - Arabidopsis thaliana (Mouse-ear cress) :: Q8LC07|Q8LC07_ARATH Carnitine racemase like protein - Arabidopsis thaliana (Mouse-ear cress) :: E = L	0	0.289716	0.144046	0.326652
vv|Ctg5037.1	(M) :: Q1SI14|Q1SI14_MEDTR Aspartyl-tRNA synthetase, class IIb; tRNA synthetase, class II (D, K and N) - Medicago truncatula (Barrel medic) :: Q9M084|Q9M084_ARATH Aspartate--tRNA ligase-like protein - Arabidopsis thaliana (Mouse-ear cress) :: E = L	0	0.0508847	0.158596	0.326307
vv|Ctg6832.1	(M) :: Q10MK9|Q10MK9_ORYSA AMP-binding enzyme family protein, expressed (Os03g0305100 protein) - Oryza sativa (japonica cultivar-group) :: Q0DSJ5|Q0DSJ5_ORYSA Os03g0305000 protein - Oryza sativa (japonica cultivar-group) :: E = L	0	0.280362	0.29066	0.326192
css|Ctg888.1	:: Q1RZB2|Q1RZB2_MEDTR Heat shock protein Hsp70 - Medicago truncatula (Barrel medic) :: Q40980|Q40980_PEA PsHSP71.2 (Heat shock protein hsp70) - Pisum sativum (Garden pea) :: E = L	0	0.579566	0.645794	0.326192
vv|Ctg120.1	(M) :: Q9LEB4|Q9LEB4_NICPL RNA Binding Protein 45 - Nicotiana plumbaginifolia (Leadwort-leaved tobacco) :: Q9SZ39|Q9SZ39_ARATH Putative DNA binding protein - Arabidopsis thaliana (Mouse-ear cress) :: E = L	0	0.282499	0.369159	0.325617
vv|Ctg6630.1	(M) :: Q0WW76|Q0WW76_ARATH Putative thioredoxin reductase (Fragment) - Arabidopsis thaliana (Mouse-ear cress) :: Q39242|TRXB2_ARATH Thioredoxin reductase 2 (EC 1.8.1.9) (NADPH-dependent thioredoxin reductase 2) (NTR 2) - Arabidopsis thaliana (Mouse-ear cress) :: E = L	0	-0.000721562	0.188907	0.325386
csp|Ctg403.1	:: Q6X5R6|Q6X5R6_9SOLA Lipoxygenase (Fragment) - Nicotiana attenuata :: Q45HK6|Q45HK6_POPDE Lipoxygenase LOX2 (EC 1.13.11.12) - Populus deltoides (Poplar) :: E = L	0	0.217975	0.587365	0.325041
ws|Ctg1734.1	:: Q8H773|Q8H773_ARATH Hypothetical protein (Fragment) - Arabidopsis thaliana (Mouse-ear cress) :: Q9FJD4|Q9FJD4_ARATH Importin beta - Arabidopsis thaliana (Mouse-ear cress) :: E = L	0	0.150949	0.371615	0.324695
cso|Ctg1167.1	(M) :: Q1T0F1|Q1T0F1_MEDTR Ubiquitin-conjugating enzyme, E2 - Medicago truncatula (Barrel medic) :: Q9LSP7|Q9LSP7_ARATH Similarity to similar to ubiquitin conjugating enzyme (At3g17000) (Hypothetical protein K14A17.7) - Arabidopsis thaliana (Mouse-ear cress) :: E = L	0	0.185867	0.227988	0.324235
vv|Ctg1672.1	(M) :: Q1RVE5|Q1RVE5_MEDTR Ubiquitin family, putative - Medicago truncatula (Barrel medic) :: Q9SII8|Q9SII8_ARATH Putative ubiquitin protein - Arabidopsis thaliana (Mouse-ear cress) :: E = L	0	0.349705	0.275961	0.323658
cso|gi|122689432|gb|EC939313.1|EC939313	(M) :: Q8LPM3|Q8LPM3_9ROSI Starch phosphorylase type H - Citrus hybrid cultivar :: P32811|PHSH_SOLTU Alpha-glucan phosphorylase, H isozyme (EC 2.4.1.1) (Starch phosphorylase H) - Solanum tuberosum (Potato) :: E = L	0	0.415326	0.242572	0.323428
vv|gi|30298758|gb|CB975552.1|CB975552	(M) :: Q9SX65|Q9SX65_ARATH F11A17.13 (At1g48320) - Arabidopsis thaliana (Mouse-ear cress) :: Q6AV57|Q6AV57_ORYSA Putative thioesterase family protein (Os03g0691400 protein) (Thioesterase family protein, putative, expressed) - Oryza sativa (japonica cultivar-group) :: E = L	0	0.362217	0.168385	0.323428
vv|Ctg2249.1	(M) :: P55871|IF2B_MALDO Eukaryotic translation initiation factor 2 subunit beta (eIF-2-beta) - Malus domestica (Apple) (Malus sylvestris) :: Q10LV9|Q10LV9_ORYSA Eukaryotic translation initiation factor 2 beta subunit, putative, expressed (Os03g0333300 protein) - Oryza sativa (japonica cultivar-group) :: E = L	0	0.00201835	0.299831	0.321351
cso|Ctg3600.1	(M) :: Q0DWH1|Q0DWH1_ORYSA Os02g0815500 protein - Oryza sativa (japonica cultivar-group) :: P93436|ADHX_ORYSA Alcohol dehydrogenase class 3 (EC 1.1.1.1) (Alcohol dehydrogenase class III) (S-(hydroxymethyl)glutathione dehydrogenase) (EC 1.1.1.284) (Glutathione-dependent formaldehyde dehydrogenase) (FDH) (FALDH) (GSH-FDH) - Oryza sativa (Rice) :: E = L	0	0.204016	0.434882	0.321235
css|gi|110397244|gb|EC962974.1|EC962974	(M) :: Q93Y40|Q93Y40_ARATH Oxysterol-binding protein - Arabidopsis thaliana (Mouse-ear cress) :: Q9LTI7|Q9LTI7_ARATH Oxysterol-binding protein - Arabidopsis thaliana (Mouse-ear cress) :: E = L	0	0.186627	0.216113	0.317883
ws|Ctg347.1	(M) :: Q69DC2|Q69DC2_GOSHI Anx1 - Gossypium hirsutum (Upland cotton) :: Q9XEN8|Q9XEN8_TOBAC Vacuole-associated annexin VCaB42 - Nicotiana tabacum (Common tobacco) :: E = L	0	0.368377	0.294312	0.316957
csp|gi|71882044|gb|DT031099.1|DT031099	:: Q9LXS6|CISY2_ARATH Citrate synthase 2, peroxisomal precursor (EC 2.3.3.1) - Arabidopsis thaliana (Mouse-ear cress) :: P49299|CYSZ_CUCMA Citrate synthase, glyoxysomal precursor (EC 2.3.3.1) (GCS) - Cucurbita maxima (Pumpkin) (Winter squash) :: E = L	0	0.197865	0.158983	0.316841
cso|Ctg2288.1	(M) :: Q38HT0|Q38HT0_SOLTU Proteasome-like protein alpha subunit - Solanum tuberosum (Potato) :: Q3HVM0|Q3HVM0_SOLTU Proteasome alpha subunit-like protein - Solanum tuberosum (Potato) :: E = L	0	0.193582	0.326077	0.316493
vv|Ctg3622.1	(M) :: O49543|NFS1_ARATH Cysteine desulfurase 1, mitochondrial precursor (EC 2.8.1.7) (Protein AtMtNifS) - Arabidopsis thaliana (Mouse-ear cress) :: Q6ERL4|Q6ERL4_ORYSA Putative tRNA splicing protein (Os09g0338400 protein) - Oryza sativa (japonica cultivar-group) :: E = L	0	0.319849	0.266876	0.314986
cso|Ctg1715.1	(M) :: P54767|DCE_SOLLC Glutamate decarboxylase (EC 4.1.1.15) (GAD) (ERT D1) - Solanum lycopersicum (Tomato) (Lycopersicon esculentum) :: Q9AQU4|Q9AQU4_ORYSA Glutamate decarboxylase (EC 4.1.1.15) (Os08g0465800 protein) - Oryza sativa (japonica cultivar-group) :: E = L	0	0.316378	0.380619	0.310922
ws|Ctg1673.1	:: Q653F6|Q653F6_ORYSA Putative t-complex protein 1 theta chain - Oryza sativa (japonica cultivar-group) :: Q0DA00|Q0DA00_ORYSA Os06g0687700 protein (Fragment) - Oryza sativa (japonica cultivar-group) :: E = L	0	0.33514	0.397146	0.309875
vvfl|gi|84620126|gb|ABC59316.	(M) :: Q09VU3|Q09VU3_VITVI Phospholipase D alpha - Vitis vinifera (Grape) :: Q41142|PLDA1_RICCO Phospholipase D alpha 1 precursor (EC 3.1.4.4) (PLD 1) (Choline phosphatase 1) (Phosphatidylcholine-hydrolyzing phospholipase D 1) - Ricinus communis (Castor bean) :: E = L	0	0.214374	0.392537	0.309409
vv|gi|26258842|gb|CA809905.1|CA809905	(M) :: Q6J338|Q6J338_9ROSI Copper chaperone - Populus alba x Populus tremula var. glandulosa :: Q84KJ2|Q84KJ2_SOLLC Copper chaperone - Solanum lycopersicum (Tomato) (Lycopersicon esculentum) :: E = L	0	0.00762616	0.216238	0.30906
csp|Ctg867.1	(M) :: Q1SLE0|Q1SLE0_MEDTR Ribosomal protein S5, bacterial and organelle form - Medicago truncatula (Barrel medic) :: Q84M35|Q84M35_ORYSA Putative 40S ribosomal protein S2 (Os03g0807800 protein) (40S ribosomal protein S2, putative, expressed) - Oryza sativa (japonica cultivar-group) :: E = L	0	0.167486	0.355129	0.308128
vv|gi|110690510|gb|EE067672.1|EE067672	(M) :: Q58I24|Q58I24_ACTDE Elongation factor 1 alpha - Actinidia deliciosa (Kiwi) :: Q3LUM6|Q3LUM6_GOSHI Translation elongation factor 1A-1 - Gossypium hirsutum (Upland cotton) :: E = L	0	0.164658	0.332393	0.308128
ws|Ctg181.1	(M) :: O24076|GBLP_MEDSA Guanine nucleotide-binding protein subunit beta-like protein - Medicago sativa (Alfalfa) :: Q39836|GBLP_SOYBN Guanine nucleotide-binding protein subunit beta-like protein - Glycine max (Soybean) :: E = L	0	0.0772429	0.29066	0.307662
vvfl|gi|56611102|gb|AAW03958.	(M) :: Q93YI8|Q93YI8_CORAV Lipoxygenase (EC 1.13.11.12) - Corylus avellana (European hazel) :: Q9LEA9|Q9LEA9_PRUDU Lipoxygenase (EC 1.13.11.12) - Prunus dulcis (Almond) (Prunus amygdalus) :: E = L	0	0.0990932	0.301705	0.307312
css|Ctg17.1	(M) :: Q2WFK8|Q2WFK8_9ASTR Fructose-bisphosphate aldolase - Codonopsis lanceolata :: Q9M4M9|Q9M4M9_PERAE Fructose-bisphosphate aldolase (EC 4.1.2.13) - Persea americana (Avocado) :: E = L	0	0.238175	0.172872	0.307195
ws|Ctg3069.1	(M) :: Q6J1J4|Q6J1J4_HEVBR Putative SNARE protein - Hevea brasiliensis (Para rubber tree) :: Q9ZRD3|Q9ZRD3_TOBAC NTGP1 - Nicotiana tabacum (Common tobacco) :: E = L SP	0	0.228111	0.503145	0.307195
ws|Ctg1720.1	:: Q1T416|Q1T416_MEDTR SKP1 component (SKP1-like a) - Medicago truncatula (Barrel medic) :: Q1T413|Q1T413_MEDTR SKP1 component (SKP1-like b) - Medicago truncatula (Barrel medic) :: E = L	0	0.153157	0.384271	0.306729
vv|Ctg3361.1	(M) :: Q5IH13|Q5IH13_TOBAC Sucrose-6-phosphate phosphatase (EC 3.1.3.24) - Nicotiana tabacum (Common tobacco) :: Q5IH14|Q5IH14_TOBAC Sucrose-6-phosphate phosphatase (EC 3.1.3.24) - Nicotiana tabacum (Common tobacco) :: E = L	0	0.171463	0.351063	0.305912
ws|Ctg214.1	(M) :: Q5J1K3|Q5J1K3_ELAGV Elongation factor 1-alpha 1 - Elaeis guineensis var. tenera (Oil palm) :: O49169|EF1A_MANES Elongation factor 1-alpha (EF-1-alpha) - Manihot esculenta (Cassava) (Manioc) :: E = L	0	0.470719	0.218099	0.305795
vv|Ctg6073.1	:: Q1SLQ8|Q1SLQ8_MEDTR Dihydrolipoamide succinyltransferase - Medicago truncatula (Barrel medic) :: Q5M729|OPD23_ARATH Dihydrolipoyllysine-residue acetyltransferase component 3 of pyruvate dehydrogenase complex, mitochondrial precursor (EC 2.3.1.12) (Pyruvate dehydrogenase complex E2 subunit 3) (PDCE2) (E2) (Dihydrolipoamide S-acetyltransferase component 3 of pyruvate dehydrogenase complex) (PDC-…	0	0.105544	0.347099	0.305095
vv|gi|30298610|gb|CB975404.1|CB975404	(M) :: Q9SMG5|Q9SMG5_DIGLA Acyl-CoA binding protein (ACBP) - Digitalis lanata (Foxglove) :: O04066|ACBP_RICCO Acyl-CoA-binding protein (ACBP) - Ricinus communis (Castor bean) :: E = L	0	0.065848	0.324235	0.303927
ws|gi|51577261|gb|CV095097.1|CV095097	(M) :: Q27U85|Q27U85_EUCGG (1-4)-beta-mannan endohydrolase (Fragment) - Eucalyptus globulus subsp. globulus (Tasmanian blue gum) :: Q1EPK8|Q1EPK8_MUSAC (1-4)-beta-mannan endohydrolase (Mannan endo-1,4-beta-mannosidase), putative (EC 3.2.1.78) - Musa acuminata (Banana) :: E = L	0	0.018919	0.513086	0.302056
cso|Ctg3786.1	(M) :: Q8LJW0|Q8LJW0_SOYBN 40S ribosomal S4 protein - Glycine max (Soybean) :: Q2XPX5|Q2XPX5_SOLTU 40S ribosomal protein S4-like protein - Solanum tuberosum (Potato) :: E = L	0	0.179129	0.368265	0.301822
vv|Ctg1785.1	:: Q1SL91|Q1SL91_MEDTR Initiation factor eIF-4 gamma, middle; Initiation factor eIF-4 gamma, MA3 - Medicago truncatula (Barrel medic) :: Q1RZB6|Q1RZB6_MEDTR Initiation factor eIF-4 gamma, middle; Initiation factor eIF-4 gamma, MA3 - Medicago truncatula (Barrel medic) :: E = L	0	0.25084	0.385818	0.301588
csp|Ctg448.1	(M) :: Q6ER67|Q6ER67_ORYSA Putative ribosomal protein L10a (Os02g0321900 protein) - Oryza sativa (japonica cultivar-group) :: Q1SIB0|Q1SIB0_MEDTR Ribosomal protein L1 - Medicago truncatula (Barrel medic) :: E = L	0	0.330903	0.557778	0.299479
ws|Ctg2350.1	(M) :: Q9T0K7|Q9T0K7_ARATH 3-hydroxyisobutyryl-coenzyme A hydrolase-like protein (AT4g13360/T9E8_100) - Arabidopsis thaliana (Mouse-ear cress) :: Q69UF2|Q69UF2_ORYSA Putative 3-hydroxyisobutyryl-coenzyme A hydrolase (Os06g0594100 protein) - Oryza sativa (japonica cultivar-group) :: E = L	0	0.290542	0.0764222	0.298424
cso|Ctg1650.1	:: Q1KUS1|Q1KUS1_9ROSI Hypothetical protein - Cleome spinosa :: Q1KUM7|Q1KUM7_9ROSI Hypothetical protein - Cleome spinosa :: E = L	0	0.225028	0.254231	0.296076
cso|Ctg4.1	(M) :: Q2QZ86|Q2QZ86_ORYSA ATP-citrate synthase, putative, expressed (Os11g0696200 protein) - Oryza sativa (japonica cultivar-group) :: O80526|O80526_ARATH F19J9.9 protein (At1g09430/F19J9_9) - Arabidopsis thaliana (Mouse-ear cress) :: E = L	0	-0.0458782	0.284633	0.295135
vv|gi|71856892|gb|DT005947.1|DT005947	(M) :: Q8W034|Q8W034_ARATH Ribonucleoprotein 1 (Ribonucleoprotein like protein) (Fragment) - Arabidopsis thaliana (Mouse-ear cress) :: O22791|O22791_ARATH Putative RNA-binding protein - Arabidopsis thaliana (Mouse-ear cress) :: E = L	0	0.286408	0.181421	0.293488
ws|Ctg150.1	(M) :: O22518|RSSA_SOYBN 40S ribosomal protein SA (p40) - Glycine max (Soybean) :: O80377|RSSA_DAUCA 40S ribosomal protein SA (p40) - Daucus carota (Carrot) :: E = L	0	0.245009	0.322851	0.292782
vvfl|gi|1840425|gb|AAB65840.	(M) :: Q43690|Q43690_VITVI Alcohol dehydrogenase (Alcohol dehydrogenase 1) (EC 1.1.1.1) - Vitis vinifera (Grape) :: Q9M6B5|Q9M6B5_VITVI Alcohol dehydrogenase 6 - Vitis vinifera (Grape) :: E = L	0	0.0988237	0.317999	0.289362
vv|gi|110731732|gb|EE106411.1|EE106411	(M) :: Q39613|CYPH_CATRO Peptidyl-prolyl cis-trans isomerase (EC 5.2.1.8) (PPIase) (Rotamase) (Cyclophilin) (Cyclosporin A-binding protein) - Catharanthus roseus (Rosy periwinkle) (Madagascar periwinkle) :: Q8VX73|Q8VX73_RICCO Cyclophilin (EC 5.2.1.8) - Ricinus communis (Castor bean) :: E = L	0	0.307195	0.156008	0.28889
vv|gi|110710172|gb|EE086276.1|EE086276	(M) :: Q71F50|Q71F50_HEVBR Eukaryotic translation initiation factor 5A isoform II (Eukaryotic translation initiation factor 5A isoform I) - Hevea brasiliensis (Para rubber tree) :: Q71F49|Q71F49_HEVBR Eukaryotic translation initiation factor 5A isoform III - Hevea brasiliensis (Para rubber tree) :: E = L	0	-0.0156659	0.418676	0.288181
cso|Ctg1140.1	(M) :: Q38JH4|Q38JH4_SOLTU 26S proteasome subunit 4-like - Solanum tuberosum (Potato) :: Q2HTA3|Q2HTA3_MEDTR AAA ATPase; 26S proteasome subunit P45 - Medicago truncatula (Barrel medic) :: E = L	0	0.28404	0.271665	0.287827
vv|gi|71890116|gb|DT039171.1|DT039171	:: Q45NM5|Q45NM5_MEDSA Hypothetical protein (Fragment) - Medicago sativa (Alfalfa) :: Q9ZUC0|Q9ZUC0_ARATH F5O8.30 protein (Hypothetical protein At1g23750) (Hypothetical protein) - Arabidopsis thaliana (Mouse-ear cress) :: E = L	0	0.0893625	0.505992	0.287827
css|Ctg1294.1	(M) :: A2PYH3|A2PYH3_NICBE Alpha chain of nascent polypeptide associated complex - Nicotiana benthamiana :: Q2HUT9|Q2HUT9_MEDTR Nascent polypeptide-associated complex NAC; UBA-like - Medicago truncatula (Barrel medic) :: E = L	0	0.138683	0.18409	0.287472
vv|gi|71873355|gb|DT022410.1|DT022410	(M) :: Q38M76|Q38M76_SOLTU Hypothetical protein - Solanum tuberosum (Potato) :: Q307X4|Q307X4_SOLTU Hypothetical protein - Solanum tuberosum (Potato) :: E = L	0	0.104068	0.233397	0.286881
vv|Ctg8226.1	:: Q9ZPB7|AL7A1_MALDO Aldehyde dehydrogenase family 7 member A1 (EC 1.2.1.3) (Antiquitin-1) (Matured fruit 60 kDa protein) (MF-60) - Malus domestica (Apple) (Malus sylvestris) :: Q5EBY6|Q5EBY6_EUPCH Aldehyde dehydrogenase family 7 member A1 (EC 1.2.1.3) - Euphorbia characias (Spurge) :: E = L	0	0.234992	0.508834	0.285698
cso|Ctg4970.1	(M) :: A1Z1T1|A1Z1T1_ARAHY Cytosolic ascorbate peroxidase - Arachis hypogaea (Peanut) :: Q76LA6|Q76LA6_SOYBN Cytosolic ascorbate peroxidase 2 - Glycine max (Soybean) :: E = L	0	0.524666	0.416732	0.28404
cso|Ctg4583.1	:: Q1SCJ7|Q1SCJ7_MEDTR Phospholipid/glycerol acyltransferase - Medicago truncatula (Barrel medic) :: Q9LMM0|GPAT4_ARATH Glycerol-3-phosphate acyltransferase 4 (EC 2.3.1.15) (AtGPAT4) - Arabidopsis thaliana (Mouse-ear cress) :: E = L	0	0.16337	0.254473	0.283922
cso|gi|110374672|gb|EC939593.1|EC939593	(M) :: Q1SL66|Q1SL66_MEDTR Aldehyde oxidase and xanthine dehydrogenase, a/b hammerhead; Membrane attack complex component/perforin/complement C9 - Medicago truncatula (Barrel medic) :: Q9C7N2|Q9C7N2_ARATH Hypothetical protein F15D2.24 (At1g29690/F15D2_24) - Arabidopsis thaliana (Mouse-ear cress) :: E = L	0	0.406428	0.353323	0.283211
vv|Ctg587.1	:: Q40581|Q40581_TOBAC EF-1-alpha-related GTP-binding protein - Nicotiana tabacum (Common tobacco) :: Q8L835|Q8L835_ARATH Putative guanine nucleotide regulatory protein (At1g18070) - Arabidopsis thaliana (Mouse-ear cress) :: E = L	0	0.237686	0.153416	0.282973
vv|Ctg18.1_F=-1.1	(LC) (M) :: Q9SLS2|Q9SLS2_CITUN Sucrose synthase - Citrus unshiu (Satsuma orange) :: Q00P15|Q00P15_EUCGR Sucrose synthase (EC 2.4.1.13) - Eucalyptus grandis (Flooded gum) :: E = L	0	0.307545	0.184979	0.282618
cso|Ctg6606.1	:: Q9ASR4|BCAL2_ARATH Branched-chain-amino-acid aminotransferase-like protein 2 - Arabidopsis thaliana (Mouse-ear cress) :: Q8W0Z7|BCAL1_ARATH Branched-chain-amino-acid aminotransferase-like protein 1 (Atbcat-like) - Arabidopsis thaliana (Mouse-ear cress) :: E = L	0	0.0409626	0.205393	0.281669
ws|gi|51577684|gb|CV095520.1|CV095520	(M) :: Q3HVN0|Q3HVN0_SOLTU Ubiquitin-conjugating enzyme family protein-like - Solanum tuberosum (Potato) :: Q9SJ44|Q9SJ44_ARATH E2, ubiquitin-conjugating enzyme, putative (Putative ubiquitin-conjugating enzyme) - Arabidopsis thaliana (Mouse-ear cress) :: E = L	0	0.0783365	0.214498	0.281669
vv|Ctg4133.1	(M) :: Q1S9R3|Q1S9R3_MEDTR Aldehyde dehydrogenase - Medicago truncatula (Barrel medic) :: Q70E96|AL3F1_ARATH Aldehyde dehydrogenase 3F1 (EC 1.2.1.3) - Arabidopsis thaliana (Mouse-ear cress) :: E = L	0	0.415218	0.126312	0.281431
vv|Ctg9754.1	(M) :: Q1S8Y4|Q1S8Y4_MEDTR Ribosomal protein S3 - Medicago truncatula (Barrel medic) :: Q2VCJ9|Q2VCJ9_SOLTU Hypothetical protein - Solanum tuberosum (Potato) :: E = L	0	0.293841	0.287945	0.281194
csp|Ctg75.1	(M) :: Q40468|IF415_TOBAC Eukaryotic initiation factor 4A-15 (EC 3.6.1.-) (ATP-dependent RNA helicase eIF4A-15) (eIF-4A-15) - Nicotiana tabacum (Common tobacco) :: Q40465|IF411_TOBAC Eukaryotic initiation factor 4A-11 (EC 3.6.1.-) (ATP-dependent RNA helicase eIF4A-11) (eIF-4A-11) - Nicotiana tabacum (Common tobacco) :: E = L	0	0.132511	0.171207	0.280719
csp|Ctg574.1	(M) :: Q93X34|Q93X34_TOBAC Putative alpha7 proteasome subunit - Nicotiana tabacum (Common tobacco) :: O24362|PSA3_SPIOL Proteasome subunit alpha type 3 (EC 3.4.25.1) (20S proteasome alpha subunit G) (20S proteasome subunit alpha-7) (Proteasome component C8) - Spinacia oleracea (Spinach) :: E = L	0	0.0229004	0.352758	0.280481
ws|gi|51581381|gb|CV099217.1|CV099217	:: Q9M0X9|Q9M0X9_ARATH 4-coumarate--CoA ligase-like protein - Arabidopsis thaliana (Mouse-ear cress) :: Q0DV32|Q0DV32_ORYSA Os03g0152400 protein - Oryza sativa (japonica cultivar-group) :: E = L	0	0.29443	0.2806	0.280362
css|Ctg817.1	:: Q69WS1|Q69WS1_ORYSA Synaptobrevin-like protein (Os07g0194000 protein) (Synaptobrevin 1) - Oryza sativa (japonica cultivar-group) :: Q84SZ1|Q84SZ1_ORYSA Synaptobrevin-like protein (Os03g0803000 protein) (Vesicle-associated membrane protein 724, putative, expressed) - Oryza sativa (japonica cultivar-group) :: E = L	0	0.144699	0.184979	0.27965
vv|Ctg2722.1	(M) :: P41380|IF4A3_NICPL Eukaryotic initiation factor 4A-3 (EC 3.6.1.-) (ATP-dependent RNA helicase eIF4A-3) (eIF-4A-3) - Nicotiana plumbaginifolia (Leadwort-leaved tobacco) :: Q5VNM3|Q5VNM3_ORYSA Putative nicotiana eukaryotic translation initiation factor 4A (Os01g0639100 protein) - Oryza sativa (japonica cultivar-group) :: E = L	0	0.287945	0.281906	0.279293
vv|Ctg4284.1	(M) :: Q84XZ6|Q84XZ6_PETCR Mitogen-activated protein kinase 4 - Petroselinum crispum (Parsley) (Petroselinum hortense) :: Q3C254|Q3C254_TOBAC Mitogen-activated protein kinase - Nicotiana tabacum (Common tobacco) :: E = L	0	0.348459	0.387473	0.279293
csp|WIN072.C21_B10	:: Q8W106|Q8W106_ARATH AT3g27930/K24A2_2 - Arabidopsis thaliana (Mouse-ear cress) :: Q8LGE2|Q8LGE2_ARATH Hypothetical protein - Arabidopsis thaliana (Mouse-ear cress) :: E = L	0	0.136585	0.234133	0.27858
cso|Ctg658.1	(M) :: Q1RSM6|Q1RSM6_MEDTR AAA ATPase; 26S proteasome subunit P45 - Medicago truncatula (Barrel medic) :: Q9SEI2|Q9SEI2_ARATH 26S proteasome AAA-ATPase subunit RPT5a - Arabidopsis thaliana (Mouse-ear cress) :: E = L	0	0.191942	0.304394	0.277985
ws|Ctg24.1	(M) :: Q9M7B5|Q9M7B5_9MAGN Putative aquaporin PIP2-1 - Vitis berlandieri x Vitis rupestris :: Q0MX14|Q0MX14_VITVI Putative aquaporin - Vitis vinifera (Grape) :: E = L	0	0.0396999	0.562865	0.27608
ws|Ctg505.1	:: P58684|SPCS2_ARATH Probable signal peptidase complex subunit 2 (EC 3.4.-.-) (Microsomal signal peptidase 25 kDa subunit) (SPase 25 kDa subunit) - Arabidopsis thaliana (Mouse-ear cress) :: Q6NQE4|Q6NQE4_ARATH At4g04200 (MRNA, complete cds, clone: RAFL25-26-M03) - Arabidopsis thaliana (Mouse-ear cress) :: E = L	0	0.209516	0.202763	0.275484
vv|Ctg983.1	(M) :: Q9SGE0|Q9SGE0_ARATH T23G18.6 (Similar to dihydroflavonol reductase) - Arabidopsis thaliana (Mouse-ear cress) :: Q8L9F5|Q8L9F5_ARATH Putative dTDP-glucose 4-6-dehydratase - Arabidopsis thaliana (Mouse-ear cress) :: E = L	0	0.0938305	0.351176	0.275245
vv|Ctg1039.1	(M) :: Q66WU1|Q66WU1_TOBAC Eukaryotic initiation factor iso4E - Nicotiana tabacum (Common tobacco) :: Q4PZB3|Q4PZB3_CAPAN Eukaryotic initiation factor 4E - Capsicum annuum (Bell pepper) :: E = L	0	0.308244	0.2529	0.272979
vv|Ctg189.1_F=2.1	(LC) (M) :: Q1STD4|Q1STD4_MEDTR RNA-binding region RNP-1 (RNA recognition motif) - Medicago truncatula (Barrel medic) :: Q9M549|Q9M549_CUCSA Poly(A)-binding protein - Cucumis sativus (Cucumber) :: E = L	0	0.15056	0.143785	0.272979
vv|Ctg5983.1	(M) :: Q1ST73|Q1ST73_MEDTR Amidase - Medicago truncatula (Barrel medic) :: Q9FR37|Q9FR37_ARATH Amidase - Arabidopsis thaliana (Mouse-ear cress) :: E = L	0	0.436695	0.248899	0.272859
vv|Ctg5825.1	(M) :: Q946Y7|SYP61_ARATH Syntaxin-61 (AtSYP61) (Osmotic stress-sensitive mutant 1) - Arabidopsis thaliana (Mouse-ear cress) :: Q2V4K6|Q2V4K6_ARATH Protein At1g28490 - Arabidopsis thaliana (Mouse-ear cress) :: E = L	0	0.18053	0.227002	0.272143
vv|Ctg3730.1	(M) :: Q1JPN3|Q1JPN3_ARATH At5g56740 - Arabidopsis thaliana (Mouse-ear cress) :: Q9FJT8|HATB_ARATH Histone acetyltransferase type B catalytic subunit (EC 2.3.1.48) (HAT B) - Arabidopsis thaliana (Mouse-ear cress) :: E = L	0	0.0339339	0.234624	0.271904
vv|gi|110690541|gb|EE067731.1|EE067731	(M) :: Q0MX14|Q0MX14_VITVI Putative aquaporin - Vitis vinifera (Grape) :: Q9M7B5|Q9M7B5_9MAGN Putative aquaporin PIP2-1 - Vitis berlandieri x Vitis rupestris :: E = L	0	0.550113	0.644133	0.271545
csb|Ctg3228.1	(M) :: Q9AVT4|Q9AVT4_PICAB 60S ribosomal protein L13E - Picea abies (Norway spruce) (Picea excelsa) :: Q9LWS2|Q9LWS2_ORYSA Putative 60S ribosomal protein L13E (Os06g0115500 protein) - Oryza sativa (japonica cultivar-group) :: E = L	0	0.62068	0.982291	0.270947
vv|Ctg6660.1	:: Q84V96|Q84V96_LOTCO Aldehyde dehydrogenase 1 precursor (EC 1.2.1.3) - Lotus corniculatus (Bird's-foot trefoil) :: Q1AFF6|Q1AFF6_9MAGN Aldehyde dehydrogenase - Vitis pseudoreticulata :: E = L	0	0.385376	0.318461	0.27023
vv|Ctg2237.1	(M) :: Q8GYZ3|Q8GYZ3_ARATH Hypothetical protein At1g19130/F14D16_18 - Arabidopsis thaliana (Mouse-ear cress) :: Q9LMB4|Q9LMB4_ARATH F14D16.29 - Arabidopsis thaliana (Mouse-ear cress) :: E = L	0	-0.147202	0.482848	0.27011
cso|Ctg683.1	(M) :: O80412|O80412_SOYBN Mitochondrial phosphate transporter - Glycine max (Soybean) :: Q7XV24|Q7XV24_ORYSA OSJNBa0064H22.14 protein (Os04g0448800 protein) - Oryza sativa (japonica cultivar-group) :: E = L	0	0.184344	0.187261	0.269273
vv|Ctg6292.1	:: Q9FMV3|Q9FMV3_ARATH Emb|CAB86899.1 (Hypothetical protein At5g63490) - Arabidopsis thaliana (Mouse-ear cress) :: Q9LUF7|Q9LUF7_ARATH Emb|CAB86899.1 - Arabidopsis thaliana (Mouse-ear cress) :: E = L	0	0.22033	0.145351	0.268315
cso|Ctg3221.1	(M) :: A2Q505|A2Q505_MEDTR Heat shock protein DnaJ - Medicago truncatula (Barrel medic) :: Q1RY14|Q1RY14_MEDTR Heat shock protein DnaJ - Medicago truncatula (Barrel medic) :: E = L	0	0.523261	0.434455	0.267236
cso|Ctg233.1	(M) :: Q7XTK9|Q7XTK9_PRUPE Catalase (EC 1.11.1.6) - Prunus persica (Peach) :: P17598|CATA1_GOSHI Catalase isozyme 1 (EC 1.11.1.6) - Gossypium hirsutum (Upland cotton) :: E = L	0	0.365804	0.196607	0.265797
vv|Ctg3841.1	:: Q1SJW0|Q1SJW0_MEDTR Ubiquitin-associated - Medicago truncatula (Barrel medic) :: Q9C7R5|Q9C7R5_ARATH Hypothetical protein F15D2.27 - Arabidopsis thaliana (Mouse-ear cress) :: E = L	0	0.333882	0.41738	0.265197
ws|Ctg594.1	(M) :: Q94A94|Q94A94_ARATH AT5g11880/F14F18_50 - Arabidopsis thaliana (Mouse-ear cress) :: Q949X7|Q949X7_ARATH Putative diaminopimelate decarboxylase - Arabidopsis thaliana (Mouse-ear cress) :: E = L	0	0.0461418	0.244765	0.264236
vv|gi|45770323|gb|CN006175.1|CN006175	:: Q14K77|Q14K77_PLAAC Arachidonic acid-induced DEA1-like protein (Fragment) - Platanus acerifolia (London plane tree) :: Q42044|Q42044_ARATH Expressed protein (At2g45180) (Putative proline-rich protein) (Hypothetical protein) (At2g45180/T14P1.1) - Arabidopsis thaliana (Mouse-ear cress) :: E = L	0	0.178619	0.414136	0.264236
vv|Ctg1578.1	(M) :: O22769|NDUV2_ARATH NADH-ubiquinone oxidoreductase 24 kDa subunit, mitochondrial precursor (EC 1.6.5.3) (EC 1.6.99.3) - Arabidopsis thaliana (Mouse-ear cress) :: Q6L4W7|Q6L4W7_ORYSA Putative NADH-ubiquinone oxidoreductase (Os05g0509200 protein) - Oryza sativa (japonica cultivar-group) :: E = L	0	0.164529	0.22033	0.264116
vv|Ctg1632.1	(M) :: Q3C2L6|Q3C2L6_SOLLC Sorbitol related enzyme - Solanum lycopersicum (Tomato) (Lycopersicon esculentum) :: Q9FJ95|Q9FJ95_ARATH Sorbitol dehydrogenase-like protein - Arabidopsis thaliana (Mouse-ear cress) :: E = L	0	0.292782	0.354226	0.263635
vv|Ctg6014.1	:: Q1T021|Q1T021_MEDTR Ribophorin I - Medicago truncatula (Barrel medic) :: Q9SFX3|Q9SFX3_ARATH Putative ribophorin I (Dolichyl-diphosphooligosaccharide-protein glycosyltransferase); 43789-46748 (At1g76400/F15M4_10) (Putative dolichyl-diphosphooligosaccharide-protein glycosyltransferase) - Arabidopsis thaliana (Mouse-ear cress) :: E = L	0	1.40125	0.303225	0.261952
cso|gi|71871504|gb|DT020559.1|DT020559	(M) :: Q7XIP0|Q7XIP0_ORYSA Putative ABI3-interacting protein 2; CnAIP2 (Os07g0592300 protein) - Oryza sativa (japonica cultivar-group) :: A0MLW5|A0MLW5_CAPAN Hypothetical protein (Fragment) - Capsicum annuum (Bell pepper) :: E = L	0	0.365916	0.422986	0.26135
vv|gi|30300986|gb|CB977780.1|CB977780	(M) :: A1YMY0|A1YMY0_BRACM Ribosomal protein S27 - Brassica campestris (Field mustard) :: Q9M2F1|RS272_ARATH 40S ribosomal protein S27-2 - Arabidopsis thaliana (Mouse-ear cress) :: E = L	0	0.285343	0.169412	0.26111
vv|Ctg2236.1	(M) :: Q1RWA6|Q1RWA6_MEDTR Acyl-CoA dehydrogenase - Medicago truncatula (Barrel medic) :: Q9SM62|Q9SM62_PEA Isovaleryl-CoA Dehydrogenase (Auxin binding protein (Abp44)) precursor (EC 1.3.99.10) - Pisum sativum (Garden pea) :: E = L	0	0.180657	0.175173	0.260748
cso|Ctg455.1	(M) :: O64982|PRS7_PRUPE 26S protease regulatory subunit 7 (26S proteasome subunit 7) (26S proteasome AAA-ATPase subunit RPT1) (Regulatory particle triple-A ATPase subunit 1) - Prunus persica (Peach) :: Q0DDX2|Q0DDX2_ORYSA Os06g0192600 protein - Oryza sativa (japonica cultivar-group) :: E = L	0	0.176195	0.289244	0.260146
vv|Ctg15144.1	(M) :: Q7XBZ9|Q7XBZ9_ORYSA Dynamin-related protein 1C, putative, expressed (Os10g0567800 protein) - Oryza sativa (japonica cultivar-group) :: Q8S7E5|Q8S7E5_ORYSA Putative phragmoplastin - Oryza sativa (Rice) :: E = L	0	0.228111	0.272023	0.259544
vv|Ctg625.1	(M) :: Q6VAF7|TBB5_GOSHI Tubulin beta-5 chain (Beta-5 tubulin) - Gossypium hirsutum (Upland cotton) :: Q1S4W8|Q1S4W8_MEDTR Tubulin/FtsZ family, GTPase domain, putative - Medicago truncatula (Barrel medic) :: E = L	0	0.14991	0.315102	0.258097
vv|Ctg567.1	(M) :: Q8S2Z7|Q8S2Z7_HELAN GTP-binding protein - Helianthus annuus (Common sunflower) :: Q8H156|RAN3_ARATH GTP-binding nuclear protein Ran-3 - Arabidopsis thaliana (Mouse-ear cress) :: E = L	0	0.154454	0.187641	0.257735
vv|Ctg4291.1	(M) :: Q1T4K0|Q1T4K0_MEDTR Aldehyde dehydrogenase; Carbamoyl-phosphate synthase L chain, ATP-binding - Medicago truncatula (Barrel medic) :: Q40255|ALDH_LINUS Probable aldehyde dehydrogenase (EC 1.2.1.3) (Flax-inducible sequence 1) - Linum usitatissimum (Flax) (Linseed) :: E = L	0	0.247684	0.324811	0.255319
cso|Ctg1350.1	(M) :: Q8H9D4|Q8H9D4_SOLTU 26S proteasome AAA-ATPase subunit RPT4a - Solanum tuberosum (Potato) :: Q9MAK9|Q9MAK9_ARATH F27F5.8 (26S proteasome AAA-ATPase subunit RPT4a-like protein) - Arabidopsis thaliana (Mouse-ear cress) :: E = L	0	0.276794	0.163885	0.253747
cso|Ctg2025.1	(M) :: O65781|GALE2_CYATE UDP-glucose 4-epimerase GEPI48 (EC 5.1.3.2) (Galactowaldenase) (UDP-galactose 4-epimerase) - Cyamopsis tetragonoloba (Guar) (Cluster bean) :: Q1SI65|Q1SI65_MEDTR UDP-glucose 4-epimerase - Medicago truncatula (Barrel medic) :: E = L	0	0.237319	0.370276	0.2529
vv|gi|110715099|gb|EE092764.1|EE092764	:: Q9FS43|Q9FS43_VITVI Pathogenesis-related protein 10 - Vitis vinifera (Grape) :: Q9FS42|Q9FS42_VITVI Pathogenesis-related protein 10 - Vitis vinifera (Grape) :: E = L	0	0.453017	0.0739573	0.251689
vv|gi|71857427|gb|DT006482.1|DT006482	(M) :: Q6VEJ5|Q6VEJ5_CAPAN Alanine aminotransferase - Capsicum annuum (Bell pepper) :: Q1RTC9|Q1RTC9_MEDTR 1-aminocyclopropane-1-carboxylate synthase - Medicago truncatula (Barrel medic) :: E = L	0	0.291486	0.25084	0.251568
vv|Ctg3287.1	(M) :: O82790|O82790_ARATH Expressed protein (Hypothetical protein At2g45990) - Arabidopsis thaliana (Mouse-ear cress) :: Q1SMU5|Q1SMU5_MEDTR Hypothetical protein - Medicago truncatula (Barrel medic) :: E = L	0	0.247198	0.269273	0.251204
csp|Ctg352.1	(M) :: Q676U1|Q676U1_9SOLA Beta-tubulin - Nicotiana attenuata :: P12411|TBB1_ARATH Tubulin beta-1 chain (Beta-1 tubulin) - Arabidopsis thaliana (Mouse-ear cress) :: E = L	0	0.31371	0.459956	0.250962
cso|Ctg5577.1	:: Q8VY22|Q8VY22_ARATH Hypothetical protein At1g29050 - Arabidopsis thaliana (Mouse-ear cress) :: Q9LP35|Q9LP35_ARATH F28N24.24 protein - Arabidopsis thaliana (Mouse-ear cress) :: E = L	0	0.24987	0.667302	0.249991
ws|gi|51580891|gb|CV098727.1|CV098727	:: Q8RY25|Q8RY25_ARATH At1g10390/F14N23_29 (Hypothetical protein At1g10390) - Arabidopsis thaliana (Mouse-ear cress) :: Q9SY83|Q9SY83_ARATH F14N23.29 - Arabidopsis thaliana (Mouse-ear cress) :: E = L	0	0.322851	0.115832	0.249385
vv|Ctg2211.1	(M) :: Q53YT9|Q53YT9_ARATH TFIIB2 (Fragment) - Arabidopsis thaliana (Mouse-ear cress) :: Q9SS44|TF2B2_ARATH Transcription initiation factor IIB-2 (General transcription factor TFIIB-2) (AtTFIIB2) - Arabidopsis thaliana (Mouse-ear cress) :: E = L	0	0.139339	0.304277	0.249263
ws|gi|51581727|gb|CV099563.1|CV099563	(M) :: Q69LQ9|Q69LQ9_ORYSA Hypothetical protein OSJNBa0063H21.109 (Os08g0299000 protein) - Oryza sativa (japonica cultivar-group) :: Q9SIR5|Q9SIR5_ARATH Expressed protein (Hypothetical protein At2g25280) (Hypothetical protein) - Arabidopsis thaliana (Mouse-ear cress) :: E = L	0	0.18954	0.166458	0.248899
vv|gi|71855342|gb|DT004397.1|DT004397	(M) :: Q42560|ACO1_ARATH Aconitate hydratase 1 (EC 4.2.1.3) (Citrate hydro-lyase 1) (Aconitase 1) - Arabidopsis thaliana (Mouse-ear cress) :: P49608|ACOC_CUCMA Aconitate hydratase, cytoplasmic (EC 4.2.1.3) (Citrate hydro-lyase) (Aconitase) - Cucurbita maxima (Pumpkin) (Winter squash) :: E = L	0	0.303342	0.418892	0.248413
vv|gi|26257124|gb|CA808187.1|CA808187	(M) :: Q9CA23|UFM1_ARATH Probable ubiquitin-fold modifier 1 precursor - Arabidopsis thaliana (Mouse-ear cress) :: Q0JFT6|Q0JFT6_ORYSA Os01g0962400 protein - Oryza sativa (japonica cultivar-group) :: E = L	0	0.388355	0.262553	0.247684
cso|Ctg7226.1	:: Q8L7J5|Q8L7J5_SOYBN Pyruvate kinase (EC 2.7.1.40) - Glycine max (Soybean) :: Q8L7J4|Q8L7J4_SOYBN Pyruvate kinase (EC 2.7.1.40) - Glycine max (Soybean) :: E = L	0	0.293135	0.415759	0.247563
vv|Ctg1254.1	(M) :: Q944G0|Q944G0_HEVBR Mevalonate disphosphate decarboxylase - Hevea brasiliensis (Para rubber tree) :: Q8LAR8|Q8LAR8_ARATH Diphosphomevalonate decarboxylase-like protein - Arabidopsis thaliana (Mouse-ear cress) :: E = L	0	0.00417777	0.314174	0.246955
cso|Ctg9181.1	:: Q1T021|Q1T021_MEDTR Ribophorin I - Medicago truncatula (Barrel medic) :: Q9SFX3|Q9SFX3_ARATH Putative ribophorin I (Dolichyl-diphosphooligosaccharide-protein glycosyltransferase); 43789-46748 (At1g76400/F15M4_10) (Putative dolichyl-diphosphooligosaccharide-protein glycosyltransferase) - Arabidopsis thaliana (Mouse-ear cress) :: E = L	0	0.629473	0.132116	0.246226
vv|Ctg4996.1	(M) :: A1KXW3|A1KXW3_HEVBR Putative 2C-methyl-D-erythritol 2,4-cyclodiphosphate synthase - Hevea brasiliensis (Para rubber tree) :: Q0Q5B3|Q0Q5B3_STERE 2C-methyl-D-erythritol 2,4-cyclodiphosphate synthase (EC 4.6.1.12) - Stevia rebaudiana (Stevia) :: E = L	0	0.263275	0.144568	0.245617
cso|Ctg3549.1	(M) :: Q6W2J1|Q6W2J1_LOTJA VDAC3.1 - Lotus japonicus :: Q9FKM2|Q9FKM2_ARATH Porin-like protein - Arabidopsis thaliana (Mouse-ear cress) :: E = L	0	0.167743	0.215368	0.243669
vv|Ctg16524.1	:: Q9ZWR4|Q9ZWR4_ORYSA Importin-beta2 (Os12g0568800 protein) (Importin-beta N-terminal domain containing protein, expressed) (Fragment) - Oryza sativa (japonica cultivar-group) :: Q9FJD4|Q9FJD4_ARATH Importin beta - Arabidopsis thaliana (Mouse-ear cress) :: E = L	0	0.163499	0.256165	0.241718
cso|Ctg1471.1	(M) :: O82662|SUCB_ARATH Succinyl-CoA ligase [GDP-forming] beta-chain, mitochondrial precursor (EC 6.2.1.4) (Succinyl-CoA synthetase, beta chain) (SCS-beta) - Arabidopsis thaliana (Mouse-ear cress) :: Q2PYW7	0	0.344601	0.385376	0.239031
vv|Ctg2464.1_F=-2.1	(LC) (M) :: Q1RY20|Q1RY20_MEDTR Proteasome/cyclosome, regulatory subunit - Medicago truncatula (Barrel medic) :: Q9SIV2|Q9SIV2_ARATH 26S proteasome regulatory subunit S2 (RPN1) (26S proteasome subunit RPN1a) - Arabidopsis thaliana (Mouse-ear cress) :: E = L	0	0.183201	0.181802	0.238665
vv|Ctg114.1_F=-1.1	(LC) (M) :: Q6UJX6|Q6UJX6_NICBE Molecular chaperone Hsp90-1 - Nicotiana benthamiana :: Q14TB1|Q14TB1_TOBAC Heat shock protein 90 - Nicotiana tabacum (Common tobacco) :: E = L	0	0.10165	0.375179	0.238053
vv|Ctg3774.1	(M) :: P93078|P93078_CAMAC Ap19 protein - Camptotheca acuminata :: O23685|O23685_ARATH Clathrin assembly protein AP19 homolog - Arabidopsis thaliana (Mouse-ear cress) :: E = L	0	0.477988	0.501719	0.237197
vv|Ctg2561.1	(M) :: Q1SSA6|Q1SSA6_MEDTR RNA-binding region RNP-1 (RNA recognition motif); Zinc finger, CCHC-type - Medicago truncatula (Barrel medic) :: Q6K4P1|Q6K4P1_ORYSA Putative initiation factor 3g (Os02g0788400 protein) - Oryza sativa (japonica cultivar-group) :: E = L	0	0.302056	0.0993626	0.236952
vv|Ctg4369.1	:: A1XEK9|A1XEK9_TOBAC CYP71AT2v2 - Nicotiana tabacum (Common tobacco) :: A1XEK8|A1XEK8_TOBAC CYP71AT2v1 - Nicotiana tabacum (Common tobacco) :: E = L	0	0.151859	0.327228	0.236462
vv|Ctg3112.1	:: Q1SLQ8|Q1SLQ8_MEDTR Dihydrolipoamide succinyltransferase - Medicago truncatula (Barrel medic) :: Q5M729|OPD23_ARATH Dihydrolipoyllysine-residue acetyltransferase component 3 of pyruvate dehydrogenase complex, mitochondrial precursor (EC 2.3.1.12) (Pyruvate dehydrogenase complex E2 subunit 3) (PDCE2) (E2) (Dihydrolipoamide S-acetyltransferase component 3 of pyruvate dehydrogenase complex) (PDC-…	0	0.258941	0.341644	0.234379
vv|Ctg1360.1	:: Q6V9I5|Q6V9I5_SOLCH P18 - Solanum chacoense (Chaco potato) :: Q6ZH90|Q6ZH90_ORYSA Putative P18 (Os02g0122000 protein) - Oryza sativa (japonica cultivar-group) :: E = L	0	0.0769695	0.271187	0.227741
cso|gi|122688923|gb|EC923638.1|EC923638	:: Q7XI14|Q7XI14_ORYSA Putative actin interacting protein - Oryza sativa (japonica cultivar-group) :: Q93Z78|Q93Z78_ARATH At4g36400/C7A10_960 - Arabidopsis thaliana (Mouse-ear cress) :: E = L	0	0.49252	0.390228	0.227371
vv|Ctg4405.1	:: Q84VY8|Q84VY8_ARATH At2g36290 (Hypothetical protein At2g36290) - Arabidopsis thaliana (Mouse-ear cress) :: Q9SJM9|Q9SJM9_ARATH Expressed protein - Arabidopsis thaliana (Mouse-ear cress) :: E = L	0	0.409907	0.454702	0.226015
csb|Ctg3290.1	:: Q67BD0|Q67BD0_TOBAC Heat shock protein 70-3 - Nicotiana tabacum (Common tobacco) :: Q8GSN4|Q8GSN4_CUCMA Non-cell-autonomous heat shock cognate protein 70 - Cucurbita maxima (Pumpkin) (Winter squash) :: E = L	0	0.201006	0.277152	0.224905
vv|WIN1120.C21_H01	:: Q8L640|Q8L640_ARATH Hypothetical protein At4g20850 (Fragment) - Arabidopsis thaliana (Mouse-ear cress) :: Q9SUC7|Q9SUC7_ARATH Hypothetical protein T13K14.10 (Hypothetical protein AT4g20850) - Arabidopsis thaliana (Mouse-ear cress) :: E = L	0	0.10809	0.470303	0.222928
vv|Ctg3134.1	:: Q7Y066|Q7Y066_SESRO Plasma membrane H+-ATPase - Sesbania rostrata :: Q9M460|Q9M460_PRUPE Plasma membrane H+ ATPase (EC 3.6.1.3) - Prunus persica (Peach) :: E = L	0	0.218223	0.193204	0.222681
ws|Ctg1487.1	(M) :: Q93V62|Q93V62_ARATH Hypothetical protein At4g27450 (Hypothetical protein) (AT4g27450/F27G19_50) - Arabidopsis thaliana (Mouse-ear cress) :: Q9SZS0|Q9SZS0_ARATH Hypothetical protein F27G19.50 (Hypothetical protein AT4g27450) - Arabidopsis thaliana (Mouse-ear cress) :: E = L	0	0.23952	0.265677	0.222063
vv|Ctg4422.1	:: Q0DBN4|Q0DBN4_ORYSA Os06g0548000 protein - Oryza sativa (japonica cultivar-group) :: Q5Z7I8|Q5Z7I8_ORYSA Aspartate transaminase, mitochondrial - Oryza sativa (japonica cultivar-group) :: E = L	0	0.223175	0.236707	0.216362
vv|Ctg2891.1	(M) :: Q8RXN1|Q8RXN1_ARATH Hypothetical protein At1g04190 - Arabidopsis thaliana (Mouse-ear cress) :: Q2QMH0|Q2QMH0_ORYSA Tetratricopeptide repeat protein, putative, expressed (Os12g0604800 protein) - Oryza sativa (japonica cultivar-group) :: E = L	0	0.847837	0.321004	0.212881
ws|Ctg807.1	(M) :: Q9FQD7|Q9FQD7_SOYBN Glutathione S-transferase GST 21 (EC 2.5.1.18) (Fragment) - Glycine max (Soybean) :: Q9LZI9|Q9LZI9_ARATH Glutathione transferase III-like protein - Arabidopsis thaliana (Mouse-ear cress) :: E = L	0	0.122341	0.249749	0.212756
csb|Ctg1039.1	(M) :: Q1SCP6|Q1SCP6_MEDTR 20S proteasome, A and B subunits - Medicago truncatula (Barrel medic) :: O82531|PSB1_PETHY Proteasome subunit beta type 1 (EC 3.4.25.1) (20S proteasome alpha subunit F) (20S proteasome subunit beta-6) - Petunia hybrida (Petunia) :: E = L	0	0.245252	0.221073	0.212009
cso|Ctg1632.1	(M) :: Q9AVT4|Q9AVT4_PICAB 60S ribosomal protein L13E - Picea abies (Norway spruce) (Picea excelsa) :: Q7XJB4|Q7XJB4_ORYSA Ribosomal protein large subunit 13 (Os03g0576700 protein) (60S ribosomal protein L13-2, putative, expressed) (Putative 60S ribosomal protein) - Oryza sativa (japonica cultivar-group) :: E = L	0	0.400975	0.333767	0.21176
cso|Ctg5608.1	:: Q1W203|Q1W203_TOBAC NAK-type protein kinase - Nicotiana tabacum (Common tobacco) :: Q69SG8|Q69SG8_ORYSA Hypothetical protein OJ1112_E07.14 (Os09g0533600 protein) (Hypothetical protein P0515E01.33) - Oryza sativa (japonica cultivar-group) :: E = L	0	0.165815	0.38416	0.211386
csp|Ctg1468.1	(M) :: Q1T5Q2|Q1T5Q2_MEDTR Hypothetical protein - Medicago truncatula (Barrel medic) :: Q1ECH8|Q1ECH8_ARATH At1g78815 - Arabidopsis thaliana (Mouse-ear cress) :: E = L	0	0.0489336	0.326767	0.211137
cso|Ctg1135.1	(M) :: O49124|O49124_FRIAG Putative serine-glyoxylate aminotransferase - Fritillaria agrestis (Stinkbells) :: Q6V1W4|Q6V1W4_CUCME Aminotransferase 2 - Cucumis melo (Muskmelon) :: E = L	0	0.310456	0.194213	0.207018
cso|Ctg653.1	(M) :: Q9SMR7|Q9SMR7_ARATH Hypothetical protein T5J17.30 (Hypothetical protein AT4g39860) - Arabidopsis thaliana (Mouse-ear cress) :: Q8LE90|Q8LE90_ARATH Hypothetical protein - Arabidopsis thaliana (Mouse-ear cress) :: E = L	0	0.18053	0.256407	0.20389
vv|Ctg2258.1	:: Q1SE07|Q1SE07_MEDTR Armadillo-like helical (Proteasome/cyclosome, regulatory subunit) - Medicago truncatula (Barrel medic) :: O48844|O48844_ARATH 26S proteasome regulatory subunit (RPN2), putative (26S proteasome regulatory subunit) - Arabidopsis thaliana (Mouse-ear cress) :: E = L	0	0.316146	0.137504	0.201634
ws|Ctg515.1	(M) :: Q9ZQY2|Q9ZQY2_MAIZE Pyruvate dehydrogenase E1 beta subunit isoform 2 (EC 1.2.4.1) - Zea mays (Maize) :: Q6Z1G7|Q6Z1G7_ORYSA Putative pyruvate dehydrogenase E1 beta subunit isoform 1 protein (Os08g0536000 protein) - Oryza sativa (japonica cultivar-group) :: E = L	0	0.26111	0.240986	0.199248
cso|Ctg2164.1	(M) :: Q9LZK0|Q9LZK0_ARATH Hypothetical protein F26K9_80 (Hypothetical protein At3g62650; F26K9_80) - Arabidopsis thaliana (Mouse-ear cress) :: Q1RV55|Q1RV55_MEDTR Hypothetical protein (At2g47485) - Medicago truncatula (Barrel medic) :: E = L	0	0.344828	0.0993626	0.198494
vv|gi|34548060|gb|CF516292.1|CF516292	(M) :: Q3HRX6|Q3HRX6_SOLTU Hypothetical protein (40S ribosomal protein S7-like protein-like) (Ribosomal protein S7-like protein) - Solanum tuberosum (Potato) :: Q9ZNS1|RS7_AVIMR 40S ribosomal protein S7 - Avicennia marina (Grey mangrove) :: E = L	0	0.230326	0.249263	0.196985
cso|Ctg1341.1	(M) :: O65852|O65852_TOBAC Isocitrate dehydrogenase (NAD+) precursor (EC 1.1.1.41) - Nicotiana tabacum (Common tobacco) :: Q945K7|IDH5_ARATH Isocitrate dehydrogenase [NAD] catalytic subunit 5, mitochondrial precursor (EC 1.1.1.41) (Isocitric dehydrogenase 5) (NAD(+)-specific ICDH 5) (IDH-V) - Arabidopsis thaliana (Mouse-ear cress) :: E = L	0	0.473319	0.403704	0.196733
cso|Ctg6563.1	:: Q6YYC5|Q6YYC5_ORYSA Copine I-like protein (Os08g0135400 protein) - Oryza sativa (japonica cultivar-group) :: Q9SAL0|Q9SAL0_ARATH T8K14.20 protein (At1g79380/T8K14_20) - Arabidopsis thaliana (Mouse-ear cress) :: E = L	0	0.591775	0.658554	0.194717
vv|Ctg2727.1	:: Q9C8G5|Q9C8G5_ARATH Hypothetical protein T4K22.4 (Hypothetical protein At1g30360) - Arabidopsis thaliana (Mouse-ear cress) :: Q94II2|Q94II2_ARATH ERD4 protein (Fragment) - Arabidopsis thaliana (Mouse-ear cress) :: E = L	0	0.0571383	0.334454	0.194591
csp|gi|22007525|gb|BQ792559.1|BQ792559	:: Q69XJ9|Q69XJ9_ORYSA Hypothetical protein P0486H12.21 (Os06g0602600 protein) - Oryza sativa (japonica cultivar-group) :: Q6ZHU5|Q6ZHU5_ORYSA Hypothetical protein OJ1135_F06.5 - Oryza sativa (japonica cultivar-group) :: E = L	0	0.395502	0.0647449	0.193456
css|Ctg1440.1	(M) :: Q8RXV3|Q8RXV3_ARATH Hypothetical protein At4g31750 - Arabidopsis thaliana (Mouse-ear cress) :: Q8S8Z0|Q8S8Z0_MESCR Protein phosphatase 2C - Mesembryanthemum crystallinum (Common ice plant) :: E = L	0	0.204892	0.273218	0.192194
cso|Ctg581.1	(M) :: Q07511|FDH_SOLTU Formate dehydrogenase, mitochondrial precursor (EC 1.2.1.2) (NAD-dependent formate dehydrogenase) (FDH) - Solanum tuberosum (Potato) :: Q5NE18|Q5NE18_SOLLC Formate dehydrogenase (EC 1.2.1.2) - Solanum lycopersicum (Tomato) (Lycopersicon esculentum) :: E = L	0	0.366476	0.310689	0.189919
vv|Ctg5282.1_F=2.1	(LC) (M) :: Q1S2B2|Q1S2B2_MEDTR KH, type 1 - Medicago truncatula (Barrel medic) :: Q1SLC3|Q1SLC3_MEDTR KH, type 1 - Medicago truncatula (Barrel medic) :: E = L	0	0.356256	0.444137	0.189034
cso|gi|29784890|gb|CB341403.2|CB341403	:: Q2I314|Q2I314_9MAGN Ribulose-1,5-bisphophate carboxylase/oxygenase small subunit - Vitis pseudoreticulata :: Q39832|Q39832_SOYBN Ribulose-1,5-bisphosphate carboxylase small subunit precursor (Ribulose-1,5-bisphosphate carboxylase small subunit rbcS1) - Glycine max (Soybean) :: E = L	0	0.523462	0.632827	0.188528
vv|Ctg652.1	:: Q8VWY1|Q8VWY1_LOTJA Mitochondrial phosphate transporter - Lotus japonicus :: O80412|O80412_SOYBN Mitochondrial phosphate transporter - Glycine max (Soybean) :: E = L	0	0.230203	0.332278	0.172616
ws|Ctg1491.1	(M) :: Q946X8|Q946X8_PRUPE Citrate synthase (EC 4.1.3.7) - Prunus persica (Peach) :: Q6T8H1|Q6T8H1_9ROSI Mitochondrial citrate synthase - Citrus junos :: E = L	0	0.313594	0.271187	0.172231
ws|gi|51580935|gb|CV098771.1|CV098771	:: Q56V16|Q56V16_CAPBU CBRCI35 - Capsella bursa-pastoris (Shepherd's purse) :: Q9ZNZ5|Q9ZNZ5_SOYBN Peroxidase precursor (EC 1.11.1.7) (Fragment) - Glycine max (Soybean) :: E = L	0	0.378734	0.569783	0.170822
csb|Ctg657.1	(M) :: O23714|PSB2A_ARATH Proteasome subunit beta type 2-A (EC 3.4.25.1) (Proteasome subunit beta type 4) (20S proteasome beta subunit D-1) (Proteasome component GB) - Arabidopsis thaliana (Mouse-ear cress) :: Q2HIJ3|Q2HIJ3_ARATH At4g14800 (Proteasome chain protein) - Arabidopsis thaliana (Mouse-ear cress) :: E = L	0	0.0825663	0.324235	0.166458
vv|gi|34545808|gb|CF514040.1|CF514040	(M) :: Q38HT5|Q38HT5_SOLTU Hypothetical protein - Solanum tuberosum (Potato) :: P46297|RS23_FRAAN 40S ribosomal protein S23 (S12) - Fragaria ananassa (Strawberry) :: E = L	0	NaN	0.476122	0.164786
cso|Ctg8286.1	:: Q2HUS3|Q2HUS3_MEDTR Amino acid/polyamine transporter II - Medicago truncatula (Barrel medic) :: Q2HUT2|Q2HUT2_MEDTR Amino acid/polyamine transporter II - Medicago truncatula (Barrel medic) :: E = L	0	0.185867	0.242938	0.164014
cso|Ctg1334.1	(M) :: Q9LNB6|Q9LNB6_ARATH F5O11.2 (At1g12270/F5O11_1) - Arabidopsis thaliana (Mouse-ear cress) :: Q9STH1|Q9STH1_ARATH Stress-induced protein sti1-like protein - Arabidopsis thaliana (Mouse-ear cress) :: E = L	0	0.341872	0.175173	0.161565
csp|Ctg1450.1	(M) :: Q20CD0|Q20CD0_BETVU Fgenesh protein 81 - Beta vulgaris (Sugar beet) :: Q9LYC7|Q9LYC7_ARATH Hypothetical protein T20O10_40 (Hypothetical protein) - Arabidopsis thaliana (Mouse-ear cress) :: E = L	0	0.255199	0.302875	0.156914
ws|Ctg1019.1	(M) :: Q9SP38|Q9SP38_LUPLU NADH ubiquinone oxidoreductase PSST subunit - Lupinus luteus (European yellow lupin) :: Q9LKH4|Q9LKH4_LUPLU NADH-ubiquinone oxidoreductase subunit PSST - Lupinus luteus (European yellow lupin) :: E = L	0	0.298306	0.32458	0.154324
cso|Ctg2077.1	(M) :: Q1KUV7|Q1KUV7_9ROSI Hypothetical protein - Cleome spinosa :: Q38JH6|Q38JH6_SOLTU RAD23-like - Solanum tuberosum (Potato) :: E = L	0	1.84607	0.290896	0.152638
ws|Ctg587.1	(M) :: Q49RB5|Q49RB5_9ROSI Ubiquitin carrier protein - Populus tomentosa :: Q9M4R0|Q9M4R0_AVIMR Ubiquitin conjugating protein - Avicennia marina (Grey mangrove) :: E = L	0	0.336512	0.161049	0.152378
csp|Ctg890.1	:: Q9SMK5|Q9SMK5_CICAR Plasma membrane intrinsic polypeptide - Cicer arietinum (Chickpea) (Garbanzo) :: O49911|O49911_TOBAC Plasma membrane polypeptide - Nicotiana tabacum (Common tobacco) :: E = L	0	0.326882	0.341986	0.151599
css|gi|110398655|gb|EC965126.1|EC965126	(M) :: Q8W465|Q8W465_ARATH Hypothetical protein At4g31360; F8F16.180 (Hypothetical protein At4g31360) - Arabidopsis thaliana (Mouse-ear cress) :: Q9ZQ24|Q9ZQ24_ARATH Expressed protein (Hypothetical protein) (Hypothetical protein At2g24440/T28I24.17) - Arabidopsis thaliana (Mouse-ear cress) :: E = L	0	0.458487	0.345851	0.142609
vv|Ctg9303.1	:: Q8RUF8|Q8RUF8_ARATH AT5g12040/F14F18_210 - Arabidopsis thaliana (Mouse-ear cress) :: Q9LYH1|Q9LYH1_ARATH Hypothetical protein F14F18_210 - Arabidopsis thaliana (Mouse-ear cress) :: E = L	0	0.220206	0.278698	0.142087
vvfl|gi|28971736|dbj|BAC65326.	(M) :: Q84S31|Q84S31_VITVI Chitinase III - Vitis vinifera (Grape) :: P51614|CHIT3_VITVI Acidic endochitinase precursor (EC 3.2.1.14) - Vitis vinifera (Grape) :: E = L SP	0	0.270469	0.370722	0.139731
cso|Ctg2591.1	(M) :: Q1T3P8|Q1T3P8_MEDTR Alcohol dehydrogenase superfamily, zinc-containing; D-isomer specific 2-hydroxyacid dehydrogenase, NAD-binding - Medicago truncatula (Barrel medic) :: Q9CAI3|Q9CAI3_ARATH Putative cinnamyl-alcohol dehydrogenase; 49641-51171 (At1g72680) (Hypothetical protein At1g72680) (Putative alcohol dehydrogenase) (EC 1.1.1.195) - Arabidopsis thaliana (Mouse-ear cress) :: E = L	0	0.181675	0.31742	0.135404
ws|Ctg987.1	(M) :: Q9LHL2|Q9LHL2_ARATH Similarity to RNA binding protein (Hypothetical protein At3g13224) - Arabidopsis thaliana (Mouse-ear cress) :: Q6Z0P6|Q6Z0P6_ORYSA RNA recognition motif (RRM)-containing protein-like (Os08g0320100 protein) - Oryza sativa (japonica cultivar-group) :: E = L	0	0.214622	0.269632	0.134878
vv|Ctg8021.1	(M) :: Q3E6V9|Q3E6V9_ARATH Protein At3g04590 (At3g04590) - Arabidopsis thaliana (Mouse-ear cress) :: Q9SR16|Q9SR16_ARATH F7O18.6 protein (AT-hook motif nuclear localized protein 14) - Arabidopsis thaliana (Mouse-ear cress) :: E = L	0	0.299479	0.309875	0.133564
vv|Ctg1219.1	(M) :: Q94AA4|Q94AA4_ARATH AT4g26270/T25K17_80 - Arabidopsis thaliana (Mouse-ear cress) :: Q1S171|Q1S171_MEDTR Phosphofructokinase - Medicago truncatula (Barrel medic) :: E = L	0	0.0492126	0.504468	0.133432
vv|Ctg19661.1	:: Q93Z12|Q93Z12_ARATH AT4g33010/F26P21_130 - Arabidopsis thaliana (Mouse-ear cress) :: Q94B78|GCSP2_ARATH Putative glycine dehydrogenase [decarboxylating] 2, mitochondrial precursor (EC 1.4.4.2) (Glycine decarboxylase 2) (Glycine cleavage system P-protein 2) - Arabidopsis thaliana (Mouse-ear cress) :: E = L	0	0.416948	0.300299	0.129349
vv|Ctg5885.1	(M) :: Q1S4P8|Q1S4P8_MEDTR Peptidase aspartic, catalytic; UBA-like - Medicago truncatula (Barrel medic) :: Q1EBV4|Q1EBV4_ARATH At3g13235 (Hypothetical protein At3g13235) - Arabidopsis thaliana (Mouse-ear cress) :: E = L	0	0.161178	0.346758	0.128689
vv|Ctg1273.1	:: Q01LD8|Q01LD8_ORYSA OSIGBa0096P03.7 protein - Oryza sativa (Rice) :: Q0JDN5|Q0JDN5_ORYSA Os04g0390000 protein - Oryza sativa (japonica cultivar-group) :: E = L	0	0.531768	0.337197	0.120485
ws|Ctg571.1	(M) :: Q0VJB7|Q0VJB7_PLAAC Actin-depolymerizing factor - Platanus acerifolia (London plane tree) :: Q4JHK7|Q4JHK7_GOSHI Actin depolymerizing factor (Actin depolymerizing factor 8) - Gossypium hirsutum (Upland cotton) :: E = L	0	0.420833	0.328492	0.117828
vv|Ctg7285.1	(M) :: Q40211|Q40211_LOTJA RAB7A - Lotus japonicus :: Q43463|RAB7_SOYBN Ras-related protein Rab7 - Glycine max (Soybean) :: E = L	0	0.258941	0.264957	0.115699
vv|Ctg3379.1	:: Q6ZKB8|Q6ZKB8_ORYSA Putative UVB-resistance protein UVR8 (Os08g0430700 protein) - Oryza sativa (japonica cultivar-group) :: Q1KUV8|Q1KUV8_9ROSI Hypothetical protein - Cleome spinosa :: E = L	0	0.413269	0.422018	0.11023
cso|gi|110384247|gb|EC948673.1|EC948673	:: Q1SP52|Q1SP52_MEDTR AT5g42220/K5J14_2 - Medicago truncatula (Barrel medic) :: Q8L745|Q8L745_ARATH AT5g42220/K5J14_2 - Arabidopsis thaliana (Mouse-ear cress) :: E = L	0	0.137766	0.425674	0.0920721
cso|Ctg649.1	(M) :: Q8H0G7|Q8H0G7_TOBAC H2A histone - Nicotiana tabacum (Common tobacco) :: P25469|H2A1_SOLLC Histone H2A.1 (LeH2A-1) - Solanum lycopersicum (Tomato) (Lycopersicon esculentum) :: E = L	0	0.678072	0.243791	0.0854246
cso|gi|122689960|gb|EC935059.1|EC935059	:: Q93ZM6|Q93ZM6_ARATH AT5g63620/MBK5_9 - Arabidopsis thaliana (Mouse-ear cress) :: Q8LDF7|Q8LDF7_ARATH Alcohol dehydrogenase-like protein - Arabidopsis thaliana (Mouse-ear cress) :: E = L	0	0.155231	0.678342	0.054779
cso|gi|33410440|gb|CF216067.1|CF216067	(M) :: P93169|P93169_SOYBN Early light-induced protein - Glycine max (Soybean) :: Q8W540|Q8W540_9FABA Early light-induced protein-like protein (Fragment) - Retama raetam :: E = L	0	1.39292	0.550704	0.051024
vv|Ctg12391.1	(M) :: Q9T0A4|Q9T0A4_ARATH Hypothetical protein AT4g23890 (Hypothetical protein) - Arabidopsis thaliana (Mouse-ear cress) :: Q93Z46|Q93Z46_ARATH AT4g23890/T32A16_60 - Arabidopsis thaliana (Mouse-ear cress) :: E = L	0	0.352646	0.293841	0.0380147
csp|Ctg755.1	(M) :: Q40203|Q40203_LOTJA RAB1C - Lotus japonicus :: Q9SXT5|Q9SXT5_CICAR Rab-type small GTP-binding protein - Cicer arietinum (Chickpea) (Garbanzo) :: E = L	0	0.251689	0.45133	0.037312
csp|WIN046.C21_B24	(M) :: Q9SXG0|Q9SXG0_ORYSA F1F0-ATPase inhibitor protein (Os09g0568900 protein) - Oryza sativa (japonica cultivar-group) :: Q9ZUX4|UMP2_ARATH Unknown mitochondrial protein At2g27730 - Arabidopsis thaliana (Mouse-ear cress) :: E = L	0	0.111031	0.544386	0.0343565
ws|Ctg743.1	:: O49911|O49911_TOBAC Plasma membrane polypeptide - Nicotiana tabacum (Common tobacco) :: Q9M3U5|Q9M3U5_TOBAC DREPP2 protein - Nicotiana tabacum (Common tobacco) :: E = L	0	0.541911	0.577054	0.00417777
vv|Ctg455.1	:: Q9LPZ8|Q9LPZ8_ARATH T23J18.3 - Arabidopsis thaliana (Mouse-ear cress) :: Q60EJ0|Q60EJ0_ORYSA Hypothetical protein OSJNBa0017K09.8 (Os05g0501700 protein) - Oryza sativa (japonica cultivar-group) :: E = L	0	0.303927	0.484602	0
csp|Ctg3138.1	(M) :: Q6ETY0|Q6ETY0_ORYSA Putative vacuolar protein sorting; Vps29p (Os02g0265400 protein) - Oryza sativa (japonica cultivar-group) :: Q1SPY4|Q1SPY4_MEDTR Hypothetical protein - Medicago truncatula (Barrel medic) :: E = L	0	0.578118	0.404576	-0.0139168
vv|gi|34416991|gb|CF415745.1|CF415745	:: Q5UCF4|Q5UCF4_MAIZE Senescence-associated protein DH - Zea mays (Maize) :: Q67WQ6|Q67WQ6_ORYSA Putative senescence-associated protein 5 (Os06g0653100 protein) - Oryza sativa (japonica cultivar-group) :: E = L	0	0.0659858	0.852079	-0.0323887
vv|gi|110698772|gb|EE076654.1|EE076654	(M) :: Q0MX10|Q0MX10_VITVI Putative aquaporin - Vitis vinifera (Grape) :: Q9LKL9|Q9LKL9_9MAGN Putative aquaporin TIP3 - Vitis berlandieri x Vitis rupestris :: E = L	0	0.625738	0.459641	-0.0423083
csb|gi|30298946|gb|CB975740.1|CB975740	(M) :: A2Q3H4|A2Q3H4_MEDTR Histone H2A; Histone-fold - Medicago truncatula (Barrel medic) :: O65759|H2AX_CICAR Histone H2AX - Cicer arietinum (Chickpea) (Garbanzo) :: E = L	0	0.745969	0.307312	-0.0765846
vv|gi|110725424|gb|EE101913.1|EE101913	(M) :: Q850G4|Q850G4_ARAHY Putative early light induced protein (Fragment) - Arachis hypogaea (Peanut) :: Q8W540|Q8W540_9FABA Early light-induced protein-like protein (Fragment) - Retama raetam :: E = L	0	1.309	0.304745	-0.094341
Cluster 3
ws|Ctg27.1	(M) :: P33629|TBA_PRUDU Tubulin alpha chain - Prunus dulcis (Almond) (Prunus amygdalus) :: Q5ME66|Q5ME66_PSEMZ Alpha tubulin 1 - Pseudotsuga menziesii var. menziesii :: E = L	0	-0.477141	-0.385149	0.839879
vv|gi|37188382|gb|CF607731.1|CF607731	:: P27484|GRP2_NICSY Glycine-rich protein 2 - Nicotiana sylvestris (Wood tobacco) :: Q6YUR8|Q6YUR8_ORYSA Putative Glycine-rich protein 2 (Os02g0121100 protein) - Oryza sativa (japonica cultivar-group) :: E = L	0	0.0196308	-0.286304	0.687598
ws|gi|51582912|gb|CV100748.1|CV100748	:: Q8VY65|Q8VY65_ARATH Hypothetical protein At5g11450 - Arabidopsis thaliana (Mouse-ear cress) :: P82715|P82715_ARATH Thylakoid lumenal 35.8 kDa protein, chloroplast precursor - Arabidopsis thaliana (Mouse-ear cress) :: E = L	0	-0.636885	-0.37632	0.642193
vv|Ctg15141.1	:: Q0WRS4|Q0WRS4_ARATH Putative heat shock protein - Arabidopsis thaliana (Mouse-ear cress) :: Q9S7E7|Q9S7E7_ARATH Putative heat-shock protein - Arabidopsis thaliana (Mouse-ear cress) :: E = L	0	-0.192315	-0.125951	0.543298
cso|gi|122689555|gb|EC940984.1|EC940984	:: Q2VEX2|Q2VEX2_DAUCA Putative epsilon-ring carotene hydroxylase - Daucus carota subsp. sativus :: Q2MJ00|Q2MJ00_MEDTR Cytochrome P450 monooxygenase CYP97C10 - Medicago truncatula (Barrel medic) :: E = L	0	-0.89835	0.0253123	0.533663
csp|Ctg2711.1	(M) :: A2Q2I3|A2Q2I3_MEDTR Peptidase T1A, proteasome beta-subunit - Medicago truncatula (Barrel medic) :: O23710|PSB7A_ARATH Proteasome subunit beta type 7-A precursor (EC 3.4.25.1) (Proteasome subunit beta type 2) (20S proteasome beta subunit B-1) (Proteasome component FA) (Proteasome component FB) - Arabidopsis thaliana (Mouse-ear cress) :: E = L	0	-0.0714213	-0.300804	0.446574
css|Ctg241.1	(M) :: Q9LIP2|PSB5B_ARATH Proteasome subunit beta type 5-B precursor (EC 3.4.25.1) (20S proteasome beta subunit E-2) (Proteasome epsilon-2 chain) - Arabidopsis thaliana (Mouse-ear cress) :: O24361|PSB5_SPIOL Proteasome subunit beta type 5 precursor (EC 3.4.25.1) (20S proteasome subunit E) (Proteasome epsilon chain) - Spinacia oleracea (Spinach) :: E = L	0	-0.573682	-0.419276	0.439357
vv|Ctg19045.1	:: Q0WV87|Q0WV87_ARATH Putative villin 2 protein - Arabidopsis thaliana (Mouse-ear cress) :: O81644|VILI2_ARATH Villin-2 - Arabidopsis thaliana (Mouse-ear cress) :: E = L	0	-0.209395	-0.0588937	0.434882
cso|Ctg266.1	(M) :: Q0PGF2|Q0PGF2_RICCO Molecular chaperone - Ricinus communis (Castor bean) :: Q9ZWK3|Q9ZWK3_9ROSI DnaJ homolog - Salix gilgiana :: E = L	0	-0.0149368	-0.470929	0.406101
vv|gi|51051913|gb|CO819296.1|CO819296	:: Q75ZE2|Q75ZE2_TOBAC 14-3-3 d-2 protein - Nicotiana tabacum (Common tobacco) :: P48348|14338_ARATH 14-3-3-like protein GF14 kappa (General regulatory factor 8) - Arabidopsis thaliana (Mouse-ear cress) :: E = L	0	0.0731348	0.00158601	0.395831
cso|gi|34548882|gb|CF517114.1|CF517114	:: Q9M9E1|PDR12_ARATH Pleiotropic drug resistance protein 12 - Arabidopsis thaliana (Mouse-ear cress) :: Q76CU1|Q76CU1_TOBAC PDR-type ABC transporter 2 (Fragment) - Nicotiana tabacum (Common tobacco) :: E = L	0	0.124725	-0.0303245	0.392427
vv|gi|110706783|gb|EE082621.1|EE082621	(M) :: Q8W540|Q8W540_9FABA Early light-induced protein-like protein (Fragment) - Retama raetam :: P93169|P93169_SOYBN Early light-induced protein - Glycine max (Soybean) :: E = L	0	0.188528	-0.122177	0.390998
vv|Ctg2099.1	(M) :: Q2QYF8|Q2QYF8_ORYSA Cytidylyltransferase family protein, expressed (Os12g0121300 protein) - Oryza sativa (japonica cultivar-group) :: Q9ZVI9|Q9ZVI9_ARATH Putative phospholipid cytidylyltransferase - Arabidopsis thaliana (Mouse-ear cress) :: E = L	0	-0.299028	-0.0493076	0.390778
vv|Ctg944.1	(M) :: Q42884|AROC1_SOLLC Chorismate synthase 1, chloroplast precursor (EC 4.2.3.5) (5-enolpyruvylshikimate-3-phosphate phospholyase 1) - Solanum lycopersicum (Tomato) (Lycopersicon esculentum) :: Q42885|AROC2_SOLLC Chorismate synthase 2, chloroplast precursor (EC 4.2.3.5) (5-enolpyruvylshikimate-3-phosphate phospholyase 2) - Solanum lycopersicum (Tomato) (Lycopersicon esculentum) :: E = L	0	-0.0248834	0.0801119	0.389236
css|Ctg1246.1	(M) :: Q9LKK9|Q9LKK9_9ROSI 14-3-3 protein - Populus tremula x Populus alba :: Q9XEW5|Q9XEW5_9ROSI 14-3-3 protein - Populus tremula x Populus alba :: E = L	0	0.0739573	-0.125951	0.383718
ws|Ctg290.1	:: Q41695|Q41695_PHAAU Pectinacetylesterase precursor - Phaseolus aureus (Mung bean) (Vigna radiata) :: A1KXE1|A1KXE1_LACSA Pectin acetylesterase - Lactuca sativa (Garden lettuce) :: E = L	0	-0.447918	-0.136854	0.36614
cso|gi|34548131|gb|CF516363.1|CF516363	:: Q94F09|Q94F09_ARATH Hypothetical protein (At1g35620) - Arabidopsis thaliana (Mouse-ear cress) :: Q9LQG5|Q9LQG5_ARATH F15O4.20 - Arabidopsis thaliana (Mouse-ear cress) :: E = L	0	-0.359379	0.246834	0.349478
ws|Ctg910.1	(M) :: Q9M4E8|Q9M4E8_CUCSA Heat shock protein 70 - Cucumis sativus (Cucumber) :: Q03685|BIP5_TOBAC Luminal-binding protein 5 precursor (BiP 5) (78 kDa glucose-regulated protein homolog 5) (GRP 78-5) - Nicotiana tabacum (Common tobacco) :: E = L SP	0	-0.0747601	0.00863036	0.348686
vv|gi|34320603|gb|CF373357.1|CF373357	:: Q9LEJ0|ENO1_HEVBR Enolase 1 (EC 4.2.1.11) (2-phosphoglycerate dehydratase 1) (2-phospho-D-glycerate hydro-lyase 1) (Allergen Hev b 9) - Hevea brasiliensis (Para rubber tree) :: Q9LEI9|ENO2_HEVBR Enolase 2 (EC 4.2.1.11) (2-phosphoglycerate dehydratase 2) (2-phospho-D-glycerate hydro-lyase 2) (Allergen Hev b 9) - Hevea brasiliensis (Para rubber tree) :: E = L	0	0.118493	-0.144329	0.345396
vv|Ctg12245.1	:: Q9SIF2|Q9SIF2_ARATH Putative heat shock protein (At2g04030/F3C11.14) - Arabidopsis thaliana (Mouse-ear cress) :: Q3EC72|Q3EC72_ARATH Protein At2g04030 - Arabidopsis thaliana (Mouse-ear cress) :: E = L	0	0.148739	0.00834347	0.344374
cso|Ctg2217.1	:: P28643|FABG_CUPLA 3-oxoacyl-[acyl-carrier-protein] reductase, chloroplast precursor (EC 1.1.1.100) (3-ketoacyl-acyl carrier protein reductase) - Cuphea lanceolata :: Q7XMI8	0	-0.0715728	0.073546	0.34426
ws|gi|51578752|gb|CV096588.1|CV096588	:: Q39850|Q39850_SOYBN Acetyl-CoA carboxylase (Fragment) - Glycine max (Soybean) :: Q42793|Q42793_SOYBN Acetyl CoA carboxylase (EC 6.4.1.2) - Glycine max (Soybean) :: E = L	0	-0.213738	0.226755	0.343351
cso|Ctg73.1	(M) :: Q9SXX5|Q9SXX5_NICPA Plastidic aldolase - Nicotiana paniculata :: Q8LL68|Q8LL68_HEVBR Latex plastidic aldolase-like protein - Hevea brasiliensis (Para rubber tree) :: E = L	0	0.0167816	-0.739372	0.339137
vv|gi|30304542|gb|CB981336.1|CB981336	:: Q38HV4|Q38HV4_SOLTU Hypothetical protein - Solanum tuberosum (Potato) :: Q308A5|Q308A5_SOLTU Fructose-bisphosphate aldolase-like - Solanum tuberosum (Potato) :: E = L	0	-0.211899	-0.0405266	0.337426
csp|Ctg1593.1	:: A1XX45|A1XX45_9MAGN Chloroplast carbonic anhydrase - Pachysandra terminalis :: P27140|CAHC_ARATH Carbonic anhydrase, chloroplast precursor (EC 4.2.1.1) (Carbonate dehydratase) - Arabidopsis thaliana (Mouse-ear cress) :: E = L	0	0.0738203	0.110363	0.336855
vv|gi|110697203|gb|EE073986.1|EE073986	(M) :: Q4VT47|Q4VT47_VITVI RD22-like protein - Vitis vinifera (Grape) :: Q94IC5|Q94IC5_9ROSI BURP domain-containing protein (Fragment) - Bruguiera gymnorhiza :: E = L SP	0	-0.0168331	-0.0855886	0.336512
vvfl|gi|7739779|gb|AAF69010.1|AF257777_1	(M) :: Q9M4S1|Q9M4S1_VITVI H+-pyrophosphatase (EC 3.6.1.1) - Vitis vinifera (Grape) :: Q946X5|Q946X5_PRUPE Vacuolar H+-pyrophosphatase (EC 3.6.1.1) - Prunus persica (Peach) :: E = L SP	0	-0.18705	0.0710762	0.336512
cso|gi|110361723|gb|EC925217.1|EC925217	(M) :: Q8W259|Q8W259_MOMCH Phospholipid hydroperoxide glutathione peroxidase - Momordica charantia (Bitter gourd) (Balsam pear) :: Q8L5Q6|Q8L5Q6_CICAR Putative phospholipid hydroperoxide glutathione peroxidase - Cicer arietinum (Chickpea) (Garbanzo) :: E = L	0	-0.113723	0.133432	0.335712
css|Ctg628.1	(M) :: Q9M6R4|Q9M6R4_GOSHI Glutathione S-transferase - Gossypium hirsutum (Upland cotton) :: Q9S7M6|Q9S7M6_PAPSO Glutathione S-transferase 2 (EC 2.5.1.18) (Glutathione S-transferase 1) - Papaver somniferum (Opium poppy) :: E = L	0	-0.0606982	-0.0661252	0.335255
css|Ctg1483.1	(M) :: Q9FUM1|EF1G_PRUAV Elongation factor 1-gamma (EF-1-gamma) (eEF-1B gamma) - Prunus avium (Cherry) :: Q6YW46|EF1G2_ORYSA Elongation factor 1-gamma 2 (EF-1-gamma 2) (eEF-1B gamma 2) - Oryza sativa (Rice) :: E = L	0	-0.0264989	0.179256	0.333996
vv|Ctg21112.1	:: Q8LPG0|Q8LPG0_ARATH Putative G protein-coupled receptor - Arabidopsis thaliana (Mouse-ear cress) :: O04714|O04714_ARATH Putative G-protein-coupled receptor (F11A17.17 protein) - Arabidopsis thaliana (Mouse-ear cress) :: E = L	0	0.0747794	0.0719	0.332966
ws|Ctg51.1	(M) :: Q9ZPZ4|Q9ZPZ4_ARATH T31J12.3 protein (Hypothetical protein) (Hypothetical protein At1g09310) - Arabidopsis thaliana (Mouse-ear cress) :: Q9FXB0|Q9FXB0_ARATH F25P12.97 protein (At1g56580/F25P12_18) - Arabidopsis thaliana (Mouse-ear cress) :: E = L	0	-0.0921864	0.182057	0.332851
csp|Ctg2698.1	(M) :: Q9FMC5|Q9FMC5_ARATH Genomic DNA, chromosome 5, P1 clone:MUK11 (Hypothetical protein At5g04850) - Arabidopsis thaliana (Mouse-ear cress) :: Q8L964|Q8L964_ARATH Hypothetical protein - Arabidopsis thaliana (Mouse-ear cress) :: E = L	0	-0.230905	0.0684644	0.331017
vv|Ctg3301.1	(M) :: Q5EUD5|Q5EUD5_MAIZE Protein disulfide isomerase - Zea mays (Maize) :: Q67UF5|Q67UF5_ORYSA Hypothetical protein OJ1163_C07.26-2 (Os09g0451500 protein) (Hypothetical protein P0488D02.3-2) - Oryza sativa (japonica cultivar-group) :: E = L SP	0	0.0738203	-0.0182935	0.330788
css|gi|110400557|gb|EC967123.1|EC967123	:: Q5PNZ9|Q5PNZ9_ARATH At1g22780 - Arabidopsis thaliana (Mouse-ear cress) :: P34788|RS18_ARATH 40S ribosomal protein S18 - Arabidopsis thaliana (Mouse-ear cress) :: E = L	0	0.0558898	0.118758	0.323543
vv|Ctg10982.1	(M) :: Q9FHX0|Q9FHX0_ARATH Similarity to glutathione-S-transferase/glutaredoxin (Hypothetical protein At5g42150) (Hypothetical protein) - Arabidopsis thaliana (Mouse-ear cress) :: Q7XW88|Q7XW88_ORYSA OSJNBb0043H09.9 protein (Os04g0244400 protein) - Oryza sativa (japonica cultivar-group) :: E = L	0	-0.0784114	0.1145	0.322736
ws|Ctg1144.1	:: Q1STY4|Q1STY4_MEDTR HAD-superfamily hydrolase subfamily IA, variant 3; Epoxide hydrolase N-terminal domain-like phosphatase - Medicago truncatula (Barrel medic) :: Q8VZP1|Q8VZP1_ARATH Putative GS1 protein - Arabidopsis thaliana (Mouse-ear cress) :: E = L	0	-0.0765846	0.0822938	0.316957
vvfl|gi|15081596|gb|AAK81874.	(M) :: Q94B17|Q94B17_VITVI Putative beta-galactosidase BG1 - Vitis vinifera (Grape) :: Q0EDA8|Q0EDA8_PERAE Beta-D-galactosidase (EC 3.2.1.23) - Persea americana (Avocado) :: E = L SP	0	-0.321207	-0.0885001	0.316146
vv|Ctg2179.1	(M) :: Q9SH69|Q9SH69_ARATH F22C12.5 (Putative 6-phosphogluconate dehydrogenase) (At1g64190) - Arabidopsis thaliana (Mouse-ear cress) :: Q9FFR3|Q9FFR3_ARATH 6-phosphogluconate dehydrogenase (At5g41670/MBK23_20) - Arabidopsis thaliana (Mouse-ear cress) :: E = L	0	0.0939657	0.0962619	0.31313
vv|Ctg6495.1	:: Q8GY46|Q8GY46_ARATH Hypothetical protein At5g13560/MSH12_2 (At5g13560) - Arabidopsis thaliana (Mouse-ear cress) :: Q9FNB7|Q9FNB7_ARATH Gb|AAC98056.1 - Arabidopsis thaliana (Mouse-ear cress) :: E = L	0	0.100574	-0.107182	0.310573
ws|Ctg2652.1	:: Q9M4H5|Q9M4H5_VITVI Putative ripening-related protein - Vitis vinifera (Grape) :: Q1SUR0|Q1SUR0_MEDTR HAD-superfamily hydrolase subfamily IA, variant 3 - Medicago truncatula (Barrel medic) :: E = L	0	-0.464743	-0.0831412	0.308244
vv|Ctg1122.1	:: P37900|HSP7M_PEA Heat shock 70 kDa protein, mitochondrial precursor - Pisum sativum (Garden pea) :: Q01899|HSP7M_PHAVU Heat shock 70 kDa protein, mitochondrial precursor - Phaseolus vulgaris (Kidney bean) (French bean) :: E = L	0	-0.010425	-0.0599461	0.303109
vv|Ctg3815.1	:: A2Q5W7|A2Q5W7_MEDTR Phosphoglucomutase/phosphomannomutase C terminal; Thioesterase superfamily - Medicago truncatula (Barrel medic) :: Q9LK77|Q9LK77_ARATH Similarity to acyl-CoA thioesterase (Hypothetical protein At5g48370) (At5g48370) - Arabidopsis thaliana (Mouse-ear cress) :: E = L	0	0.167615	-0.0563411	0.302875
csp|WIN0410.C21_K13	:: Q6T7D1|Q6T7D1_GOSBA Fiber protein Fb19 (Fragment) - Gossypium barbadense (Sea-island cotton) (Egyptian cotton) :: Q1RSS0|Q1RSS0_MEDTR Universal stress protein (Usp) - Medicago truncatula (Barrel medic) :: E = L	0	-0.0668806	0.0426443	0.302407
csp|Ctg2048.1	(M) :: Q0PW29|Q0PW29_GOSHI GRP-like protein 2 - Gossypium hirsutum (Upland cotton) :: Q6IV07|Q6IV07_SOLLC UDP-glucose:protein transglucosylase-like protein SlUPTG1 - Solanum lycopersicum (Tomato) (Lycopersicon esculentum) :: E = L	0	-0.102063	0.146394	0.301119
ws|gi|51576591|gb|CV094427.1|CV094427	(M) :: Q8H7D1|Q8H7D1_ARATH Hypothetical protein - Arabidopsis thaliana (Mouse-ear cress) :: Q9XI36|Q9XI36_ARATH F9L1.28 protein (At1g15340) (At1g15340/F9L1_28) - Arabidopsis thaliana (Mouse-ear cress) :: E = L	0	0.0657101	0.0176369	0.299831
vv|gi|110689328|gb|EE065454.1|EE065454	:: O04983|O04983_ARATH Heteromeric acetyl-CoA carboxylase biotin carboxylase subunit (EC 6.4.1.2) (Biotin carboxylase subunit) (Acetyl-CoA carboxylase) (T26D22.8 protein) (Acetyl-CoA carboxylase, biotin carboxylase) - Arabidopsis thaliana (Mouse-ear cress) :: Q9C5F8|Q9C5F8_ARATH Putative acetyl-CoA carboxylase - Arabidopsis thaliana (Mouse-ear cress) :: E = L	0	0.141956	-0.244685	0.298541
vv|Ctg1637.1	(M) :: Q0PGG3|Q0PGG3_GOSHI Vacuolar H+-ATPase subunit C - Gossypium hirsutum (Upland cotton) :: Q9SDS7|VATC_ARATH Vacuolar ATP synthase subunit C (EC 3.6.3.14) (V-ATPase C subunit) (Vacuolar proton pump C subunit) - Arabidopsis thaliana (Mouse-ear cress) :: E = L	0	0.135535	0.108759	0.297837
cso|Ctg2980.1	(M) :: Q9FGK3|MO25N_ARATH Putative MO25-like protein At5g47540 - Arabidopsis thaliana (Mouse-ear cress) :: Q2A9T4|Q2A9T4_BRAOL MO25 protein-related - Brassica oleracea (Wild cabbage) :: E = L	0	-0.115754	-0.303828	0.297367
vv|Ctg5517.1	:: Q9LZ06|Q9LZ06_ARATH Hypothetical protein F9G14_100 (Hypothetical protein At5g02790) (Hypothetical protein not annotated) (Hypothetical protein) - Arabidopsis thaliana (Mouse-ear cress) :: Q76KW1|Q76KW1_PEA Glutathione S-transferase - Pisum sativum (Garden pea) :: E = L	0	0.0761487	0.0589399	0.293959
csp|Ctg767.1	(M) :: Q39963|PDX1_HEVBR Probable pyridoxal biosynthesis protein PDX1 (Ethylene-inducible protein HEVER) - Hevea brasiliensis (Para rubber tree) :: Q45FF1|Q45FF1_LOTJA Pyridoxine biosynthesis protein - Lotus japonicus :: E = L	0	0.228726	-0.104232	0.292664
ws|Ctg494.1	:: Q1SCJ7|Q1SCJ7_MEDTR Phospholipid/glycerol acyltransferase - Medicago truncatula (Barrel medic) :: Q9LMM0|GPAT4_ARATH Glycerol-3-phosphate acyltransferase 4 (EC 2.3.1.15) (AtGPAT4) - Arabidopsis thaliana (Mouse-ear cress) :: E = L	0	-0.0534937	0.0335111	0.290778
cso|Ctg7096.1	(M) :: Q9FMG0|Q9FMG0_ARATH 2-nitropropane dioxygenase-like protein - Arabidopsis thaliana (Mouse-ear cress) :: Q8LDF2|Q8LDF2_ARATH 2-nitropropane dioxygenase-like protein - Arabidopsis thaliana (Mouse-ear cress) :: E = L	0	0.103531	0.113167	0.287236
css|Ctg1276.1	:: Q2HVI3|Q2HVI3_MEDTR Ribosomal protein L30 - Medicago truncatula (Barrel medic) :: Q6YYR2|Q6YYR2_ORYSA Putative 60S ribosomal protein L7 (Os08g0234000 protein) - Oryza sativa (japonica cultivar-group) :: E = L	0	0.111298	0.138945	0.286763
cso|Ctg2814.1	:: Q84XR5|Q84XR5_CATRO GCPE protein - Catharanthus roseus (Rosy periwinkle) (Madagascar periwinkle) :: Q0PUV7|Q0PUV7_STERE (E)-4-hydroxy-3-methylbut-2-enyl diphosphate synthase (EC 1.17.4.3) - Stevia rebaudiana (Stevia) :: E = L	0	-0.0182935	0.19711	0.280125
css|gi|110396168|gb|EC961847.1|EC961847	(M) :: Q2V9A6|Q2V9A6_SOLTU Hypothetical protein - Solanum tuberosum (Potato) :: Q9LT32|Q9LT32_ARATH Arabidopsis thaliana genomic DNA, chromosome 3, P1 clone: MOE17 - Arabidopsis thaliana (Mouse-ear cress) :: E = L	0	0.0698396	0.093425	0.279768
csb|Ctg500.1	(M) :: Q6DBF1|Q6DBF1_ARATH At4g05000 (Hypothetical protein At4g05000) - Arabidopsis thaliana (Mouse-ear cress) :: Q9S9T7|VP281_ARATH Vacuolar protein sorting-associated protein 28 homolog 1 - Arabidopsis thaliana (Mouse-ear cress) :: E = L	0	-0.0931094	-0.266385	0.273576
vv|Ctg5274.1	(M) :: Q8RX88|Q8RX88_ARATH AT4g01320/F2N1_21 - Arabidopsis thaliana (Mouse-ear cress) :: Q94FS8|Q94FS8_ARATH CaaX processing zinc-metallo endoprotease - Arabidopsis thaliana (Mouse-ear cress) :: E = L	0	-0.00853715	0.0511633	0.273456
cso|Ctg1158.1	(M) :: Q76KW1|Q76KW1_PEA Glutathione S-transferase - Pisum sativum (Garden pea) :: Q9FQ95|Q9FQ95_SOYBN In2-1 protein - Glycine max (Soybean) :: E = L	0	-0.114972	-0.144808	0.271426
csp|Ctg936.1	(M) :: Q8W3J4|Q8W3J4_TOBAC Ras-related protein RAB8-1 - Nicotiana tabacum (Common tobacco) :: Q1SU94|Q1SU94_MEDTR Sigma-54 factor, interaction region; Ras small GTPase, Rab type - Medicago truncatula (Barrel medic) :: E = L	0	0.0130691	0.143916	0.271306
vv|WIN1143.C21_N08	:: Q5Y9B9|Q5Y9B9_GOSHI MADS9 protein - Gossypium hirsutum (Upland cotton) :: Q6UGQ9|Q6UGQ9_PETHY MADS-box protein 9 - Petunia hybrida (Petunia) :: E = L	0	-0.0738487	0.0229004	0.270589
cso|Ctg80.1_F=3.1	(LC) (M) :: Q42699|METE_CATRO 5-methyltetrahydropteroyltriglutamate--homocysteine methyltransferase (EC 2.1.1.14) (Vitamin-B12-independent methionine synthase isozyme) (Cobalamin-independent methionine synthase isozyme) - Catharanthus roseus (Rosy periwinkle) (Madagascar periwinkle) :: Q069K2|Q069K2_9SOLA Methionine synthase - Nicotiana suaveolens :: E = L	0	-0.202406	0.0344974	0.267476
ws|Ctg1173.1	:: Q7Y0S8|Q7Y0S8_SOLTU Erg-1 - Solanum tuberosum (Potato) :: Q9FE06|Q9FE06_ARATH Putative phi-1 protein (AT5g64260/MSJ1_10) - Arabidopsis thaliana (Mouse-ear cress) :: E = L	0	0.0368901	0.181039	0.266876
cso|Ctg3136.1	(M) :: Q9LPT6|Q9LPT6_ARATH F11F12.1 protein (Hypothetical protein At1g50670) (Hypothetical protein F17J6.19) - Arabidopsis thaliana (Mouse-ear cress) :: Q011Q9|Q011Q9_OSTTA Putative chromosome associated protein (ISS) - Ostreococcus tauri :: E = L	0	0.0330882	0.192194	0.265797
vv|Ctg1625.1	(M) :: O48906|O48906_MEDSA Malate dehydrogenase precursor (EC 1.1.1.37) - Medicago sativa (Alfalfa) :: Q9XQP4|Q9XQP4_TOBAC NAD-malate dehydrogenase precursor (EC 1.1.1.37) - Nicotiana tabacum (Common tobacco) :: E = L	0	0.0619835	0.0803847	0.265677
vv|Ctg2182.1	:: Q8L6J8|Q8L6J8_TOBAC Putative carbamoyl phosphate synthase small subunit - Nicotiana tabacum (Common tobacco) :: Q1SUP5|Q1SUP5_MEDTR Carbamoyl-phosphate synthase, GATase region - Medicago truncatula (Barrel medic) :: E = L	0	-0.20141	0.256407	0.264597
ws|Ctg529.1	:: Q93Y40|Q93Y40_ARATH Oxysterol-binding protein - Arabidopsis thaliana (Mouse-ear cress) :: Q9SR33|Q9SR33_ARATH Putative oxysterol-binding protein - Arabidopsis thaliana (Mouse-ear cress) :: E = L	0	0.0180643	0.0387171	0.264116
vv|gi|26260578|gb|CA811641.1|CA811641	:: A1ECK1|A1ECK1_9ROSI Putative H-type thioredoxin - Citrus cv. Shiranuhi :: Q43636|TRXH_RICCO Thioredoxin H-type (TRX-H) - Ricinus communis (Castor bean) :: E = L	0	0.00403388	0.0364681	0.263155
ws|Ctg516.1	:: Q9FUM1|EF1G_PRUAV Elongation factor 1-gamma (EF-1-gamma) (eEF-1B gamma) - Prunus avium (Cherry) :: Q6YW46|EF1G2_ORYSA Elongation factor 1-gamma 2 (EF-1-gamma 2) (eEF-1B gamma 2) - Oryza sativa (Rice) :: E = L	0	-0.0644648	0.217603	0.263155
vv|WIN1122.C21_J11	(M) :: Q8GWE1|Q8GWE1_ARATH Putative carboxyl-terminal proteinase - Arabidopsis thaliana (Mouse-ear cress) :: Q2A9A0|Q2A9A0_BRAOL Ubiquitin carboxyl-terminal hydrolase, putative - Brassica oleracea (Wild cabbage) :: E = L	0	0.00963388	0.0229004	0.262433
vvfl|gi|10732644|gb|AAG22488.1|AF195868_1	:: Q9FVE1|Q9FVE1_VITVI Pyruvate decarboxylase 1 (Fragment) - Vitis vinifera (Grape) :: Q5QJY9|Q5QJY9_DIACA Pyruvate decarboxylase - Dianthus caryophyllus (Carnation) (Clove pink) :: E = L	0	0.242572	0.0799754	0.260869
css|Ctg83.1	(M) :: Q1T416|Q1T416_MEDTR SKP1 component (SKP1-like a) - Medicago truncatula (Barrel medic) :: Q1T413|Q1T413_MEDTR SKP1 component (SKP1-like b) - Medicago truncatula (Barrel medic) :: E = L	0	0.147046	0.143524	0.25882
vv|Ctg1347.1	(M) :: Q8RWU7|Q8RWU7_ARATH Putative membrane trafficking factor (CDC48-interacting UBX-domain protein) - Arabidopsis thaliana (Mouse-ear cress) :: O81456|O81456_ARATH T27D20.10 protein (Putative membrane trafficking factor) - Arabidopsis thaliana (Mouse-ear cress) :: E = L	0	-0.000577203	0.129876	0.257856
cso|Ctg9137.1	:: Q1SWM3|Q1SWM3_MEDTR Proteinase inhibitor, propeptide - Medicago truncatula (Barrel medic) :: O49429|O49429_ARATH DAG-like protein - Arabidopsis thaliana (Mouse-ear cress) :: E = L	0	0.0550568	0.066537	0.257252
vv|gi|33409302|gb|CF214929.1|CF214929	(M) :: Q0MX14|Q0MX14_VITVI Putative aquaporin - Vitis vinifera (Grape) :: Q5PXH0|Q5PXH0_VITVI Aquaporin - Vitis vinifera (Grape) :: E = L	0	0.119024	0.0835197	0.256407
cso|Ctg8150.1	(M) :: O82768|HIS2_ARATH Histidine biosynthesis bifunctional protein hisIE, chloroplast precursor [Includes: Phosphoribosyl-AMP cyclohydrolase (EC 3.5.4.19) (PRA-CH); Phosphoribosyl-ATP pyrophosphatase (EC 3.6.1.31) (PRA-PH)] - Arabidopsis thaliana (Mouse-ear cress) :: Q5NBQ1	0	-0.00216568	0.106348	0.256165
vv|Ctg10790.1	:: Q6T5H5|Q6T5H5_9ROSI Alpha-expansin 3 - Populus tremula x Populus tremuloides :: Q8LKJ8|Q8LKJ8_GOSHI Alpha-expansin precursor - Gossypium hirsutum (Upland cotton) :: E = L	0	0.0571383	0.121944	0.253747
vv|gi|32457371|gb|CD798545.1|CD798545	:: Q94E74|Q94E74_ORYSA Putative ER6 protein (Os01g0511100 protein) - Oryza sativa (japonica cultivar-group) :: Q9C9G5|Q9C9G5_ARATH Hypothetical protein T22E19.7 (Hypothetical protein At1g68300) (At1g68300) (Hypothetical protein) - Arabidopsis thaliana (Mouse-ear cress) :: E = L	0	0.110898	0.165687	0.2529
vv|Ctg1429.1	(M) :: Q8LEY1|Q8LEY1_ARATH Putative prolyl 4-hydroxylase, alpha subunit - Arabidopsis thaliana (Mouse-ear cress) :: Q9LN20|Q9LN20_ARATH F14O10.12 protein (At1g20270) - Arabidopsis thaliana (Mouse-ear cress) :: E = L	0	-0.111227	0.0274371	0.252779
csp|Ctg4114.1	(M) :: A0T2X7|A0T2X7_VITVI Glutathione S-transferase - Vitis vinifera (Grape) :: Q948X4|Q948X4_MEDSA Glutathione S-transferase - Medicago sativa (Alfalfa) :: E = L	0	-0.226004	-0.101289	0.25181
csb|Ctg1479.1	(M) :: Q9ZTV0|Q9ZTV0_PEA 5,10-methylenetetrahydrofolate dehydrogenase-5,10-methenyltetrahydrofolate cyclohydrolase (5,10-methylenetetrahydrofolate dehydrogenase: 5,10-methenyltetrahydrofolate cyclohydrolase) (EC 1.5.1.5) - Pisum sativum (Garden pea) :: Q8LEA3|Q8LEA3_ARATH 5,10-methylenetetrahydrofolate dehydrogenase:5,10-methenyltetrahydrofolate cyclohydrolase, putative - Arabidopsis thaliana (Mo…	0	-0.07552	0.257131	0.25181
css|gi|110396271|gb|EC961952.1|EC961952	(M) :: Q9SYZ4|Q9SYZ4_ARATH Hypothetical protein AT4g34290 - Arabidopsis thaliana (Mouse-ear cress) :: Q8LDV9|Q8LDV9_ARATH Hypothetical protein - Arabidopsis thaliana (Mouse-ear cress) :: E = L	0	-0.15457	-0.0891138	0.251083
ws|gi|51581211|gb|CV099047.1|CV099047	(M) :: Q5PYQ3|Q5PYQ3_MANES Glycerophosphodiester phosphodiesterase-like protein (Fragment) - Manihot esculenta (Cassava) (Manioc) :: Q9SD81|Q9SD81_ARATH Glycerophosphodiester phosphodiesterase-like protein (At5g08030) - Arabidopsis thaliana (Mouse-ear cress) :: E = L SP	0	-0.179678	0.0157831	0.250598
vv|Ctg4453.1	(M) :: Q9MT28|THRC_SOLTU Threonine synthase, chloroplast precursor (EC 4.2.3.1) (TS) - Solanum tuberosum (Potato) :: Q1SCT4|Q1SCT4_MEDTR Pyridoxal-5-phosphate-dependent enzyme, beta subunit - Medicago truncatula (Barrel medic) :: E = L	0	0.10742	0.178874	0.250598
ws|Ctg2998.1	(M) :: Q1S6P8|Q1S6P8_MEDTR Mitochondrial ribosomal protein L5 - Medicago truncatula (Barrel medic) :: P46287|RL11_MEDSA 60S ribosomal protein L11 (L5) - Medicago sativa (Alfalfa) :: E = L	0	-0.0285576	0.20989	0.247806
ws|Ctg296.1	(M) :: A2Q2I3|A2Q2I3_MEDTR Peptidase T1A, proteasome beta-subunit - Medicago truncatula (Barrel medic) :: Q7DLS1|PSB7B_ARATH Proteasome subunit beta type 7-B precursor (EC 3.4.25.1) (Proteasome subunit beta type 2) (20S proteasome beta subunit B-2) (Proteasome component FC) - Arabidopsis thaliana (Mouse-ear cress) :: E = L	0	0.067088	0.15562	0.246469
cso|Ctg2016.1	(M) :: P28734|AATC_DAUCA Aspartate aminotransferase, cytoplasmic (EC 2.6.1.1) (Transaminase A) - Daucus carota (Carrot) :: Q0JJ47|Q0JJ47_ORYSA Os01g0760600 protein - Oryza sativa (japonica cultivar-group) :: E = L	0	0.107286	0.179384	0.245861
vv|Ctg2853.1	(M) :: Q2XV86|Q2XV86_HELAN MPBQ/MSBQ methyltransferase 2 - Helianthus annuus (Common sunflower) :: Q2XV88|Q2XV88_HELAN MPBQ/MSBQ methyltransferase 1 - Helianthus annuus (Common sunflower) :: E = L	0	0.0677764	-0.0272338	0.245617
vv|Ctg21159.1	(M) :: Q9LJH5|Q9LJH5_ARATH Glycolate oxidase - Arabidopsis thaliana (Mouse-ear cress) :: Q8LF60|Q8LF60_ARATH Glycolate oxidase, putative - Arabidopsis thaliana (Mouse-ear cress) :: E = L	0	0	-0.0904957	0.245496
cso|Ctg4903.1	(M) :: Q9LMU0|FCL2_ARATH Putative GDP-L-fucose synthase 2 (EC 1.1.1.271) (GDP-4-keto-6-deoxy-D-mannose-3, 5-epimerase-4-reductase 2) (AtGER2) - Arabidopsis thaliana (Mouse-ear cress) :: Q0DAH4|Q0DAH4_ORYSA Os06g0652400 protein - Oryza sativa (japonica cultivar-group) :: E = L	0	0.0802483	0.143263	0.242206
vv|Ctg570.1	(M) :: Q9M4E8|Q9M4E8_CUCSA Heat shock protein 70 - Cucumis sativus (Cucumber) :: Q03685|BIP5_TOBAC Luminal-binding protein 5 precursor (BiP 5) (78 kDa glucose-regulated protein homolog 5) (GRP 78-5) - Nicotiana tabacum (Common tobacco) :: E = L SP	0	-0.00911769	-0.0111518	0.240986
cso|Ctg6986.1	(M) :: Q1S160|Q1S160_MEDTR AAA ATPase; Small GTP-binding protein domain - Medicago truncatula (Barrel medic) :: Q9FFK7|Q9FFK7_ARATH Signal recognition particle receptor beta subunit-like protein (At5g05670) - Arabidopsis thaliana (Mouse-ear cress) :: E = L	0	-0.0350469	0.136979	0.240864
vv|gi|110709534|gb|EE085078.1|EE085078	(M) :: Q60CZ2|Q60CZ2_SOLDE 40S ribosomal protein S9 , putative - Solanum demissum (Wild potato) :: Q3HRY4|Q3HRY4_SOLTU Hypothetical protein - Solanum tuberosum (Potato) :: E = L	0	-0.040675	0.182184	0.24062
vv|gi|28962269|gb|CB341302.1|CB341302	:: Q8RWQ9|ALEUL_ARATH Thiol protease aleurain-like precursor (EC 3.4.22.16) - Arabidopsis thaliana (Mouse-ear cress) :: Q2V3Q7|Q2V3Q7_ARATH Protein At3g45310 - Arabidopsis thaliana (Mouse-ear cress) :: E = L	0	0.175812	0.0244615	0.238787
vv|gi|32458401|gb|CD799575.1|CD799575	(M) :: Q1S444|Q1S444_MEDTR Dimethylmenaquinone methyltransferase - Medicago truncatula (Barrel medic) :: Q8W0C5|Q8W0C5_ORYSA S-adenosylmethionine:2-demethylmenaquinone methyltransferase-like - Oryza sativa (japonica cultivar-group) :: E = L	0	0.090718	0.0221902	0.238665
csp|WIN0418.C21_A14	:: Q94KS2|Q94KS2_PHAVU TGF-beta receptor-interacting protein 1 - Phaseolus vulgaris (Kidney bean) (French bean) :: Q0WVZ3|Q0WVZ3_ARATH Eukaryotic translation initiation factor 3 delta subunit - Arabidopsis thaliana (Mouse-ear cress) :: E = L	0	0.123799	0.135535	0.232784
ws|gi|51576351|gb|CV094187.1|CV094187	:: Q9SQI8|Q9SQI8_ARATH Dihydrolipoamide S-acetyltransferase (AT3g25860/MPE11_1) - Arabidopsis thaliana (Mouse-ear cress) :: Q9C8P0|Q9C8P0_ARATH Dihydrolipoamide S-acetyltransferase, putative; 19109-21166 (At1g34430/F7P12_2) - Arabidopsis thaliana (Mouse-ear cress) :: E = L	0	-0.106094	0.0177795	0.231924
csb|Ctg2593.1	:: Q0DGS8|Q0DGS8_ORYSA Os05g0513900 protein (Fragment) - Oryza sativa (japonica cultivar-group) :: Q941B5|Q941B5_ARATH At2g14260/T1O16.15 - Arabidopsis thaliana (Mouse-ear cress) :: E = L	0	0.236829	0.0167816	0.231801
ws|Ctg3270.1	:: Q9LUG8|Q9LUG8_ARATH Similarity to endo-1 (AT3g23600/MDB19_9) (Contains similarity to endo-1,3-1,4-beta-D-glucanase) - Arabidopsis thaliana (Mouse-ear cress) :: Q2V3T4|Q2V3T4_ARATH Protein At3g23600 - Arabidopsis thaliana (Mouse-ear cress) :: E = L	0	0.3421	0.0223323	0.230572
cso|Ctg1179.1	(M) :: P50346|RLA0_SOYBN 60S acidic ribosomal protein P0 - Glycine max (Soybean) :: Q307Z8|Q307Z8_SOLTU P0 ribosomal protein-like - Solanum tuberosum (Potato) :: E = L	0	-0.119667	-0.0377101	0.230449
vv|Ctg7171.1	(M) :: Q8VZV6|Q8VZV6_ARATH Putative phospholipase - Arabidopsis thaliana (Mouse-ear cress) :: Q9LFQ7|Q9LFQ7_ARATH Lysophospholipase-like protein (Esterase/lipase/thioesterase family protein) - Arabidopsis thaliana (Mouse-ear cress) :: E = L	0	-0.088807	0.207018	0.229096
cso|Ctg953.1	(M) :: Q9XE94|Q9XE94_SOYBN Geranylgeranyl hydrogenase - Glycine max (Soybean) :: Q9ZS34|Q9ZS34_TOBAC Geranylgeranyl reductase - Nicotiana tabacum (Common tobacco) :: E = L	0	-0.0433486	0.0557509	0.228973
vv|Ctg2048.1	(M) :: Q2Z1Y8|Q2Z1Y8_PRUMU 1-acyl-sn-glycerol-3-phosphate acyltransferase - Prunus mume (Japanese flowering apricot) :: Q1SHX4|Q1SHX4_MEDTR Phospholipid/glycerol acyltransferase - Medicago truncatula (Barrel medic) :: E = L SP	0	-0.0359342	0.0769695	0.227988
ws|gi|51581434|gb|CV099270.1|CV099270	(M) :: O04016|P5CR_ACTCH Pyrroline-5-carboxylate reductase (EC 1.5.1.2) (P5CR) (P5C reductase) - Actinidia chinensis (Kiwi) (Yangtao) :: Q9AYM3|Q9AYM3_VIGUN VuP5CR protein - Vigna unguiculata (Cowpea) :: E = L	0	0.0954519	0.184471	0.227002
vv|Ctg1693.1	(M) :: Q1I0X5|Q1I0X5_CAPAN Pyruvate kinase - Capsicum annuum (Bell pepper) :: Q8L7J4|Q8L7J4_SOYBN Pyruvate kinase (EC 2.7.1.40) - Glycine max (Soybean) :: E = L	0	0.0721745	0.230449	0.226385
vv|Ctg911.1_F=-2.1	(LC) (M) :: Q9MAT3|Q9MAT3_ARATH F13M7.16 protein (Hypothetical protein At1g04850) (Hypothetical protein) (Hypothetical protein F13M7.16) - Arabidopsis thaliana (Mouse-ear cress) :: Q1SDW9|Q1SDW9_MEDTR PUG; Zinc finger, C2H2-type; UBA-like - Medicago truncatula (Barrel medic) :: E = L	0	0.183328	0.142479	0.225768
vv|Ctg9598.1	:: Q8LJT6|Q8LJT6_STRHE Asparagine synthetase (EC 6.3.5.4) - Striga hermonthica (Purple witchweed) :: Q14SM9|Q14SM9_SOYBN Asparagine synthetase, type III (EC 6.3.5.4) - Glycine max (Soybean) :: E = L	0	0.0451634	0.115965	0.223917
csp|Ctg23.1	(M) :: Q9LEJ0|ENO1_HEVBR Enolase 1 (EC 4.2.1.11) (2-phosphoglycerate dehydratase 1) (2-phospho-D-glycerate hydro-lyase 1) (Allergen Hev b 9) - Hevea brasiliensis (Para rubber tree) :: Q9LEI9|ENO2_HEVBR Enolase 2 (EC 4.2.1.11) (2-phosphoglycerate dehydratase 2) (2-phospho-D-glycerate hydro-lyase 2) (Allergen Hev b 9) - Hevea brasiliensis (Para rubber tree) :: E = L	0	0.0662615	0.195096	0.219711
csp|gi|71887971|gb|DT037026.1|DT037026	(M) :: O81983|SYS_HELAN Seryl-tRNA synthetase (EC 6.1.1.11) (Serine--tRNA ligase) (SerRS) - Helianthus annuus (Common sunflower) :: Q39230|SYS_ARATH Seryl-tRNA synthetase (EC 6.1.1.11) (Serine--tRNA ligase) (SerRS) - Arabidopsis thaliana (Mouse-ear cress) :: E = L	0	0.108625	0.114367	0.218843
vv|Ctg704.1	(M) :: Q1S6T1|Q1S6T1_MEDTR AAA ATPase, central region; 26S proteasome subunit P45 - Medicago truncatula (Barrel medic) :: Q5PNS4|Q5PNS4_ARATH At5g58290 - Arabidopsis thaliana (Mouse-ear cress) :: E = L	0	0.136848	0.070252	0.218347
cso|Ctg3548.1	(M) :: Q9ZSP8|Q9ZSP8_HEVBR Latex-abundant protein - Hevea brasiliensis (Para rubber tree) :: Q8H272|Q8H272_SOLLC Metacaspase 1 (Fragment) - Solanum lycopersicum (Tomato) (Lycopersicon esculentum) :: E = L	0	-0.135586	0.0777899	0.217479
vv|Ctg2296.1	:: O23946|O23946_GOSHI Phosphoenolpyruvate carboxylase 1 (EC 4.1.1.31) - Gossypium hirsutum (Upland cotton) :: A0N072|A0N072_CITSI Phosphoenolpyruvate carboxylase (EC 4.1.1.31) - Citrus sinensis (Sweet orange) :: E = L	0	-0.00621696	0.120086	0.217479
vv|Ctg5772.1	(M) :: O80574|O80574_ARATH Expressed protein (Hypothetical protein At2g44040) (Hypothetical protein) - Arabidopsis thaliana (Mouse-ear cress) :: Q8LB01|Q8LB01_ARATH Hypothetical protein (At3g59890) - Arabidopsis thaliana (Mouse-ear cress) :: E = L	0	0.0840642	0.125122	0.216858
cso|Ctg1400.1	(M) :: O48902|MDHP_MEDSA Malate dehydrogenase [NADP], chloroplast precursor (EC 1.1.1.82) (NADP-MDH) - Medicago sativa (Alfalfa) :: P21528	0	0.0432046	0.0713507	0.215492
vv|Ctg8835.1	:: Q9SVG4|RETOL_ARATH Reticuline oxidase-like protein precursor (EC 1.21.-.-) - Arabidopsis thaliana (Mouse-ear cress) :: Q9SVG3|Q9SVG3_ARATH Reticuline oxidase-like protein - Arabidopsis thaliana (Mouse-ear cress) :: E = L	0	0.0888201	0.175173	0.215492
vv|gi|71869321|gb|DT018376.1|DT018376	(M) :: P31674|RS15_ORYSA 40S ribosomal protein S15 - Oryza sativa (Rice) :: O65059|RS15_PICMA 40S ribosomal protein S15 - Picea mariana (Black spruce) :: E = L	0	0.169925	0.144308	0.214995
csp|Ctg531.1	(M) :: Q9FT00|Q9FT00_CICAR Cytosolic malate dehydrogenase (EC 1.1.1.37) - Cicer arietinum (Chickpea) (Garbanzo) :: Q1S0L5|Q1S0L5_MEDTR Malate dehydrogenase, active site - Medicago truncatula (Barrel medic) :: E = L	0	-0.008392	0.168642	0.214249
css|gi|110395693|gb|EC961363.1|EC961363	:: Q1T1X1|Q1T1X1_MEDTR Lipoxygenase, LH2 - Medicago truncatula (Barrel medic) :: Q1T1X3|Q1T1X3_MEDTR Lipoxygenase, LH2 - Medicago truncatula (Barrel medic) :: E = L	0	-0.239055	0.282855	0.212632
ws|Ctg2428.1	(M) :: Q41014|FENR2_PEA Ferredoxin--NADP reductase, root isozyme, chloroplast precursor (EC 1.18.1.2) (FNR) - Pisum sativum (Garden pea) :: Q9S9P8|Q9S9P8_ARATH F26G16.13 protein (At1g30510) (Ferrodoxin NADP oxidoreductase, putative) (At1g30510/F26G16_5) - Arabidopsis thaliana (Mouse-ear cress) :: E = L	0	-0.270034	0.209266	0.211635
csp|Ctg30.1	(M) :: P26518|G3PC_MAGLI Glyceraldehyde-3-phosphate dehydrogenase, cytosolic (EC 1.2.1.12) - Magnolia liliiflora :: Q9FX54|Q9FX54_ARATH Putative glyceraldehyde-3-phosphate dehydrogenase (At1g13440/F13B4_8) - Arabidopsis thaliana (Mouse-ear cress) :: E = L	0	-0.166503	-0.0683926	0.210763
vv|Ctg108.1_F=2.1	(LC) (M) :: P31542|CLPAB_SOLLC ATP-dependent Clp protease ATP-binding subunit clpA homolog CD4B, chloroplast precursor - Solanum lycopersicum (Tomato) (Lycopersicon esculentum) :: P31541|CLPAA_SOLLC ATP-dependent Clp protease ATP-binding subunit clpA homolog CD4A, chloroplast precursor - Solanum lycopersicum (Tomato) (Lycopersicon esculentum) :: E = L	0	0.0123541	0.0514416	0.210763
vv|gi|26262639|gb|CA813702.1|CA813702	:: Q39818|HS22M_SOYBN Heat shock 22 kDa protein, mitochondrial precursor - Glycine max (Soybean) :: Q9M566|Q9M566_EUPES LMW heat shock protein - Euphorbia esula (Leafy spurge) :: E = L	0	0.0308304	-0.257908	0.210638
vv|Ctg3550.1	:: Q0D9S8|Q0D9S8_ORYSA Os06g0701100 protein - Oryza sativa (japonica cultivar-group) :: P35683|IF4A_ORYSA Eukaryotic initiation factor 4A (EC 3.6.1.-) (ATP-dependent RNA helicase eIF4A) (eIF-4A) - Oryza sativa (Rice) :: E = L	0	-0.608012	-0.0793256	0.210513
ws|Ctg1206.1	(M) :: Q9M2W2|Q9M2W2_ARATH Hypothetical protein T15C9_60 (At3g55040) - Arabidopsis thaliana (Mouse-ear cress) :: Q9LZ06|Q9LZ06_ARATH Hypothetical protein F9G14_100 (Hypothetical protein At5g02790) (Hypothetical protein not annotated) (Hypothetical protein) - Arabidopsis thaliana (Mouse-ear cress) :: E = L	0	-0.0351948	0.0464211	0.208767
vv|Ctg8470.1	:: Q153F8|Q153F8_EUCGG Pectin acetylesterase (Fragment) - Eucalyptus globulus subsp. globulus (Tasmanian blue gum) :: Q153F7|Q153F7_EUCGG Pectin acetylesterase (Fragment) - Eucalyptus globulus subsp. globulus (Tasmanian blue gum) :: E = L	0	0.0309717	0.238542	0.208767
ws|gi|51578935|gb|CV096771.1|CV096771	(M) :: O81983|SYS_HELAN Seryl-tRNA synthetase (EC 6.1.1.11) (Serine--tRNA ligase) (SerRS) - Helianthus annuus (Common sunflower) :: Q39230|SYS_ARATH Seryl-tRNA synthetase (EC 6.1.1.11) (Serine--tRNA ligase) (SerRS) - Arabidopsis thaliana (Mouse-ear cress) :: E = L	0	0.0663992	0.188907	0.208642
css|Ctg281.1	:: O65731|RS5_CICAR 40S ribosomal protein S5 (Fragment) - Cicer arietinum (Chickpea) (Garbanzo) :: Q2R4A1|Q2R4A1_ORYSA 40S ribosomal protein S5, putative, expressed (Os11g0482000 protein) - Oryza sativa (japonica cultivar-group) :: E = L	0	0.0359054	0.103128	0.208517
ws|Ctg1593.1	(M) :: A1Z3W7|A1Z3W7_ROSCH EIF5A - Rosa chinensis (China rose) :: Q71F50|Q71F50_HEVBR Eukaryotic translation initiation factor 5A isoform II (Eukaryotic translation initiation factor 5A isoform I) - Hevea brasiliensis (Para rubber tree) :: E = L	0	-0.122177	0.269632	0.207643
vv|Ctg1484.1	:: Q9S7P9|SNP33_ARATH SNAP25 homologous protein SNAP33 (AtSNAP33) (Synaptosomal-associated protein SNAP25-like 1) (SNAP-25-like protein 1) (Snap25a) - Arabidopsis thaliana (Mouse-ear cress) :: Q5EEP3|Q5EEP3_ORYSA SNAP1 - Oryza sativa (japonica cultivar-group) :: E = L	0	-0.0297353	-0.114504	0.205893
csp|gi|71878815|gb|DT027870.1|DT027870	(M) :: Q9SW73|Q9SW73_CITLI NADP-isocitrate dehydrogenase - Citrus limon (Lemon) :: Q9ZWI1|Q9ZWI1_DAUCA NADP specific isocitrate dehydrogenase (EC 1.1.1.42) - Daucus carota (Carrot) :: E = L	0	0.266517	0.102053	0.205017
cso|Ctg3285.1	(M) :: Q1SU94|Q1SU94_MEDTR Sigma-54 factor, interaction region; Ras small GTPase, Rab type - Medicago truncatula (Barrel medic) :: Q8W3J3|Q8W3J3_TOBAC Ras-related protein RAB8-3 - Nicotiana tabacum (Common tobacco) :: E = L	0	0.111165	0.0706641	0.204892
cso|Ctg4214.1	:: Q41135|Q41135_RICCO Beta-ketoacyl-ACP synthase precursor - Ricinus communis (Castor bean) :: A1Z3W6|A1Z3W6_HELAN Plastid 3-keto-acyl-ACP synthase I - Helianthus annuus (Common sunflower) :: E = L	0	-0.0929555	0.128029	0.204516
vv|gi|30305445|gb|CB982239.1|CB982239	(M) :: Q6DQ93|Q6DQ93_MUSAC BTF3b-like transcription factor - Musa acuminata (Banana) :: Q70I32|Q70I32_LOTJA Transcription factor homolog BTF3-like protein - Lotus japonicus :: E = L	0	0.153546	-0.0843644	0.202512
vv|Ctg952.1	(M) :: P48496|TPIC_SPIOL Triosephosphate isomerase, chloroplast precursor (EC 5.3.1.1) (TIM) (Triose-phosphate isomerase) - Spinacia oleracea (Spinach) :: Q9M4S8|TPIC_FRAAN Triosephosphate isomerase, chloroplast precursor (EC 5.3.1.1) (TIM) (Triose-phosphate isomerase) - Fragaria ananassa (Strawberry) :: E = L	0	0.0551957	0.0540844	0.202386
csp|Ctg2497.1	:: Q9M5K5|Q9M5K5_ARATH Lipoamide dehydrogenase (AT3g16950/K14A17_7) - Arabidopsis thaliana (Mouse-ear cress) :: Q9M5K4|Q9M5K4_ARATH Lipoamide dehydrogenase (Hypothetical protein At4g16155) (AT3g16950/K14A17_7) - Arabidopsis thaliana (Mouse-ear cress) :: E = L	0	0.158078	-0.0415656	0.20063
ws|Ctg731.1	(M) :: P93486|P93486_PEA Glycine-rich RNA-binding protein PsGRBP - Pisum sativum (Garden pea) :: Q1S9V7|Q1S9V7_MEDTR RNA-binding region RNP-1 (RNA recognition motif) - Medicago truncatula (Barrel medic) :: E = L	0	-0.0304719	-0.0346036	0.199751
cso|Ctg1291.1	:: Q9LF46|Q9LF46_ARATH 2-hydroxyphytanoyl-CoA lyase-like protein - Arabidopsis thaliana (Mouse-ear cress) :: Q9FNY6|Q9FNY6_ARATH Oxalyl-CoA decarboxylase - Arabidopsis thaliana (Mouse-ear cress) :: E = L	0	0.0277203	0.193582	0.1995
vv|Ctg20131.1	:: Q9M9E1|PDR12_ARATH Pleiotropic drug resistance protein 12 - Arabidopsis thaliana (Mouse-ear cress) :: Q76CU1|Q76CU1_TOBAC PDR-type ABC transporter 2 (Fragment) - Nicotiana tabacum (Common tobacco) :: E = L	0	-0.127999	-0.00259919	0.198871
vv|Ctg4175.1	:: Q1S411|Q1S411_MEDTR Peptidyl-prolyl cis-trans isomerase, cyclophilin type - Medicago truncatula (Barrel medic) :: Q20CE0|Q20CE0_BETVU Fgenesh protein 41 - Beta vulgaris (Sugar beet) :: E = L	0	-0.00868222	0.207268	0.198746
vv|Ctg3155.1	(M) :: P34795|G6PI_ARATH Glucose-6-phosphate isomerase, cytosolic (EC 5.3.1.9) (GPI) (Phosphoglucose isomerase) (PGI) (Phosphohexose isomerase) (PHI) - Arabidopsis thaliana (Mouse-ear cress) :: Q9FXM5|G6PI_ARAGE Glucose-6-phosphate isomerase, cytosolic (EC 5.3.1.9) (GPI) (Phosphoglucose isomerase) (PGI) (Phosphohexose isomerase) (PHI) - Arabis gemmifera :: E = L	0	-0.0282633	0.0753272	0.195852
cso|gi|110364451|gb|EC924206.1|EC924206	:: O65856|O65856_TOBAC Glucose-6-phosphate dehydrogenase precursor - Nicotiana tabacum (Common tobacco) :: Q43839|G6PDC_SOLTU Glucose-6-phosphate 1-dehydrogenase, chloroplast precursor (EC 1.1.1.49) (G6PD) - Solanum tuberosum (Potato) :: E = L	0	0.00100953	0.273934	0.195348
css|gi|110401937|gb|EC968563.1|EC968563	(M) :: Q9C8D8|Q9C8D8_ARATH Hypothetical protein F15E12.10 (Hypothetical protein At1g66070) - Arabidopsis thaliana (Mouse-ear cress) :: Q8GRX2|Q8GRX2_ARATH Hypothetical protein - Arabidopsis thaliana (Mouse-ear cress) :: E = L	0	0.0514416	-0.0700575	0.195096
ws|gi|47090973|gb|CN605229.1|CN605229	(M) :: Q8LBG0|Q8LBG0_ARATH Hypothetical protein - Arabidopsis thaliana (Mouse-ear cress) :: Q0WW87|Q0WW87_ARATH Hypothetical protein At5g55940 - Arabidopsis thaliana (Mouse-ear cress) :: E = L	0	0.00230651	0.00633395	0.193835
vv|gi|34542797|gb|CF511029.1|CF511029	(M) :: Q76MF3|Q76MF3_TOBAC Calmodulin NtCaM3 (Calmodulin NtCaM12) (Calmodulin NtCaM11) (Calmodulin NtCaM8) (Calmodulin NtCaM7) (Calmodulin NtCaM6) (Calmodulin NtCaM5) (Calmodulin NtCaM4) - Nicotiana tabacum (Common tobacco) :: Q76ME6|Q76ME6_TOBAC Calmodulin NtCaM10 (Calmodulin NtCaM9) - Nicotiana tabacum (Common tobacco) :: E = L	0	-0.0894209	-0.282263	0.193709
csb|Ctg1358.1	(M) :: Q9FHY6|Q9FHY6_ARATH GAMM1 protein-like - Arabidopsis thaliana (Mouse-ear cress) :: Q94A80|Q94A80_ARATH AT5g41970/MJC20_7 - Arabidopsis thaliana (Mouse-ear cress) :: E = L	0	0.118891	0.090447	0.193709
vv|Ctg10472.1	:: O49952|O49952_SOLTU Phosphoinositide-specific phospholipase C (EC 3.1.4.11) - Solanum tuberosum (Potato) :: Q9M5Q5|Q9M5Q5_TOBAC Phospholipase C1 - Nicotiana tabacum (Common tobacco) :: E = L	0	0.0877344	-0.0292936	0.192952
csp|Ctg2097.1	:: Q1SMJ3|Q1SMJ3_MEDTR Rudiment single hybrid motif - Medicago truncatula (Barrel medic) :: Q42777|MCCA_SOYBN Methylcrotonoyl-CoA carboxylase subunit alpha, mitochondrial precursor (EC 6.4.1.4) (3-methylcrotonyl-CoA carboxylase 1) (MCCase subunit alpha) (3-methylcrotonyl-CoA:carbon dioxide ligase subunit alpha) - Glycine max (Soybean) :: E = L	0	0.323889	-0.201244	0.191689
vv|Ctg9617.1	(M) :: Q9SY73|Q9SY73_ARATH F14N23.19 (At1g10310) (Hypothetical protein At1g10310) - Arabidopsis thaliana (Mouse-ear cress) :: Q8LA87|Q8LA87_ARATH Hypothetical protein - Arabidopsis thaliana (Mouse-ear cress) :: E = L	0	-0.0632585	-0.155373	0.188907
vv|Ctg2449.1	:: Q1PSI9|Q1PSI9_VITVI L-idonate dehydrogenase - Vitis vinifera (Grape) :: Q9MAW7|Q9MAW7_9ROSA NAD-dependent sorbitol dehydrogenase (EC 1.1.1.14) - Eriobotrya japonica :: E = L	0	0.0953169	0.0680517	0.188528
cso|Ctg1561.1	(M) :: Q948P6|FRI3_SOYBN Ferritin-3, chloroplast precursor (EC 1.16.3.1) (SFerH-3) - Glycine max (Soybean) :: Q4EWB8|Q4EWB8_AVIMR Ferritin - Avicennia marina (Grey mangrove) :: E = L	0	0.137897	-0.0918788	0.188274
vv|Ctg696.1	(M) :: Q8GS72|Q8GS72_ORYSA Hypothetical protein P0524G08.101 (Os07g0640100 protein) (Hypothetical protein OJ1340_C08.134) - Oryza sativa (japonica cultivar-group) :: Q9LHI0|Q9LHI0_ARATH Arabidopsis thaliana genomic DNA, chromosome 3, P1 clone: MQC3 (Hypothetical protein F28J15.12) - Arabidopsis thaliana (Mouse-ear cress) :: E = L	0	0.059909	0.15004	0.187768
vv|gi|30295851|gb|CB972645.1|CB972645	(M) :: Q9MAW6|Q9MAW6_PANGI 60S ribosomal protein L27a - Panax ginseng (Korean ginseng) :: Q7G923|Q7G923_ARATH 60S ribosomal protein L27A; 71521-71081 - Arabidopsis thaliana (Mouse-ear cress) :: E = L	0	0.183582	0.204141	0.186501
cso|Ctg1474.1	(M) :: O23157|O23157_ARATH Hypothetical protein C7A10.60 (Hypothetical protein At4g37300) (AT4g37300/C7A10_60) - Arabidopsis thaliana (Mouse-ear cress) :: Q53WP8|Q53WP8_ORYSA Hypothetical protein OJ1576_F01.7 (Os05g0451300 protein) - Oryza sativa (japonica cultivar-group) :: E = L	0	-0.331155	0.0342158	0.185993
vv|gi|110712452|gb|EE090093.1|EE090093	(M) :: Q38HT5|Q38HT5_SOLTU Hypothetical protein - Solanum tuberosum (Potato) :: P46297|RS23_FRAAN 40S ribosomal protein S23 (S12) - Fragaria ananassa (Strawberry) :: E = L	0	0.0332292	0.257735	0.185232
cso|Ctg3384.1	(M) :: Q8LNF2|Q8LNF2_ORYSA Hypothetical protein OSJNBa0078O01.30 (Os10g0502000 protein) (Thylakoid lumenal 17.4 kDa protein, chloroplast, putative, expressed) - Oryza sativa (japonica cultivar-group) :: Q3E8C0|Q3E8C0_ARATH Protein At5g53490 - Arabidopsis thaliana (Mouse-ear cress) :: E = L	0	0	-0.168447	0.184725
vv|Ctg2160.1	(M) :: Q8H9B2|Q8H9B2_9ROSI T-complex polypeptide 1 - Bruguiera sexangula :: Q7FAT6|Q7FAT6_ORYSA OSJNBa0010H02.6 protein (Os04g0551800 protein) - Oryza sativa (japonica cultivar-group) :: E = L	0	0.0809305	0.103934	0.183201
vv|Ctg718.1	(M) :: Q9SW70|SRP_VITRI Stress-related protein - Vitis riparia (Frost grape) (Vitis vulpina) :: Q9MA63|Y3550_ARATH REF/SRPP-like protein At3g05500 - Arabidopsis thaliana (Mouse-ear cress) :: E = L	0	0.354114	0.00863036	0.180275
vv|Ctg3398.1	(M) :: Q93ZN9|Q93ZN9_ARATH AT4g33680/T16L1_170 (Aminotransferase AGD2) (Hypothetical protein At4g33680) - Arabidopsis thaliana (Mouse-ear cress) :: Q1RSX0|Q1RSX0_MEDTR Aminotransferases class-I pyridoxal-phosphate-binding site - Medicago truncatula (Barrel medic) :: E = L	0	-0.156659	-0.296545	0.178874
cso|Ctg3825.1	(M) :: Q1SCR6|Q1SCR6_MEDTR Nitrilase/cyanide hydratase and apolipoprotein N-acyltransferase - Medicago truncatula (Barrel medic) :: Q2QQ94|Q2QQ94_ORYSA Hydrolase, carbon-nitrogen family protein, expressed (Os12g0502500 protein) - Oryza sativa (japonica cultivar-group) :: E = L	0	0.03492	-0.150881	0.178619
vv|Ctg2622.1	:: Q9SHG8|Q9SHG8_ARATH Similar to SOUL Protein (At1g17100) - Arabidopsis thaliana (Mouse-ear cress) :: Q9LD82|Q9LD82_ORYSA Putative heme binding protein 2 (Os01g0210500 protein) - Oryza sativa (japonica cultivar-group) :: E = L	0	0.0799754	-0.228875	0.178492
vv|gi|30303366|gb|CB980160.1|CB980160	(M) :: Q9SMD1|Q9SMD1_SOLLC SUMO protein - Solanum lycopersicum (Tomato) (Lycopersicon esculentum) :: Q9FLP6|Q9FLP6_ARATH Ubiquitin-like protein SMT3-like (AT5g55160/MCO15_11) (Small ubiquitin-like modifier 2) - Arabidopsis thaliana (Mouse-ear cress) :: E = L	0	0.135141	-0.497771	0.177854
vv|Ctg3900.1	(M) :: Q9LFP0|Q9LFP0_ARATH Adenine phosphoribosyltransferase-like protein - Arabidopsis thaliana (Mouse-ear cress) :: Q42563|APT2_ARATH Adenine phosphoribosyltransferase 2 (EC 2.4.2.7) (APRT 2) - Arabidopsis thaliana (Mouse-ear cress) :: E = L	0	0.0176369	0.00561564	0.177089
ws|Ctg538.1	(M) :: Q27GI3|NAT6_ARATH Nucleobase-ascorbate transporter 6 (AtNAT6) - Arabidopsis thaliana (Mouse-ear cress) :: Q56R06|Q56R06_SOLLC Putative permease I - Solanum lycopersicum (Tomato) (Lycopersicon esculentum) :: E = L	0	-0.0646157	0.217479	0.176833
vv|Ctg2177.1	(M) :: Q5ECP6|Q5ECP6_PETHY E1 alpha subunit of pyruvate dehydrogenase - Petunia hybrida (Petunia) :: Q4JIY3|Q4JIY3_CITPA Pyruvate dehydrogenase (Fragment) - Citrus paradisi (Grapefruit) :: E = L	0	0.146134	0.156397	0.176706
vv|Ctg161.1_F=1.2	(LC) (M) :: Q1STD4|Q1STD4_MEDTR RNA-binding region RNP-1 (RNA recognition motif) - Medicago truncatula (Barrel medic) :: Q9M549|Q9M549_CUCSA Poly(A)-binding protein - Cucumis sativus (Cucumber) :: E = L	0	0.032242	-0.00274375	0.174406
ws|Ctg1589.1	(M) :: Q9C920|Q9C920_ARATH Putative deoxyoctulonosic acid synthetase; 116195-114393 (Putative CMP-KDO synthetase) (EC 2.7.7.38) - Arabidopsis thaliana (Mouse-ear cress) :: Q688Y2|Q688Y2_ORYSA Putative 3-deoxy-manno-octulosonate cytidylyltransferase (Os05g0561500 protein) - Oryza sativa (japonica cultivar-group) :: E = L	0	-0.0460271	0.191563	0.173383
ws|Ctg912.1	(M) :: Q9M3Z3|Q9M3Z3_CICAR Putative PTS protein - Cicer arietinum (Chickpea) (Garbanzo) :: Q69SH3|Q69SH3_ORYSA PTS protein-like (Os09g0533300 protein) - Oryza sativa (japonica cultivar-group) :: E = L SP	0	0.0494913	0.0641931	0.173127
ws|gi|51578420|gb|CV096256.1|CV096256	:: Q9C5U8|HISX_ARATH Histidinol dehydrogenase, chloroplast precursor (EC 1.1.1.23) (HDH) - Arabidopsis thaliana (Mouse-ear cress) :: P24226|HISX_BRAOC Histidinol dehydrogenase, chloroplast precursor (EC 1.1.1.23) (HDH) - Brassica oleracea var. capitata (Cabbage) :: E = L	0	0.054779	0.123931	0.171463
vv|gi|29784444|gb|CB345198.2|CB345198	(M) :: Q6T871|Q6T871_9ROSI Dicarboxylate/tricarboxylate carrier - Citrus junos :: Q8SF02|Q8SF02_TOBAC Dicarboxylate/tricarboxylate carrier - Nicotiana tabacum (Common tobacco) :: E = L	0	0.0750534	0.269871	0.171335
vv|Ctg1738.1	:: P09469|VATA_DAUCA Vacuolar ATP synthase catalytic subunit A (EC 3.6.3.14) (V-ATPase subunit A) (Vacuolar proton pump subunit alpha) (V-ATPase 69 kDa subunit) - Daucus carota (Carrot) :: Q9SM09|VATA_CITUN Vacuolar ATP synthase catalytic subunit A (EC 3.6.3.14) (V-ATPase subunit A) (Vacuolar proton pump subunit alpha) (V-ATPase 69 kDa subunit) - Citrus unshiu (Satsuma orange) :: E = L	0	0.0160683	0.0886844	0.171079
vv|Ctg2956.1	:: Q7GCH3|Q7GCH3_ORYSA 26S proteasome regulatory particle triple-A ATPase subunit6 (Os02g0205300 protein) - Oryza sativa (japonica cultivar-group) :: Q9FEB6|Q9FEB6_ORYSA 26S proteasome ATPase subunit Rpt6 - Oryza sativa (Rice) :: E = L	0	-0.0563411	0.15082	0.170822
vv|Ctg5336.1	:: O81983|SYS_HELAN Seryl-tRNA synthetase (EC 6.1.1.11) (Serine--tRNA ligase) (SerRS) - Helianthus annuus (Common sunflower) :: Q39230|SYS_ARATH Seryl-tRNA synthetase (EC 6.1.1.11) (Serine--tRNA ligase) (SerRS) - Arabidopsis thaliana (Mouse-ear cress) :: E = L	0	0.204391	0.110764	0.170438
vv|Ctg13414.1	:: Q940S9|Q940S9_ARATH AT3g57890/T10K17_100 - Arabidopsis thaliana (Mouse-ear cress) :: A2Q4U5|A2Q4U5_MEDTR Tubulin binding cofactor C - Medicago truncatula (Barrel medic) :: E = L	0	0.197362	0.198368	0.17031
cso|Ctg1987.1	(M) :: Q7FAH2|Q7FAH2_ORYSA OJ000223_09.15 protein (Os04g0486600 protein) - Oryza sativa (japonica cultivar-group) :: Q5PY03|Q5PY03_MUSAC Glyceraldehyde-3-phosphate dehydrogenase (EC 1.2.1.12) (Fragment) - Musa acuminata (Banana) :: E = L	0	0.122474	-0.075824	0.170053
cso|gi|77579124|gb|DV218390.1|DV218390	:: Q9SH87|Q9SH87_ARATH Hypothetical protein At2g38000 (At2g38000 protein) - Arabidopsis thaliana (Mouse-ear cress) :: Q5W6X4|Q5W6X4_ORYSA Hypothetical protein OSJNBa0065C11.2 (Os05g0316200 protein) - Oryza sativa (japonica cultivar-group) :: E = L	0	0.116631	0.179511	0.169797
vv|Ctg1415.1	(M) :: Q7X5X9|Q7X5X9_ORYSA OSJNBa0058G03.7 protein (Os04g0444600 protein) (OSJNBa0027P08.4 protein) - Oryza sativa (japonica cultivar-group) :: Q6XJG4|Q6XJG4_ARATH 26S proteasome subunit RPN6a - Arabidopsis thaliana (Mouse-ear cress) :: E = L	0	0.0740944	0.179638	0.169412
vv|Ctg844.1	(M) :: Q1S3A6|Q1S3A6_MEDTR Aldo/keto reductase - Medicago truncatula (Barrel medic) :: Q9SJV2|Q9SJV2_ARATH Putative NADPH-dependent mannose 6-phosphate reductase - Arabidopsis thaliana (Mouse-ear cress) :: E = L	0	0.206018	0.191689	0.169412
cso|Ctg213.1	(M) :: Q45RS3|Q45RS3_VITVI AlaT1 - Vitis vinifera (Grape) :: Q45RS4|Q45RS4_9MAGN AlaT1 - Vitis labrusca :: E = L	0	0.0430645	0.128029	0.168642
vv|Ctg136.1	(M) :: Q43116|PDI_RICCO Protein disulfide-isomerase precursor (EC 5.3.4.1) (PDI) - Ricinus communis (Castor bean) :: Q9XF61|PDI_DATGL Protein disulfide-isomerase precursor (EC 5.3.4.1) (PDI) - Datisca glomerata (Durango root) :: E = L SP	0	-0.0270868	-0.046474	0.167872
cso|Ctg5587.1	:: Q6F5D8|Q6F5D8_CAMSI Putative ammonium transporter - Camellia sinensis (Tea) :: Q9ZPJ8|AMT12_ARATH Ammonium transporter 1 member 2 (AtAMT1;2) - Arabidopsis thaliana (Mouse-ear cress) :: E = L	0	0.0371714	0.15769	0.167101
vv|gi|32457141|gb|CD798315.1|CD798315	:: Q9CA23|UFM1_ARATH Probable ubiquitin-fold modifier 1 precursor - Arabidopsis thaliana (Mouse-ear cress) :: Q0JFT6|Q0JFT6_ORYSA Os01g0962400 protein - Oryza sativa (japonica cultivar-group) :: E = L	0	-0.216753	0.0169242	0.166972
vv|Ctg2604.1	(M) :: Q8RWB6|Q8RWB6_ARATH Putative serine protease-like protein - Arabidopsis thaliana (Mouse-ear cress) :: Q0JBC2|Q0JBC2_ORYSA Os04g0542900 protein - Oryza sativa (japonica cultivar-group) :: E = L	0	-0.0312088	-0.0326838	0.166458
cso|gi|71871261|gb|DT020316.1|DT020316	:: Q9M8L4|Q9M8L4_ARATH Putative glycerol kinase; 69575-71670 (Glycerol kinase) (EC 2.7.1.30) - Arabidopsis thaliana (Mouse-ear cress) :: Q2V4B6|Q2V4B6_ARATH Protein At1g80460 - Arabidopsis thaliana (Mouse-ear cress) :: E = L	0	-0.213571	0.0247452	0.164529
vv|Ctg5830.1	(M) :: Q4U0W0|Q4U0W0_NICAL Thioredoxin H - Nicotiana alata (Winged tobacco) (Persian tobacco) :: Q6VBI6|Q6VBI6_IPOBA Thioredoxin H2 - Ipomoea batatas (Sweet potato) (Batate) :: E = L	0	-0.0679388	-0.0350469	0.162726
vv|Ctg3335.1	(M) :: A2Q466|A2Q466_MEDTR Protein kinase PKN/PRK1, effector - Medicago truncatula (Barrel medic) :: Q6ZKC2|Q6ZKC2_ORYSA Myosin-like protein (Os08g0430100 protein) - Oryza sativa (japonica cultivar-group) :: E = L	0	0.188148	-0.00317744	0.162726
vv|gi|110709586|gb|EE085186.1|EE085186	(M) :: A1YW90|A1YW90_VITVI Glutathione S-transferase - Vitis vinifera (Grape) :: Q03666|GSTX4_TOBAC Probable glutathione S-transferase (EC 2.5.1.18) (Auxin-induced protein PCNT107) - Nicotiana tabacum (Common tobacco) :: E = L SP	0	-0.174296	0.196985	0.162597
cso|Ctg916.1	(M) :: A1XX45|A1XX45_9MAGN Chloroplast carbonic anhydrase - Pachysandra terminalis :: P27141|CAHC_TOBAC Carbonic anhydrase, chloroplast precursor (EC 4.2.1.1) (Carbonate dehydratase) - Nicotiana tabacum (Common tobacco) :: E = L	0	0.0825663	0.153027	0.160533
vv|Ctg4569.1	(M) :: Q2XPV3|Q2XPV3_SOLTU Oligouridylate binding protein-like protein - Solanum tuberosum (Potato) :: Q9M427|Q9M427_NICPL Oligouridylate binding protein - Nicotiana plumbaginifolia (Leadwort-leaved tobacco) :: E = L	0	0.13014	0.135535	0.160404
css|gi|110400441|gb|EC967004.1|EC967004	(M) :: Q9SS37|Q9SS37_ARATH F14P13.14 protein (Hypothetical protein At3g10260) (Hypothetical protein) - Arabidopsis thaliana (Mouse-ear cress) :: Q3EB99|Q3EB99_ARATH Protein At3g10260 - Arabidopsis thaliana (Mouse-ear cress) :: E = L	0	0.298072	0.144308	0.159371
cso|gi|71860806|gb|DT009861.1|DT009861	(M) :: Q9C8G5|Q9C8G5_ARATH Hypothetical protein T4K22.4 (Hypothetical protein At1g30360) - Arabidopsis thaliana (Mouse-ear cress) :: Q94B69|Q94B69_ARATH Hypothetical protein T4K22.4 (Fragment) - Arabidopsis thaliana (Mouse-ear cress) :: E = L SP	0	0.228111	0.158078	0.158725
vv|Ctg12713.1	(M) :: Q8SA35|Q8SA35_ORYSA Putative H+-exporting ATPase (Os01g0659200 protein) - Oryza sativa (japonica cultivar-group) :: Q39258|VATE_ARATH Vacuolar ATP synthase subunit E (EC 3.6.3.14) (V-ATPase E subunit) (Vacuolar proton pump E subunit) - Arabidopsis thaliana (Mouse-ear cress) :: E = L	0	0.199374	0.0427844	0.158208
cso|Ctg1151.1	(M) :: Q0D568|Q0D568_ORYSA Os07g0577700 protein - Oryza sativa (japonica cultivar-group) :: Q6ZL94|SUCA_ORYSA Probable succinyl-CoA ligase [GDP-forming] subunit alpha, mitochondrial precursor (EC 6.2.1.4) (Succinyl-CoA synthetase subunit alpha) (SCS-alpha) - Oryza sativa (Rice) :: E = L	0	-0.0034666	0.242084	0.158078
css|gi|110365196|gb|EC927799.1|EC927799	:: Q2L7C4|Q2L7C4_9MAGN Hypothetical protein - Vitis pseudoreticulata :: Q84X39|Q84X39_ARATH Hypothetical protein At2g42130/T24P15.4 - Arabidopsis thaliana (Mouse-ear cress) :: E = L	0	0.0543624	-0.000865848	0.156655
ws|Ctg1331.1	(M) :: Q94K62|Q94K62_ARATH Hypothetical protein At4g19880 (Fragment) - Arabidopsis thaliana (Mouse-ear cress) :: Q8H121|Q8H121_ARATH Hypothetical protein At4g19880 - Arabidopsis thaliana (Mouse-ear cress) :: E = L	0	-0.0776499	0.0057592	0.156526
css|gi|110396691|gb|EC962385.1|EC962385	(M) :: Q9SP02|CP20A_ARATH Peptidyl-prolyl cis-trans isomerase CYP20-1 precursor (EC 5.2.1.8) (PPIase CYP20-1) (Rotamase cyclophilin-7) (Cyclophilin of 20 kDa 1) - Arabidopsis thaliana (Mouse-ear cress) :: Q5Z9H9|Q5Z9H9_ORYSA Putative cyclophilin (Os06g0708500 protein) - Oryza sativa (japonica cultivar-group) :: E = L SP	0	0.0936954	0.0154976	0.155361
css|Ctg461.1	:: Q1SZ15|Q1SZ15_MEDTR Hypothetical protein - Medicago truncatula (Barrel medic) :: O04209|O04209_ARATH Expressed protein (Hypothetical protein At2g40060) - Arabidopsis thaliana (Mouse-ear cress) :: E = L	0	0.204391	0.119423	0.154454
cso|Ctg93.1	(M) :: Q9M6B3|Q9M6B3_VITVI Malate dehydrogenase - Vitis vinifera (Grape) :: P46487|MDHM_EUCGU Malate dehydrogenase, mitochondrial precursor (EC 1.1.1.37) - Eucalyptus gunnii (Cider tree) :: E = L	0	-0.0658232	-0.10967	0.154324
cso|Ctg2058.1	(M) :: Q307Y2|Q307Y2_SOLTU Hypothetical protein - Solanum tuberosum (Potato) :: Q38M51|Q38M51_SOLTU Hypothetical protein - Solanum tuberosum (Potato) :: E = L	0	-0.398589	-0.0212186	0.154194
vv|Ctg7466.1	(M) :: Q01L43|Q01L43_ORYSA H0502B11.8 protein - Oryza sativa (Rice) :: Q0JDG5|Q0JDG5_ORYSA Os04g0405100 protein - Oryza sativa (japonica cultivar-group) :: E = L	0	0.0123541	0.0694272	0.154194
css|Ctg1434.1	:: Q6Z2N3|Q6Z2N3_ORYSA Putative Lil3 protein - Oryza sativa (japonica cultivar-group) :: Q2A9V2|Q2A9V2_BRAOL Lil3 protein, putative - Brassica oleracea (Wild cabbage) :: E = L	0	0.146394	0.052555	0.152638
cso|Ctg9907.1	(M) :: Q9MAP3|RK11_ARATH 50S ribosomal protein L11, chloroplast precursor (CL11) - Arabidopsis thaliana (Mouse-ear cress) :: P31164|RK11_SPIOL 50S ribosomal protein L11, chloroplast precursor (CL11) - Spinacia oleracea (Spinach) :: E = L	0	-0.276835	0.17645	0.151209
vv|gi|110709611|gb|EE085225.1|EE085225	(M) :: Q93ZN9|Q93ZN9_ARATH AT4g33680/T16L1_170 (Aminotransferase AGD2) (Hypothetical protein At4g33680) - Arabidopsis thaliana (Mouse-ear cress) :: Q1RSX0|Q1RSX0_MEDTR Aminotransferases class-I pyridoxal-phosphate-binding site - Medicago truncatula (Barrel medic) :: E = L	0	0.266517	0.112633	0.15082
vv|Ctg1592.1	(M) :: Q9ZUA0|Q9ZUA0_ARATH Putative ribophorin I (At2g01720) - Arabidopsis thaliana (Mouse-ear cress) :: O49868|O49868_HORVU Putative ribophorin I homologue (Fragment) - Hordeum vulgare (Barley) :: E = L SP	0	-0.132736	-0.00028853	0.15069
vv|Ctg2890.1	:: Q7Y066|Q7Y066_SESRO Plasma membrane H+-ATPase - Sesbania rostrata :: Q6V914|Q6V914_9ROSI Plasma membrane H+-ATPase (EC 3.6.1.3) - Juglans regia (English walnut) :: E = L	0	0.0439044	0.0590784	0.15069
css|Ctg1125.1	(M) :: Q93VI4|Q93VI4_ARATH Hypothetical protein At5g51120 (AT5g51120/MWD22_6) - Arabidopsis thaliana (Mouse-ear cress) :: Q8LG48|Q8LG48_ARATH Contains similarity to poly(A)-binding protein II - Arabidopsis thaliana (Mouse-ear cress) :: E = L	0	-0.0638615	0.0308304	0.149129
vv|gi|71872702|gb|DT021757.1|DT021757	(M) :: Q6YNS1|Q6YNS1_PRUAV Putative glycine-rich RNA-binding protein - Prunus avium (Cherry) :: Q1SWQ7|Q1SWQ7_MEDTR RNA-binding region RNP-1 (RNA recognition motif) - Medicago truncatula (Barrel medic) :: E = L	0	0.0972062	-0.0917251	0.146655
cso|Ctg1208.1	:: Q1SGN7|Q1SGN7_MEDTR D-isomer specific 2-hydroxyacid dehydrogenase, catalytic region - Medicago truncatula (Barrel medic) :: O04130|SERA_ARATH D-3-phosphoglycerate dehydrogenase, chloroplast precursor (EC 1.1.1.95) (3-PGDH) - Arabidopsis thaliana (Mouse-ear cress) :: E = L	0	-0.123434	0.0728604	0.145743
ws|Ctg18.1	(M) :: Q8VX73|Q8VX73_RICCO Cyclophilin (EC 5.2.1.8) - Ricinus communis (Castor bean) :: Q39613|CYPH_CATRO Peptidyl-prolyl cis-trans isomerase (EC 5.2.1.8) (PPIase) (Rotamase) (Cyclophilin) (Cyclosporin A-binding protein) - Catharanthus roseus (Rosy periwinkle) (Madagascar periwinkle) :: E = L	0	0.0557509	0.113701	0.145482
vv|Ctg15464.1	:: Q307X2|Q307X2_SOLTU Ubiquitin fusion-degradation protein-like - Solanum tuberosum (Potato) :: Q8LB95|Q8LB95_ARATH Putative ubiquitin fusion-degradation protein - Arabidopsis thaliana (Mouse-ear cress) :: E = L	0	-0.237013	-0.184752	0.143132
css|gi|110399716|gb|EC966237.1|EC966237	:: Q2QYY6|Q2QYY6_ORYSA Trans-2-enoyl-CoA reductase, mitochondrial, putative (Os12g0102100 protein) - Oryza sativa (japonica cultivar-group) :: Q0IVA4|Q0IVA4_ORYSA Os11g0102500 protein (Fragment) - Oryza sativa (japonica cultivar-group) :: E = L	0	-0.0609992	0.176578	0.142871
vv|Ctg4762.1	:: P26563|AATM_LUPAN Aspartate aminotransferase-P2, mitochondrial precursor (EC 2.6.1.1) (Transaminase A) (Fragment) - Lupinus angustifolius (Narrow-leaved blue lupin) :: Q2XTE6|Q2XTE6_SOLTU Aspartate aminotransferase-like - Solanum tuberosum (Potato) :: E = L	0	-0.0266459	0.0777899	0.142609
vv|gi|71857120|gb|DT006175.1|DT006175	(M) :: Q7XAS3|Q7XAS3_GOSHI Beta-D-glucosidase - Gossypium hirsutum (Upland cotton) :: O82151|O82151_TOBAC Beta-D-glucan exohydrolase - Nicotiana tabacum (Common tobacco) :: E = L SP	0	-0.122177	-0.126738	0.142479
vv|Ctg1102.1	:: Q68HC8|Q68HC8_SOLLC Glucose-6-phosphate isomerase - Solanum lycopersicum (Tomato) (Lycopersicon esculentum) :: Q6YXI1|Q6YXI1_ORYSA Putative glucose-6-phosphate isomerase (Os09g0465600 protein) - Oryza sativa (japonica cultivar-group) :: E = L	0	-0.0440921	0.141564	0.141564
ws|Ctg82.1	(M) :: O50002|O50002_PRUAR Cysteine protease - Prunus armeniaca (Apricot) :: Q8RWQ9|ALEUL_ARATH Thiol protease aleurain-like precursor (EC 3.4.22.16) - Arabidopsis thaliana (Mouse-ear cress) :: E = L SP	0	-0.0579923	-0.251195	0.140648
css|gi|110399056|gb|EC965543.1|EC965543	:: Q9SQI8|Q9SQI8_ARATH Dihydrolipoamide S-acetyltransferase (AT3g25860/MPE11_1) - Arabidopsis thaliana (Mouse-ear cress) :: Q9LUA6|Q9LUA6_ARATH Dihydrolipoamide S-acetyltransferase - Arabidopsis thaliana (Mouse-ear cress) :: E = L	0	0.145221	-0.0793256	0.139862
vv|gi|110720938|gb|EE097368.1|EE097368	:: Q3SAW9|Q3SAW9_GOSHI MnSOD - Gossypium hirsutum (Upland cotton) :: Q3LV68|Q3LV68_NELNU Manganese superoxide dismutase (Mitochondrial manganese superoxide dismutase) - Nelumbo nucifera (Sacred lotus) :: E = L	0	-0.12422	0.412836	0.139731
csp|Ctg2122.1	:: O22907|RH24_ARATH DEAD-box ATP-dependent RNA helicase 24 (EC 3.6.1.-) - Arabidopsis thaliana (Mouse-ear cress) :: Q10MH8|Q10MH8_ORYSA DEAD/DEAH box helicase family protein, expressed (Os03g0308500 protein) - Oryza sativa (japonica cultivar-group) :: E = L	0	0.164271	-0.0276749	0.138945
vv|Ctg2131.1	(M) :: Q6L3K1|Q6L3K1_SOLDE NmrA-like family protein - Solanum demissum (Wild potato) :: Q3HRZ0|Q3HRZ0_SOLTU Putative cinnamoyl-CoA reductase-like protein - Solanum tuberosum (Potato) :: E = L	0	0.0743684	0.244156	0.138552
ws|Ctg1051.1	:: P93619|P93619_VIGUN Ted2 protein - Vigna unguiculata (Cowpea) :: Q9FKG8|Q9FKG8_ARATH Quinone oxidoreductase - Arabidopsis thaliana (Mouse-ear cress) :: E = L	0	0.00590291	0.250355	0.138028
vv|Ctg2881.1	:: Q93X46|Q93X46_SOLLC Xaa-Pro aminopeptidase 1 - Solanum lycopersicum (Tomato) (Lycopersicon esculentum) :: Q2R330|Q2R330_ORYSA Metallopeptidase family M24 containing protein, expressed - Oryza sativa (japonica cultivar-group) :: E = L	0	0.230203	0.139208	0.137897
vv|Ctg4368.1	:: Q9SHJ6|Q9SHJ6_ARATH F12K11.14 - Arabidopsis thaliana (Mouse-ear cress) :: Q9LXR8|Q9LXR8_ARATH Hypothetical protein T20N10_190 (At3g58840) - Arabidopsis thaliana (Mouse-ear cress) :: E = L	0	0.148479	0.09815	0.137504
vv|Ctg2903.1	(M) :: Q9BBU5|Q9BBU5_SOYBN Cu/Zn-superoxide dismutase copper chaperone precursor - Glycine max (Soybean) :: Q1SBU0|Q1SBU0_MEDTR Copper/zinc superoxide dismutase, putative (Superoxide dismutase, copper/zinc binding; Heavy metal transport/detoxification protein) - Medicago truncatula (Barrel medic) :: E = L SP	0	-0.0371178	-0.185081	0.135929
cso|Ctg2860.1	:: Q8VY91|RR6_ARATH 30S ribosomal protein S6 alpha, chloroplast precursor - Arabidopsis thaliana (Mouse-ear cress) :: P82403|RR6_SPIOL 30S ribosomal protein S6 alpha, chloroplast precursor [Contains: 30S ribosomal protein S6 beta; 30S ribosomal protein S6 gamma; 30S ribosomal protein S6 delta; 30S ribosomal protein S6 epsilon] (Fragment) - Spinacia oleracea (Spinach) :: E = L	0	0.0426443	0.0973411	0.133958
vv|Ctg14602.1	:: Q9SCS3|Q9SCS3_ARATH Hypothetical protein T20E23_120 (Hypothetical protein At3g50520) - Arabidopsis thaliana (Mouse-ear cress) :: Q9FYE8|Q9FYE8_ARATH Phosphoglycerate mutase-like protein - Arabidopsis thaliana (Mouse-ear cress) :: E = L	0	-0.211398	0.201759	0.133827
vvfl|gi|1706403|sp|P52596|DHE3_VITVI	(M) :: P52596|DHE3_VITVI Glutamate dehydrogenase (EC 1.4.1.3) (GDH) - Vitis vinifera (Grape) :: Q9FES0|Q9FES0_VITVI NADH glutamate dehydrogenase (EC 1.4.1.2) - Vitis vinifera (Grape) :: E = L	0	0.236095	0.0430645	0.133564
vv|Ctg1375.1	(M) :: Q9SZ83|Y4967_ARATH Probable oxidoreductase At4g09670 (EC 1.-.-.-) - Arabidopsis thaliana (Mouse-ear cress) :: Q39684|Q39684_DAUCA AX110P - Daucus carota (Carrot) :: E = L	0	0.109026	0.102322	0.132643
ws|Ctg1026.1	:: O23144|O23144_ARATH Proton pump interactor (At4g27500/F27G19_100) - Arabidopsis thaliana (Mouse-ear cress) :: Q9SZS5|Q9SZS5_ARATH Proton pump interactor - Arabidopsis thaliana (Mouse-ear cress) :: E = L	0	0.126576	-0.0623543	0.132511
css|gi|110365476|gb|EC928529.1|EC928529	(M) :: Q9AT34|RS15A_DAUCA 40S ribosomal protein S15a - Daucus carota (Carrot) :: Q3HRZ3|Q3HRZ3_SOLTU Hypothetical protein - Solanum tuberosum (Potato) :: E = L	0	-0.00650674	0.0959919	0.132116
vv|Ctg29.1	(M) :: Q38HS6|Q38HS6_SOLTU Transaldolase-like protein - Solanum tuberosum (Potato) :: O04894|O04894_SOLTU Transaldolase (EC 2.2.1.2) - Solanum tuberosum (Potato) :: E = L	0	0.0100636	0.0720372	0.131721
ws|Ctg3196.1	(M) :: Q945P5|Q945P5_ARATH AT3g62580/T12C14_280 - Arabidopsis thaliana (Mouse-ear cress) :: Q2QNQ6|Q2QNQ6_ORYSA Expressed protein (Os12g0557400 protein) - Oryza sativa (japonica cultivar-group) :: E = L SP	0	0.246469	0.0593554	0.131326
css|Ctg595.1	(M) :: Q9AUZ3|Q9AUZ3_ORYSA Hypothetical protein OSJNBa0026O12.2 (Os10g0476000 protein) (Adaptin ear-binding coat-associated protein 2, putative, expressed) - Oryza sativa (japonica cultivar-group) :: Q7G7X0|Q7G7X0_ORYSA Hypothetical protein OSJNBb0044B19.3 - Oryza sativa (Rice) :: E = L	0	0.152638	0.145482	0.13014
vv|gi|26259233|gb|CA810296.1|CA810296	(M) :: Q1RUM4|Q1RUM4_MEDTR Ras GTPase - Medicago truncatula (Barrel medic) :: Q38JU3|Q38JU3_DAUCA ADP ribosylation factor 002 - Daucus carota (Carrot) :: E = L	0	0.118626	0.0893625	0.127765
vv|Ctg1718.1	(M) :: Q5GI04|Q5GI04_CAPAN Hypersensitive-induced reaction protein - Capsicum annuum (Bell pepper) :: Q9FM19|Q9FM19_ARATH Hypersensitive-induced response protein - Arabidopsis thaliana (Mouse-ear cress) :: E = L	0	0.210513	0.147828	0.127501
css|gi|110396198|gb|EC961879.1|EC961879	(M) :: Q1T2U5|Q1T2U5_MEDTR SOUL heme-binding protein; Bacterial regulatory factor, effector - Medicago truncatula (Barrel medic) :: Q9SH90|Q9SH90_ARATH Hypothetical protein At2g37970; T8P21.12 (Hypothetical protein At2g37970) (At2g37970 protein) - Arabidopsis thaliana (Mouse-ear cress) :: E = L	0	-0.0581425	-0.198924	0.126576
vv|gi|46919050|gb|CN548379.1|CN548379	:: Q0J5K7|Q0J5K7_ORYSA Os08g0427700 protein - Oryza sativa (japonica cultivar-group) :: Q84NJ4|H2A3_ORYSA Probable histone H2A.3 - Oryza sativa (Rice) :: E = L	0	0.324926	0.0844725	0.12618
cso|Ctg10613.1	:: Q1MSG9|Q1MSG9_NICBE ALY protein - Nicotiana benthamiana :: Q6JAC7|Q6JAC7_TOBAC Hin19 (Fragment) - Nicotiana tabacum (Common tobacco) :: E = L	0	0.0938305	0.217727	0.126048
vv|Ctg12605.1	:: Q8LAF8|Q8LAF8_ARATH Fatty acid elongase-like protein (Cer2-like) - Arabidopsis thaliana (Mouse-ear cress) :: Q9LIS1|Q9LIS1_ARATH Fatty acid elongase-like protein (At3g23840) - Arabidopsis thaliana (Mouse-ear cress) :: E = L	0	0.0526941	0.271904	0.125122
cso|Ctg4481.1	(M) :: Q94AZ5|Q94AZ5_ARATH At2g45060/T14P1.13 (Hypothetical protein) - Arabidopsis thaliana (Mouse-ear cress) :: Q7XJM4|Q7XJM4_ARATH At2g45060 protein - Arabidopsis thaliana (Mouse-ear cress) :: E = L	0	0.220578	0.185232	0.124063
vv|Ctg5754.1	:: Q9SZN1|Q9SZN1_ARATH Probable H+-transporting ATPase (AT4g38510/F20M13_70) - Arabidopsis thaliana (Mouse-ear cress) :: Q43432|VATB1_GOSHI Vacuolar ATP synthase subunit B isoform 1 (EC 3.6.3.14) (V-ATPase B subunit 1) (Vacuolar proton pump B subunit 1) - Gossypium hirsutum (Upland cotton) :: E = L	0	0.0472592	0.0107799	0.121679
vv|Ctg12627.1	(M) :: Q2L7C0|Q2L7C0_9MAGN Hypothetical protein - Vitis pseudoreticulata :: Q2PYX0|Q2PYX0_SOLTU Putative 24 kDa seed maturation protein-like protein - Solanum tuberosum (Potato) :: E = L	0	0.225398	0.132248	0.121679
vv|gi|29784800|gb|CB341237.2|CB341237	(M) :: Q39732|GCSH_FLAAN Glycine cleavage system H protein, mitochondrial precursor - Flaveria anomala (Yellowtops) :: Q42442|Q42442_FLAPR H-protein (EC 2.1.2.10) - Flaveria pringlei :: E = L	0	0.263515	0.215119	0.121281
vv|Ctg511.1	(M) :: Q9LKA4|Q9LKA4_ARATH Similarity to RNA-binding protein (Putative RNA-binding protein) - Arabidopsis thaliana (Mouse-ear cress) :: Q5ZDX8|Q5ZDX8_ORYSA Heterogeneous nuclear ribonucleoprotein A2/B1-like (Os01g0614500 protein) - Oryza sativa (japonica cultivar-group) :: E = L	0	-0.0485614	-0.0146453	0.120883
cso|gi|110375912|gb|EC940941.1|EC940941	:: Q6NQD2|Q6NQD2_ARATH At5g12240 (MRNA, complete cds, clone: RAFL22-05-F16) - Arabidopsis thaliana (Mouse-ear cress) :: Q0ZHF0|Q0ZHF0_SOLCH Hypothetical protein - Solanum chacoense (Chaco potato) :: E = L	0	0.146264	0.065848	0.120352
vv|Ctg4797.1	:: Q9FF91|Q9FF91_ARATH Arabidopsis thaliana genomic DNA, chromosome 5, P1 clone:MRO11 - Arabidopsis thaliana (Mouse-ear cress) :: Q8H149|Q8H149_ARATH Hypothetical protein At5g23890 - Arabidopsis thaliana (Mouse-ear cress) :: E = L	0	-0.0273809	-0.0723311	0.120086
ws|gi|51575287|gb|CV093123.1|CV093123	:: Q6VWJ5|Q6VWJ5_SOLLC Fructokinase 3 - Solanum lycopersicum (Tomato) (Lycopersicon esculentum) :: Q9C524|Q9C524_ARATH Fructokinase, putative; 80047-82040 (Fructokinase, putative) - Arabidopsis thaliana (Mouse-ear cress) :: E = L	0	-0.0679388	-0.0323887	0.119423
cso|gi|110381203|gb|EC946524.1|EC946524	:: O82585|O82585_SOYBN NADP-dependent isocitrate dehydrogenase - Glycine max (Soybean) :: Q9SW73|Q9SW73_CITLI NADP-isocitrate dehydrogenase - Citrus limon (Lemon) :: E = L	0	0.238298	0.251446	0.11929
ws|Ctg557.1	(M) :: Q84WG2|Q84WG2_ARATH Putative VAMP protein SEC22 - Arabidopsis thaliana (Mouse-ear cress) :: Q9SRN0|Q9SRN0_ARATH T19F11.6 protein (At3g11660) (Harpin-induced protein-like) (NDR1/HIN1-Like protein 1) - Arabidopsis thaliana (Mouse-ear cress) :: E = L SP	0	-0.243489	0.126973	0.117961
ws|gi|51577403|gb|CV095239.1|CV095239	(M) :: Q1SV83|Q1SV83_MEDTR IMP dehydrogenase/GMP reductase - Medicago truncatula (Barrel medic) :: Q6ZBK6|Q6ZBK6_ORYSA Putative stress related-like protein interactor (Os08g0519400 protein) - Oryza sativa (japonica cultivar-group) :: E = L SP	0	-0.183769	0.0360461	0.117429
ws|gi|51574803|gb|CV092639.1|CV092639	:: Q9M292|Q9M292_ARATH Hypothetical protein T22K7_10 (Hypothetical protein At3g44330) - Arabidopsis thaliana (Mouse-ear cress) :: Q6Z1Y4|Q6Z1Y4_ORYSA Hypothetical protein B1147B12.25 (Os08g0102100 protein) (Hypothetical protein P0015C07.8) - Oryza sativa (japonica cultivar-group) :: E = L	0	-0.0540927	-0.353837	0.1149
css|gi|110396610|gb|EC962302.1|EC962302	(M) :: Q6NM52|Q6NM52_ARATH At4g15770 - Arabidopsis thaliana (Mouse-ear cress) :: Q8H478|Q8H478_ORYSA Putative 60S ribosome subunit biogenesis protein (Os07g0670600 protein) - Oryza sativa (japonica cultivar-group) :: E = L	0	0.108759	0.24184	0.114767
cso|Ctg6932.1	(M) :: Q94G09|Q94G09_CUCSA TASSELSEED2-like protein - Cucumis sativus (Cucumber) :: Q94G10|Q94G10_CUCSA CTA - Cucumis sativus (Cucumber) :: E = L	0	0.153287	0.189919	0.1141
ws|Ctg261.1	(M) :: P42791|RL182_ARATH 60S ribosomal protein L18-2 - Arabidopsis thaliana (Mouse-ear cress) :: Q940B0|RL183_ARATH 60S ribosomal protein L18-3 - Arabidopsis thaliana (Mouse-ear cress) :: E = L	0	0.0451634	0.167872	0.113701
vv|Ctg2423.1	:: Q93YZ7|Q93YZ7_ARATH At2g31810/F20M17.15 - Arabidopsis thaliana (Mouse-ear cress) :: Q3E6W5|Q3E6W5_ARATH Protein At2g31810 - Arabidopsis thaliana (Mouse-ear cress) :: E = L	0	0.157432	0.121679	0.10916
css|Ctg657.1	(M) :: Q9SP02|CP20A_ARATH Peptidyl-prolyl cis-trans isomerase CYP20-1 precursor (EC 5.2.1.8) (PPIase CYP20-1) (Rotamase cyclophilin-7) (Cyclophilin of 20 kDa 1) - Arabidopsis thaliana (Mouse-ear cress) :: Q5Z9H9|Q5Z9H9_ORYSA Putative cyclophilin (Os06g0708500 protein) - Oryza sativa (japonica cultivar-group) :: E = L SP	0	-0.190833	-0.172344	0.10809
vv|Ctg4120.1	(M) :: Q8LDG5|Q8LDG5_ARATH Hypothetical protein - Arabidopsis thaliana (Mouse-ear cress) :: Q8W4Q1|Q8W4Q1_ARATH Hypothetical protein (At4g35360/F23E12_80) - Arabidopsis thaliana (Mouse-ear cress) :: E = L	0	0.479644	-0.0388953	0.10809
ws|Ctg1524.1	:: Q42918|Q42918_MANIN Acetyl-CoA C-acyltransferase (3-ketoacyl-coa thiolase b) (EC 2.3.1.16) (Fragment) - Mangifera indica (Mango) :: Q08375|Q08375_CUCSA Acetyl-CoA acyltransferase (3-ketoacyl-coa thiolase) (EC 2.3.1.16) - Cucumis sativus (Cucumber) :: E = L	0	0.00216244	0.144177	0.107018
cso|Ctg10288.1	:: Q9ZST5|Q9ZST5_RICCO PII protein (Fragment) - Ricinus communis (Castor bean) :: Q6T2D2|Q6T2D2_SOLLC PII-like protein - Solanum lycopersicum (Tomato) (Lycopersicon esculentum) :: E = L	0	-0.145765	-0.101134	0.106214
ws|gi|51579295|gb|CV097131.1|CV097131	(M) :: O82663|DHSA1_ARATH Succinate dehydrogenase [ubiquinone] flavoprotein subunit 1, mitochondrial precursor (EC 1.3.5.1) (FP) (Flavoprotein subunit 1 of complex II) - Arabidopsis thaliana (Mouse-ear cress) :: Q0D8R4	0	-0.00549265	0.213503	0.105678
csp|Ctg6.1	(M) :: Q9ZW85|Q9ZW85_ARATH 3-isopropylmalate dehydratase, small subunit - Arabidopsis thaliana (Mouse-ear cress) :: Q9LYT7|Q9LYT7_ARATH 3-isopropylmalate dehydratase-like protein (Small subunit) (Putative 3-isopropylmalate dehydratase small subunit) (Putative 3-isopropylmalate dehydratase protein small subunit) - Arabidopsis thaliana (Mouse-ear cress) :: E = L	0	0.063641	0.0176369	0.105544
vv|Ctg5260.1	:: Q8L9T0|Q8L9T0_ARATH Hypothetical protein - Arabidopsis thaliana (Mouse-ear cress) :: Q9SV71|Q9SV71_ARATH Hypothetical protein At4g12980 - Arabidopsis thaliana (Mouse-ear cress) :: E = L	0	-0.342451	0.0194884	0.10541
vv|Ctg4823.1	(M) :: Q4V3D9|Q4V3D9_ARATH At3g57030 - Arabidopsis thaliana (Mouse-ear cress) :: Q0WST9|Q0WST9_ARATH Hypothetical protein At3g57030 - Arabidopsis thaliana (Mouse-ear cress) :: E = L SP	0	-0.00303283	-0.0291463	0.104873
cso|Ctg7232.1	(M) :: Q9M060|Q9M060_ARATH Eukaryotic translation initiation factor 6 (EIF-6)-like protein (At3g55620) - Arabidopsis thaliana (Mouse-ear cress) :: Q8GVF5|Q8GVF5_ORYSA Putative eukaryotic translation initiation factor 6 (Os07g0639800 protein) - Oryza sativa (japonica cultivar-group) :: E = L	0	-0.614845	-0.244002	0.104471
vv|Ctg3908.1	:: Q1RZD3|Q1RZD3_MEDTR ATP phosphoribosyltransferase - Medicago truncatula (Barrel medic) :: Q8L9K8|Q8L9K8_ARATH ATP phosphoribosyl transferase - Arabidopsis thaliana (Mouse-ear cress) :: E = L	0	0.234011	0.16092	0.104202
css|gi|110394681|gb|EC959912.1|EC959912	:: Q9LXZ1|Q9LXZ1_ARATH Protein kinase C inhibitor-like protein (Hypothetical protein At3g56490) - Arabidopsis thaliana (Mouse-ear cress) :: Q8GUN2|Q8GUN2_ARATH Hypothetical protein At3g56490 - Arabidopsis thaliana (Mouse-ear cress) :: E = L	0	0.179129	0.0533895	0.104068
css|gi|110398626|gb|EC965095.1|EC965095	:: Q66PF2|Q66PF2_FRAAN Putative UDP-rhamnose:rhamnosyltransferase - Fragaria ananassa (Strawberry) :: Q9LSM0|Q9LSM0_ARATH Anthocyanidin-3-glucoside rhamnosyltransferase (At5g65550) - Arabidopsis thaliana (Mouse-ear cress) :: E = L	0	0.066537	0.245617	0.102994
css|gi|110403306|gb|EC964796.1|EC964796	:: Q8LA96|Q8LA96_ARATH Putative splicing regulatory protein (Putative RRM-containing protein) - Arabidopsis thaliana (Mouse-ear cress) :: Q2A977|Q2A977_BRAOL RNA recognition motif (RRM)-containing protein - Brassica oleracea (Wild cabbage) :: E = L	0	-0.0626556	-0.0831412	0.102591
cso|Ctg235.1	(M) :: Q42962|PGKY_TOBAC Phosphoglycerate kinase, cytosolic (EC 2.7.2.3) - Nicotiana tabacum (Common tobacco) :: Q1SNT1|Q1SNT1_MEDTR Phosphoglycerate kinase - Medicago truncatula (Barrel medic) :: E = L	0	-0.0436459	-0.0983511	0.102322
vv|Ctg2168.1	:: Q1T451|Q1T451_MEDTR KH, type 1 - Medicago truncatula (Barrel medic) :: Q9SZH4|Q9SZH4_ARATH Putative nucleic acid binding protein - Arabidopsis thaliana (Mouse-ear cress) :: E = L	0	0.0694272	0.0521377	0.101516
vv|gi|110716090|gb|EE090765.1|EE090765	:: Q6QPJ5|Q6QPJ5_9ROSI Methionine sulfoxide reductase A - Populus trichocarpa x Populus deltoides :: P54153|MSRA_SOLLC Peptide methionine sulfoxide reductase (EC 1.8.4.11) (Protein-methionine-S-oxide reductase) (Peptide-methionine (S)-S-oxide reductase) (Peptide Met(O) reductase) (Fruit-ripening protein E4) (Fragment) - Solanum lycopersicum (Tomato) (Lycopersicon esculentum) :: E = L	0	-0.000577203	0.130404	0.100036
vv|gi|71856378|gb|DT005433.1|DT005433	:: Q9SQI8|Q9SQI8_ARATH Dihydrolipoamide S-acetyltransferase (AT3g25860/MPE11_1) - Arabidopsis thaliana (Mouse-ear cress) :: Q9LUA6|Q9LUA6_ARATH Dihydrolipoamide S-acetyltransferase - Arabidopsis thaliana (Mouse-ear cress) :: E = L	0	-0.215915	-0.064314	0.0997664
cso|gi|71869511|gb|DT018566.1|DT018566	(M) :: Q1W1W5|Q1W1W5_NICBE BTF3 - Nicotiana benthamiana :: Q2VCI2|Q2VCI2_SOLTU Putative transcription factor BTF3-like - Solanum tuberosum (Potato) :: E = L	0	0.213129	0.120219	0.0993626
csp|Ctg1015.1	:: Q8GTQ9|Q8GTQ9_SOLLC Succinyl-CoA ligase alpha 1 subunit (EC 6.2.1.5) - Solanum lycopersicum (Tomato) (Lycopersicon esculentum) :: Q307Y1|Q307Y1_SOLTU Succinyl-CoA ligase alpha 1 subunit-like - Solanum tuberosum (Potato) :: E = L	0	0.236095	-0.00636189	0.0982848
ws|Ctg950.1	(M) :: A1KXW4|A1KXW4_HEVBR Putative 1-deoxy-D-xylulose 5-phosphate synthase - Hevea brasiliensis (Para rubber tree) :: Q6EJC9|Q6EJC9_PUELO 1-deoxy-D-xylulose 5-phosphate synthase - Pueraria lobata (Kudzu vine) :: E = L	0	0.00690831	0.218223	0.097476
vv|Ctg230.1	(M) :: P08926|RUBA_PEA RuBisCO large subunit-binding protein subunit alpha, chloroplast precursor (60 kDa chaperonin subunit alpha) (CPN-60 alpha) - Pisum sativum (Garden pea) :: Q2PEP1|Q2PEP1_TRIPR Putative rubisco subunit binding-protein alpha subunit - Trifolium pratense (Red clover) :: E = L	0	-0.0201941	-0.300271	0.0970714
ws|Ctg1410.1	:: Q9SPK5|FTHS_ARATH Formate--tetrahydrofolate ligase (EC 6.3.4.3) (Formyltetrahydrofolate synthetase) (10-formyletrahydrofolate synthetase) (FHS) (FTHFS) - Arabidopsis thaliana (Mouse-ear cress) :: Q1SCS3|Q1SCS3_MEDTR Formate-tetrahydrofolate ligase, FTHFS - Medicago truncatula (Barrel medic) :: E = L	0	0.0214797	0.0454429	0.0970714
csp|WIN011.BR_B08	:: Q9FN41|Q9FN41_ARATH Similarity to enolase-phosphatase (At5g53850) - Arabidopsis thaliana (Mouse-ear cress) :: Q3E8B9|Q3E8B9_ARATH Protein At5g53850 - Arabidopsis thaliana (Mouse-ear cress) :: E = L	0	-0.0357862	0.0600474	0.0968015
vv|Ctg1920.1_F=-2.1	(LC) (M) :: Q6ZNE1|Q6ZNE1_HUMAN CDNA FLJ16186 fis, clone BRTHA2007060, moderately similar to EUKARYOTIC TRANSLATION INITIATION FACTOR 3 SUBUNIT 10 - Homo sapiens (Human) :: Q40554|IF3A_TOBAC Eukaryotic translation initiation factor 3 subunit 10 (eIF-3 theta) (Eukaryotic translation initiation factor 3 large subunit) (eIF3a) (PNLA-35) - Nicotiana tabacum (Common tobacco) :: E = L	0	0.0265876	-0.0659743	0.0966667
ws|gi|51579280|gb|CV097116.1|CV097116	:: Q1SMQ6|Q1SMQ6_MEDTR Tudor; Staphylococcus nuclease subtype - Medicago truncatula (Barrel medic) :: Q0JRI3|Q0JRI3_PICAB TUDOR protein with multiple SNc domains - Picea abies (Norway spruce) (Picea excelsa) :: E = L	0	-0.596405	0.173895	0.0959919
cso|Ctg2794.1	:: Q6YH15|Q6YH15_VITVI 5-enolpyruvylshikimate-3-phosphate synthase (Fragment) - Vitis vinifera (Grape) :: Q1M157|Q1M157_CAMAC 5-enolpyruvylshikimate 3-phosphate synthase - Camptotheca acuminata :: E = L	0	-0.0163953	0.103934	0.0951818
vv|Ctg1189.1_F=-3.1	(LC) :: Q8S8J6|Q8S8J6_ARATH Putative myosin heavy chain - Arabidopsis thaliana (Mouse-ear cress) :: Q93ZJ6|Q93ZJ6_ARATH At2g32240/F22D22.1 (Putative myosin heavy chain) - Arabidopsis thaliana (Mouse-ear cress) :: E = L	0	-0.00969855	0.14483	0.0951818
vv|Ctg9683.1	:: Q9SS48|Q9SS48_ARATH Putative glycerol-3-phosphate dehydrogenase - Arabidopsis thaliana (Mouse-ear cress) :: Q0JEP5|Q0JEP5_ORYSA Os04g0224900 protein (Fragment) - Oryza sativa (japonica cultivar-group) :: E = L	0	0.0163537	0.183201	0.0951818
vv|Ctg4423.1	(M) :: Q9M5P2|Q9M5P2_ARATH Secretory carrier membrane protein - Arabidopsis thaliana (Mouse-ear cress) :: Q8H5X5|Q8H5X5_ORYSA Putative secretory carrier membrane protein (Os07g0564600 protein) - Oryza sativa (japonica cultivar-group) :: E = L	0	0.248413	0.27011	0.0951818
csp|Ctg461.1	(M) :: Q9FUM1|EF1G_PRUAV Elongation factor 1-gamma (EF-1-gamma) (eEF-1B gamma) - Prunus avium (Cherry) :: Q6YW46|EF1G2_ORYSA Elongation factor 1-gamma 2 (EF-1-gamma 2) (eEF-1B gamma 2) - Oryza sativa (Rice) :: E = L	0	0.0489336	-0.104077	0.0950467
csp|Ctg140.1	(M) :: Q38JI4|Q38JI4_SOLTU Triose phosphate isomerase cytosolic isoform-like - Solanum tuberosum (Potato) :: Q6T379|Q6T379_SOLCH Triose phosphate isomerase cytosolic isoform (EC 5.3.1.1) - Solanum chacoense (Chaco potato) :: E = L	0	0.0672257	0.112633	0.0950467
ws|Ctg397.1	:: O82062|O82062_SOLTU 39 kDa EF-Hand containing protein - Solanum tuberosum (Potato) :: Q9T0I9|Q9T0I9_ARATH EF-Hand containing protein-like - Arabidopsis thaliana (Mouse-ear cress) :: E = L	0	0.0766959	0.0641931	0.0942361
csp|Ctg1997.1	(M) :: Q8LFC0|IDH1_ARATH Isocitrate dehydrogenase [NAD] regulatory subunit 1, mitochondrial precursor (EC 1.1.1.41) (Isocitric dehydrogenase 1) (NAD(+)-specific ICDH 1) (IDH-I) - Arabidopsis thaliana (Mouse-ear cress) :: Q84TU3	0	0.184471	0.0464211	0.0922074
vv|gi|71873991|gb|DT023046.1|DT023046	:: Q1SGV9|Q1SGV9_MEDTR Dimeric alpha-beta barrel - Medicago truncatula (Barrel medic) :: Q0WKU8|Q0WKU8_ARATH Hypothetical protein At3g17210 - Arabidopsis thaliana (Mouse-ear cress) :: E = L	0	0.222186	0.205643	0.0915306
vv|Ctg1239.1	(M) :: Q9FNR1|Q9FNR1_ARATH Similarity to RNA binding protein (AT5g61030/maf19_30) - Arabidopsis thaliana (Mouse-ear cress) :: Q941H9|Q941H9_TOBAC RNA-binding protein precursor - Nicotiana tabacum (Common tobacco) :: E = L	0	0.0486547	0.081067	0.0911243
ws|Ctg617.1	(M) :: Q2VCI0|Q2VCI0_SOLTU Translocon-associated protein beta family protein-like - Solanum tuberosum (Potato) :: Q94BY3|Q94BY3_ARATH AT5g14030/MUA22_2 (Hypothetical protein) - Arabidopsis thaliana (Mouse-ear cress) :: E = L SP	0	-0.10967	0.0553346	0.0901759
cso|Ctg3823.1	(M) :: Q9LYG2|Q9LYG2_ARATH Hypothetical protein T22P22_70 (Hypothetical protein At5g11680) (Hypothetical protein) (Hypothetical protein At5g11680; T22P22_70) - Arabidopsis thaliana (Mouse-ear cress) :: Q69IN9|Q69IN9_ORYSA Hypothetical protein P0450E05.3-1 (Os09g0512900 protein) - Oryza sativa (japonica cultivar-group) :: E = L	0	0.0528332	0.219711	0.0900404
vv|Ctg5265.1	(M) :: Q43814|OTC_PEA Ornithine carbamoyltransferase, chloroplast precursor (EC 2.1.3.3) (OTCase) (Ornithine transcarbamylase) - Pisum sativum (Garden pea) :: O50039|OTC_ARATH Ornithine carbamoyltransferase, chloroplast precursor (EC 2.1.3.3) (OTCase) (Ornithine transcarbamylase) - Arabidopsis thaliana (Mouse-ear cress) :: E = L	0	-0.0564912	0.0203421	0.0899048
vv|Ctg20168.1	:: Q9FY99|G6PD2_ARATH Glucose-6-phosphate 1-dehydrogenase 2, chloroplast precursor (EC 1.1.1.49) (G6PD2) (G6PDH2) - Arabidopsis thaliana (Mouse-ear cress) :: Q9LL88|Q9LL88_TOBAC Plastidic glucose 6-phosphate dehydrogenase (EC 1.1.1.49) - Nicotiana tabacum (Common tobacco) :: E = L	0	-0.138442	-0.133052	0.0889556
vv|Ctg2583.1	(M) :: O82064|O82064_SOLTU Putative beta-subunit of K+ channels - Solanum tuberosum (Potato) :: O23016|O23016_ARATH T1G11.6 protein (Putative potassium channel beta subunit) (Putative K+ channel, beta subunit) - Arabidopsis thaliana (Mouse-ear cress) :: E = L	0	-0.00650674	0.0415233	0.0881415
ws|Ctg547.1	:: Q93Z16|Q93Z16_ARATH AT4g21150/F7J7_90 - Arabidopsis thaliana (Mouse-ear cress) :: Q5N7W3|Q5N7W3_ORYSA Putative ribophorin II (Os01g0911200 protein) - Oryza sativa (japonica cultivar-group) :: E = L	0	-0.191656	-0.00824688	0.0869197
ws|Ctg1385.1	(M) :: A2SXS2|A2SXS2_VITVI Urate oxidase - Vitis vinifera (Grape) :: A2SXR4|A2SXR4_TOBAC Urate oxidase - Nicotiana tabacum (Common tobacco) :: E = L	0	0.379288	0.100709	0.0862402
vv|Ctg1189.1_F=-3.2	(LC) :: Q93ZJ6|Q93ZJ6_ARATH At2g32240/F22D22.1 (Putative myosin heavy chain) - Arabidopsis thaliana (Mouse-ear cress) :: Q8S8J6|Q8S8J6_ARATH Putative myosin heavy chain - Arabidopsis thaliana (Mouse-ear cress) :: E = L	0	0.0579701	0.0753272	0.0858326
css|gi|110403178|gb|EC964463.1|EC964463	:: O80575|RISB_ARATH 6,7-dimethyl-8-ribityllumazine synthase, chloroplast precursor (EC 2.5.1.9) (DMRL synthase) (Lumazine synthase) - Arabidopsis thaliana (Mouse-ear cress) :: Q9XH13|Q9XH13_TOBAC 6,7-dimethyl-8-ribityllumazine synthase (Fragment) - Nicotiana tabacum (Common tobacco) :: E = L	0	-0.0234164	0.0701145	0.0855606
cso|Ctg4789.1	(M) :: Q84LL6|Q84LL6_BETVU Salt tolerance protein 5 - Beta vulgaris (Sugar beet) :: Q38HV0|Q38HV0_SOLTU Salt tolerance protein 5-like protein - Solanum tuberosum (Potato) :: E = L	0	0.147307	0.127765	0.0848807
vv|Ctg3803.1	(M) :: Q8H7D1|Q8H7D1_ARATH Hypothetical protein - Arabidopsis thaliana (Mouse-ear cress) :: Q9XI36|Q9XI36_ARATH F9L1.28 protein (At1g15340) (At1g15340/F9L1_28) - Arabidopsis thaliana (Mouse-ear cress) :: E = L	0	0.0233263	0.242206	0.0848807
vv|gi|71856144|gb|DT005199.1|DT005199	(M) :: Q3HVK9|Q3HVK9_SOLTU Ribosomal protein S27-like protein - Solanum tuberosum (Potato) :: Q2VCJ1|Q2VCJ1_SOLTU Ribosomal protein S27-like protein-like - Solanum tuberosum (Potato) :: E = L	0	-0.180659	-0.513543	0.0847447
vv|gi|30300011|gb|CB976805.1|CB976805	(M) :: O04287|FKB12_VICFA Peptidyl-prolyl isomerase FKBP12 (EC 5.2.1.8) (12 kDa FK506-binding protein) (12 kDa FKBP) (FKBP-12) (Immunophilin FKBP12) (Peptidyl-prolyl cis-trans isomerase) (PPIase) (Rotamase) - Vicia faba (Broad bean) :: Q6K8D4|Q6K8D4_ORYSA Putative immunophilin (Os02g0760300 protein) - Oryza sativa (japonica cultivar-group) :: E = L	0	-0.129892	-0.030914	0.0840642
vv|Ctg1958.1_F=-3.1	(LC) (M) :: Q43644|NDUS1_SOLTU NADH-ubiquinone oxidoreductase 75 kDa subunit, mitochondrial precursor (EC 1.6.5.3) (EC 1.6.99.3) (Complex I-75kD) (CI-75kD) (76 kDa mitochondrial complex I subunit) - Solanum tuberosum (Potato) :: Q8W317|Q8W317_ORYSA Putative reductase (Os03g0713400 protein) (NADH-ubiquinone oxidoreductase 75 kDa subunit, mitochondrial, putative, expressed) - Oryza sativa (japonica…	0	-0.116692	0.03492	0.0836559
csb|Ctg2347.1	:: Q8L9R8|Q8L9R8_ARATH Hypothetical protein - Arabidopsis thaliana (Mouse-ear cress) :: Q1SZ15|Q1SZ15_MEDTR Hypothetical protein - Medicago truncatula (Barrel medic) :: E = L	0	0.0900404	0.0398403	0.0835197
cso|Ctg10814.1	:: Q3L181|Q3L181_RAUSE Perakine reductase - Rauvolfia serpentina (Serpentwood) (Devilpepper) :: Q338B1|Q338B1_ORYSA Auxin-induced protein PCNT115, putative, expressed (Os10g0419100 protein) - Oryza sativa (japonica cultivar-group) :: E = L	0	0.240253	-0.120922	0.0835197
vv|Ctg1813.1	:: Q84P54|Q84P54_SOLLC Gamma-aminobutyrate transaminase subunit isozyme 1 (EC 2.6.1.19) - Solanum lycopersicum (Tomato) (Lycopersicon esculentum) :: Q84P52|Q84P52_SOLLC Gamma-aminobutyrate transaminase subunit isozyme 3 (EC 2.6.1.19) - Solanum lycopersicum (Tomato) (Lycopersicon esculentum) :: E = L	0	0.070252	0.164014	0.0832474
cso|Ctg2533.1	:: Q8LCK1|Q8LCK1_ARATH Hypothetical protein - Arabidopsis thaliana (Mouse-ear cress) :: Q9LZB0|Q9LZB0_ARATH Hypothetical protein F8F6_210 - Arabidopsis thaliana (Mouse-ear cress) :: E = L	0	0.341416	0.135272	0.0821575
vv|Ctg10981.1	:: Q1S463|Q1S463_MEDTR Eukaryotic aspartyl protease (Fragment) - Medicago truncatula (Barrel medic) :: Q9M8R6|Q9M8R6_ARATH Putative aspartyl protease - Arabidopsis thaliana (Mouse-ear cress) :: E = L	0	-0.419855	-0.142258	0.081476
vv|Ctg20865.1	:: Q1S8Q4|Q1S8Q4_MEDTR Peptidase S14, ClpP - Medicago truncatula (Barrel medic) :: Q9FN42|Q9FN42_ARATH ATP-dependent protease proteolytic subunit ClpP-like protein (At5g23140) - Arabidopsis thaliana (Mouse-ear cress) :: E = L	0	0.224781	0.018919	0.081476
vv|Ctg2577.1	(M) :: Q52ZH8|Q52ZH8_PEA FVE - Pisum sativum (Garden pea) :: Q9LKY2|Q9LKY2_MAIZE WD-repeat protein RBAP1 - Zea mays (Maize) :: E = L	0	0.278342	0.237931	0.0805212
vv|Ctg10827.1	(M) :: Q3HRV9|Q3HRV9_SOLTU Triosphosphate isomerase-like protein - Solanum tuberosum (Potato) :: P21820|TPIS_COPJA Triosephosphate isomerase, cytosolic (EC 5.3.1.1) (TIM) (Triose-phosphate isomerase) - Coptis japonica (Japanese goldthread) :: E = L	0	0.201383	0.0946415	0.0803847
cso|Ctg1630.1	(M) :: Q9SB50|Q9SB50_ARATH Clathrin coat assembly like protein - Arabidopsis thaliana (Mouse-ear cress) :: Q7XI39|Q7XI39_ORYSA Putative clathrin-adaptor medium chain apm 4 (Os07g0620300 protein) - Oryza sativa (japonica cultivar-group) :: E = L	0	0.0913952	0.081885	0.0801119
ws|Ctg724.1	(M) :: Q10QU7|Q10QU7_ORYSA Eukaryotic translation initiation factor 3 subunit 11 family protein, expressed - Oryza sativa (japonica cultivar-group) :: Q0DUJ9|Q0DUJ9_ORYSA Os03g0182700 protein (Fragment) - Oryza sativa (japonica cultivar-group) :: E = L	0	-0.103302	-0.019609	0.0794293
ws|Ctg2778.1	:: Q9FT92|Y5843_ARATH Protein At5g08430 - Arabidopsis thaliana (Mouse-ear cress) :: Q5N7H4|Q5N7H4_ORYSA Zinc finger (CCCH-type) protein-like (Os01g0884500 protein) - Oryza sativa (japonica cultivar-group) :: E = L	0	0.095587	0.00288247	0.0787465
vv|Ctg2849.1	(M) :: Q9M6B3|Q9M6B3_VITVI Malate dehydrogenase - Vitis vinifera (Grape) :: P17783|MDHM_CITLA Malate dehydrogenase, mitochondrial precursor (EC 1.1.1.37) - Citrullus lanatus (Watermelon) (Citrullus vulgaris) :: E = L	0	0.182947	0.13829	0.0787465
vv|Ctg4515.1	:: Q8GUG2|Q8GUG2_ARATH Hypothetical protein (At1g50200) - Arabidopsis thaliana (Mouse-ear cress) :: P36428|SYA_ARATH Alanyl-tRNA synthetase, mitochondrial precursor (EC 6.1.1.7) (Alanine--tRNA ligase) (AlaRS) - Arabidopsis thaliana (Mouse-ear cress) :: E = L	0	0.163499	0.115566	0.0787465
vv|WIN105.C21_C15	(M) :: Q6Y1D2|Q6Y1D2_9ASTR 60S acidic ribosomal protein P3 (Fragment) - Lactuca saligna :: Q6Y1D1|Q6Y1D1_9ASTR 60S acidic ribosomal protein P3 (Fragment) - Lactuca saligna :: E = L	0	0.220949	0.115433	0.0784732
vv|Ctg5587.1	:: Q8W4R0|Q8W4R0_ARATH AT5g17530/K10A8_10 - Arabidopsis thaliana (Mouse-ear cress) :: Q9LF71|Q9LF71_ARATH Phosphoglucomutase-like protein - Arabidopsis thaliana (Mouse-ear cress) :: E = L	0	0.0371714	-0.0851293	0.0780633
css|Ctg891.1	(M) :: O49313|O49313_ARATH Expressed protein (Hypothetical protein At2g33220) (Hypothetical protein) - Arabidopsis thaliana (Mouse-ear cress) :: Q8RWA7|Q8RWA7_ARATH Hypothetical protein At1g04630 - Arabidopsis thaliana (Mouse-ear cress) :: E = L	0	0.162597	0.234133	0.0771063
cso|Ctg760.1	(M) :: Q3HVL5|Q3HVL5_SOLTU NADPH quinone oxidoreductase-like protein - Solanum tuberosum (Potato) :: Q2KKB7|Q2KKB7_THLCA Putative quinone oxidoreductase - Thlaspi caerulescens (Alpine penny-cress) (Thlaspi calaminare) :: E = L	0	0.151079	0.0450235	0.0766959
vv|Ctg1824.1	(M) :: Q75I90|Q75I90_ORYSA Eukaryotic peptide chain release factor subunit 1-3 (ERF1-3) (Os03g0702800 protein) (Eukaryotic peptide chain release factor subunit 1-2, putative, expressed) (Putative peptide chain release factor subunit 1 protein) - Oryza sativa (japonica cultivar-group) :: Q6ZIQ1|Q6ZIQ1_ORYSA Putative eukaryotic peptide chain release factor subunit 1-3 (ERF1-3) (Os07g0587400 protein…	0	0.0918014	0.178109	0.0766959
cso|Ctg1602.1	(M) :: Q8W3J4|Q8W3J4_TOBAC Ras-related protein RAB8-1 - Nicotiana tabacum (Common tobacco) :: Q1SU94|Q1SU94_MEDTR Sigma-54 factor, interaction region; Ras small GTPase, Rab type - Medicago truncatula (Barrel medic) :: E = L	0	0.187134	-0.261535	0.0764222
vv|Ctg2889.1	:: Q9STE8|TC753_ARATH Protein TOC75-3, chloroplast precursor (75 kDa translocon at the outer-envelope-membrane of chloroplasts 3) (AtTOC75-III) - Arabidopsis thaliana (Mouse-ear cress) :: Q43715|TOC75_PEA Protein TOC75, chloroplast precursor (75 kDa translocon at the outer-envelope-membrane of chloroplasts) (Import intermediate associated protein of 75 kDa) (75 kDa chloroplast outer envelope prot…	0	-0.0909566	0.0938305	0.0760118
csp|Ctg1959.1	(M) :: Q3HVP7|Q3HVP7_SOLTU Hypothetical protein (Putative elongation factor 1B alpha-subunit0like) - Solanum tuberosum (Potato) :: Q3HVL1|Q3HVL1_SOLTU Elongation factor-like protein - Solanum tuberosum (Potato) :: E = L	0	-0.021365	-0.0723311	0.0750534
ws|Ctg1473.1	(M) :: Q8LA96|Q8LA96_ARATH Putative splicing regulatory protein (Putative RRM-containing protein) - Arabidopsis thaliana (Mouse-ear cress) :: Q2A977|Q2A977_BRAOL RNA recognition motif (RRM)-containing protein - Brassica oleracea (Wild cabbage) :: E = L	0	-0.0260581	0.18574	0.0750534
vv|Ctg2710.1	:: Q65XW4|Q65XW4_ORYSA Putative 3-beta hydroxysteroid dehydrogenase/isomerase (Os05g0110300 protein) - Oryza sativa (japonica cultivar-group) :: Q94HJ5|Q94HJ5_ORYSA Putative 3-beta hydroxysteroid dehydrogenase/isomerase protein - Oryza sativa (Rice) :: E = L	0	-0.0420111	-0.139872	0.0746424
vv|Ctg4841.1	:: Q93Y12|Q93Y12_ARATH Alpha glucosidase-like protein (At3g23640) (Hypothetical protein) - Arabidopsis thaliana (Mouse-ear cress) :: Q9LUG2|Q9LUG2_ARATH Alpha glucosidase-like protein - Arabidopsis thaliana (Mouse-ear cress) :: E = L	0	-0.279809	-0.415422	0.073546
vv|gi|56408607|gb|CX016859.1|CX016859	:: Q9FX54|Q9FX54_ARATH Putative glyceraldehyde-3-phosphate dehydrogenase (At1g13440/F13B4_8) - Arabidopsis thaliana (Mouse-ear cress) :: Q9XG67|Q9XG67_TOBAC Glyceraldehyde-3-phosphate dehydrogenase (EC 1.2.1.12) - Nicotiana tabacum (Common tobacco) :: E = L	0	0.0992279	0.0164963	0.0720372
css|gi|110396217|gb|EC961898.1|EC961898	:: Q9SU27|Q9SU27_ARATH Hypothetical protein AT4g12590 (At4g12590) (Hypothetical protein) - Arabidopsis thaliana (Mouse-ear cress) :: Q0J0J5|Q0J0J5_ORYSA Os09g0497400 protein - Oryza sativa (japonica cultivar-group) :: E = L	0	0.0996318	-0.0194628	0.0719
ws|Ctg2894.1	(M) :: Q1T3N0|Q1T3N0_MEDTR Helicase, C-terminal - Medicago truncatula (Barrel medic) :: Q8RXK6|RH8_ARATH DEAD-box ATP-dependent RNA helicase 8 (EC 3.6.1.-) - Arabidopsis thaliana (Mouse-ear cress) :: E = L	0	0.174918	0.164915	0.0716254
csb|gi|30298835|gb|CB975629.1|CB975629	(M) :: Q9ASQ1|Q9ASQ1_ARATH At1g04290/F19P19_27 - Arabidopsis thaliana (Mouse-ear cress) :: P93828|P93828_ARATH F19P19.27 protein (Hypothetical protein) - Arabidopsis thaliana (Mouse-ear cress) :: E = L	0	-0.0540927	-0.0963447	0.0712136
vv|Ctg3454.1	(M) :: Q8RX26|Q8RX26_ARATH Hypothetical protein At5g63970 - Arabidopsis thaliana (Mouse-ear cress) :: Q5JMT9|Q5JMT9_ORYSA Copine I-like (Os01g0960500 protein) - Oryza sativa (japonica cultivar-group) :: E = L	0	-0.121079	-0.234975	0.0709388
vv|Ctg4441.1	(M) :: Q9CAM7|Q9CAM7_ARATH Replication factor, putative; 74998-73295 - Arabidopsis thaliana (Mouse-ear cress) :: Q948P2|Q948P2_ORYSA Replication factor C 40kDa subunit - Oryza sativa (japonica cultivar-group) :: E = L	0	0.195096	0.170694	0.070252
vv|Ctg4897.1	:: Q5VSV8|Q5VSV8_ORYSA OSJNBa0009P12.18 protein - Oryza sativa (Rice) :: Q01HH4|Q01HH4_ORYSA OSIGBa0142I02-OSIGBa0101B20.15 protein - Oryza sativa (Rice) :: E = L	0	0.0890913	0.110631	0.0701145
ws|Ctg286.1	:: Q93WS1|Q93WS1_MEDSA Selenium binding protein - Medicago sativa (Alfalfa) :: Q93VA1|Q93VA1_LOTJA Selenium binding protein - Lotus japonicus :: E = L	0	0.1149	0.165687	0.0701145
cso|Ctg4442.1	:: Q7EYK9|Q7EYK9_ORYSA Putative plastidic glucose 6-phosphate dehydrogenase (Os07g0406300 protein) - Oryza sativa (japonica cultivar-group) :: Q7XAV7|Q7XAV7_ORYSA Putative plastidic glucose-6-phosphate dehydrogenase - Oryza sativa (japonica cultivar-group) :: E = L	0	0.310573	-0.163591	0.0694272
cso|Ctg10677.1	(M) :: Q1RZ57|Q1RZ57_MEDTR Low molecular weight phosphotyrosine protein phosphatase - Medicago truncatula (Barrel medic) :: Q67YE7|Q67YE7_ARATH Protein-tyrosine-phosphatase-like protein - Arabidopsis thaliana (Mouse-ear cress) :: E = L SP	0	0.304861	0.1129	0.0691523
cso|gi|110384166|gb|EC948585.1|EC948585	:: Q94BR1|Q94BR1_ARATH Putative topoisomerase - Arabidopsis thaliana (Mouse-ear cress) :: Q8LDN5|Q8LDN5_ARATH Topoisomerase-like protein - Arabidopsis thaliana (Mouse-ear cress) :: E = L	0	0.175557	-0.21073	0.0687396
vv|Ctg10735.1	:: Q9FQE4|Q9FQE4_SOYBN Glutathione S-transferase GST 14 (EC 2.5.1.18) (Fragment) - Glycine max (Soybean) :: Q1RVJ0|Q1RVJ0_MEDTR Glutathione S-transferase, N-terminal domain, putative - Medicago truncatula (Barrel medic) :: E = L	0	0.155102	0.165172	0.0684644
vv|Ctg8133.1	:: Q6H8S2|Q6H8S2_9ROSI Putative auxin-amidohydrolase precursor - Populus tremula x Populus alba :: Q0GXX6|Q0GXX6_MEDTR Auxin conjugate hydrolase - Medicago truncatula (Barrel medic) :: E = L	0	0.183963	0.0067647	0.0662615
vv|gi|26261096|gb|CA812159.1|CA812159	:: Q1T1B2|Q1T1B2_MEDTR Nucleic acid-binding, OB-fold, subgroup - Medicago truncatula (Barrel medic) :: Q7XIK5|Q7XIK5_ORYSA Putative 40S ribosomal protein S11 (Os07g0565000 protein) - Oryza sativa (japonica cultivar-group) :: E = L	0	-0.0356383	0.205142	0.0661237
vvfl|gi|37625029|gb|AAQ96338.	(M) :: Q6TKQ7|Q6TKQ7_VITAE Lipid transfer protein - Vitis aestivalis (Grape) :: Q2QCI7|Q2QCI7_VITVI Non-specific lipid transfer protein - Vitis vinifera (Grape) :: E = L SP	0	-0.46893	-0.0805455	0.0651587
vv|Ctg4766.1	(M) :: Q1T441|Q1T441_MEDTR Hypothetical protein - Medicago truncatula (Barrel medic) :: Q9SZR6|Q9SZR6_ARATH Hypothetical protein F27B13.200 (Hypothetical protein At4g29960) (Hypothetical protein) - Arabidopsis thaliana (Mouse-ear cress) :: E = L	0	0.20063	0.00475299	0.0651587
vv|Ctg15442.1	(M) :: Q84TL1|Q84TL1_POPTM Glycine decarboxylase complex H-protein - Populus tremuloides (Quaking aspen) :: A0FJY5|A0FJY5_POPTM Mitochondrial glycine decarboxylase complex H-protein - Populus tremuloides (Quaking aspen) :: E = L	0	0.0501883	-0.0439433	0.0647449
css|Ctg621.1	:: Q6TKQ6|Q6TKQ6_VITAE Putative ankyrin-repeat protein - Vitis aestivalis (Grape) :: Q84P55|Q84P55_TOBAC TGB12K interacting protein 3 - Nicotiana tabacum (Common tobacco) :: E = L	0	0.444667	0.178492	0.0646069
vv|gi|32244991|gb|CD710810.1|CD710810	(M) :: Q9SGA6|RS191_ARATH 40S ribosomal protein S19-1 - Arabidopsis thaliana (Mouse-ear cress) :: Q67ZX8|Q67ZX8_ARATH 40S ribosomal protein S19-like - Arabidopsis thaliana (Mouse-ear cress) :: E = L	0	-0.17674	-0.0124608	0.0641931
ws|gi|51581154|gb|CV098990.1|CV098990	(M) :: Q1RSS7|Q1RSS7_MEDTR CS domain containing protein - Medicago truncatula (Barrel medic) :: Q6YYB0|Q6YYB0_ORYSA Putative p23 co-chaperone (Os08g0359500 protein) - Oryza sativa (japonica cultivar-group) :: E = L	0	-0.179025	-0.0735451	0.0641931
csp|Ctg4520.1	(M) :: Q9ATW1|Q9ATW1_FRAAN Cinnamyl alcohol dehydrogenase - Fragaria ananassa (Strawberry) :: Q9ZRF1|MTDH_FRAAN Probable mannitol dehydrogenase (EC 1.1.1.255) (NAD-dependent mannitol dehydrogenase) - Fragaria ananassa (Strawberry) :: E = L	0	0.00403388	0.268554	0.0639171
ws|Ctg1363.1	:: Q93VE6|Q93VE6_ARATH AT5g10780/T30N20_50 - Arabidopsis thaliana (Mouse-ear cress) :: Q9LEW1|Q9LEW1_ARATH Hypothetical protein T30N20_50 - Arabidopsis thaliana (Mouse-ear cress) :: E = L	0	0.0760118	-0.00998912	0.063779
cso|Ctg1481.1	(M) :: Q8GT65|Q8GT65_CITPA Serpin-like protein (Fragment) - Citrus paradisi (Grapefruit) :: Q5GN36|Q5GN36_CUCSA Serpin (Fragment) - Cucumis sativus (Cucumber) :: E = L	0	0.0968015	0.168	0.062398
vv|Ctg2274.1	(M) :: Q1S177|Q1S177_MEDTR Plant acid phosphatase - Medicago truncatula (Barrel medic) :: Q9M0F5|Q9M0F5_ARATH Acid phosphatase-like protein - Arabidopsis thaliana (Mouse-ear cress) :: E = L SP	0	-0.173807	-0.0102797	0.0614305
vv|gi|34549559|gb|CF517791.1|CF517791	(M) :: Q1AFF4|Q1AFF4_9MAGN Ascorbate peroxidase - Vitis pseudoreticulata :: Q41772|Q41772_MAIZE Cytosolic ascorbate peroxidase - Zea mays (Maize) :: E = L	0	0.151989	0.101247	0.0612924
vv|Ctg832.1_F=3.1	(LC) (M) :: Q40473|Q40473_TOBAC PS60 protein precursor - Nicotiana tabacum (Common tobacco) :: Q9SGR6|Q9SGR6_ARATH T23E18.10 - Arabidopsis thaliana (Mouse-ear cress) :: E = L SP	0	-0.363642	-0.023563	0.0610158
cso|Ctg1415.1	(M) :: Q15KG6|Q15KG6_SALMI Putative hydroxyphenylpyruvate reductase - Salvia miltiorrhiza (Chinese sage) :: Q65CJ7|Q65CJ7_SOLSC Hydroxyphenylpyruvate reductase (HPPR) (EC 1.1.1.237) - Solenostemon scutellarioides (Coleus) (Coleus blumei) :: E = L	0	0.136191	0.126973	0.0607391
vv|Ctg1666.1	:: Q1RZV4|Q1RZV4_MEDTR Appr-1-p processing - Medicago truncatula (Barrel medic) :: O22875|O22875_ARATH Expressed protein - Arabidopsis thaliana (Mouse-ear cress) :: E = L	0	0.0100636	-0.0281162	0.0597706
cso|Ctg6226.1	:: Q1SBN2|Q1SBN2_MEDTR SPFH domain / Band 7 family, putative - Medicago truncatula (Barrel medic) :: Q9ZQ87|Q9ZQ87_ARATH Expressed protein (Hypothetical protein) - Arabidopsis thaliana (Mouse-ear cress) :: E = L	0	-0.0433486	0.11023	0.0596321
csp|Ctg1955.1	:: Q1SP60|Q1SP60_MEDTR MPPN - Medicago truncatula (Barrel medic) :: O04326|O04326_ARATH T02O04.20 protein (Hypothetical protein At3g16310) (Hypothetical protein) (Gb|AAB63646.1) - Arabidopsis thaliana (Mouse-ear cress) :: E = L	0	0.225028	0.0254541	0.0594937
cso|gi|26260927|gb|CA811990.1|CA811990	(M) :: Q2I314|Q2I314_9MAGN Ribulose-1,5-bisphophate carboxylase/oxygenase small subunit - Vitis pseudoreticulata :: O22077|RBS_FAGCR Ribulose bisphosphate carboxylase small chain, chloroplast precursor (EC 4.1.1.39) (RuBisCO small subunit) - Fagus crenata (Japanese beech) :: E = L	0	0.127237	0.271067	0.0590784
vv|gi|110691022|gb|EE068652.1|EE068652	:: P93162|CHLI_SOYBN Magnesium-chelatase subunit chlI, chloroplast precursor (EC 6.6.1.1) (Mg-protoporphyrin IX chelatase) - Glycine max (Soybean) :: Q4FE78|Q4FE78_MAIZE Magnesium chelatase subunit I precursor - Zea mays (Maize) :: E = L	0	0.00115371	0.0330882	0.0588013
vv|Ctg19.1	(M) :: Q8GSN2|Q8GSN2_CUCMA Cell-autonomous heat shock cognate protein 70 - Cucurbita maxima (Pumpkin) (Winter squash) :: Q8GSN4|Q8GSN4_CUCMA Non-cell-autonomous heat shock cognate protein 70 - Cucurbita maxima (Pumpkin) (Winter squash) :: E = L	0	-0.16942	-0.0614507	0.0586628
ws|Ctg534.1	(M) :: Q8LBZ7|DHSB1_ARATH Succinate dehydrogenase [ubiquinone] iron-sulfur protein 1, mitochondrial precursor (EC 1.3.5.1) (IP) - Arabidopsis thaliana (Mouse-ear cress) :: Q8LB02	0	-0.0693005	0.0211954	0.0583859
cso|Ctg4068.1	(M) :: P50287|ASPG1_ARATH L-asparaginase 1 precursor (EC 3.5.1.1) (L-asparagine amidohydrolase 1) [Contains: L-asparaginase 1 subunit alpha; L-asparaginase 1 subunit beta] - Arabidopsis thaliana (Mouse-ear cress) :: Q9ZSD6	0	0.16337	0.128821	0.0576928
cso|Ctg6836.1	(M) :: Q84TD8|Q84TD8_ARATH At1g67170 (Hypothetical protein At1g67170) - Arabidopsis thaliana (Mouse-ear cress) :: Q9ZW90|Q9ZW90_ARATH F5A8.8 protein - Arabidopsis thaliana (Mouse-ear cress) :: E = L	0	-0.0534937	-0.0206331	0.0574155
cso|Ctg475.1	(M) :: A2TJV6|A2TJV6_CUCSA Chloroplast HSP70 - Cucumis sativus (Cucumber) :: O50036|O50036_SPIOL Heat shock 70 protein - Spinacia oleracea (Spinach) :: E = L	0	-0.0162494	-0.130208	0.0571383
vv|gi|110727135|gb|EE103563.1|EE103563	(M) :: A2Q4V6|A2Q4V6_MEDTR Ribosomal protein S10, eukaryotic and archaeal form - Medicago truncatula (Barrel medic) :: Q9STY6|RS202_ARATH 40S ribosomal protein S20-2 - Arabidopsis thaliana (Mouse-ear cress) :: E = L	0	0.0282862	-0.0014434	0.0569996
vv|gi|30126311|gb|CB911650.1|CB911650	(M) :: Q71F50|Q71F50_HEVBR Eukaryotic translation initiation factor 5A isoform II (Eukaryotic translation initiation factor 5A isoform I) - Hevea brasiliensis (Para rubber tree) :: Q71F49|Q71F49_HEVBR Eukaryotic translation initiation factor 5A isoform III - Hevea brasiliensis (Para rubber tree) :: E = L	0	-0.0191704	0.132379	0.0564447
cso|Ctg5020.1	(M) :: Q9XG77|PSA6_TOBAC Proteasome subunit alpha type 6 (EC 3.4.25.1) (20S proteasome alpha subunit A) (20S proteasome subunit alpha-1) - Nicotiana tabacum (Common tobacco) :: O48551|PSA6_SOYBN Proteasome subunit alpha type 6 (EC 3.4.25.1) (20S proteasome alpha subunit A) (20S proteasome subunit alpha-1) (Proteasome iota subunit) - Glycine max (Soybean) :: E = L	0	0.0518593	-0.094033	0.0560286
ws|Ctg555.1	(M) :: Q3HVP7|Q3HVP7_SOLTU Hypothetical protein (Putative elongation factor 1B alpha-subunit0like) - Solanum tuberosum (Potato) :: Q3HVL1|Q3HVL1_SOLTU Elongation factor-like protein - Solanum tuberosum (Potato) :: E = L	0	-0.077041	-0.0394883	0.0556121
cso|Ctg1892.1	(M) :: Q5PXN9|Q5PXN9_SESPO Salt tolerance protein - Sesuvium portulacastrum (Shoreline sea purslane) :: O80576|O80576_ARATH Similar to late embryogenesis abundant proteins (At2g44060) - Arabidopsis thaliana (Mouse-ear cress) :: E = L	0	0.0292761	-0.0366738	0.0556121
vv|Ctg1571.1	(M) :: Q9ZTV0|Q9ZTV0_PEA 5,10-methylenetetrahydrofolate dehydrogenase-5,10-methenyltetrahydrofolate cyclohydrolase (5,10-methylenetetrahydrofolate dehydrogenase: 5,10-methenyltetrahydrofolate cyclohydrolase) (EC 1.5.1.5) - Pisum sativum (Garden pea) :: Q8LEA3|Q8LEA3_ARATH 5,10-methylenetetrahydrofolate dehydrogenase:5,10-methenyltetrahydrofolate cyclohydrolase, putative - Arabidopsis thaliana (Mo…	0	-0.170069	-0.0694519	0.0554733
ws|Ctg908.1	(M) :: P26360|ATPG3_IPOBA ATP synthase gamma chain, mitochondrial precursor (EC 3.6.3.14) - Ipomoea batatas (Sweet potato) (Batate) :: Q59I53|Q59I53_IPONI Mitochondrial F1-ATPase gamma subunit - Ipomoea nil (Japanese morning glory) (Pharbitis nil) :: E = L	0	0.300768	0.0250289	0.0553346
cso|Ctg10971.1	(M) :: Q41014|FENR2_PEA Ferredoxin--NADP reductase, root isozyme, chloroplast precursor (EC 1.18.1.2) (FNR) - Pisum sativum (Garden pea) :: Q10CF5|Q10CF5_ORYSA Ferredoxin-NADP reductase, root isozyme, chloroplast, putative, expressed (Os03g0784700 protein) - Oryza sativa (japonica cultivar-group) :: E = L	0	0.0446039	0.11023	0.0539454
vv|Ctg2241.1	:: Q84LM4|Q84LM4_ARATH Acylamino acid-releasing enzyme - Arabidopsis thaliana (Mouse-ear cress) :: Q338C1|Q338C1_ORYSA Prolyl oligopeptidase family protein, expressed - Oryza sativa (japonica cultivar-group) :: E = L	0	-0.0310614	0.198494	0.0532504
cso|Ctg2563.1	(M) :: Q8LD27|PSB6_ARATH Proteasome subunit beta type 6 precursor (EC 3.4.25.1) (Proteasome subunit beta type 1) (20S proteasome beta subunit A-1) (Proteasome component CD) - Arabidopsis thaliana (Mouse-ear cress) :: Q2V3D4|Q2V3D4_ARATH Protein At4g31300 - Arabidopsis thaliana (Mouse-ear cress) :: E = L	0	-0.100515	-0.0524461	0.0528332
cso|Ctg9265.1	:: Q7XSQ6|Q7XSQ6_ORYSA OSJNBa0084K11.8 protein - Oryza sativa (japonica cultivar-group) :: Q0JB26|Q0JB26_ORYSA Os04g0560500 protein - Oryza sativa (japonica cultivar-group) :: E = L	0	-0.0985055	-0.168933	0.0528332
ws|Ctg706.1	(M) :: Q5EUD5|Q5EUD5_MAIZE Protein disulfide isomerase - Zea mays (Maize) :: Q67UF5|Q67UF5_ORYSA Hypothetical protein OJ1163_C07.26-2 (Os09g0451500 protein) (Hypothetical protein P0488D02.3-2) - Oryza sativa (japonica cultivar-group) :: E = L SP	0	-0.167637	-0.0917251	0.0521377
ws|Ctg781.1	(M) :: Q2VCJ8|Q2VCJ8_SOLTU Cytochrome c oxidase family protein-like - Solanum tuberosum (Potato) :: Q0KKQ8|Q0KKQ8_PEA Cytochrome c oxidase subunit Vb - Pisum sativum (Garden pea) :: E = L	0	0.0278618	0.0695647	0.0521377
ws|Ctg3115.1	(M) :: Q9FV50|AMP1D_ARATH Methionine aminopeptidase 1D, chloroplast/mitochondrial precursor (EC 3.4.11.18) (MetAP 1D) (MAP 1D) (Peptidase M 1D) - Arabidopsis thaliana (Mouse-ear cress) :: Q6Z6H2|Q6Z6H2_ORYSA Putative aminopeptidase MAP1 (Os02g0761700 protein) - Oryza sativa (japonica cultivar-group) :: E = L	0	-0.137965	0.121546	0.0517201
vvfl|gi|7798706|gb|AAF69802.1|AF195869_1	(M) :: Q9M6B3|Q9M6B3_VITVI Malate dehydrogenase - Vitis vinifera (Grape) :: P46487|MDHM_EUCGU Malate dehydrogenase, mitochondrial precursor (EC 1.1.1.37) - Eucalyptus gunnii (Cider tree) :: E = L	0	0.0391384	0.0157831	0.0515809
cso|gi|71870643|gb|DT019698.1|DT019698	:: Q9FZ33|Q9FZ33_ARATH T24C10.10 protein (Hypothetical protein At1g54990) (Hypothetical protein F14C21.51) - Arabidopsis thaliana (Mouse-ear cress) :: Q944Q7|Q944Q7_ARATH At1g54990/F14C21_5 - Arabidopsis thaliana (Mouse-ear cress) :: E = L	0	0.0353423	0.0448837	0.0511633
csp|Ctg81.1	(M) :: Q9ZU52|Q9ZU52_ARATH Putative aldolase (At2g01140) - Arabidopsis thaliana (Mouse-ear cress) :: Q94JJ0|Q94JJ0_ORYSA Putative plastidic aldolase (Os01g0118000 protein) - Oryza sativa (japonica cultivar-group) :: E = L	0	-0.092494	-0.166665	0.051024
ws|Ctg896.1	:: Q84UC9|Q84UC9_9ROSI Rapid alkalinization factor 1 - Populus trichocarpa x Populus deltoides :: A2Q327|A2Q327_MEDTR Rapid ALkalinization Factor - Medicago truncatula (Barrel medic) :: E = L	0	0.116498	0.184344	0.0508847
vv|gi|110726530|gb|EE102390.1|EE102390	(M) :: O81187|GLRX_VERFO Glutaredoxin - Vernicia fordii (Tung) (Aleurites fordii) :: A1ECK0|A1ECK0_9ROSI Putative glutaredoxin - Citrus cv. Shiranuhi :: E = L	0	-0.111072	0.0097772	0.0507454
cso|Ctg10410.1	(M) :: P37225|MAON_SOLTU NAD-dependent malic enzyme 59 kDa isoform, mitochondrial precursor (EC 1.1.1.39) (NAD-ME) - Solanum tuberosum (Potato) :: A2Q1H3|A2Q1H3_MEDTR Malic oxidoreductase - Medicago truncatula (Barrel medic) :: E = L	0	0.163885	0.214374	0.0507454
vv|Ctg4524.1	(M) :: Q3HRZ1|Q3HRZ1_SOLTU Vacuolar protein sorting-associated protein 26-like protein - Solanum tuberosum (Potato) :: Q9FJD0|Q9FJD0_ARATH Vacuolar sorting protein-like; embryogenesis protein H beta 58-like protein (Vacuolar sorting protein-like) - Arabidopsis thaliana (Mouse-ear cress) :: E = L	0	0.177727	0.0489336	0.0485151
csp|Ctg1326.1	:: Q0J5L9|Q0J5L9_ORYSA Os08g0424200 protein (Fragment) - Oryza sativa (japonica cultivar-group) :: Q6YZ75|Q6YZ75_ORYSA Putative methylcrotonyl-CoA carboxylase beta chain, mitochondrial - Oryza sativa (japonica cultivar-group) :: E = L	0	0.110497	0.188021	0.0476779
csp|Ctg3476.1	:: Q9CAP1|Q9CAP1_ARATH Putative aminotransferase; 101422-99564 (At1g77670) - Arabidopsis thaliana (Mouse-ear cress) :: Q8LB53|Q8LB53_ARATH Putative aminotransferase - Arabidopsis thaliana (Mouse-ear cress) :: E = L	0	-0.0500543	-0.181968	0.0471196
vv|Ctg4338.1	:: Q1SUN0|Q1SUN0_MEDTR Alpha/beta hydrolase - Medicago truncatula (Barrel medic) :: Q0JK96|Q0JK96_ORYSA Os01g0688200 protein (Fragment) - Oryza sativa (japonica cultivar-group) :: E = L	0	0.00877379	0.0499095	0.0469799
vv|Ctg2017.1	(M) :: O80798|O80798_ARATH T8F5.4 protein (At1g65270) (Expressed protein) - Arabidopsis thaliana (Mouse-ear cress) :: Q8L9F2|Q8L9F2_ARATH Hypothetical protein - Arabidopsis thaliana (Mouse-ear cress) :: E = L SP	0	0.0330882	-0.163106	0.0465609
cso|Ctg809.1	(M) :: Q9XJ35|Q9XJ35_ARATH NClpP5 (At1g49970/F2J10_5) (F2J10.14 protein) - Arabidopsis thaliana (Mouse-ear cress) :: Q6L4S1|Q6L4S1_ORYSA Hypothetical protein P0663C08.7 (Os05g0592100 protein) - Oryza sativa (japonica cultivar-group) :: E = L	0	-0.101753	0.115166	0.0462816
vv|Ctg5836.1	:: A2Q4X2|A2Q4X2_MEDTR Isocitrate lyase and phosphorylmutase - Medicago truncatula (Barrel medic) :: Q7F8Y3|Q7F8Y3_ORYSA OSJNBb0116K07.9 protein (Os04g0504600 protein) - Oryza sativa (japonica cultivar-group) :: E = L	0	0.0923428	0.0329472	0.0455827
vv|Ctg632.1	(M) :: Q6QPJ5|Q6QPJ5_9ROSI Methionine sulfoxide reductase A - Populus trichocarpa x Populus deltoides :: P54153|MSRA_SOLLC Peptide methionine sulfoxide reductase (EC 1.8.4.11) (Protein-methionine-S-oxide reductase) (Peptide-methionine (S)-S-oxide reductase) (Peptide Met(O) reductase) (Fruit-ripening protein E4) (Fragment) - Solanum lycopersicum (Tomato) (Lycopersicon esculentum) :: E = L	0	-0.0197553	-0.181968	0.0448837
cso|Ctg1890.1	(M) :: Q93V84|Q93V84_ARATH Hypothetical protein At3g14750 - Arabidopsis thaliana (Mouse-ear cress) :: Q9LUC0|Q9LUC0_ARATH Gb|AAD10662.1 - Arabidopsis thaliana (Mouse-ear cress) :: E = L	0	0.228973	0.0897694	0.0447438
cso|Ctg1586.1	(M) :: Q8LBK6|GRS15_ARATH Monothiol glutaredoxin-S15 (AtGrxS15) - Arabidopsis thaliana (Mouse-ear cress) :: Q1PCR8|Q1PCR8_ARAHY Glutaredoxin (Fragment) - Arachis hypogaea (Peanut) :: E = L	0	0.274769	0.123799	0.0447438
css|Ctg1520.1	(M) :: Q5JBR7|Q5JBR7_IPOBA Peroxiredoxin - Ipomoea batatas (Sweet potato) (Batate) :: Q9SDD6|Q9SDD6_ORYSA Putative thioredoxin peroxidase (Os01g0266600 protein) - Oryza sativa (japonica cultivar-group) :: E = L	0	0.111165	-0.0204868	0.0439044
ws|Ctg1148.1	(M) :: Q38935|FKB21_ARATH FK506-binding protein 2-1 precursor (EC 5.2.1.8) (Peptidyl-prolyl cis-trans isomerase) (PPIase) (Rotamase) (15 kDa FKBP) (FKBP-15-1) - Arabidopsis thaliana (Mouse-ear cress) :: Q8LA41|Q8LA41_ARATH Immunophilin (FKBP15-1) - Arabidopsis thaliana (Mouse-ear cress) :: E = L SP	0	-0.0682413	-0.0500543	0.0437644
vv|Ctg612.1	(M) :: Q9M613|Q9M613_PINTA 26S proteasome regulatory subunit 8 - Pinus taeda (Loblolly pine) :: Q7GCH3|Q7GCH3_ORYSA 26S proteasome regulatory particle triple-A ATPase subunit6 (Os02g0205300 protein) - Oryza sativa (japonica cultivar-group) :: E = L	0	0.0238941	0	0.0434844
ws|Ctg1042.1	(M) :: P93447|EF1D_PIMBR Elongation factor 1-delta (EF-1-delta) (Elongation factor 1B-beta) (eEF-1B beta) - Pimpinella brachycarpa :: Q6SZ89|Q6SZ89_PEA Translational elongation factor 1 subunit Bbeta - Pisum sativum (Garden pea) :: E = L	0	-0.157303	-0.167799	0.0433446
vv|Ctg1729.1	(M) :: O80816|O80816_ARATH T8F5.23 protein - Arabidopsis thaliana (Mouse-ear cress) :: Q8LDZ6|Q8LDZ6_ARATH Similar to gb|Z84386 anthranilate N-hydroxycinnamoyl/benzoyltransferase from Dianthus caryophyllus - Arabidopsis thaliana (Mouse-ear cress) :: E = L	0	-0.295836	-0.152484	0.0433446
csp|Ctg1367.1	:: Q42885|AROC2_SOLLC Chorismate synthase 2, chloroplast precursor (EC 4.2.3.5) (5-enolpyruvylshikimate-3-phosphate phospholyase 2) - Solanum lycopersicum (Tomato) (Lycopersicon esculentum) :: Q42884|AROC1_SOLLC Chorismate synthase 1, chloroplast precursor (EC 4.2.3.5) (5-enolpyruvylshikimate-3-phosphate phospholyase 1) - Solanum lycopersicum (Tomato) (Lycopersicon esculentum) :: E = L	0	0.0871912	0.0443242	0.0433446
vv|Ctg20464.1	(M) :: Q5FAL5|Q5FAL5_BRAOL Putative 2-isopropylmalate synthase - Brassica oleracea (Wild cabbage) :: Q30DX9|Q30DX9_9BRAS 2-isopropylmalate synthase 1 (EC 2.3.3.13) - Brassica insularis :: E = L	0	0.281669	0.0357646	0.0430645
vv|Ctg673.1_F=-1.1	(LC) (M) :: Q2HUZ8|Q2HUZ8_MEDTR Helicase, C-terminal; Zinc finger, CCHC-type; GUCT - Medicago truncatula (Barrel medic) :: Q0WMJ9|Q0WMJ9_ARATH Hypothetical protein At5g26742 - Arabidopsis thaliana (Mouse-ear cress) :: E = L	0	-0.103457	-0.21491	0.0427844
ws|Ctg590.1	(M) :: Q38M59|Q38M59_SOLTU NtSar1 protein-like - Solanum tuberosum (Potato) :: O04834|SAR1A_ARATH GTP-binding protein SAR1A - Arabidopsis thaliana (Mouse-ear cress) :: E = L SP	0	0.0057592	-0.00853715	0.0427844
cso|Ctg6335.1	:: Q6YEY5|Q6YEY5_VITVI Glutathione S-transferase - Vitis vinifera (Grape) :: Q0PN10|Q0PN10_9FABA Glutathione S-transferase - Caragana korshinskii :: E = L	0	0.0144981	0.104068	0.0427844
csp|Ctg1927.1	:: Q01L43|Q01L43_ORYSA H0502B11.8 protein - Oryza sativa (Rice) :: Q0JDG5|Q0JDG5_ORYSA Os04g0405100 protein - Oryza sativa (japonica cultivar-group) :: E = L	0	0.1333	0.0861043	0.0426443
cso|Ctg901.1	(M) :: Q8GT30|Q8GT30_SOLLC Dihydrolipoamide dehydrogenase (EC 1.8.1.4) - Solanum lycopersicum (Tomato) (Lycopersicon esculentum) :: Q93WQ1|Q93WQ1_9ROSI Dihydrolipoamide dehydrogenase (EC 1.8.1.4) - Bruguiera gymnorhiza :: E = L	0	0.0900404	0.160146	0.0418037
csp|Ctg1090.1	(M) :: Q9M4H0|Q9M4H0_VITVI Putative ripening-related protein - Vitis vinifera (Grape) :: Q9LHZ0|Q9LHZ0_ORYSA Methylthioadenosine/S-adenosyl homocysteine nucleosidase (Os06g0112200 protein) (Hypothetical protein) - Oryza sativa (japonica cultivar-group) :: E = L SP	0	0.195348	0.0229004	0.040121
vv|Ctg2134.1	:: Q8GS16|Q8GS16_CITSI Putative thermostable pectinesterase - Citrus sinensis (Sweet orange) :: Q9LEB0|Q9LEB0_TOBAC Pectin methylesterase - Nicotiana tabacum (Common tobacco) :: E = L	0	0.000288558	-0.167799	0.0396999
ws|Ctg456.1	(M) :: Q9AT35|RL23A_DAUCA 60S ribosomal protein L23a - Daucus carota (Carrot) :: Q07761|RL23A_TOBAC 60S ribosomal protein L23a (L25) - Nicotiana tabacum (Common tobacco) :: E = L	0	0.177982	-0.0399332	0.0396999
ws|gi|51575995|gb|CV093831.1|CV093831	(M) :: Q9FG66|Q9FG66_ARATH Acyl-peptide hydrolase-like - Arabidopsis thaliana (Mouse-ear cress) :: Q69Y12|Q69Y12_ORYSA Putative aminopeptidase C (Os06g0215300 protein) - Oryza sativa (japonica cultivar-group) :: E = L	0	0.260628	0.131853	0.0396999
vv|Ctg1730.1	(M) :: Q9ZW12|Q9ZW12_ARATH Putative tropinone reductase - Arabidopsis thaliana (Mouse-ear cress) :: Q84W78|Q84W78_ARATH Putative tropinone reductase (Fragment) - Arabidopsis thaliana (Mouse-ear cress) :: E = L	0	0.136716	0.135272	0.0395595
cso|Ctg1810.1	(M) :: Q1SYF3|Q1SYF3_MEDTR Inorganic pyrophosphatase - Medicago truncatula (Barrel medic) :: Q9LXC9|IPYR1_ARATH Soluble inorganic pyrophosphatase 1, chloroplast precursor (EC 3.6.1.1) (Pyrophosphate phospho-hydrolase 1) (PPase 1) (Chloroplast inorganic pyrophosphatase 1) - Arabidopsis thaliana (Mouse-ear cress) :: E = L	0	-0.0144996	-0.0932633	0.0392789
vv|Ctg2062.1	:: Q9LP77|Q9LP77_ARATH T1N15.9 - Arabidopsis thaliana (Mouse-ear cress) :: Q9ZT08|Q9ZT08_ARATH Receptor-like protein kinase - Arabidopsis thaliana (Mouse-ear cress) :: E = L	0	0.0769695	0.104873	0.0392789
vv|gi|110694438|gb|EE071543.1|EE071543	(M) :: Q8VX74|Q8VX74_RICCO Glycine-rich RNA-binding protein - Ricinus communis (Castor bean) :: Q6YNS1|Q6YNS1_PRUAV Putative glycine-rich RNA-binding protein - Prunus avium (Cherry) :: E = L	0	-0.0548418	-0.0891138	0.0388575
css|Ctg286.1	(M) :: Q6RJY1|Q6RJY1_CAPAN 60S ribosomal protein L12 - Capsicum annuum (Bell pepper) :: O50003|RL12_PRUAR 60S ribosomal protein L12 - Prunus armeniaca (Apricot) :: E = L	0	-0.315271	-0.396878	0.0381553
vv|gi|110692082|gb|EE070920.1|EE070920	(M) :: Q9AR47|Q9AR47_MAIZE VIP3 protein - Zea mays (Maize) :: Q9AR48|Q9AR48_MAIZE VIP3 protein - Zea mays (Maize) :: E = L	0	-0.0123153	-0.240759	0.0378742
vv|Ctg3642.1	(M) :: Q9LMU0|FCL2_ARATH Putative GDP-L-fucose synthase 2 (EC 1.1.1.271) (GDP-4-keto-6-deoxy-D-mannose-3, 5-epimerase-4-reductase 2) (AtGER2) - Arabidopsis thaliana (Mouse-ear cress) :: Q0DAH4|Q0DAH4_ORYSA Os06g0652400 protein - Oryza sativa (japonica cultivar-group) :: E = L	0	-0.298495	-0.0638615	0.0377336
cso|Ctg3042.1	(M) :: Q8GZM8|Q8GZM8_VITVI Putative serine hydrolase - Vitis vinifera (Grape) :: Q0ZPW8|Q0ZPW8_9ROSA CXE carboxylesterase (EC 3.1.1.1) - Malus pumila :: E = L	0	0.0684644	-0.0496063	0.037593
vv|Ctg8198.1	:: Q9M5J0|Q9M5J0_PHAAU Pectin methylesterase isoform alpha (EC 3.1.1.11) (Fragment) - Phaseolus aureus (Mung bean) (Vigna radiata) :: Q655P5|Q655P5_ORYSA Putative pectinesterase (Os01g0312500 protein) - Oryza sativa (japonica cultivar-group) :: E = L	0	-0.0429026	0.0698396	0.0371714
cso|Ctg7146.1	:: Q1T0D6|Q1T0D6_MEDTR Pyridine nucleotide-disulphide oxidoreductase, class I - Medicago truncatula (Barrel medic) :: Q2HU25|Q2HU25_MEDTR Pyridine nucleotide-disulphide oxidoreductase, class I - Medicago truncatula (Barrel medic) :: E = L	0	0.015212	0.0473989	0.0371714
vv|Ctg211.1	(M) :: Q93YG1|Q93YG1_MESCR Monodehydroascorbate reductase - Mesembryanthemum crystallinum (Common ice plant) :: Q0GA76|Q0GA76_9CARY Monodehydroascorbate reductase - Rheum australe :: E = L	0	0.0443242	0.0558898	0.0371714
vv|Ctg2262.1	:: O80433|CISY_DAUCA Citrate synthase, mitochondrial precursor (EC 2.3.3.1) - Daucus carota (Carrot) :: P49298|CISY_CITMA Citrate synthase, mitochondrial precursor (EC 2.3.3.1) - Citrus maxima (Pummelo) (Citrus grandis) :: E = L	0	-0.00679666	0.208018	0.0367495
vv|Ctg2646.1	(M) :: Q9M513|Q9M513_SOLLC Wound-inducible carboxypeptidase - Solanum lycopersicum (Tomato) (Lycopersicon esculentum) :: Q1S459|Q1S459_MEDTR Peptidase S10, serine carboxypeptidase - Medicago truncatula (Barrel medic) :: E = L SP	0	0.122871	0.0402613	0.0360461
ws|Ctg812.1	(M) :: Q9SCP7|Q9SCP7_ARATH Caffeic acid O-methyltransferase-like protein (AT3g53140/T4D2_70) - Arabidopsis thaliana (Mouse-ear cress) :: Q84N56|Q84N56_9CARY S-adenosyl-L-methionine: beta-alanine N-methyltransferase - Limonium latifolium :: E = L	0	-0.219942	-0.0934172	0.0359054
cso|Ctg2476.1	(M) :: Q1SDA8|Q1SDA8_MEDTR Heat shock protein DnaJ, N-terminal - Medicago truncatula (Barrel medic) :: Q9LZK5|Q9LZK5_ARATH Hypothetical protein F26K9_30 (At3g62600/F26K9_30) (Hypothetical protein) - Arabidopsis thaliana (Mouse-ear cress) :: E = L SP	0	0.351289	0.088413	0.0352017
ws|Ctg200.1	(M) :: Q5UCF4|Q5UCF4_MAIZE Senescence-associated protein DH - Zea mays (Maize) :: Q8S8Q6|Q8S8Q6_ARATH Hypothetical protein At2g23810 - Arabidopsis thaliana (Mouse-ear cress) :: E = L SP	0	0.256407	0.288063	0.0346383
vv|Ctg280.1	(M) :: Q9AUD8|Q9AUD8_PSIGU Fatty acid hydroperoxide lyase - Psidium guajava (Guava) :: Q84V86|Q84V86_CITSI Fatty acid hydroperoxide lyase - Citrus sinensis (Sweet orange) :: E = L	0	-0.0952654	0.196985	0.0342158
vv|Ctg7487.1	:: Q7XBZ9|Q7XBZ9_ORYSA Dynamin-related protein 1C, putative, expressed (Os10g0567800 protein) - Oryza sativa (japonica cultivar-group) :: Q8S7E5|Q8S7E5_ORYSA Putative phragmoplastin - Oryza sativa (Rice) :: E = L	0	0.0529723	-0.265865	0.033652
cso|Ctg8680.1	:: O81362|O81362_PRUAR Sulfite reductase (Fragment) - Prunus armeniaca (Apricot) :: O82802|O82802_TOBAC Sulfite reductase - Nicotiana tabacum (Common tobacco) :: E = L	0	-0.142736	-0.127053	0.0330882
ws|Ctg2539.1	(M) :: Q9ZQQ0|SCP26_ARATH Serine carboxypeptidase-like 26 precursor (EC 3.4.16.-) - Arabidopsis thaliana (Mouse-ear cress) :: Q9SFB5|SCP27_ARATH Serine carboxypeptidase-like 27 precursor (EC 3.4.16.-) - Arabidopsis thaliana (Mouse-ear cress) :: E = L SP	0	-0.0955737	-0.167799	0.0329472
vv|Ctg860.1	(M) :: Q8LBH2|CAP8_ARATH Putative clathrin assembly protein At2g01600 - Arabidopsis thaliana (Mouse-ear cress) :: Q0DG77|Q0DG77_ORYSA Os05g0549000 protein - Oryza sativa (japonica cultivar-group) :: E = L	0	-0.094495	0.0193461	0.0328061
css|Ctg665.1	(M) :: Q9M4T8|PSA5_SOYBN Proteasome subunit alpha type 5 (EC 3.4.25.1) (20S proteasome alpha subunit E) (20S proteasome subunit alpha-5) - Glycine max (Soybean) :: Q0IRM4|Q0IRM4_ORYSA Os11g0615700 protein - Oryza sativa (japonica cultivar-group) :: E = L	0	0.0313951	-0.0567913	0.0326651
css|Ctg709.1	:: Q1EPJ1|Q1EPJ1_MUSAC 6-phosphogluconate dehydrogenase NAD-binding domain-containing protein - Musa acuminata (Banana) :: Q949M8|Q949M8_ARATH Putative dehydrogenase - Arabidopsis thaliana (Mouse-ear cress) :: E = L	0	-0.0163953	0.013498	0.0321009
ws|gi|51580407|gb|CV098243.1|CV098243	:: Q9FE40|Q9FE40_ARATH AtPex14p (Arabidopsis thaliana genomic DNA, chromosome 5, P1 clone:MQB2) - Arabidopsis thaliana (Mouse-ear cress) :: Q9FXT6|Q9FXT6_ARATH PEX14 protein - Arabidopsis thaliana (Mouse-ear cress) :: E = L	0	0.103665	0.024887	0.0321009
csb|Ctg2595.1	:: Q0D5J7|Q0D5J7_ORYSA Os07g0556200 protein - Oryza sativa (japonica cultivar-group) :: Q69S39|UCRIA_ORYSA Cytochrome b6-f complex iron-sulfur subunit, chloroplast precursor (EC 1.10.99.1) (Rieske iron-sulfur protein) (Plastohydroquinone:plastocyanin oxidoreductase iron-sulfur protein) (ISP) (RISP) - Oryza sativa (Rice) :: E = L	0	0.063779	0.00561564	0.0319598
csb|gi|30300500|gb|CB977294.1|CB977294	(M) :: Q9SAK4|SSDH_ARATH Succinate semialdehyde dehydrogenase, mitochondrial precursor (EC 1.2.1.24) (At-SSADH1) (NAD(+)-dependent succinic semialdehyde dehydrogenase) (Aldehyde dehydrogenase 5F1) - Arabidopsis thaliana (Mouse-ear cress) :: Q0E3I0|Q0E3I0_ORYSA Os02g0173900 protein - Oryza sativa (japonica cultivar-group) :: E = L	0	0.103665	0.129481	0.0319598
ws|gi|51579237|gb|CV097073.1|CV097073	:: P37221|MAOM_SOLTU NAD-dependent malic enzyme 62 kDa isoform, mitochondrial precursor (EC 1.1.1.39) (NAD-ME) - Solanum tuberosum (Potato) :: Q9SIU0|Q9SIU0_ARATH Malate oxidoreductase (Malic enzyme) - Arabidopsis thaliana (Mouse-ear cress) :: E = L	0	0.0913952	0.282736	0.0319598
vv|gi|22012116|gb|BQ797150.1|BQ797150	:: Q7XAU7|Q7XAU7_VITVI Thaumatin-like protein - Vitis vinifera (Grape) :: Q9M4G7|Q9M4G7_VITVI Putative thaumatin-like protein (Fragment) - Vitis vinifera (Grape) :: E = L	0	-0.206895	-0.114816	0.0316775
vv|Ctg2971.1	:: A1XX45|A1XX45_9MAGN Chloroplast carbonic anhydrase - Pachysandra terminalis :: Q2Q064|Q2Q064_FLAPR Carbonic anhydrase 2 (EC 4.2.1.1) - Flaveria pringlei :: E = L	0	0.32239	0.294077	0.0316775
vv|Ctg1590.1	:: Q5CZ54|Q5CZ54_SOLTU Pom14 protein - Solanum tuberosum (Potato) :: Q41050|Q41050_PEA Core protein - Pisum sativum (Garden pea) :: E = L	0	0.0241777	0.1141	0.0315363
csp|Ctg897.1	:: O64982|PRS7_PRUPE 26S protease regulatory subunit 7 (26S proteasome subunit 7) (26S proteasome AAA-ATPase subunit RPT1) (Regulatory particle triple-A ATPase subunit 1) - Prunus persica (Peach) :: Q9SSB5|PRS7_ARATH 26S protease regulatory subunit 7 (26S proteasome subunit 7) (26S proteasome AAA-ATPase subunit RPT1a) (Regulatory particle triple-A ATPase subunit 1a) - Arabidopsis thaliana (Mouse-…	0	0.224534	-0.044836	0.0312541
csp|Ctg4646.1	(M) :: Q1SSA6|Q1SSA6_MEDTR RNA-binding region RNP-1 (RNA recognition motif); Zinc finger, CCHC-type - Medicago truncatula (Barrel medic) :: Q9SSJ0|Q9SSJ0_ARATH Putative eukaryotic translation initiation factor 3 subunit; 21071-22901 (AT3g11400/F24K9_7) (Translation initiation factor 3, subunit g) (EIF3g) - Arabidopsis thaliana (Mouse-ear cress) :: E = L	0	0.209266	0.362666	0.0309717
vv|Ctg4868.1	(M) :: Q1SYL0|Q1SYL0_MEDTR Acetylglutamate kinase - Medicago truncatula (Barrel medic) :: Q9SCL7|Q9SCL7_ARATH Acetylglutamate kinase-like protein - Arabidopsis thaliana (Mouse-ear cress) :: E = L	0	0.126709	-0.086967	0.0301242
vv|gi|30132749|gb|CB918088.1|CB918088	:: Q9FX54|Q9FX54_ARATH Putative glyceraldehyde-3-phosphate dehydrogenase (At1g13440/F13B4_8) - Arabidopsis thaliana (Mouse-ear cress) :: Q56WJ4|Q56WJ4_ARATH Putative glyceraldehyde-3-phosphate dehydrogenase - Arabidopsis thaliana (Mouse-ear cress) :: E = L	0	-0.0558912	-0.0142082	0.0298416
vv|gi|110705684|gb|EE082818.1|EE082818	(M) :: Q3HRZ3|Q3HRZ3_SOLTU Hypothetical protein - Solanum tuberosum (Potato) :: Q9SBL9|Q9SBL9_CITLA Wrp15a - Citrullus lanatus (Watermelon) (Citrullus vulgaris) :: E = L	0	0.158725	-0.0747601	0.0294175
css|gi|110402451|gb|EC960213.1|EC960213	(M) :: Q9C920|Q9C920_ARATH Putative deoxyoctulonosic acid synthetase; 116195-114393 (Putative CMP-KDO synthetase) (EC 2.7.7.38) - Arabidopsis thaliana (Mouse-ear cress) :: Q688Y2|Q688Y2_ORYSA Putative 3-deoxy-manno-octulosonate cytidylyltransferase (Os05g0561500 protein) - Oryza sativa (japonica cultivar-group) :: E = L	0	0.116098	0.109829	0.0291349
vv|Ctg4134.1	(M) :: Q338B1|Q338B1_ORYSA Auxin-induced protein PCNT115, putative, expressed (Os10g0419100 protein) - Oryza sativa (japonica cultivar-group) :: Q3L181|Q3L181_RAUSE Perakine reductase - Rauvolfia serpentina (Serpentwood) (Devilpepper) :: E = L	0	0.132511	-0.00361125	0.0281448
vv|Ctg7542.1	:: Q2PEP7|Q2PEP7_TRIPR Putative DNA-damage-repair/toleration protein DRT102 - Trifolium pratense (Red clover) :: Q941E8|Q941E8_ARATH AT3g04880/T9J14_17 - Arabidopsis thaliana (Mouse-ear cress) :: E = L	0	0.0150693	0.103665	0.0281448
css|gi|110401150|gb|EC967746.1|EC967746	:: Q9SR70|Q9SR70_ARATH T22K18.11 protein (AT3g10060/T22K18_11) - Arabidopsis thaliana (Mouse-ear cress) :: Q6Z4E9|Q6Z4E9_ORYSA Immunophilin / FKBP-type peptidyl-prolyl cis-trans isomerase-like - Oryza sativa (japonica cultivar-group) :: E = L	0	0.017922	0.0610158	0.0278618
cso|gi|34547864|gb|CF516096.1|CF516096	:: Q9FYH7|VSR6_ARATH Vacuolar sorting receptor 6 precursor (AtVSR6) (Epidermal growth factor receptor-like protein 6) (AtELP6) (BP80-like protein d) (AtBP80d) - Arabidopsis thaliana (Mouse-ear cress) :: Q8L7E3|VSR7_ARATH Vacuolar sorting receptor 7 precursor (AtVSR7) (Epidermal growth factor receptor-like protein 3) (AtELP3) (BP80-like protein f) (AtBP80f) - Arabidopsis thaliana (Mouse-ear cress)…	0	-0.198262	-0.0301772	0.0268709
ws|Ctg521.1	(M) :: Q0WWD3|Q0WWD3_ARATH Vacuolar-type H+-ATPase (V-ATPase) subunit D - Arabidopsis thaliana (Mouse-ear cress) :: Q9XGM1|VATD_ARATH Vacuolar ATP synthase subunit D (EC 3.6.3.14) (V-ATPase D subunit) (Vacuolar proton pump D subunit) - Arabidopsis thaliana (Mouse-ear cress) :: E = L	0	0.0330882	-0.0730897	0.0264459
ws|Ctg2095.1	:: Q9FUR8|Q9FUR8_SOLLC Alpha-galactosidase (EC 3.2.1.22) (Fragment) - Solanum lycopersicum (Tomato) (Lycopersicon esculentum) :: Q2HYY3|Q2HYY3_CUCSA Acid alpha galactosidase 2 (EC 3.2.1.22) - Cucumis sativus (Cucumber) :: E = L	0	-0.19248	-0.0149368	0.0263043
ws|Ctg2936.1	(M) :: O04945|O04945_TOBAC Enoyl-ACP reductase precursor (EC 1.3.1.9) - Nicotiana tabacum (Common tobacco) :: O04946|O04946_TOBAC Enoyl-ACP reductase precursor (EC 1.3.1.9) - Nicotiana tabacum (Common tobacco) :: E = L	0	-0.157142	-0.15457	0.0261627
ws|gi|51579620|gb|CV097456.1|CV097456	:: Q70I37|Q70I37_LOTJA Vacuolar proton-ATPase subunit-like protein - Lotus japonicus :: Q1S045|Q1S045_MEDTR V-type ATPase, 116 kDa subunit - Medicago truncatula (Barrel medic) :: E = L	0	0.247684	0.118891	0.0261627
vvfl|gi|119395540|gb|ABL74866.	:: A2T400|A2T400_VITVI Ascorbate peroxidase (Fragment) - Vitis vinifera (Grape) :: Q1AFF4|Q1AFF4_9MAGN Ascorbate peroxidase - Vitis pseudoreticulata :: E = L	0	0.0381553	-0.133685	0.0257376
css|gi|110402694|gb|EC960785.1|EC960785	(M) :: Q9M9M9|NDUAC_ARATH Probable NADH dehydrogenase [ubiquinone] 1 alpha subcomplex subunit 12 (EC 1.6.5.3) (EC 1.6.99.3) - Arabidopsis thaliana (Mouse-ear cress) :: Q2V3Y9	0	0.0426443	0.0639171	0.0254541
vv|Ctg1505.1	:: Q2R3E0|Q2R3E0_ORYSA Glycosyl hydrolases family 38 protein, expressed (Os11g0525600 protein) - Oryza sativa (japonica cultivar-group) :: Q8LPJ3|Q8LPJ3_ARATH Alpha-mannosidase (Protein At5g13980) - Arabidopsis thaliana (Mouse-ear cress) :: E = L	0	0.216734	0.0798389	0.0251707
csb|Ctg1015.1	(M) :: Q9M4H0|Q9M4H0_VITVI Putative ripening-related protein - Vitis vinifera (Grape) :: Q9LHZ0|Q9LHZ0_ORYSA Methylthioadenosine/S-adenosyl homocysteine nucleosidase (Os06g0112200 protein) (Hypothetical protein) - Oryza sativa (japonica cultivar-group) :: E = L SP	0	0.116764	0.0057592	0.024887
vv|gi|110717412|gb|EE093256.1|EE093256	(M) :: Q1S8Y4|Q1S8Y4_MEDTR Ribosomal protein S3 - Medicago truncatula (Barrel medic) :: Q2VCJ9|Q2VCJ9_SOLTU Hypothetical protein - Solanum tuberosum (Potato) :: E = L	0	-0.198924	0.0586628	0.0246034
vv|Ctg5226.1	:: P93162|CHLI_SOYBN Magnesium-chelatase subunit chlI, chloroplast precursor (EC 6.6.1.1) (Mg-protoporphyrin IX chelatase) - Glycine max (Soybean) :: Q53RM0|Q53RM0_ORYSA Magnesium chelatase ATPase subunit I (Magnesium chelatase subunit I) (Os03g0563300 protein) (Magnesium-chelatase subunit chlI, chloroplast, putative, expressed) - Oryza sativa (japonica cultivar-group) :: E = L	0	0.00719549	-0.165855	0.024036
vv|Ctg20144.1	(M) :: Q9SQH4|Q9SQH4_LILLO Actin bundling protein ABP135 - Lilium longiflorum (Trumpet lily) :: A0MTD1|A0MTD1_LILLO Actin-binding protein ABP29 - Lilium longiflorum (Trumpet lily) :: E = L	0	-0.204399	0.145351	0.024036
css|gi|110400610|gb|EC967176.1|EC967176	(M) :: Q5Z6G3|Q5Z6G3_ORYSA Putative RNA polymerase I, II and III 16.5 kDa subunit - Oryza sativa (japonica cultivar-group) :: Q84SP5|Q84SP5_ORYSA Putative RNA polymerase (Os03g0845700 protein) (RNA polymerase Rpb8 family protein, expressed) - Oryza sativa (japonica cultivar-group) :: E = L	0	-0.163753	-0.290356	0.0237522
csp|Ctg2776.1	(M) :: Q9SSF7|Q9SSF7_ARATH F25A4.30 protein - Arabidopsis thaliana (Mouse-ear cress) :: Q94F10|Q94F10_ARATH Hypothetical protein At1g74730 - Arabidopsis thaliana (Mouse-ear cress) :: E = L	0	0.0333701	0.340277	0.0237522
vvfl|gi|122224044|sp|Q0ZIY4|IF1C_VITVI	(M) :: Q95GN2|Q95GN2_9MAGN Translation initiation factor IF1 - Vitis sp. Qiu 94046 :: Q0ZIY4|IF1C_VITVI Translation initiation factor IF-1, chloroplast - Vitis vinifera (Grape) :: E = L	0	-0.149281	0.0447438	0.0231843
ws|gi|51575429|gb|CV093265.1|CV093265	(M) :: Q6RJY1|Q6RJY1_CAPAN 60S ribosomal protein L12 - Capsicum annuum (Bell pepper) :: Q308B0|Q308B0_SOLTU Hypothetical protein - Solanum tuberosum (Potato) :: E = L	0	-0.00245465	0.19862	0.0231843
csb|Ctg977.1	:: Q3HRY4|Q3HRY4_SOLTU Hypothetical protein - Solanum tuberosum (Potato) :: Q60CZ2|Q60CZ2_SOLDE 40S ribosomal protein S9 , putative - Solanum demissum (Wild potato) :: E = L	0	0.00144204	-0.0855886	0.0224743
vv|Ctg5357.1	(M) :: Q0DYB1|Q0DYB1_ORYSA Os02g0704900 protein - Oryza sativa (japonica cultivar-group) :: O22537|IPYR_ORYSA Soluble inorganic pyrophosphatase (EC 3.6.1.1) (Pyrophosphate phospho-hydrolase) (PPase) - Oryza sativa (Rice) :: E = L	0	0.120485	0.0448837	0.0224743
css|Ctg1109.1	(M) :: Q45W77|Q45W77_ARAHY Ubiquitin-conjugating enzyme 1 - Arachis hypogaea (Peanut) :: Q9FZ48|Q9FZ48_ARATH Putative ubiquitin-conjugating enzyme E2 (Ubiquitinating enzyme) (E2, ubiquitin-conjugating enzyme, putative) (At1g16890/F17F16.16) - Arabidopsis thaliana (Mouse-ear cress) :: E = L	0	-0.0664274	0.0850168	0.0221902
ws|Ctg3039.1	(M) :: O04486|RB11C_ARATH Ras-related protein Rab11C - Arabidopsis thaliana (Mouse-ear cress) :: Q1SL05|Q1SL05_MEDTR Ras GTPase - Medicago truncatula (Barrel medic) :: E = L	0	-0.13733	-0.172344	0.0221902
css|gi|110396516|gb|EC962206.1|EC962206	:: Q1SL05|Q1SL05_MEDTR Ras GTPase - Medicago truncatula (Barrel medic) :: O04486|RB11C_ARATH Ras-related protein Rab11C - Arabidopsis thaliana (Mouse-ear cress) :: E = L	0	-0.0761282	0.0657101	0.0199154
vv|Ctg7302.1	(M) :: Q0PL87|Q0PL87_CAMSI Serine/threonine protein kinase - Camellia sinensis (Tea) :: Q8RXH5|Q8RXH5_TOBAC Osmotic stress-activated protein kinase - Nicotiana tabacum (Common tobacco) :: E = L	0	0.00345838	0.00302647	0.0194884
vv|Ctg332.1	(M) :: Q944K2|Q944K2_ARATH AT5g66680/MSN2_7 (Putative dolichyl-di-phosphooligosaccharide glycotransferase) (Oligosaccharyltransferase) - Arabidopsis thaliana (Mouse-ear cress) :: Q94CD6|Q94CD6_ARATH Putative dolichyl-di-phosphooligosaccharide-protein glycotransferase - Arabidopsis thaliana (Mouse-ear cress) :: E = L SP	0	-0.0546919	-0.077041	0.0184917
vv|Ctg7243.1	:: Q9SVH5|Q9SVH5_ARATH Hypothetical protein F21C20.70 (Hypothetical protein AT4g20720) - Arabidopsis thaliana (Mouse-ear cress) :: Q9ZVP4|Q9ZVP4_ARATH T7A14.3 protein - Arabidopsis thaliana (Mouse-ear cress) :: E = L	0	-0.245882	-0.473531	0.0183493
cso|Ctg10087.1	(M) :: P93033|FUM1_ARATH Fumarate hydratase 1, mitochondrial precursor (EC 4.2.1.2) (Fumarase 1) - Arabidopsis thaliana (Mouse-ear cress) :: Q10LR5|Q10LR5_ORYSA Fumarate hydratase 1, mitochondrial, putative, expressed - Oryza sativa (japonica cultivar-group) :: E = L	0	0.00288247	0.232906	0.0183493
cso|Ctg4127.1	(M) :: Q94K62|Q94K62_ARATH Hypothetical protein At4g19880 (Fragment) - Arabidopsis thaliana (Mouse-ear cress) :: Q8H121|Q8H121_ARATH Hypothetical protein At4g19880 - Arabidopsis thaliana (Mouse-ear cress) :: E = L	0	0.203264	0.115433	0.0183493
ws|Ctg2723.1	(M) :: Q1T441|Q1T441_MEDTR Hypothetical protein - Medicago truncatula (Barrel medic) :: Q9SZR6|Q9SZR6_ARATH Hypothetical protein F27B13.200 (Hypothetical protein At4g29960) (Hypothetical protein) - Arabidopsis thaliana (Mouse-ear cress) :: E = L	0	-0.180822	-0.392895	0.0180643
vv|gi|30298580|gb|CB975374.1|CB975374	(M) :: Q1RUM4|Q1RUM4_MEDTR Ras GTPase - Medicago truncatula (Barrel medic) :: Q38JU3|Q38JU3_DAUCA ADP ribosylation factor 002 - Daucus carota (Carrot) :: E = L	0	-0.0215115	0.0473989	0.016639
vv|Ctg2909.1	(M) :: Q9LV33|Q9LV33_ARATH Beta-glucosidase (Beta-glucosidase, putative) - Arabidopsis thaliana (Mouse-ear cress) :: Q8VWL8|Q8VWL8_SOLLC Beta-mannosidase (Beta-mannosidase enzyme) - Solanum lycopersicum (Tomato) (Lycopersicon esculentum) :: E = L SP	0	-0.371646	0.112366	0.0163537
cso|Ctg1710.1	(M) :: Q10N45|Q10N45_ORYSA IN2-1 protein, putative, expressed - Oryza sativa (japonica cultivar-group) :: Q8H8U5|Q8H8U5_ORYSA Putative glutathione S-transferase (Os03g0283100 protein) - Oryza sativa (japonica cultivar-group) :: E = L	0	0.14965	-0.139872	0.016211
css|gi|110397569|gb|EC963318.1|EC963318	:: Q0WWY5|Q0WWY5_ARATH 50S ribosomal protein L3 - Arabidopsis thaliana (Mouse-ear cress) :: Q9SKX4|RK3A_ARATH 50S ribosomal protein L3-1, chloroplast precursor - Arabidopsis thaliana (Mouse-ear cress) :: E = L	0	0.316725	0.216113	0.015212
cso|gi|110364416|gb|EC924116.1|EC924116	(M) :: Q96539|CH10_BRANA 10 kDa chaperonin (Protein CPN10) (Protein groES) - Brassica napus (Rape) :: P34893|CH10_ARATH 10 kDa chaperonin (Protein CPN10) (Protein groES) - Arabidopsis thaliana (Mouse-ear cress) :: E = L	0	-0.0366738	0.257011	0.0149266
cso|Ctg550.1	(M) :: Q93VE6|Q93VE6_ARATH AT5g10780/T30N20_50 - Arabidopsis thaliana (Mouse-ear cress) :: Q9LEW1|Q9LEW1_ARATH Hypothetical protein T30N20_50 - Arabidopsis thaliana (Mouse-ear cress) :: E = L	0	-0.0105703	0.0309717	0.0143553
vv|Ctg4711.1	(M) :: Q75HJ3|Q75HJ3_ORYSA Putative TCP-1/cpn60 chaperonin family protein (Os03g0804800 protein) (T-complex protein 1, theta subunit, putative, expressed) - Oryza sativa (japonica cultivar-group) :: Q94K05|Q94K05_ARATH Putative T-complex protein 1, theta subunit; TCP-1-Theta (At3g03960) - Arabidopsis thaliana (Mouse-ear cress) :: E = L	0	0.0601858	0.107018	0.0142124
ws|Ctg1146.1	:: Q0ZPW6|Q0ZPW6_9ROSA CXE carboxylesterase (EC 3.1.1.1) - Malus pumila :: O64640|O64640_ARATH Expressed protein (At2g45600) (At2g45600/F17K2.13) - Arabidopsis thaliana (Mouse-ear cress) :: E = L	0	0.140648	0.10286	0.0142124
cso|Ctg7909.1	:: Q8GTQ9|Q8GTQ9_SOLLC Succinyl-CoA ligase alpha 1 subunit (EC 6.2.1.5) - Solanum lycopersicum (Tomato) (Lycopersicon esculentum) :: Q307Y1|Q307Y1_SOLTU Succinyl-CoA ligase alpha 1 subunit-like - Solanum tuberosum (Potato) :: E = L	0	0.115166	0.180275	0.0130691
vv|Ctg10840.1	:: Q9SKY8|Q9SKY8_ARATH 70kD heat shock protein (At2g32120/F22D22.13) - Arabidopsis thaliana (Mouse-ear cress) :: Q8L8N8|Q8L8N8_ARATH 70kD heat shock protein - Arabidopsis thaliana (Mouse-ear cress) :: E = L	0	0.167486	-0.135903	0.0129261
vv|Ctg9090.1	(M) :: A1L4Y1|A1L4Y1_ARATH At3g10350 - Arabidopsis thaliana (Mouse-ear cress) :: Q9ST64|Q9ST64_SOLTU ATPase (Fragment) - Solanum tuberosum (Potato) :: E = L	0	-0.0297353	0.0382958	0.0127833
vv|Ctg5287.1	:: Q9LPE9|Q9LPE9_ARATH T12C22.9 protein (At1g44820) - Arabidopsis thaliana (Mouse-ear cress) :: Q0WSR1|Q0WSR1_ARATH Aminoacylase like protein (Fragment) - Arabidopsis thaliana (Mouse-ear cress) :: E = L	0	-0.163591	-0.053344	0.0126402
vv|Ctg2671.1	(M) :: Q43467|EFTU1_SOYBN Elongation factor Tu, chloroplast precursor (EF-Tu) - Glycine max (Soybean) :: P46280|EFTU2_SOYBN Elongation factor Tu, chloroplast precursor (EF-Tu) - Glycine max (Soybean) :: E = L	0	0.180657	0.147437	0.0124972
css|Ctg307.1	(M) :: Q1SJS6|Q1SJS6_MEDTR 20S proteasome, A and B subunits - Medicago truncatula (Barrel medic) :: Q0WWF5|Q0WWF5_ARATH 20S proteasome beta subunit PBC2 like protein - Arabidopsis thaliana (Mouse-ear cress) :: E = L	0	-0.131313	0.0480967	0.0117819
vv|Ctg6022.1	(M) :: Q9SLN8|Q9SLN8_TOBAC Allyl alcohol dehydrogenase - Nicotiana tabacum (Common tobacco) :: Q39173|P2_ARATH Probable NADP-dependent oxidoreductase P2 (EC 1.3.1.74) - Arabidopsis thaliana (Mouse-ear cress) :: E = L	0	-0.11466	0.0274371	0.0117819
css|gi|110396836|gb|EC962537.1|EC962537	:: Q9LF96|Q9LF96_ARATH Peroxiredoxin-like protein - Arabidopsis thaliana (Mouse-ear cress) :: Q949U7|Q949U7_ARATH Putative peroxiredoxin protein - Arabidopsis thaliana (Mouse-ear cress) :: E = L	0	-0.0411202	0.0263043	0.0116388
vv|Ctg2597.1	(M) :: Q6ER67|Q6ER67_ORYSA Putative ribosomal protein L10a (Os02g0321900 protein) - Oryza sativa (japonica cultivar-group) :: Q1SIB0|Q1SIB0_MEDTR Ribosomal protein L1 - Medicago truncatula (Barrel medic) :: E = L	0	0.0251707	-0.0121699	0.0107799
ws|Ctg2349.1	(M) :: Q1SKN3|Q1SKN3_MEDTR Glutaredoxin; Glutaredoxin-related protein - Medicago truncatula (Barrel medic) :: Q8H7F6|GRS16_ARATH Monothiol glutaredoxin-S16, chloroplast precursor (AtGrxS16) (CAXIP1-like protein) - Arabidopsis thaliana (Mouse-ear cress) :: E = L	0	0.14104	-0.155052	0.0107799
css|Ctg1037.1	:: Q8LB30|Q8LB30_ARATH DAG protein, putative - Arabidopsis thaliana (Mouse-ear cress) :: Q9LPZ1|Q9LPZ1_ARATH T23J18.10 (Putative DAG protein) (Hypothetical protein At1g11430/T23J18_10) - Arabidopsis thaliana (Mouse-ear cress) :: E = L	0	-0.0267929	-0.0257644	0.0102069
vv|gi|110689401|gb|EE065591.1|EE065591	(M) :: Q338B5|GME1_ORYSA GDP-mannose 3,5-epimerase 1 (EC 5.1.3.18) (GDP-Man 3,5-epimerase 1) (OsGME-1) - Oryza sativa (Rice) :: A0EJL8|A0EJL8_MALGL GDP-D-mannose-3',5'-epimerase - Malpighia glabra (Barbados cherry) :: E = L	0	-0.892714	0.169027	0.00963388
vv|Ctg20404.1	(M) :: Q9SLW6|Q9SLW6_TOBAC L-galactono-gamma-lactone dehydrogenase - Nicotiana tabacum (Common tobacco) :: Q9FXL9|Q9FXL9_TOBAC L-galactono-1,4-lactone dehydrogenase (EC 1.3.2.3) - Nicotiana tabacum (Common tobacco) :: E = L	0	0.153027	0.260267	0.00863036
css|gi|110398730|gb|EC965204.1|EC965204	(M) :: Q9LUG8|Q9LUG8_ARATH Similarity to endo-1 (AT3g23600/MDB19_9) (Contains similarity to endo-1,3-1,4-beta-D-glucanase) - Arabidopsis thaliana (Mouse-ear cress) :: Q2V3T4|Q2V3T4_ARATH Protein At3g23600 - Arabidopsis thaliana (Mouse-ear cress) :: E = L	0	0.0549179	-0.00897258	0.00848693
cso|gi|71860181|gb|DT009236.1|DT009236	(M) :: Q9FG66|Q9FG66_ARATH Acyl-peptide hydrolase-like - Arabidopsis thaliana (Mouse-ear cress) :: Q69Y12|Q69Y12_ORYSA Putative aminopeptidase C (Os06g0215300 protein) - Oryza sativa (japonica cultivar-group) :: E = L	0	0.170182	0.0489336	0.0082
vv|Ctg4749.1	(M) :: Q944G1|Q944G1_HEVBR Phosphomevalonate kinase - Hevea brasiliensis (Para rubber tree) :: Q9C6T1|Q9C6T1_ARATH Hypothetical protein F5M6.9 (Hypothetical protein At1g31910) - Arabidopsis thaliana (Mouse-ear cress) :: E = L	0	0.158596	0.0912598	0.00776951
vv|Ctg3099.1	(M) :: Q1T680|Q1T680_MEDTR C2 - Medicago truncatula (Barrel medic) :: Q9LNT5|Q9LNT5_ARATH T20H2.13 protein - Arabidopsis thaliana (Mouse-ear cress) :: E = L	0	-0.0112971	0.218595	0.00733906
ws|Ctg856.1	(M) :: Q9SGA6|RS191_ARATH 40S ribosomal protein S19-1 - Arabidopsis thaliana (Mouse-ear cress) :: Q0WSH0|Q0WSH0_ARATH 40S ribosomal protein S19-like - Arabidopsis thaliana (Mouse-ear cress) :: E = L	0	0.0993626	-0.125478	0.00590291
vv|Ctg17143.1	(M) :: Q9SCQ2|Q9SCQ2_ARATH Hypothetical protein T4D2.20 - Arabidopsis thaliana (Mouse-ear cress) :: Q0WUM3|Q0WUM3_ARATH Hypothetical protein At3g53090 - Arabidopsis thaliana (Mouse-ear cress) :: E = L	0	0.128029	-0.348684	0.00374607
vv|Ctg2092.1	(M) :: Q9FVD3|Q9FVD3_CITSI Hexokinase - Citrus sinensis (Sweet orange) :: Q6Q8A3|Q6Q8A3_TOBAC Hexokinase 4a (EC 2.7.1.1) - Nicotiana tabacum (Common tobacco) :: E = L SP	0	0.0339339	0.138945	0.00345838
cso|Ctg2390.1	(M) :: Q1SBP4|Q1SBP4_MEDTR At2g32080/F22D22.17 - Medicago truncatula (Barrel medic) :: Q8W590|Q8W590_ARATH At2g32080/F22D22.17 - Arabidopsis thaliana (Mouse-ear cress) :: E = L	0	0.0434844	-0.131155	0.00273846
css|Ctg703.1	(M) :: Q38JG4|Q38JG4_SOLTU Hypothetical protein - Solanum tuberosum (Potato) :: Q8W424|Q8W424_ORYSA 26S proteasome regulatory particle non-ATPase subunit8 - Oryza sativa (japonica cultivar-group) :: E = L	0	-0.0659743	-0.100824	0.00230651
vv|Ctg3914.1	:: Q94JQ3|Q94JQ3_ARATH AT4g32520/F8B4_220 - Arabidopsis thaliana (Mouse-ear cress) :: Q9SUU0|Q9SUU0_ARATH Glycine hydroxymethyltransferase (EC 2.1.2.1)-like protein - Arabidopsis thaliana (Mouse-ear cress) :: E = L	0	-0.00911769	0.0187766	0.00216244
csb|Ctg2980.1	(M) :: O65731|RS5_CICAR 40S ribosomal protein S5 (Fragment) - Cicer arietinum (Chickpea) (Garbanzo) :: Q2R4A1|Q2R4A1_ORYSA 40S ribosomal protein S5, putative, expressed (Os11g0482000 protein) - Oryza sativa (japonica cultivar-group) :: E = L	0	-0.24554	0.0942361	0.00187425
csp|WIN094.C21_P03	:: Q9FXW4|Q9FXW4_COPJA (S)-N-methylcoclaurine-3'-hydroxylase - Coptis japonica (Japanese goldthread) :: Q5C9L5|Q5C9L5_9MAGN (S)-N-methylcoclaurine 3'-hydroxylase (EC 1.14.13.71) - Thalictrum flavum subsp. glaucum :: E = L	0	-0.00621696	0.175045	0.00158601
vv|Ctg15362.1	:: Q8VZP7|Q8VZP7_ARATH Putative mitochondrial carrier protein - Arabidopsis thaliana (Mouse-ear cress) :: Q9SJ70|Q9SJ70_ARATH Putative mitochondrial carrier protein - Arabidopsis thaliana (Mouse-ear cress) :: E = L	0	0.0301242	0.172103	0.00158601
csp|Ctg1967.1	:: Q75M32|Q75M32_ORYSA Putative peptidylprolyl isomerase (Os05g0103200 protein) - Oryza sativa (japonica cultivar-group) :: Q6XPZ4|Q6XPZ4_WHEAT Cyclophilin-like protein (EC 5.2.1.8) - Triticum aestivum (Wheat) :: E = L	0	0.410992	-0.0248834	0.000865329
ws|Ctg1172.1	(M) :: P93092|ACP1_CASGL Acyl carrier protein 1, chloroplast precursor (ACP 1) - Casuarina glauca (Swamp oak) :: O23940|O23940_FRAVE Acyl carrier protein - Fragaria vesca (Woodland strawberry) :: E = L	0	0.0651587	0.217231	0.000721115
css|Ctg550.1	(M) :: Q8S3L1|Q8S3L1_9ROSI Glutaredoxin - Populus tremula x Populus tremuloides :: Q8LFQ6|GRXC4_ARATH Glutaredoxin-C4 precursor (AtGrxC4) - Arabidopsis thaliana (Mouse-ear cress) :: E = L SP	0	-0.0806981	-0.13005	0.000432815
css|gi|110397504|gb|EC963248.1|EC963248	:: O80360|RK3_TOBAC 50S ribosomal protein L3, chloroplast precursor (Fragment) - Nicotiana tabacum (Common tobacco) :: Q0WWY5|Q0WWY5_ARATH 50S ribosomal protein L3 - Arabidopsis thaliana (Mouse-ear cress) :: E = L	0	0.247806	-0.0194628	0.000432815
ws|Ctg509.1	(M) :: O48645|O48645_SOLLC CLB1 - Solanum lycopersicum (Tomato) (Lycopersicon esculentum) :: Q9LEX1|Q9LEX1_ARATH CaLB protein (At3g61050) - Arabidopsis thaliana (Mouse-ear cress) :: E = L SP	0	-0.0534937	0.0582473	-0.000144301
ws|Ctg96.1	(M) :: Q9M6R4|Q9M6R4_GOSHI Glutathione S-transferase - Gossypium hirsutum (Upland cotton) :: Q9S7M6|Q9S7M6_PAPSO Glutathione S-transferase 2 (EC 2.5.1.18) (Glutathione S-transferase 1) - Papaver somniferum (Opium poppy) :: E = L	0	-0.132736	-0.0790208	-0.00028853
cso|gi|28959088|gb|CB339545.1|CB339545	(M) :: Q9M9M9|NDUAC_ARATH Probable NADH dehydrogenase [ubiquinone] 1 alpha subcomplex subunit 12 (EC 1.6.5.3) (EC 1.6.99.3) - Arabidopsis thaliana (Mouse-ear cress) :: Q2V3Y9	0	-0.114348	-0.134635	-0.000432859
ws|Ctg764.1	(M) :: Q9LUG8|Q9LUG8_ARATH Similarity to endo-1 (AT3g23600/MDB19_9) (Contains similarity to endo-1,3-1,4-beta-D-glucanase) - Arabidopsis thaliana (Mouse-ear cress) :: Q2V3T4|Q2V3T4_ARATH Protein At3g23600 - Arabidopsis thaliana (Mouse-ear cress) :: E = L	0	-0.0791731	-0.0193166	-0.0017323
vv|Ctg5729.1	(M) :: Q9T0K7|Q9T0K7_ARATH 3-hydroxyisobutyryl-coenzyme A hydrolase-like protein (AT4g13360/T9E8_100) - Arabidopsis thaliana (Mouse-ear cress) :: Q69UF2|Q69UF2_ORYSA Putative 3-hydroxyisobutyryl-coenzyme A hydrolase (Os06g0594100 protein) - Oryza sativa (japonica cultivar-group) :: E = L	0	0.120485	0.143002	-0.0017323
cso|Ctg1122.1	(M) :: Q96529|PURA_ARATH Adenylosuccinate synthetase, chloroplast precursor (EC 6.3.4.4) (IMP--aspartate ligase) (AdSS) (AMPSase) - Arabidopsis thaliana (Mouse-ear cress) :: Q8LEZ6|Q8LEZ6_ARATH Adenylosuccinate synthetase - Arabidopsis thaliana (Mouse-ear cress) :: E = L	0	-0.175436	-0.0484122	-0.00187669
cso|Ctg1572.1	(M) :: P48496|TPIC_SPIOL Triosephosphate isomerase, chloroplast precursor (EC 5.3.1.1) (TIM) (Triose-phosphate isomerase) - Spinacia oleracea (Spinach) :: Q9M4S8|TPIC_FRAAN Triosephosphate isomerase, chloroplast precursor (EC 5.3.1.1) (TIM) (Triose-phosphate isomerase) - Fragaria ananassa (Strawberry) :: E = L	0	-0.193965	0.0123541	-0.00216568
csp|Ctg577.1	(M) :: Q84WE4|Q84WE4_ARATH Putative ripening-related protein (At5g20740) - Arabidopsis thaliana (Mouse-ear cress) :: Q8LE11|Q8LE11_ARATH Ripening-related protein-like - Arabidopsis thaliana (Mouse-ear cress) :: E = L SP	0	-0.151522	-0.256183	-0.0023102
vv|Ctg2381.1	(M) :: O23034|O23034_ARATH YUP8H12.3 protein - Arabidopsis thaliana (Mouse-ear cress) :: Q6K6K7|Q6K6K7_ORYSA Putative Ubiquitin activating enzyme (Os02g0506500 protein) - Oryza sativa (japonica cultivar-group) :: E = L	0	-0.16004	0.0550568	-0.00245465
cso|gi|34549603|gb|CF517835.1|CF517835	(M) :: Q850K5|Q850K5_VITVI Lipid transfer protein isoform 4 - Vitis vinifera (Grape) :: Q2QCI7|Q2QCI7_VITVI Non-specific lipid transfer protein - Vitis vinifera (Grape) :: E = L SP	0	-0.300804	-0.0338649	-0.00245465
cso|Ctg1842.1	:: Q9M4A9|Q9M4A9_PEA Beta-1,3 glucanase precursor (EC 3.2.1.39) - Pisum sativum (Garden pea) :: Q8L935|Q8L935_ARATH Beta-1,3-glucanase-like protein - Arabidopsis thaliana (Mouse-ear cress) :: E = L	0	-0.400682	-0.209228	-0.00288824
css|Ctg593.1	(M) :: Q2I312|Q2I312_9MAGN L-isoaspartate-O-methyl transferase - Vitis pseudoreticulata :: Q6ZJ17|Q6ZJ17_ORYSA Hypothetical protein OJ1150_A11.18 (Os08g0557000 protein) - Oryza sativa (japonica cultivar-group) :: E = L	0	0.116365	-0.123434	-0.00303283
cso|Ctg4906.1	(M) :: Q8VXY4|Q8VXY4_ARATH Hypothetical protein At4g34270 - Arabidopsis thaliana (Mouse-ear cress) :: Q94HA2|Q94HA2_ORYSA Hypothetical protein OSJNBb0048A17.5 (Os03g0760600 protein) (TIP41-like family protein, expressed) - Oryza sativa (japonica cultivar-group) :: E = L	0	-0.03623	0.0048968	-0.00361125
vv|Ctg13987.1	(M) :: O22342|ADT1_GOSHI ADP,ATP carrier protein 1, mitochondrial precursor (ADP/ATP translocase 1) (Adenine nucleotide translocator 1) (ANT 1) - Gossypium hirsutum (Upland cotton) :: P27081|ADT2_SOLTU ADP,ATP carrier protein, mitochondrial precursor (ADP/ATP translocase) (Adenine nucleotide translocator) (ANT) (Fragment) - Solanum tuberosum (Potato) :: E = L	0	-0.0210723	-0.16537	-0.00404519
vv|Ctg766.1	(M) :: Q05046|CH62_CUCMA Chaperonin CPN60-2, mitochondrial precursor (HSP60-2) - Cucurbita maxima (Pumpkin) (Winter squash) :: Q05045|CH61_CUCMA Chaperonin CPN60-1, mitochondrial precursor (HSP60-1) - Cucurbita maxima (Pumpkin) (Winter squash) :: E = L	0	0.137635	0.10044	-0.00404519
css|gi|110392998|gb|EC957756.1|EC957756	(M) :: Q9C944|H2AV3_ARATH Probable histone H2A variant 3 (H2A.F/Z 3) (HTA9) - Arabidopsis thaliana (Mouse-ear cress) :: Q84L44|Q84L44_PINPS Putative histone H2A - Pinus pinaster (Maritime pine) :: E = L	0	0.131853	0.127765	-0.0041899
csp|Ctg708.1	(M) :: Q1RTV1|Q1RTV1_MEDTR Hypothetical protein - Medicago truncatula (Barrel medic) :: Q9SJ12|ATP7_ARATH Probable ATP synthase 24 kDa subunit, mitochondrial precursor (EC 3.6.3.14) - Arabidopsis thaliana (Mouse-ear cress) :: E = L	0	-0.0665784	-0.121863	-0.0053479
vv|Ctg101.1_F=-3.1	(LC) (M) :: P19023|ATPBM_MAIZE ATP synthase subunit beta, mitochondrial precursor (EC 3.6.3.14) - Zea mays (Maize) :: P17614|ATPBM_NICPL ATP synthase subunit beta, mitochondrial precursor (EC 3.6.3.14) - Nicotiana plumbaginifolia (Leadwort-leaved tobacco) :: E = L	0	0.121148	0.0874628	-0.00650674
vv|Ctg1340.1	(M) :: P54260|GCST_SOLTU Aminomethyltransferase, mitochondrial precursor (EC 2.1.2.10) (Glycine cleavage system T protein) (GCVT) - Solanum tuberosum (Potato) :: O65396|GCST_ARATH Aminomethyltransferase, mitochondrial precursor (EC 2.1.2.10) (Glycine cleavage system T protein) (GCVT) - Arabidopsis thaliana (Mouse-ear cress) :: E = L	0	0.124063	0.17594	-0.00650674
ws|Ctg38.1	(M) :: P43311|PPO_VITVI Polyphenol oxidase, chloroplast precursor (EC 1.10.3.1) (PPO) (Catechol oxidase) - Vitis vinifera (Grape) :: P93622|P93622_VITVI Polyphenol oxidase (EC 1.10.3.1) - Vitis vinifera (Grape) :: E = L	0	-0.158751	-0.201079	-0.00679666
ws|Ctg1055.1	(M) :: A1YMW5|A1YMW5_BRACM Hypothetical protein - Brassica campestris (Field mustard) :: Q9LSP5|Q9LSP5_ARATH Gb|AAF26101.1 (AT3g17020/K14A17_14) - Arabidopsis thaliana (Mouse-ear cress) :: E = L	0	-0.120608	0.00619029	-0.00694164
vv|Ctg2276.1	:: Q9ZP04|Q9ZP04_TROMA Alpha-D-xylosidase precursor - Tropaeolum majus (Common nasturtium) :: Q9LEC9|Q9LEC9_SOLTU Alpha-glucosidase (EC 3.2.1.20) - Solanum tuberosum (Potato) :: E = L	0	-0.420434	-0.053344	-0.00708655
ws|Ctg2989.1	:: P92792|TOM20_SOLTU Mitochondrial import receptor subunit TOM20 (Translocase of outer membrane 20 kDa subunit) - Solanum tuberosum (Potato) :: Q8LBR8|Q8LBR8_ARATH Putative TOM20 - Arabidopsis thaliana (Mouse-ear cress) :: E = L	0	0.0224743	-0.00578236	-0.00723156
csb|gi|30295981|gb|CB972775.1|CB972775	(M) :: Q2I308|Q2I308_9MAGN Abscisic stress ripening protein - Vitis pseudoreticulata :: Q94G23|Q94G23_VITVI Putative transcription factor - Vitis vinifera (Grape) :: E = L	0	-0.143054	-0.164723	-0.00723156
cso|Ctg3174.1	:: Q07446|Q07446_SOLLC Peroxidase precursor (EC 1.11.1.7) - Solanum lycopersicum (Tomato) (Lycopersicon esculentum) :: Q56V16|Q56V16_CAPBU CBRCI35 - Capsella bursa-pastoris (Shepherd's purse) :: E = L	0	0.00446549	0.0102069	-0.00752163
cso|Ctg3320.1	:: Q1T680|Q1T680_MEDTR C2 - Medicago truncatula (Barrel medic) :: Q9LNT5|Q9LNT5_ARATH T20H2.13 protein - Arabidopsis thaliana (Mouse-ear cress) :: E = L	0	0.00158601	0.0207689	-0.00752163
vv|Ctg366.1	(M) :: Q9FUM1|EF1G_PRUAV Elongation factor 1-gamma (EF-1-gamma) (eEF-1B gamma) - Prunus avium (Cherry) :: Q6YW46|EF1G2_ORYSA Elongation factor 1-gamma 2 (EF-1-gamma 2) (eEF-1B gamma 2) - Oryza sativa (Rice) :: E = L	0	0.040121	-0.0988145	-0.0076666
cso|Ctg4426.1	(M) :: Q5TKF9|Q5TKF9_ORYSA Hypothetical protein OSJNBa0030I14.7 (Os05g0594900 protein) - Oryza sativa (japonica cultivar-group) :: Q8VYI0|Q8VYI0_ARATH At1g65700/F1E22_3 (Small nuclear ribonucleoprotein, putative) - Arabidopsis thaliana (Mouse-ear cress) :: E = L	0	-0.189516	0.281906	-0.0076666
cso|Ctg5226.1	(M) :: Q8H0Y1|Q8H0Y1_ARATH Hypothetical protein At5g42960 (Hypothetical protein) - Arabidopsis thaliana (Mouse-ear cress) :: Q9FMM2|Q9FMM2_ARATH Gb|AAF69166.1 - Arabidopsis thaliana (Mouse-ear cress) :: E = L	0	-0.0343081	-0.048263	-0.00781167
csb|Ctg2444.1	(M) :: Q1SL61|Q1SL61_MEDTR Mov34-1; Flagellar motor switch protein FliG-like - Medicago truncatula (Barrel medic) :: Q0WQQ6|Q0WQQ6_ARATH 26S proteasome, non-ATPase regulatory subunit - Arabidopsis thaliana (Mouse-ear cress) :: E = L	0	-0.126266	-0.184752	-0.00824688
vv|WIN1135.C21_J13	:: Q6AWX1|Q6AWX1_ARATH At2g30720 - Arabidopsis thaliana (Mouse-ear cress) :: A2Q5W7|A2Q5W7_MEDTR Phosphoglucomutase/phosphomannomutase C terminal; Thioesterase superfamily - Medicago truncatula (Barrel medic) :: E = L	0	-0.00375591	-0.0530446	-0.008392
vv|Ctg5288.1	(M) :: Q67UZ0|Q67UZ0_ORYSA Putative cysteine conjugate beta-lyase (Aminotransferase) (Os09g0453800 protein) - Oryza sativa (japonica cultivar-group) :: Q25C96|Q25C96_HORVU Putative asparate aminotransferase - Hordeum vulgare (Barley) :: E = L	0	-0.0874267	-0.0220974	-0.00926291
csp|Ctg244.1	(M) :: Q6T871|Q6T871_9ROSI Dicarboxylate/tricarboxylate carrier - Citrus junos :: Q8SF02|Q8SF02_TOBAC Dicarboxylate/tricarboxylate carrier - Nicotiana tabacum (Common tobacco) :: E = L	0	0.0802483	-0.000144301	-0.0110064
csp|Ctg185.1_F=1.1	(LC) (M) :: Q8VWQ0|Q8VWQ0_GOSHI Putative serine carboxypeptidase - Gossypium hirsutum (Upland cotton) :: Q8L6A7|Q8L6A7_THECC Carboxypeptidase type III - Theobroma cacao (Cacao) (Cocoa) :: E = L SP	0	-0.0325363	-0.00723156	-0.0112971
vv|Ctg9457.1	(M) :: O48587|O48587_ARATH Dreg-2 like protein (At5g44730) - Arabidopsis thaliana (Mouse-ear cress) :: Q655Y3|Q655Y3_ORYSA Dreg-2 like protein (Os06g0665100 protein) - Oryza sativa (japonica cultivar-group) :: E = L	0	-0.0727862	0.152638	-0.0117334
vv|Ctg3218.1_F=-2.1	(LC) :: Q8L640|Q8L640_ARATH Hypothetical protein At4g20850 (Fragment) - Arabidopsis thaliana (Mouse-ear cress) :: Q9SUC7|Q9SUC7_ARATH Hypothetical protein T13K14.10 (Hypothetical protein AT4g20850) - Arabidopsis thaliana (Mouse-ear cress) :: E = L	0	0.0951818	-0.021365	-0.0117334
vv|Ctg14164.1	(M) :: Q66PF2|Q66PF2_FRAAN Putative UDP-rhamnose:rhamnosyltransferase - Fragaria ananassa (Strawberry) :: Q940V3|Q940V3_ARATH At2g22590/T9I22.3 - Arabidopsis thaliana (Mouse-ear cress) :: E = L	0	0.00259443	-0.0803929	-0.0120243
ws|Ctg2881.1	:: Q4PS96|Q4PS96_SOLLC Plastidic hexokinase - Solanum lycopersicum (Tomato) (Lycopersicon esculentum) :: Q8VWX3|Q8VWX3_SOLTU Hexokinase-related protein 1 - Solanum tuberosum (Potato) :: E = L	0	0.0582473	0.051024	-0.0120243
ws|gi|33962737|gb|CF355647.1|CF355647	:: Q9FN03|Q9FN03_ARATH UVB-resistance protein UVR8 (At5g63860/MGI19_6) - Arabidopsis thaliana (Mouse-ear cress) :: Q9XHD7|Q9XHD7_ARATH UVB-resistance protein UVR8 - Arabidopsis thaliana (Mouse-ear cress) :: E = L	0	-0.177882	-0.0323887	-0.0123153
vv|gi|28965550|gb|CB344583.1|CB344583	:: Q9S7H2|Q9S7H2_SOYBN Ubiquitin - Glycine max (Soybean) :: Q8H0Y0|Q8H0Y0_ARATH Hypothetical protein At4g02890 (Hypothetical protein At4g05050) - Arabidopsis thaliana (Mouse-ear cress) :: E = L	0	0.0378742	-0.102837	-0.0123153
cso|Ctg776.1	(M) :: Q1W376|Q1W376_SOYBN Phosphomannomutase (EC 5.4.2.8) - Glycine max (Soybean) :: Q1W375|Q1W375_TOBAC Phosphomannomutase (EC 5.4.2.8) - Nicotiana tabacum (Common tobacco) :: E = L	0	-0.037414	0.057277	-0.0124608
csp|Ctg2834.1	(M) :: Q9SXU1|PSA7_CICAR Proteasome subunit alpha type 7 (EC 3.4.25.1) (20S proteasome alpha subunit D) (20S proteasome subunit alpha-4) - Cicer arietinum (Chickpea) (Garbanzo) :: Q2V988|Q2V988_SOLTU Proteasome-like protein alpha subunit-like - Solanum tuberosum (Potato) :: E = L	0	0.0668125	-0.0270868	-0.0124608
vv|Ctg5060.1	(M) :: Q7Y0W7|Q7Y0W7_LUPAL NADP-specific isocitrate dehydrogenase (EC 1.1.1.42) - Lupinus albus (White lupin) :: O65853|O65853_TOBAC Isocitrate dehydrogenase (NADP+) precursor (EC 1.1.1.42) - Nicotiana tabacum (Common tobacco) :: E = L	0	-0.0898814	0.0473989	-0.012752
csp|Ctg2855.1	(M) :: A2Q3H4|A2Q3H4_MEDTR Histone H2A; Histone-fold - Medicago truncatula (Barrel medic) :: O65759|H2AX_CICAR Histone H2AX - Cicer arietinum (Chickpea) (Garbanzo) :: E = L	0	0.228603	0.181548	-0.013043
cso|Ctg3102.1	:: Q0WWR3|Q0WWR3_ARATH Hypothetical protein At4g02530 - Arabidopsis thaliana (Mouse-ear cress) :: O22773|TL16_ARATH Thylakoid lumenal 16.5 kDa protein, chloroplast precursor - Arabidopsis thaliana (Mouse-ear cress) :: E = L	0	0.244887	0.0836559	-0.0134798
csb|Ctg488.1	:: O22791|O22791_ARATH Putative RNA-binding protein - Arabidopsis thaliana (Mouse-ear cress) :: Q8W034|Q8W034_ARATH Ribonucleoprotein 1 (Ribonucleoprotein like protein) (Fragment) - Arabidopsis thaliana (Mouse-ear cress) :: E = L	0	0.196985	0.0172092	-0.0137712
csp|Ctg992.1	(M) :: Q9SIA7|Q9SIA7_ARATH Legumin-like protein - Arabidopsis thaliana (Mouse-ear cress) :: Q9LQQ3|Q9LQQ3_ARATH F24B9.13 protein (At1g07750/F24B9_13) (Putative globulin protein) - Arabidopsis thaliana (Mouse-ear cress) :: E = L	0	0.090718	0.0172092	-0.0149368
vv|Ctg10138.1	:: Q8LEF4|Q8LEF4_ARATH Putative 3-isopropylmalate dehydrogenase - Arabidopsis thaliana (Mouse-ear cress) :: Q540Z4|Q540Z4_ARATH Putative 3-isopropylmalate dehydrogenase - Arabidopsis thaliana (Mouse-ear cress) :: E = L	0	0.157303	0.292075	-0.0149368
cso|Ctg544.1	(M) :: O04237|O04237_VICFA Transcription factor - Vicia faba var. minor :: Q0GH11|Q0GH11_CAPAN Nuclear-localized RNA binding protein - Capsicum annuum (Bell pepper) :: E = L	0	0.00259443	-0.0509507	-0.01552
csb|Ctg349.1	(M) :: Q6UNT2|RL5_CUCSA 60S ribosomal protein L5 - Cucumis sativus (Cucumber) :: Q38HU5|Q38HU5_SOLTU Hypothetical protein - Solanum tuberosum (Potato) :: E = L	0	-0.0142082	0.304978	-0.01552
vv|Ctg8173.1	(M) :: Q9M2E2|Q9M2E2_ARATH Hypothetical protein T20K12.120 (Hypothetical protein At3g61220) - Arabidopsis thaliana (Mouse-ear cress) :: Q9ZUH5|Q9ZUH5_ARATH Putative carbonyl reductase - Arabidopsis thaliana (Mouse-ear cress) :: E = L	0	0.0294175	0.249627	-0.0158117
vv|Ctg5789.1	:: Q1SSZ5|Q1SSZ5_MEDTR 3-isopropylmalate dehydratase large subunit - Medicago truncatula (Barrel medic) :: Q6Z702|Q6Z702_ORYSA Putative 3-isopropylmalate dehydratase large subunit (Os02g0125100 protein) - Oryza sativa (japonica cultivar-group) :: E = L	0	0.336855	0.214	-0.0166871
vv|Ctg2173.1	:: Q40473|Q40473_TOBAC PS60 protein precursor - Nicotiana tabacum (Common tobacco) :: Q9SGR6|Q9SGR6_ARATH T23E18.10 - Arabidopsis thaliana (Mouse-ear cress) :: E = L	0	-0.307573	-0.074912	-0.0184396
cso|Ctg654.1	(M) :: Q9C5Z3|Q9C5Z3_ARATH Eukaryotic initiation factor 3E subunit (Putative translation initiation factor 3) - Arabidopsis thaliana (Mouse-ear cress) :: Q9M4T7|Q9M4T7_ARATH EIF3e - Arabidopsis thaliana (Mouse-ear cress) :: E = L	0	-0.115285	-0.0426054	-0.0185857
vv|Ctg1362.1	:: Q76KW1|Q76KW1_PEA Glutathione S-transferase - Pisum sativum (Garden pea) :: Q9LZ06|Q9LZ06_ARATH Hypothetical protein F9G14_100 (Hypothetical protein At5g02790) (Hypothetical protein not annotated) (Hypothetical protein) - Arabidopsis thaliana (Mouse-ear cress) :: E = L	0	-0.00824688	-0.0637107	-0.018878
ws|Ctg664.1	(M) :: Q84P54|Q84P54_SOLLC Gamma-aminobutyrate transaminase subunit isozyme 1 (EC 2.6.1.19) - Solanum lycopersicum (Tomato) (Lycopersicon esculentum) :: Q84P52|Q84P52_SOLLC Gamma-aminobutyrate transaminase subunit isozyme 3 (EC 2.6.1.19) - Solanum lycopersicum (Tomato) (Lycopersicon esculentum) :: E = L	0	0.0489336	0.0772429	-0.0190242
vv|gi|34549392|gb|CF517624.1|CF517624	(M) :: Q5ZF86|Q5ZF86_PLAMJ Hypothetical protein - Plantago major (Common plantain) :: Q9SK39|SBP3_ARATH Putative steroid-binding protein 3 (AtMP3) - Arabidopsis thaliana (Mouse-ear cress) :: E = L	0	-0.00491356	0.165944	-0.0191704
vv|Ctg3080.1	(M) :: Q1RXR3|Q1RXR3_MEDTR ArgE/dapE/ACY1/CPG2/yscS - Medicago truncatula (Barrel medic) :: Q8S9L3|Q8S9L3_ARATH AT4g38220/F20D10_340 - Arabidopsis thaliana (Mouse-ear cress) :: E = L SP	0	0.0157831	-0.00650674	-0.0200479
css|Ctg1397.1	:: O04603|RK5_ARATH 50S ribosomal protein L5, chloroplast precursor - Arabidopsis thaliana (Mouse-ear cress) :: P82192|RK5_SPIOL 50S ribosomal protein L5, chloroplast - Spinacia oleracea (Spinach) :: E = L	0	-0.148961	-0.0971161	-0.0203404
cso|Ctg8347.1	:: Q8L770|Q8L770_ARATH ATP-dependent Clp protease proteolytic subunit (ClpR3), putative (ClpP protease complex subunit ClpR3) - Arabidopsis thaliana (Mouse-ear cress) :: Q680D2|Q680D2_ARATH ClpP protease complex subunit ClpR3 (Fragment) - Arabidopsis thaliana (Mouse-ear cress) :: E = L	0	0.741661	-0.268991	-0.0209258
css|Ctg1570.1	(M) :: Q60EJ0|Q60EJ0_ORYSA Hypothetical protein OSJNBa0017K09.8 (Os05g0501700 protein) - Oryza sativa (japonica cultivar-group) :: Q5ZAV7|Q5ZAV7_ORYSA Universal stress protein-like (Os01g0783500 protein) - Oryza sativa (japonica cultivar-group) :: E = L	0	0.093425	0.130008	-0.021658
ws|Ctg368.1	(M) :: O82572|PROF1_RICCO Profilin-1 - Ricinus communis (Castor bean) :: Q93YI9|PROF_CAPAN Profilin (Minor food allergen Cap a 2) - Capsicum annuum (Bell pepper) :: E = L	0	0.00791302	-0.0785636	-0.0218044
cso|Ctg863.1	(M) :: O49636|O49636_ARATH Hypothetical protein AT4g22310 (AT4g22310) - Arabidopsis thaliana (Mouse-ear cress) :: Q8LB46|Q8LB46_ARATH Light induced protein like - Arabidopsis thaliana (Mouse-ear cress) :: E = L	0	0.103397	-0.0802404	-0.0219508
csp|Ctg918.1	:: Q69NG5|Q69NG5_ORYSA Putative 6-phosphogluconolactonase (Os09g0529100 protein) - Oryza sativa (japonica cultivar-group) :: Q84XU3|Q84XU3_ELAGV Putative 6-phosphogluconolactonase (Fragment) - Elaeis guineensis var. tenera (Oil palm) :: E = L	0	-0.057692	-0.0297353	-0.0223903
csp|Ctg186.1	(M) :: O49447|O49447_ARATH ADP, ATP carrier-like protein - Arabidopsis thaliana (Mouse-ear cress) :: Q8L9Y1|Q8L9Y1_ARATH ADP,ATP carrier-like protein - Arabidopsis thaliana (Mouse-ear cress) :: E = L	0	-0.0512497	0.195977	-0.0225369
ws|Ctg2855.1	:: O65199|SODCP_VITVI Superoxide dismutase [Cu-Zn], chloroplast precursor (EC 1.15.1.1) - Vitis vinifera (Grape) :: Q3SAX0	0	0.213005	0.144568	-0.0225369
vv|Ctg2253.1	(M) :: P93619|P93619_VIGUN Ted2 protein - Vigna unguiculata (Cowpea) :: Q9FKG8|Q9FKG8_ARATH Quinone oxidoreductase - Arabidopsis thaliana (Mouse-ear cress) :: E = L	0	0.0992279	0.0366088	-0.0226835
css|gi|110392715|gb|EC957006.1|EC957006	:: Q9SFU7|Q9SFU7_ARATH T1B9.17 protein (At3g07170/T1B9_17) - Arabidopsis thaliana (Mouse-ear cress) :: A0B9Y0|A0B9Y0_ORYSA OSIGBa0135C09.6 protein - Oryza sativa (Rice) :: E = L	0	0.0219061	-0.369595	-0.02283
cso|Ctg5365.1	(M) :: Q75GK2|Q75GK2_ORYSA Putative single-strand binding protein (Os03g0633900 protein) (Single-strand binding protein, expressed) - Oryza sativa (japonica cultivar-group) :: Q9SX99|Q9SX99_ARATH F16N3.2 (At1g47720) (Hypothetical protein At1g47720/T2E6_21) - Arabidopsis thaliana (Mouse-ear cress) :: E = L	0	0.103263	0.0209111	-0.023563
cso|Ctg1272.1	(M) :: Q41695|Q41695_PHAAU Pectinacetylesterase precursor - Phaseolus aureus (Mung bean) (Vigna radiata) :: A1KXE1|A1KXE1_LACSA Pectin acetylesterase - Lactuca sativa (Garden lettuce) :: E = L SP	0	-0.322108	0.0258793	-0.0237097
vv|Ctg12680.1	:: Q1S678|Q1S678_MEDTR Concanavalin A-like lectin/glucanase - Medicago truncatula (Barrel medic) :: Q0DGW8|Q0DGW8_ORYSA Os05g0507300 protein (Fragment) - Oryza sativa (japonica cultivar-group) :: E = L	0	-0.00795675	0.124593	-0.0244432
vv|gi|30252218|gb|CB969769.1|CB969769	:: Q38709|THI4_ALNGL Thiazole biosynthetic enzyme, chloroplast precursor (AG6) - Alnus glutinosa (Alder) :: O23787|THI4_CITSI Thiazole biosynthetic enzyme, chloroplast precursor - Citrus sinensis (Sweet orange) :: E = L	0	0.091666	-0.00303283	-0.0247367
csp|Ctg644.1	(M) :: O22342|ADT1_GOSHI ADP,ATP carrier protein 1, mitochondrial precursor (ADP/ATP translocase 1) (Adenine nucleotide translocator 1) (ANT 1) - Gossypium hirsutum (Upland cotton) :: P27081|ADT2_SOLTU ADP,ATP carrier protein, mitochondrial precursor (ADP/ATP translocase) (Adenine nucleotide translocator) (ANT) (Fragment) - Solanum tuberosum (Potato) :: E = L	0	-0.107959	0.247198	-0.0250302
ws|Ctg1380.1	(M) :: Q6ITC5|Q6ITC5_ORYSA Cell death-related protein - Oryza sativa (japonica cultivar-group) :: Q9FXG0|Q9FXG0_ARATH F1N18.11 protein (Putative apoptosis-related protein 19) (At1g29850/F1N18_19) (Hypothetical protein At1g29850) - Arabidopsis thaliana (Mouse-ear cress) :: E = L	0	-0.00115464	0.0353423	-0.0250302
vv|Ctg5755.1	:: Q9FEU4|Q9FEU4_PEA Putative serine carboxypeptidase precursor (Fragment) - Pisum sativum (Garden pea) :: Q0WRX3|SCP40_ARATH Serine carboxypeptidase-like 40 precursor (EC 3.4.16.-) - Arabidopsis thaliana (Mouse-ear cress) :: E = L	0	-0.0262051	0.109695	-0.0267929
cso|Ctg3513.1	:: Q8LCI6|Q8LCI6_ARATH IAA-amino acid hydrolase (ILR1) - Arabidopsis thaliana (Mouse-ear cress) :: Q946K0|Q946K0_ARASU IAA amidohydrolase (IAA-amino acid hydrolase) - Arabidopsis suecica (Swedish thale-cress) (Cardaminopsis suecica) :: E = L	0	0.16337	0.20389	-0.0267929
vv|Ctg990.1	:: Q1S694|Q1S694_MEDTR HAD-superfamily hydrolase, subfamily IIA - Medicago truncatula (Barrel medic) :: Q8L3U4|Q8L3U4_ARATH AT5g36790/f5h8_20 - Arabidopsis thaliana (Mouse-ear cress) :: E = L	0	-0.0813084	-0.0473682	-0.0270868
vv|Ctg1305.1	:: Q9C6D2|Q9C6D2_ARATH Hypothetical protein F10F5.1 (At1g49820/F10F5_1) - Arabidopsis thaliana (Mouse-ear cress) :: Q7XR61|Q7XR61_ORYSA OSJNBa0043A12.24 protein (Os04g0669800 protein) - Oryza sativa (japonica cultivar-group) :: E = L	0	0.143002	0.088413	-0.0279692
cso|Ctg4743.1	(M) :: Q5U8V7|Q5U8V7_9ASTR Cyclophilin 1 - Codonopsis lanceolata :: Q38867|CP19C_ARATH Peptidyl-prolyl cis-trans isomerase CYP19-3 (EC 5.2.1.8) (PPIase CYP19-3) (Rotamase cyclophilin-2) (Cyclophilin of 19 kDa 3) (Cyclophilin-4) - Arabidopsis thaliana (Mouse-ear cress) :: E = L	0	-0.070815	0.0294175	-0.0282633
vv|gi|110727098|gb|EE103490.1|EE103490	(M) :: Q0MX10|Q0MX10_VITVI Putative aquaporin - Vitis vinifera (Grape) :: Q9LKL9|Q9LKL9_9MAGN Putative aquaporin TIP3 - Vitis berlandieri x Vitis rupestris :: E = L	0	0.204892	-0.00101024	-0.0284105
vv|gi|110705460|gb|EE082338.1|EE082338	:: Q1T1X1|Q1T1X1_MEDTR Lipoxygenase, LH2 - Medicago truncatula (Barrel medic) :: Q1T1X3|Q1T1X3_MEDTR Lipoxygenase, LH2 - Medicago truncatula (Barrel medic) :: E = L	0	-0.00824688	0.156008	-0.0289992
ws|Ctg490.1	:: Q6I610|Q6I610_ORYSA Putative T-complex protein 1 beta subunit (TCP-1-beta) (CCT-beta) - Oryza sativa (japonica cultivar-group) :: Q0DG27|Q0DG27_ORYSA Os05g0556700 protein (Fragment) - Oryza sativa (japonica cultivar-group) :: E = L	0	0.0607391	0.162855	-0.0294408
vv|Ctg341.1	(M) :: Q945P5|Q945P5_ARATH AT3g62580/T12C14_280 - Arabidopsis thaliana (Mouse-ear cress) :: Q2QNQ6|Q2QNQ6_ORYSA Expressed protein (Os12g0557400 protein) - Oryza sativa (japonica cultivar-group) :: E = L SP	0	0.0943712	-0.105628	-0.0301772
vv|gi|26256922|gb|CA807985.1|CA807985	(M) :: Q1H8M8|Q1H8M8_BETVU B12D-like protein - Beta vulgaris (Sugar beet) :: Q9XHD5|Q9XHD5_IPOBA B12D protein - Ipomoea batatas (Sweet potato) (Batate) :: E = L	0	-0.0354904	0.453649	-0.0303245
cso|gi|122690718|gb|EC956676.1|EC956676	:: Q654L9|Q654L9_ORYSA Putative dihydrolipoamide S-acetyltransferase (Os06g0499900 protein) - Oryza sativa (japonica cultivar-group) :: Q0WQF7|OPD21_ARATH Dihydrolipoyllysine-residue acetyltransferase component 1 of pyruvate dehydrogenase complex, mitochondrial precursor (EC 2.3.1.12) (Pyruvate dehydrogenase complex E2 subunit 1) (PDCE2) (E2) (Dihydrolipoamide S-acetyltransferase component 1 of p…	0	0.107152	0.153157	-0.0313562
cso|Ctg1196.1	:: Q155L4|Q155L4_HEVBR Cysteine protease - Hevea brasiliensis (Para rubber tree) :: Q2AAC8|Q2AAC8_9ASTR Cysteine proteinase - Platycodon grandiflorus :: E = L	0	-0.307394	-0.0881934	-0.0319461
cso|gi|122689260|gb|EC936164.1|EC936164	(M) :: Q4PS96|Q4PS96_SOLLC Plastidic hexokinase - Solanum lycopersicum (Tomato) (Lycopersicon esculentum) :: Q8VWX3|Q8VWX3_SOLTU Hexokinase-related protein 1 - Solanum tuberosum (Potato) :: E = L	0	-0.362343	0.068602	-0.0323887
vv|Ctg1717.1	:: Q1SRR9|Q1SRR9_MEDTR Protein kinase - Medicago truncatula (Barrel medic) :: Q8LR51|Q8LR51_ORYSA Casein kinase I-like - Oryza sativa (japonica cultivar-group) :: E = L	0	0.157303	0.191563	-0.0335695
vv|Ctg1197.1	(M) :: A2Q483|A2Q483_MEDTR Pinin/SDK/memA protein - Medicago truncatula (Barrel medic) :: Q9C5G2|Q9C5G2_ARATH Hypothetical protein At1g15200 - Arabidopsis thaliana (Mouse-ear cress) :: E = L	0	0.0792927	-0.16133	-0.0337172
vv|Ctg1902.1	:: Q9C8P0|Q9C8P0_ARATH Dihydrolipoamide S-acetyltransferase, putative; 19109-21166 (At1g34430/F7P12_2) - Arabidopsis thaliana (Mouse-ear cress) :: Q8LGH6|Q8LGH6_ARATH Dihydrolipoamide S-acetyltransferase, putative - Arabidopsis thaliana (Mouse-ear cress) :: E = L	0	-0.0219508	-0.124692	-0.0340126
cso|Ctg889.1	(M) :: Q2V987|Q2V987_SOLTU Transcription factor APFI-like - Solanum tuberosum (Potato) :: Q682H9|Q682H9_ARATH Hypothetical protein At1g19580 - Arabidopsis thaliana (Mouse-ear cress) :: E = L	0	0.06226	-0.0537932	-0.0351948
css|Ctg1327.1	:: O04202|IF35_ARATH Eukaryotic translation initiation factor 3 subunit 5 (eIF-3 epsilon) (eIF3 p32 subunit) (eIF3f) - Arabidopsis thaliana (Mouse-ear cress) :: Q8W4H4|Q8W4H4_ARATH 26S proteasome regulatory subunit - Arabidopsis thaliana (Mouse-ear cress) :: E = L	0	0.0503276	-0.0014434	-0.036082
ws|gi|51577921|gb|CV095757.1|CV095757	(M) :: Q84P31|Q84P31_SOYBN Aldehyde dehydrogenase family 7 member A1 (EC 1.2.1.3) - Glycine max (Soybean) :: Q5EBY6|Q5EBY6_EUPCH Aldehyde dehydrogenase family 7 member A1 (EC 1.2.1.3) - Euphorbia characias (Spurge) :: E = L	0	-0.0350469	-0.0488598	-0.0365258
vv|Ctg5263.1	(M) :: Q1T2F4|Q1T2F4_MEDTR Actin/actin-like - Medicago truncatula (Barrel medic) :: Q8L4Y5|Q8L4Y5_ARATH Actin-like protein (Actin-related protein 7) - Arabidopsis thaliana (Mouse-ear cress) :: E = L	0	0.0728604	-0.0762804	-0.0365258
cso|Ctg2853.1_F=3.1	(LC) (M) :: Q2QLY4|Q2QLY4_ORYSA 5-methyltetrahydropteroyltriglutamate-homocysteine methyltransferase, putative, expressed (Os12g0624000 protein) - Oryza sativa (japonica cultivar-group) :: Q2QLY5|Q2QLY5_ORYSA 5-methyltetrahydropteroyltriglutamate-homocysteine methyltransferase, putative, expressed (Os12g0623900 protein) - Oryza sativa (japonica cultivar-group) :: E = L	0	-0.0614507	0.0617071	-0.0371178
vv|Ctg20060.1	(M) :: Q9SS99|Q9SS99_ARATH F4P13.11 protein - Arabidopsis thaliana (Mouse-ear cress) :: Q9LYK5|Q9LYK5_ARATH Hypothetical protein T15N1_30 - Arabidopsis thaliana (Mouse-ear cress) :: E = L	0	0.0965318	-0.0259112	-0.0372659
vv|Ctg3210.1	(M) :: P35055|HEM6_SOYBN Coproporphyrinogen III oxidase, chloroplast precursor (EC 1.3.3.3) (Coproporphyrinogenase) (Coprogen oxidase) - Glycine max (Soybean) :: Q9LR75|HEM6_ARATH Coproporphyrinogen III oxidase, chloroplast precursor (EC 1.3.3.3) (Coproporphyrinogenase) (Coprogen oxidase) (LESION INITIATION 2 protein) - Arabidopsis thaliana (Mouse-ear cress) :: E = L	0	0.0579701	0.0117819	-0.0377101
csp|gi|71888557|gb|DT037612.1|DT037612	:: Q9LK22|Q9LK22_ARATH Gb|AAF57656.1 (At3g27310) (Hypothetical protein At3g27310) (CDC48-interacting UBX-domain protein) (Hypothetical protein) - Arabidopsis thaliana (Mouse-ear cress) :: Q7X671|Q7X671_ORYSA OJ000223_09.7 protein (OSJNBa0081L15.17 protein) - Oryza sativa (japonica cultivar-group) :: E = L	0	-0.209728	-0.226679	-0.0383026
csp|Ctg2054.1	:: Q9SX77|UMP6_ARATH Unknown protein At1g47420, mitochondrial precursor - Arabidopsis thaliana (Mouse-ear cress) :: Q8SA48|Q8SA48_HORVD Hypothetical protein 259I16.6 - Hordeum vulgare var. distichum (Two-rowed barley) :: E = L	0	-0.0668806	0.0177795	-0.038599
vv|Ctg5764.1	:: Q9FY49|Q9FY49_ARATH Leukotriene-A4 hydrolase-like protein - Arabidopsis thaliana (Mouse-ear cress) :: Q84TA3|Q84TA3_ORYSA Putative leukotriene A-4 hydrolase (Os03g0819100 protein) (Peptidase family M1 containing protein, expressed) - Oryza sativa (japonica cultivar-group) :: E = L	0	-0.111227	-0.189845	-0.0387471
cso|Ctg5951.1	:: Q9C8P0|Q9C8P0_ARATH Dihydrolipoamide S-acetyltransferase, putative; 19109-21166 (At1g34430/F7P12_2) - Arabidopsis thaliana (Mouse-ear cress) :: Q8LGH6|Q8LGH6_ARATH Dihydrolipoamide S-acetyltransferase, putative - Arabidopsis thaliana (Mouse-ear cress) :: E = L	0	-0.117944	-0.0691492	-0.0391917
ws|gi|51582058|gb|CV099894.1|CV099894	:: P92963|P92963_ARATH Rab2-like protein (GTP-binding RAB2A like protein) (At4g17170) - Arabidopsis thaliana (Mouse-ear cress) :: Q946G3|Q946G3_TOBAC Small GTPase Rab2 - Nicotiana tabacum (Common tobacco) :: E = L	0	-0.0310614	0.152638	-0.0403782
ws|Ctg466.1	(M) :: Q0GEA1|Q0GEA1_CAMSI 26S proteasome regulatory particle non-ATPase subunit 12 - Camellia sinensis (Tea) :: Q9SGW3|Q9SGW3_ARATH F1N19.9 (26S proteasome subunit RPN12) (At1g64520/F1N19_10) - Arabidopsis thaliana (Mouse-ear cress) :: E = L	0	0.09815	0.00158601	-0.0409718
vv|Ctg8697.1	:: P93394|UPP_TOBAC Uracil phosphoribosyltransferase (EC 2.4.2.9) (UMP pyrophosphorylase) (UPRTase) - Nicotiana tabacum (Common tobacco) :: Q9M336|Q9M336_ARATH Uracil phosphoribosyltransferase-like protein - Arabidopsis thaliana (Mouse-ear cress) :: E = L	0	-0.0540927	0.0652966	-0.0412686
vv|Ctg9282.1	(M) :: Q1SDJ4|Q1SDJ4_MEDTR Lipolytic enzyme, G-D-S-L - Medicago truncatula (Barrel medic) :: Q8LDB1|Q8LDB1_ARATH CPRD49 - Arabidopsis thaliana (Mouse-ear cress) :: E = L SP	0	0.204141	0.00920381	-0.0412686
ws|Ctg1390.1	(M) :: Q9FES0|Q9FES0_VITVI NADH glutamate dehydrogenase (EC 1.4.1.2) - Vitis vinifera (Grape) :: P52596|DHE3_VITVI Glutamate dehydrogenase (EC 1.4.1.3) (GDH) - Vitis vinifera (Grape) :: E = L	0	0.29901	0.175684	-0.0417141
ws|Ctg937.1	(M) :: Q6L460|Q6L460_SOLDE ATP synthase D chain, mitochondrial, putative - Solanum demissum (Wild potato) :: Q9FT52|ATPQ_ARATH ATP synthase D chain, mitochondrial (EC 3.6.3.14) - Arabidopsis thaliana (Mouse-ear cress) :: E = L	0	-0.0310614	-0.0566413	-0.0423083
vv|Ctg683.1	(M) :: Q3KN68|Q3KN68_VITVI Isoflavone reductase-like protein 5 - Vitis vinifera (Grape) :: Q3KN67|Q3KN67_VITVI Isoflavone reductase-like protein 6 - Vitis vinifera (Grape) :: E = L	0	-0.103457	-0.142736	-0.0426054
cso|Ctg1316.1	(M) :: P42056|VDAC2_SOLTU 36 kDa outer mitochondrial membrane protein porin (Voltage-dependent anion-selective channel protein) (VDAC) (POM 36) - Solanum tuberosum (Potato) :: Q9XH72|Q9XH72_PRUAR Porin - Prunus armeniaca (Apricot) :: E = L	0	-0.307037	-0.233787	-0.042754
cso|Ctg951.1	(M) :: Q9FWX0|Q9FWX0_ARATH T28K15.4 protein (At1g12230) (Expressed protein) - Arabidopsis thaliana (Mouse-ear cress) :: Q7XAS4|Q7XAS4_GOSHI Transaldolase - Gossypium hirsutum (Upland cotton) :: E = L	0	0.0446039	-0.127211	-0.0434972
ws|Ctg1505.1	(M) :: Q8RWF0|Q8RWF0_ARATH 26S proteasome subunit-like protein (26S proteasome subunit RPN9a) - Arabidopsis thaliana (Mouse-ear cress) :: Q8GYA6|Q8GYA6_ARATH Hypothetical protein At4g19006 (26S proteasome subunit RPN9b) - Arabidopsis thaliana (Mouse-ear cress) :: E = L	0	-0.0310614	0.06226	-0.0446872
cso|Ctg518.1	(M) :: P93570|P93570_SOLTU Chaperonin-60 beta subunit precursor - Solanum tuberosum (Potato) :: P08927|RUBB_PEA RuBisCO large subunit-binding protein subunit beta, chloroplast precursor (60 kDa chaperonin subunit beta) (CPN-60 beta) - Pisum sativum (Garden pea) :: E = L	0	-0.0584429	-0.178698	-0.0452826
vvfl|gi|76559894|tpe|CAI56334.	(M) :: Q3KN68|Q3KN68_VITVI Isoflavone reductase-like protein 5 - Vitis vinifera (Grape) :: Q3KN67|Q3KN67_VITVI Isoflavone reductase-like protein 6 - Vitis vinifera (Grape) :: E = L	0	-0.118257	-0.164238	-0.0457292
vv|Ctg3074.1	(M) :: Q1SH80|Q1SH80_MEDTR RNA-binding region RNP-1 (RNA recognition motif) - Medicago truncatula (Barrel medic) :: Q94AC3|Q94AC3_ARATH AT4g36960/C7A10_400 - Arabidopsis thaliana (Mouse-ear cress) :: E = L	0	-0.0908029	-0.143054	-0.0458782
ws|Ctg1298.1	:: Q0ZJ11|Q0ZJ11_VITVI Acetyl-CoA carboxylase carboxyltransferase beta subunit - Vitis vinifera (Grape) :: Q3C1J3|Q3C1J3_NICSY Acetyl-CoA carboxylase beta subunit - Nicotiana sylvestris (Wood tobacco) :: E = L	0	-0.176903	-0.0254707	-0.0460271
vv|Ctg1712.1	(M) :: Q0H950|Q0H950_SOYBN Lethal leaf spot 1-like protein - Glycine max (Soybean) :: Q8W5A3|Q8W5A3_SOLLC Lethal leaf spot 1-like protein - Solanum lycopersicum (Tomato) (Lycopersicon esculentum) :: E = L	0	0.166844	0.0863761	-0.046176
csp|gi|34362915|gb|CF404500.1|CF404500	:: Q8GYJ9|Q8GYJ9_ARATH Hypothetical protein At1g31160/F28K20_9 (Hypothetical protein At1g31160) - Arabidopsis thaliana (Mouse-ear cress) :: Q2MGQ9|Q2MGQ9_MEDTR Histidine triad (HIT) protein - Medicago truncatula (Barrel medic) :: E = L	0	0.0503276	-0.265865	-0.046474
cso|Ctg5313.1	:: Q8VXS9|Q8VXS9_BETVU Dihydroorotase - Beta vulgaris (Sugar beet) :: O04904|PYRC_ARATH Dihydroorotase, mitochondrial precursor (EC 3.5.2.3) (DHOase) - Arabidopsis thaliana (Mouse-ear cress) :: E = L	0	0.182057	0.135009	-0.046474
ws|Ctg131.1	(M) :: Q43317|CYSK_CITLA Cysteine synthase (EC 2.5.1.47) (Beta-pyrazolylalanine synthase) (Beta-PA/CSase) (EC 2.5.1.51) (L-mimosine synthase) (EC 2.5.1.52) (O-acetylserine sulfhydrylase) (O-acetylserine (Thiol)-lyase) (CSase) (OAS-TL) - Citrullus lanatus (Watermelon) (Citrullus vulgaris) :: Q3LAG5|Q3LAG5_TOBAC Putative cytosolic cysteine synthase 7 (EC 2.5.1.47) - Nicotiana tabacum (Common tobacc…	0	0.00129789	-0.145925	-0.0484122
csp|Ctg2067.1	(M) :: Q9ZW12|Q9ZW12_ARATH Putative tropinone reductase - Arabidopsis thaliana (Mouse-ear cress) :: Q84W78|Q84W78_ARATH Putative tropinone reductase (Fragment) - Arabidopsis thaliana (Mouse-ear cress) :: E = L	0	0.115566	0.1595	-0.0494569
vv|Ctg20062.1	:: Q1PBH4|Q1PBH4_GOSHI Tocopherol cyclase - Gossypium hirsutum (Upland cotton) :: Q7XAF0|Q7XAF0_EUCGU Tocopherol cyclase - Eucalyptus gunnii (Cider tree) :: E = L	0	-0.188693	-0.0696033	-0.0508013
css|Ctg415.1	(M) :: O23714|PSB2A_ARATH Proteasome subunit beta type 2-A (EC 3.4.25.1) (Proteasome subunit beta type 4) (20S proteasome beta subunit D-1) (Proteasome component GB) - Arabidopsis thaliana (Mouse-ear cress) :: Q2HIJ3|Q2HIJ3_ARATH At4g14800 (Proteasome chain protein) - Arabidopsis thaliana (Mouse-ear cress) :: E = L	0	-0.0317986	-0.114816	-0.0515486
ws|Ctg4.1	(M) :: Q9FS43|Q9FS43_VITVI Pathogenesis-related protein 10 - Vitis vinifera (Grape) :: Q9FS42|Q9FS42_VITVI Pathogenesis-related protein 10 - Vitis vinifera (Grape) :: E = L	0	-0.02283	-0.0699061	-0.0522965
cso|Ctg1126.1	(M) :: Q5CZ53|Q5CZ53_SOLTU Pom30 protein - Solanum tuberosum (Potato) :: Q38HV8|Q38HV8_SOLTU POM30-like protein - Solanum tuberosum (Potato) :: E = L	0	-0.0479647	-0.105163	-0.0524461
vv|Ctg3306.1	(M) :: Q9SNY8|Q9SNY8_SOLTU Branched-chain amino acid aminotransferase (EC 2.6.1.42) - Solanum tuberosum (Potato) :: Q9SNY9|Q9SNY9_SOLTU Branched-chain amino acid aminotransferase (EC 2.6.1.42) - Solanum tuberosum (Potato) :: E = L	0	0.212383	0.0791561	-0.0525956
cso|Ctg5206.1	:: A0ZVU2|A0ZVU2_NICBE S-adenosylmethionine transporter - Nicotiana benthamiana :: A0ZVU3|A0ZVU3_CAPAN S-adenosylmethionine transporter - Capsicum annuum (Bell pepper) :: E = L	0	-0.0691492	-0.0158117	-0.0527453
vv|Ctg8258.1	(M) :: Q1RX84|Q1RX84_MEDTR 2OG-Fe(II) oxygenase - Medicago truncatula (Barrel medic) :: O48631|O48631_PRUAR Ethylene-forming-enzyme-like dioxygenase - Prunus armeniaca (Apricot) :: E = L	0	0.102188	0.0340749	-0.0527453
css|Ctg244.1	:: Q38JH2|Q38JH2_SOLTU Hypothetical protein - Solanum tuberosum (Potato) :: Q9ZU52|Q9ZU52_ARATH Putative aldolase (At2g01140) - Arabidopsis thaliana (Mouse-ear cress) :: E = L	0	-0.0259112	-0.0806981	-0.053344
ws|Ctg41.1	(M) :: Q6UNT2|RL5_CUCSA 60S ribosomal protein L5 - Cucumis sativus (Cucumber) :: P49227|RL52_ARATH 60S ribosomal protein L5-2 - Arabidopsis thaliana (Mouse-ear cress) :: E = L	0	-0.174947	-0.117005	-0.0552914
ws|Ctg1259.1	:: Q0WUV8|Q0WUV8_ARATH Mitochondrial elongation factor Tu - Arabidopsis thaliana (Mouse-ear cress) :: Q9ZT91|EFTM_ARATH Elongation factor Tu, mitochondrial precursor - Arabidopsis thaliana (Mouse-ear cress) :: E = L	0	0.0949116	-0.0204868	-0.0557412
vv|gi|110364102|gb|EC927747.1|EC927747	:: Q7XZK0|Q7XZK0_GOSHI Actin - Gossypium hirsutum (Upland cotton) :: Q5VKJ6|Q5VKJ6_RICCO Actin - Ricinus communis (Castor bean) :: E = L	0	0.0462816	-0.00824688	-0.0560412
ws|gi|47090584|gb|CN604840.1|CN604840	(M) :: Q9SZE1|Q9SZE1_ARATH Hypothetical protein F19B15.150 (Hypothetical protein At4g29120) - Arabidopsis thaliana (Mouse-ear cress) :: Q8LQ70|Q8LQ70_ORYSA Putative D-threonine dehydrogenase (Os01g0742300 protein) - Oryza sativa (japonica cultivar-group) :: E = L	0	-0.287008	-0.37707	-0.0561912
csb|Ctg917.1	(M) :: P51132|UCRI2_TOBAC Ubiquinol-cytochrome c reductase iron-sulfur subunit 2, mitochondrial precursor (EC 1.10.2.2) (Rieske iron-sulfur protein 2) (RISP2) - Nicotiana tabacum (Common tobacco) :: Q38M54|Q38M54_SOLTU Rieske iron-sulfur protein-like - Solanum tuberosum (Potato) :: E = L	0	-0.00955338	-0.0567913	-0.0563411
ws|gi|51576475|gb|CV094311.1|CV094311	:: P93570|P93570_SOLTU Chaperonin-60 beta subunit precursor - Solanum tuberosum (Potato) :: P08927|RUBB_PEA RuBisCO large subunit-binding protein subunit beta, chloroplast precursor (60 kDa chaperonin subunit beta) (CPN-60 beta) - Pisum sativum (Garden pea) :: E = L	0	-0.184097	-0.13242	-0.0566413
ws|Ctg895.1	(M) :: P42799|GSA1_ARATH Glutamate-1-semialdehyde 2,1-aminomutase 1, chloroplast precursor (EC 5.4.3.8) (GSA 1) (Glutamate-1-semialdehyde aminotransferase 1) (GSA-AT 1) - Arabidopsis thaliana (Mouse-ear cress) :: Q85WB7|GSA_BRANA Glutamate-1-semialdehyde 2,1-aminomutase, chloroplast precursor (EC 5.4.3.8) (GSA) (Glutamate-1-semialdehyde aminotransferase) (GSA-AT) - Brassica napus (Rape) :: E = L	0	0.152897	0.0571383	-0.0569413
cso|Ctg6843.1	:: Q8S4C2|Q8S4C2_CAMSI Violaxanthin de-epoxidase - Camellia sinensis (Tea) :: Q0H3C7|Q0H3C7_COFCA Violaxanthin de-epoxidase - Coffea canephora (Robusta coffee) :: E = L	0	-0.10067	0.00748262	-0.0572416
vv|Ctg1482.1	(M) :: Q1S703|Q1S703_MEDTR Metallo-dependent hydrolase, composite - Medicago truncatula (Barrel medic) :: Q9FMP3|Q9FMP3_ARATH Dihydropyrimidinase (Dihydropyrimidine amidohydrolase) (EC 3.5.2.2) - Arabidopsis thaliana (Mouse-ear cress) :: E = L SP	0	-0.0121699	0.0227584	-0.0575418
vv|Ctg8212.1	(M) :: Q6ZBZ8|Q6ZBZ8_ORYSA Hypothetical protein P0493A04.32 (Os08g0459300 protein) - Oryza sativa (japonica cultivar-group) :: Q8GYG8|Q8GYG8_ARATH Hypothetical protein At1g02180/T6A9_2 - Arabidopsis thaliana (Mouse-ear cress) :: E = L SP	0	-0.0411202	-0.078259	-0.0575418
cso|Ctg3250.1	(M) :: O04202|IF35_ARATH Eukaryotic translation initiation factor 3 subunit 5 (eIF-3 epsilon) (eIF3 p32 subunit) (eIF3f) - Arabidopsis thaliana (Mouse-ear cress) :: Q8W4H4|Q8W4H4_ARATH 26S proteasome regulatory subunit - Arabidopsis thaliana (Mouse-ear cress) :: E = L	0	-0.0664274	-0.0969617	-0.0575418
vv|Ctg8026.1	:: Q8VZG5|Q8VZG5_ARATH At1g78060/F28K19_32 - Arabidopsis thaliana (Mouse-ear cress) :: Q6Z8I7|Q6Z8I7_ORYSA Putative beta-D-xylosidase (Os02g0752200 protein) - Oryza sativa (japonica cultivar-group) :: E = L	0	-0.136696	-0.0614507	-0.057692
vv|Ctg965.1	(M) :: Q45Q24|Q45Q24_NICBE PHB1 - Nicotiana benthamiana :: O04361|O04361_TOBAC Prohibitin - Nicotiana tabacum (Common tobacco) :: E = L SP	0	0.0965318	0.0231843	-0.0588937
vv|Ctg7166.1	:: Q4PS96|Q4PS96_SOLLC Plastidic hexokinase - Solanum lycopersicum (Tomato) (Lycopersicon esculentum) :: Q8VWX3|Q8VWX3_SOLTU Hexokinase-related protein 1 - Solanum tuberosum (Potato) :: E = L	0	-0.162945	-0.113723	-0.059495
vv|Ctg1808.1	:: P34811|EFGC_SOYBN Elongation factor G, chloroplast precursor (EF-G) - Glycine max (Soybean) :: Q1SBU9|Q1SBU9_MEDTR Translation elongation factor G (Elongation factor Tu, domain 2) - Medicago truncatula (Barrel medic) :: E = L	0	0.0192037	-0.134952	-0.0596453
csp|Ctg907.1	(M) :: Q8GUN2|Q8GUN2_ARATH Hypothetical protein At3g56490 - Arabidopsis thaliana (Mouse-ear cress) :: Q9LXZ1|Q9LXZ1_ARATH Protein kinase C inhibitor-like protein (Hypothetical protein At3g56490) - Arabidopsis thaliana (Mouse-ear cress) :: E = L	0	0.205893	-0.0955737	-0.0602468
vv|gi|37189318|gb|CF608667.1|CF608667	(M) :: Q9M011|Q9M011_ARATH Light-inducible protein ATLS1 - Arabidopsis thaliana (Mouse-ear cress) :: Q42335|Q42335_ARATH MIF homologue (Fragment) - Arabidopsis thaliana (Mouse-ear cress) :: E = L	0	-0.0390436	-0.0814611	-0.0605478
vv|gi|110685201|gb|EE063348.1|EE063348	:: Q1SDE6|Q1SDE6_MEDTR Photosystem I protein PsaD - Medicago truncatula (Barrel medic) :: P12353|PSAD_SPIOL Photosystem I reaction center subunit II, chloroplast precursor (Photosystem I 20 kDa subunit) (PSI-D) - Spinacia oleracea (Spinach) :: E = L	0	0.00475299	0.063641	-0.0606982
csp|gi|71888564|gb|DT037619.1|DT037619	(M) :: Q6ZBX9|Q6ZBX9_ORYSA Putative C2 domain-containing protein (Os08g0562600 protein) - Oryza sativa (japonica cultivar-group) :: Q651B1|Q651B1_ORYSA Hypothetical protein B1331F11.7 (Os09g0571200 protein) - Oryza sativa (japonica cultivar-group) :: E = L	0	-0.117005	-0.152163	-0.0608487
cso|Ctg5298.1	(M) :: Q69NG5|Q69NG5_ORYSA Putative 6-phosphogluconolactonase (Os09g0529100 protein) - Oryza sativa (japonica cultivar-group) :: Q84XU3|Q84XU3_ELAGV Putative 6-phosphogluconolactonase (Fragment) - Elaeis guineensis var. tenera (Oil palm) :: E = L	0	-0.141621	-0.140826	-0.0616013
vv|gi|110717500|gb|EE093421.1|EE093421	:: Q9LIL4|Q9LIL4_ARATH Coated vesicle membrane protein-like (AT3g22845/MWI23_22) - Arabidopsis thaliana (Mouse-ear cress) :: Q84MP2|Q84MP2_ORYSA Putative cop-coated vesicle membrane protein (Os03g0744800 protein) (Emp24/gp25L/p24 family protein, expressed) - Oryza sativa (japonica cultivar-group) :: E = L	0	-0.170881	0.0542234	-0.0626556
vv|Ctg5000.1	(M) :: A0SEK9|A0SEK9_GOSHI Putative retinoblastoma binding protein - Gossypium hirsutum (Upland cotton) :: Q5HZ33|Q5HZ33_ARATH At4g35050 - Arabidopsis thaliana (Mouse-ear cress) :: E = L	0	0.160533	-0.0304719	-0.0635599
cso|Ctg2080.1	(M) :: Q94BS2|Q94BS2_ARATH Hypothetical protein At1g55480 (GAN) (Hypothetical protein ZKT) - Arabidopsis thaliana (Mouse-ear cress) :: Q8L972|Q8L972_ARATH Hypothetical protein - Arabidopsis thaliana (Mouse-ear cress) :: E = L	0	-0.19479	-0.103922	-0.0638615
vv|Ctg4647.1	(M) :: Q1SDZ1|Q1SDZ1_MEDTR Porin, eukaryotic type - Medicago truncatula (Barrel medic) :: Q10M45|Q10M45_ORYSA Mitochondrial import receptor subunit TOM40, putative, expressed (Os03g0323800 protein) - Oryza sativa (japonica cultivar-group) :: E = L	0	-0.0677876	0.00590291	-0.0649175
cso|Ctg3132.1	(M) :: Q8W593|Q8W593_ARATH At1g67280/F1N21_10 - Arabidopsis thaliana (Mouse-ear cress) :: Q8LEY7|Q8LEY7_ARATH Glyoxalase I, putative - Arabidopsis thaliana (Mouse-ear cress) :: E = L	0	-0.196938	-0.0539429	-0.0649175
vv|Ctg2564.1	:: Q8W593|Q8W593_ARATH At1g67280/F1N21_10 - Arabidopsis thaliana (Mouse-ear cress) :: Q8LEY7|Q8LEY7_ARATH Glyoxalase I, putative - Arabidopsis thaliana (Mouse-ear cress) :: E = L	0	-0.0665784	-0.0606982	-0.0652193
cso|Ctg808.1	(M) :: Q9S834|Q9S834_ARATH ATP-dependent Clp protease subunit ClpP (At1g02560) (ATP-dependent Clp protease proteolytic subunit ClpP5) (NClpP1) - Arabidopsis thaliana (Mouse-ear cress) :: Q93YH0|Q93YH0_SOLLC Clp protease 2 proteolytic subunit precursor - Solanum lycopersicum (Tomato) (Lycopersicon esculentum) :: E = L	0	-0.0697547	-0.0616013	-0.0652193
css|Ctg652.1	(M) :: Q6YZW2|Q6YZW2_ORYSA Putative oligouridylate binding protein (Os08g0520300 protein) - Oryza sativa (japonica cultivar-group) :: Q9LQI9|Q9LQI9_ARATH Putative RNA binding protein (At1g17370) (Oligouridylate binding protein, putative) - Arabidopsis thaliana (Mouse-ear cress) :: E = L	0	0.131721	0.0294175	-0.0653703
vv|Ctg6774.1	:: Q9FYR6|Q9FYR6_ARATH Prolyl tRNA synthetase (At5g52520) - Arabidopsis thaliana (Mouse-ear cress) :: Q7XZD2|Q7XZD2_RAPSA Prolyl-tRNA synthetase - Raphanus sativus (Radish) :: E = L	0	-0.125951	-0.314015	-0.0658232
vv|Ctg5406.1	(M) :: Q8LKV2|Q8LKV2_VITVI Polygalacturonase-inhibiting protein - Vitis vinifera (Grape) :: Q9AXP4|Q9AXP4_VITVI Polygalacturonase inhibiting protein - Vitis vinifera (Grape) :: E = L SP	0	-0.111851	0.0238941	-0.0659743
vv|Ctg15206.1	(M) :: Q69WE3|Q69WE3_ORYSA NADH-ubiquinone oxidoreductase-related-like protein (Os07g0585800 protein) - Oryza sativa (japonica cultivar-group) :: Q1SKQ7|Q1SKQ7_MEDTR ETC complex I subunit conserved region - Medicago truncatula (Barrel medic) :: E = L	0	-0.0837527	-0.0937251	-0.0664274
cso|Ctg3995.1	(M) :: Q5UNS2|Q5UNS2_SOLLC Arginase 1 - Solanum lycopersicum (Tomato) (Lycopersicon esculentum) :: P46637|ARGI1_ARATH Arginase (EC 3.5.3.1) - Arabidopsis thaliana (Mouse-ear cress) :: E = L	0	0.0450235	-0.0445384	-0.0665784
csp|Ctg2856.1	(M) :: Q949R9|Q949R9_ARATH Hypothetical protein At5g20090 (Hypothetical protein) - Arabidopsis thaliana (Mouse-ear cress) :: Q5XLE2|Q5XLE2_MAIZE Brain protein 44-like - Zea mays (Maize) :: E = L	0	0.0764222	-0.0759761	-0.0667295
cso|gi|71872639|gb|DT021694.1|DT021694	(M) :: Q5JMM6|Q5JMM6_ORYSA Putative NOGO-interacting mitochondrial protein (Os01g0753100 protein) - Oryza sativa (japonica cultivar-group) :: Q84N44|Q84N44_SETIT Oxidoreductase - Setaria italica (Foxtail millet) :: E = L	0	0.0999011	-0.0458782	-0.0668806
vv|Ctg262.1	(M) :: Q84TD8|Q84TD8_ARATH At1g67170 (Hypothetical protein At1g67170) - Arabidopsis thaliana (Mouse-ear cress) :: Q9ZW90|Q9ZW90_ARATH F5A8.8 protein - Arabidopsis thaliana (Mouse-ear cress) :: E = L	0	-0.0575418	-0.253773	-0.0670318
vvfl|gi|50660327|gb|AAT80888.	(M) :: Q6B4V4|Q6B4V4_VITVI Chloroplast chaperonin 21 - Vitis vinifera (Grape) :: Q8LK52|Q8LK52_GOSHI Cp10-like protein - Gossypium hirsutum (Upland cotton) :: E = L	0	0.111966	-0.107648	-0.0671829
vv|Ctg659.1_F=-1.1	(LC) (M) :: Q9SYM5|RHM1_ARATH Probable rhamnose biosynthetic enzyme 1 (EC 4.2.1.-) (EC 1.1.1.-) - Arabidopsis thaliana (Mouse-ear cress) :: Q9LH76|RHM3_ARATH Probable rhamnose biosynthetic enzyme 3 (EC 4.2.1.-) (EC 1.1.1.-) - Arabidopsis thaliana (Mouse-ear cress) :: E = L	0	-0.0399332	0.06226	-0.0677876
csp|Ctg948.1	(M) :: Q1SMW0|Q1SMW0_MEDTR Pyridoxal-5-phosphate-dependent enzyme, beta subunit - Medicago truncatula (Barrel medic) :: Q7Y256|Q7Y256_BETVE Beta-cyanoalanine synthase - Betula verrucosa (White birch) (Betula pendula) :: E = L	0	0.0549179	-0.0747601	-0.0679388
csp|Ctg168.1	(M) :: P20363|TBA3_ARATH Tubulin alpha-3/alpha-5 chain - Arabidopsis thaliana (Mouse-ear cress) :: Q0PVB0|Q0PVB0_ORYSA Alpha-tubulin (Os07g0574800 protein) - Oryza sativa (japonica cultivar-group) :: E = L	0	-0.0860479	-0.0372659	-0.0682413
vv|Ctg4189.1	:: Q8S091|Q8S091_ORYSA Putative thioredoxin F (Os01g0913000 protein) - Oryza sativa (japonica cultivar-group) :: P29450|TRXF_PEA Thioredoxin F-type, chloroplast precursor (TRX-F) - Pisum sativum (Garden pea) :: E = L	0	-0.00607205	0.0699771	-0.0689978
css|Ctg1025.1	(M) :: O49636|O49636_ARATH Hypothetical protein AT4g22310 (AT4g22310) - Arabidopsis thaliana (Mouse-ear cress) :: Q8LB46|Q8LB46_ARATH Light induced protein like - Arabidopsis thaliana (Mouse-ear cress) :: E = L	0	0.0149266	-0.154891	-0.0693005
css|Ctg1375.1	:: Q9AQU0|Q9AQU0_ORYSA Putative peptidyl-prolyl cis-trans isomerase, chloroplast - Oryza sativa (japonica cultivar-group) :: Q0JNJ3|Q0JNJ3_ORYSA Os01g0284700 protein - Oryza sativa (japonica cultivar-group) :: E = L	0	-0.240588	-0.181804	-0.0693005
vv|Ctg1175.1	(M) :: A2Q1B1|A2Q1B1_MEDTR Octicosapeptide/Phox/Bem1p - Medicago truncatula (Barrel medic) :: Q9FGF3|Q9FGF3_ARATH Similarity to unknown protein (At5g64430) (Hypothetical protein At5g64430) (Hypothetical protein At5g64430; T12B11.2) - Arabidopsis thaliana (Mouse-ear cress) :: E = L	0	0.0714881	0.0159258	-0.0700575
vv|Ctg2042.1	(M) :: Q1RTN1|Q1RTN1_MEDTR Initiation factor 2B related - Medicago truncatula (Barrel medic) :: Q948X8|Q948X8_TOBAC CIG2 - Nicotiana tabacum (Common tobacco) :: E = L	0	0.158078	0.0387171	-0.0700575
vv|WIN112.C21_A11	:: Q9M997|Q9M997_ARATH F27J15.26 (Hypothetical protein F27K7.14) - Arabidopsis thaliana (Mouse-ear cress) :: Q5ZD97|Q5ZD97_ORYSA Hypothetical protein P0681B11.44 - Oryza sativa (japonica cultivar-group) :: E = L	0	0.0882773	-0.00404519	-0.0706635
ws|Ctg1721.1	:: Q1T680|Q1T680_MEDTR C2 - Medicago truncatula (Barrel medic) :: Q9LNT5|Q9LNT5_ARATH T20H2.13 protein - Arabidopsis thaliana (Mouse-ear cress) :: E = L	0	0.0583859	-0.120765	-0.0706635
vv|Ctg3548.1	(M) :: P19446|MDHG_CITLA Malate dehydrogenase, glyoxysomal precursor (EC 1.1.1.37) - Citrullus lanatus (Watermelon) (Citrullus vulgaris) :: P46488|MDHG_CUCSA Malate dehydrogenase, glyoxysomal precursor (EC 1.1.1.37) - Cucumis sativus (Cucumber) :: E = L	0	0.0359054	-0.109981	-0.070815
vv|Ctg5741.1	(M) :: Q8VYI4|Q8VYI4_ARATH At1g14810/F10B6_6 (Aspartate-semialdehyde dehydrogenase, putative) - Arabidopsis thaliana (Mouse-ear cress) :: Q9FVC4|Q9FVC4_ARATH Aspartate-semialdehyde dehydrogenase (EC 1.2.1.11) (Fragment) - Arabidopsis thaliana (Mouse-ear cress) :: E = L	0	-0.102682	0.120352	-0.0717244
csp|Ctg632.1	(M) :: Q9SP38|Q9SP38_LUPLU NADH ubiquinone oxidoreductase PSST subunit - Lupinus luteus (European yellow lupin) :: Q9LKH4|Q9LKH4_LUPLU NADH-ubiquinone oxidoreductase subunit PSST - Lupinus luteus (European yellow lupin) :: E = L	0	-0.0673341	0.161178	-0.0721794
vv|Ctg3148.1	(M) :: P93014|RR5_ARATH 30S ribosomal protein S5, chloroplast precursor - Arabidopsis thaliana (Mouse-ear cress) :: Q9ST69|RR5_SPIOL 30S ribosomal protein S5, chloroplast precursor - Spinacia oleracea (Spinach) :: E = L	0	-0.168933	-0.18968	-0.0724828
vvfl|gi|2425107|gb|AAB70837.	:: O22511|O22511_VITVI Glutathione reductase (NADPH) (EC 1.6.4.2) (Fragment) - Vitis vinifera (Grape) :: P80461|GSHRP_TOBAC Glutathione reductase, chloroplast precursor (EC 1.8.1.7) (GR) (GRase) (Fragment) - Nicotiana tabacum (Common tobacco) :: E = L	0	0.182438	0.0129261	-0.0727862
ws|Ctg3248.1	:: Q68HC8|Q68HC8_SOLLC Glucose-6-phosphate isomerase - Solanum lycopersicum (Tomato) (Lycopersicon esculentum) :: Q9SB57|Q9SB57_ARATH Glucose-6-phosphate isomerase (EC 5.3.1.9) - Arabidopsis thaliana (Mouse-ear cress) :: E = L	0	-0.0469211	-0.0515486	-0.0732414
vv|Ctg5902.1	(M) :: Q01899|HSP7M_PHAVU Heat shock 70 kDa protein, mitochondrial precursor - Phaseolus vulgaris (Kidney bean) (French bean) :: P37900|HSP7M_PEA Heat shock 70 kDa protein, mitochondrial precursor - Pisum sativum (Garden pea) :: E = L	0	-0.0168331	-0.124692	-0.0740006
vv|gi|37184881|gb|CF604234.1|CF604234	:: Q8W034|Q8W034_ARATH Ribonucleoprotein 1 (Ribonucleoprotein like protein) (Fragment) - Arabidopsis thaliana (Mouse-ear cress) :: O23288|O23288_ARATH Ribonucleoprotein like protein - Arabidopsis thaliana (Mouse-ear cress) :: E = L	0	0.151079	-0.0530446	-0.0740006
cso|Ctg4593.1	(M) :: Q93VH5|Q93VH5_ARATH AT5g10730/MAJ23_90 (Hypothetical protein AT5g10730) (Hypothetical protein) - Arabidopsis thaliana (Mouse-ear cress) :: Q9FT59|Q9FT59_ARATH Hypothetical protein AT5g10730 - Arabidopsis thaliana (Mouse-ear cress) :: E = L	0	-0.102527	-0.192151	-0.0746082
csp|Ctg1476.1	(M) :: O04486|RB11C_ARATH Ras-related protein Rab11C - Arabidopsis thaliana (Mouse-ear cress) :: Q1SL05|Q1SL05_MEDTR Ras GTPase - Medicago truncatula (Barrel medic) :: E = L	0	0.0130691	0.289834	-0.074912
vv|Ctg7554.1	(M) :: Q9C8N0|Q9C8N0_ARATH Hypothetical protein F22G10.1 (Hypothetical protein At1g53760) - Arabidopsis thaliana (Mouse-ear cress) :: Q6NQN0|Q6NQN0_ARATH At1g53760 - Arabidopsis thaliana (Mouse-ear cress) :: E = L	0	0.345964	-0.0131887	-0.074912
cso|Ctg2830.1	(M) :: Q1SEC7|Q1SEC7_MEDTR Protein kinase - Medicago truncatula (Barrel medic) :: Q70Z24|Q70Z24_TOBAC Protein kinase CK2 alpha chain - Nicotiana tabacum (Common tobacco) :: E = L	0	0.108223	-0.252398	-0.075216
vv|Ctg942.1	:: Q30D01|Q30D01_FAGSY Putative 3-dehydroquinate synthase - Fagus sylvatica (Beechnut) :: Q8VYV7|Q8VYV7_ARATH AT5g66120/K2A18_20 - Arabidopsis thaliana (Mouse-ear cress) :: E = L	0	-0.228199	-0.135586	-0.0762804
ws|Ctg1508.1	(M) :: Q9SE42|RPE1_ORYSA Ribulose-phosphate 3-epimerase, cytoplasmic isoform (EC 5.1.3.1) (Ribulose-5-phosphate-epimerase) (Cyt-RPEase) (RPEcyt) (Pentose-5-phosphate 3-epimerase) (PPE) - Oryza sativa (Rice) :: Q94K13|Q94K13_ARATH Putative D-ribulose-5-phosphate 3-epimerase - Arabidopsis thaliana (Mouse-ear cress) :: E = L	0	0.0497701	0.167101	-0.077041
css|gi|110402805|gb|EC963503.1|EC963503	(M) :: Q2MGR2|Q2MGR2_MEDTR SGS; HSP20-like chaperone - Medicago truncatula (Barrel medic) :: Q9C8R4|Q9C8R4_ARATH Hypothetical protein T1P2.12 (Hypothetical protein At1g30070) (Hypothetical protein) (Hypothetical protein At1g30070/T1P2_12) - Arabidopsis thaliana (Mouse-ear cress) :: E = L	0	-0.0664274	-0.0897278	-0.0776499
vv|gi|34320119|gb|CF372873.1|CF372873	(M) :: Q6RJY3|Q6RJY3_CAPAN 40S ribosomal protein S17 - Capsicum annuum (Bell pepper) :: Q3HRX4|Q3HRX4_SOLTU 40S ribosomal protein S17-like protein - Solanum tuberosum (Potato) :: E = L	0	-0.104697	-0.117161	-0.0784114
ws|Ctg488.1	(M) :: Q69UI8|Q69UI8_ORYSA Putative acidic ribosomal protein P1a (Os08g0116500 protein) - Oryza sativa (japonica cultivar-group) :: Q307Z7|Q307Z7_SOLTU Acidic ribosomal protein P1a-like - Solanum tuberosum (Potato) :: E = L	0	-0.0845174	-0.195451	-0.0784114
ws|Ctg1040.1	:: Q9CAF5|NAP7_ARATH Non-intrinsic ABC protein 7, chloroplast precursor (AtNAP7) (ABC transporter ATPase) (Plastid SufC-like protein) - Arabidopsis thaliana (Mouse-ear cress) :: Q2PER0|Q2PER0_TRIPR Putative ABC transporter like ATPase (Fragment) - Trifolium pratense (Red clover) :: E = L	0	-0.155213	-0.456999	-0.078716
cso|Ctg9993.1	:: Q1S9B5|Q1S9B5_MEDTR Glycoside hydrolase, family 77 - Medicago truncatula (Barrel medic) :: Q9LV91|Q9LV91_ARATH 4-alpha-glucanotransferase (AT5g64860/MXK3_9) - Arabidopsis thaliana (Mouse-ear cress) :: E = L	0	0.177982	-0.248451	-0.0793256
vv|Ctg1409.1	(M) :: Q84VC8|Q84VC8_ORYSA Gamma hydroxybutyrate dehydrogenase-like protein (Os02g0562700 protein) (Hypothetical protein) - Oryza sativa (japonica cultivar-group) :: Q94B07|Q94B07_ARATH Gamma hydroxybutyrate dehydrogenase (EC 1.1.1.61) - Arabidopsis thaliana (Mouse-ear cress) :: E = L	0	-0.0488598	-0.070815	-0.0810032
vv|Ctg12526.1	:: Q9LX23|Q9LX23_ARATH Hypothetical protein T31P16_40 - Arabidopsis thaliana (Mouse-ear cress) :: Q147P9|Q147P9_ARATH At5g10050 - Arabidopsis thaliana (Mouse-ear cress) :: E = L	0	0.0506061	-0.501443	-0.0811559
cso|Ctg504.1	(M) :: P54260|GCST_SOLTU Aminomethyltransferase, mitochondrial precursor (EC 2.1.2.10) (Glycine cleavage system T protein) (GCVT) - Solanum tuberosum (Potato) :: O65396|GCST_ARATH Aminomethyltransferase, mitochondrial precursor (EC 2.1.2.10) (Glycine cleavage system T protein) (GCVT) - Arabidopsis thaliana (Mouse-ear cress) :: E = L	0	0.0817487	0.12618	-0.0813084
ws|Ctg49.1	(M) :: Q7XAE3|Q7XAE3_9SOLA Putative fructokinase 2 - Petunia inflata :: Q7XAE2|Q7XAE2_9SOLA Putative fructokinase 2 - Petunia inflata :: E = L SP	0	-0.412923	-0.239907	-0.0814611
cso|Ctg947.1	(M) :: Q38M52|Q38M52_SOLTU Hypothetical protein - Solanum tuberosum (Potato) :: O23708|PSA2A_ARATH Proteasome subunit alpha type 2-A (EC 3.4.25.1) (20S proteasome alpha subunit B) (Proteasome component 3) - Arabidopsis thaliana (Mouse-ear cress) :: E = L	0	-0.142895	-0.193305	-0.0816138
cso|Ctg7123.1	(M) :: Q9ASW4|Q9ASW4_ARATH At3g21211 (Hypothetical protein At3g21215) (At3g21211/At3g21211) - Arabidopsis thaliana (Mouse-ear cress) :: Q9LU37|Q9LU37_ARATH Genomic DNA, chromosome 3, P1 clone: MXL8 - Arabidopsis thaliana (Mouse-ear cress) :: E = L	0	0.0478175	0.279412	-0.0816138
css|Ctg552.1	(M) :: Q8H100|Q8H100_ARATH Hypothetical protein At4g17890 (Hypothetical protein At4g17885) - Arabidopsis thaliana (Mouse-ear cress) :: O49688|O49688_ARATH Hypothetical protein AT4g17890 - Arabidopsis thaliana (Mouse-ear cress) :: E = L	0	0.0966667	0.232538	-0.0819191
cso|Ctg5181.1	:: Q9LVM3|Q9LVM3_ARATH Genomic DNA, chromosome 5, P1 clone:MCK7 - Arabidopsis thaliana (Mouse-ear cress) :: Q10LX6|Q10LX6_ORYSA Expressed protein - Oryza sativa (japonica cultivar-group) :: E = L	0	-0.100824	-0.0545421	-0.0820718
cso|Ctg3399.1	(M) :: Q8VWN9|Q8VWN9_CAPAN Glyceraldehyde-3-phosphate dehydrogenase (EC 1.2.1.12) (Glyceraldehyde-3-phosphate dehydrogenase precursor) - Capsicum annuum (Bell pepper) :: Q9SAJ6|Q9SAJ6_ARATH T8K14.5 protein (Hypothetical protein At1g79530/T8K14_5) (Putative glyceraldehyde-3-phosphate dehydrogenase) - Arabidopsis thaliana (Mouse-ear cress) :: E = L	0	-0.295128	-0.294597	-0.0828356
vv|Ctg4393.1	(M) :: Q42966|Q42966_TOBAC Nitrilase (EC 3.5.5.1) - Nicotiana tabacum (Common tobacco) :: Q5QGZ8|Q5QGZ8_LUPAN Nitrilase 4A - Lupinus angustifolius (Narrow-leaved blue lupin) :: E = L	0	0.138421	0.110497	-0.0835998
cso|Ctg3235.1	(M) :: Q2MGQ5|Q2MGQ5_MEDTR RNA polymerase, dimerisation - Medicago truncatula (Barrel medic) :: Q39211|RPB3A_ARATH DNA-directed RNA polymerase II 36 kDa polypeptide A (EC 2.7.7.6) (RNA polymerase II subunit 3) - Arabidopsis thaliana (Mouse-ear cress) :: E = L	0	-0.174947	0.0467006	-0.0840585
csp|Ctg2073.1	:: Q69Y12|Q69Y12_ORYSA Putative aminopeptidase C (Os06g0215300 protein) - Oryza sativa (japonica cultivar-group) :: Q69TI3|Q69TI3_ORYSA Putative aminopeptidase C (Os06g0215400 protein) - Oryza sativa (japonica cultivar-group) :: E = L	0	-0.224486	-0.348501	-0.0843644
csp|gi|34364176|gb|CF405761.1|CF405761	(M) :: Q84L93|Q84L93_PETHY DAD1 - Petunia hybrida (Petunia) :: Q9SMC4|DAD1_SOLLC Defender against cell death 1 (DAD-1) - Solanum lycopersicum (Tomato) (Lycopersicon esculentum) :: E = L	0	0.147176	0.186754	-0.0843644
ws|Ctg11.1	:: O23950|O23950_GOSHI Endo-xyloglucan transferase (Fragment) - Gossypium hirsutum (Upland cotton) :: Q7Y252|Q7Y252_GOSHI Xyloglucan endotransglycosylase - Gossypium hirsutum (Upland cotton) :: E = L	0	-0.0539429	-0.0460271	-0.0852824
vv|Ctg2684.1	(M) :: Q9LY66|RK1_ARATH 50S ribosomal protein L1, chloroplast precursor (CL1) - Arabidopsis thaliana (Mouse-ear cress) :: Q9LE95|RK1_SPIOL 50S ribosomal protein L1, chloroplast precursor (CL1) - Spinacia oleracea (Spinach) :: E = L SP	0	0.081067	-0.139236	-0.0860479
vv|gi|110690811|gb|EE068306.1|EE068306	(M) :: Q9SXX7|COX5C_ORYSA Cytochrome c oxidase polypeptide Vc (EC 1.9.3.1) (Cytochrome c oxidase subunit 5c) - Oryza sativa (Rice) :: A1YMW4|A1YMW4_BRACM Cytochrome-c oxidase - Brassica campestris (Field mustard) :: E = L	0	-0.0161034	-0.0858948	-0.0874267
ws|Ctg348.1	(M) :: Q9SRR8|Q9SRR8_ARATH F21O3.19 protein (Hypothetical protein) (Hypothetical protein At3g07480) (Hypothetical protein F21O3.19) - Arabidopsis thaliana (Mouse-ear cress) :: Q69IM6|Q69IM6_ORYSA Hypothetical protein P0450E05.20 - Oryza sativa (japonica cultivar-group) :: E = L	0	0.0363276	-0.0460271	-0.0875801
vv|Ctg787.1	(M) :: Q1KUM6|Q1KUM6_9ROSI Hypothetical protein - Cleome spinosa :: Q1KUV7|Q1KUV7_9ROSI Hypothetical protein - Cleome spinosa :: E = L	0	0.0802483	-0.0863542	-0.0878867
vv|gi|32459963|gb|CD801137.1|CD801137	:: Q93YA8|Q93YA8_SESRO Calcium binding protein - Sesbania rostrata :: Q1SSC2|Q1SSC2_MEDTR Calcium-binding EF-hand - Medicago truncatula (Barrel medic) :: E = L	0	0.137635	0.278104	-0.08804
vv|Ctg5076.1	:: Q94B82|Q94B82_ARATH Hypothetical protein T5C23.170 - Arabidopsis thaliana (Mouse-ear cress) :: Q651M3|Q651M3_ORYSA Hypothetical protein OSJNBa0047P18.32-1 (Hypothetical protein OJ1439_F07.4-1) - Oryza sativa (japonica cultivar-group) :: E = L	0	0.640528	-0.0762804	-0.0881934
vv|Ctg12408.1	(M) :: Q93VP4|Q93VP4_ARATH At1g07470/F22G5_13 (TFIIA-L2) (Putative transcription factor IIA large subunit) - Arabidopsis thaliana (Mouse-ear cress) :: O49349|O49349_ARATH Transcription factor IIA large subunit (TFIIA-L1) - Arabidopsis thaliana (Mouse-ear cress) :: E = L	0	-0.197104	-0.0569413	-0.0886535
ws|Ctg1652.1	(M) :: Q8S945|Q8S945_BRACM NDPK III - Brassica campestris (Field mustard) :: Q2KK37|Q2KK37_THLCA Putative nucleoside diphosphate kinase III - Thlaspi caerulescens (Alpine penny-cress) (Thlaspi calaminare) :: E = L	0	-0.232939	-0.188693	-0.0891138
vv|Ctg2491.1	:: Q9SZP8|Q9SZP8_ARATH Hypothetical protein F20M13.270 (Hypothetical protein AT4g38710) - Arabidopsis thaliana (Mouse-ear cress) :: Q0E1I1|Q0E1I1_ORYSA Os02g0439700 protein - Oryza sativa (japonica cultivar-group) :: E = L	0	-0.169582	-0.227861	-0.0898814
vv|Ctg6732.1	:: Q94IB7|Q94IB7_SPIOL Monodehydroascorbate reductase - Spinacia oleracea (Spinach) :: Q75UU7|Q75UU7_BRAOL Monodehydroascorbate reductase - Brassica oleracea (Wild cabbage) :: E = L	0	-0.0605478	-0.0384508	-0.0901885
cso|Ctg874.1	(M) :: P17614|ATPBM_NICPL ATP synthase subunit beta, mitochondrial precursor (EC 3.6.3.14) - Nicotiana plumbaginifolia (Leadwort-leaved tobacco) :: O82722|O82722_NICSY Mitochondrial ATPase beta subunit - Nicotiana sylvestris (Wood tobacco) :: E = L	0	0.260628	0.0368901	-0.0903421
vv|Ctg8045.1	:: Q1SSA6|Q1SSA6_MEDTR RNA-binding region RNP-1 (RNA recognition motif); Zinc finger, CCHC-type - Medicago truncatula (Barrel medic) :: Q9SSJ0|Q9SSJ0_ARATH Putative eukaryotic translation initiation factor 3 subunit; 21071-22901 (AT3g11400/F24K9_7) (Translation initiation factor 3, subunit g) (EIF3g) - Arabidopsis thaliana (Mouse-ear cress) :: E = L	0	0.0329472	-0.147681	-0.0909566
[truncated: 995 more rows]
