# Supplementary material for: Generation of a predicted protein database from EST data and application to iTRAQ analyses in grape (Vitis vinifera cv. Cabernet Sauvignon) berries at ripening initiation
Source: BMC Genomics. 2009 Jan 26;10:50. doi: 10.1186/1471-2164-10-50 (PMC2637896; doi:10.1186/1471-2164-10-50)
Supplement: Additional file 5 — Mesocarp proteins listed for each K-means cluster along with corresponding log2-transformed ratiometric data for each protein entry. Mesocarp proteins from the 2004, 2005-1, and 2005-2 datasets were combined into a single file. Duplicate entries were identified using an in-house script in the R environment with 'Custom ORF ID' as the search string. Then, ratiometric data at each of the three comparisons using 'green' as the reference stage were averaged prior to export for K-means cluster analyses. [file 1471-2164-10-50-S5.xls]

## Sheet: KMC_meoscarp_4clusters-1
Additional file 5	Mesocarp proteins listed for each K-means cluster along with corresponding log2-transformed ratiometric data for each protein entry. Mesocarp proteins from the 2004, 2005-1, and 2005-2 datasets were combined into a single file. Duplicate entries were identified using an in-house script in the R environment with ‘Custom ORF ID’ as the search string. Then, ratiometric data at each of the three comp…
Cluster ORF ID	Protein Annotation	Green	Pink/turning	Red	Purple
Cluster 1
vv|gi|30127897|gb|CB913236.1|CB913236	:: Q7XAU6|Q7XAU6_VITVI Class IV chitinase - Vitis vinifera (Grape) :: O24530|O24530_VITVI Class IV endochitinase (EC 3.2.1.14) - Vitis vinifera (Grape) :: E = L	0	2.47301	3.45108	4.78749
csb|Ctg389.1	(M) :: Q2HZF5|Q2HZF5_VITVI Aquaporin PIP2 - Vitis vinifera (Grape) :: Q2I6J7|Q2I6J7_STERE Aquaporin (Fragment) - Stevia rebaudiana (Stevia) :: E = L	0	2.3913	2.55724	4.7198
vv|gi|34364055|gb|CF405640.1|CF405640	:: Q9M4G6|Q9M4G6_VITVI Putative thaumatin-like protein - Vitis vinifera (Grape) :: O04708|O04708_VITVI VVTL1 - Vitis vinifera (Grape) :: E = L	0	2.7939	3.67549	4.56188
ws|Ctg713.1	(M) :: Q9SNY0|Q9SNY0_VITVI SCUTL2 - Vitis vinifera (Grape) :: Q9C9P9|Q9C9P9_ARATH Thaumatin-like protein; 28949-28112 (At1g75030) (Thaumatin-like protein) - Arabidopsis thaliana (Mouse-ear cress) :: E = L SP	0	1.74704	2.35465	4.39044
csp|gi|22007382|gb|BQ792416.1|BQ792416	:: Q9M4H4|GRI22_VITVI Ripening-related protein grip22 precursor - Vitis vinifera (Grape) :: P84527|KIWEL_ACTCH Kiwellin (Allergen Act c ?) - Actinidia chinensis (Kiwi) (Yangtao) :: E = L	0	3.32301	3.88945	4.3043
csp|Ctg2762.1	:: Q9M4H4|GRI22_VITVI Ripening-related protein grip22 precursor - Vitis vinifera (Grape) :: P84527|KIWEL_ACTCH Kiwellin (Allergen Act c ?) - Actinidia chinensis (Kiwi) (Yangtao) :: E = L	0	3.36762	4.03746	4.22154
css|Ctg231.1	(M) :: Q0Z7S4|Q0Z7S4_9SOLN Pectin methylesterase inhibitor isoform - Solanum phureja :: Q9LW90|Q9LW90_TOBAC DC1.2 homologue - Nicotiana tabacum (Common tobacco) :: E = L SP	0	2.2372	3.18514	3.5085
vv|gi|37185469|gb|CF604822.1|CF604822	:: P93621|P93621_VITVI Osmotin-like protein precursor - Vitis vinifera (Grape) :: Q7XAU7|Q7XAU7_VITVI Thaumatin-like protein - Vitis vinifera (Grape) :: E = L	0	0.77349	0.607484	3.44343
vv|gi|33404799|gb|CF210426.1|CF210426	:: Q7XAU6|Q7XAU6_VITVI Class IV chitinase - Vitis vinifera (Grape) :: O24530|O24530_VITVI Class IV endochitinase (EC 3.2.1.14) - Vitis vinifera (Grape) :: E = L	0	1.79294	2.17201	3.09606
cso|Ctg5961.1	(M) :: Q7XAU7|Q7XAU7_VITVI Thaumatin-like protein - Vitis vinifera (Grape) :: P93621|P93621_VITVI Osmotin-like protein precursor - Vitis vinifera (Grape) :: E = L SP	0	1.55518	2.0645	2.79365
cso|Ctg2745.1	(M) :: O81228|O81228_VITVI PR-4 type protein - Vitis vinifera (Grape) :: Q40558|Q40558_TOBAC Pathogenesis-related protein 4A precursor - Nicotiana tabacum (Common tobacco) :: E = L SP	0	0.640251	0.880255	2.64589
vv|Ctg90.1_F=-3.4	(LC) :: Q9M3U4|Q9M3U4_VITVI Beta 1-3 glucanase - Vitis vinifera (Grape) :: Q944B1|Q944B1_PRUPE Beta-1,3-glucanase - Prunus persica (Peach) :: E = L	0	1.27352	2.10809	2.57715
csp|Ctg1229.1	:: Q948P6|FRI3_SOYBN Ferritin-3, chloroplast precursor (EC 1.16.3.1) (SFerH-3) - Glycine max (Soybean) :: Q4EWB8|Q4EWB8_AVIMR Ferritin - Avicennia marina (Grey mangrove) :: E = L	0	0.653977	1.00223	2.54169
vv|gi|22012189|gb|BQ797223.1|BQ797223	:: P93621|P93621_VITVI Osmotin-like protein precursor - Vitis vinifera (Grape) :: Q7XAU7|Q7XAU7_VITVI Thaumatin-like protein - Vitis vinifera (Grape) :: E = L	0	1.31017	2.06843	2.53062
csp|Ctg68.1	(M) :: O04708|O04708_VITVI VVTL1 - Vitis vinifera (Grape) :: Q9M4G6|Q9M4G6_VITVI Putative thaumatin-like protein - Vitis vinifera (Grape) :: E = L SP	0	1.19875	1.79106	2.46224
vv|Ctg2863.1	(M) :: Q9ZR88|Q9ZR88_ZINEL Bifunctional nuclease (Fragment) - Zinnia elegans (Zinnia) :: Q9C9G4|Q9C9G4_ARATH Putative bifunctional nuclease; 47147-45601 - Arabidopsis thaliana (Mouse-ear cress) :: E = L SP	0	0.652601	1.62602	2.45912
vvfl|gi|111379084|gb|ABH09329.	(M) :: Q5MBH8|Q5MBH8_VITVI Aquaporin - Vitis vinifera (Grape) :: Q9LKL9|Q9LKL9_9MAGN Putative aquaporin TIP3 - Vitis berlandieri x Vitis rupestris :: E = L	0	1.14574	1.44132	2.37108
vv|Ctg20223.1	(M) :: Q5CCU3|Q5CCU3_PYRCO Vacuolar H+-ATPase catalytic subunit - Pyrus communis (Pear) :: Q5CCU4|Q5CCU4_PYRCO Vacuolar H+-ATPase catalytic subunit - Pyrus communis (Pear) :: E = L	0	0.778209	0.811307	2.23946
cso|Ctg1987.1	(M) :: Q7FAH2|Q7FAH2_ORYSA OJ000223_09.15 protein (Os04g0486600 protein) - Oryza sativa (japonica cultivar-group) :: Q5PY03|Q5PY03_MUSAC Glyceraldehyde-3-phosphate dehydrogenase (EC 1.2.1.12) (Fragment) - Musa acuminata (Banana) :: E = L	0	0.388024	0.993131	2.19651
vv|gi|34414959|gb|CF413713.1|CF413713	:: Q71F50|Q71F50_HEVBR Eukaryotic translation initiation factor 5A isoform II (Eukaryotic translation initiation factor 5A isoform I) - Hevea brasiliensis (Para rubber tree) :: Q71F49|Q71F49_HEVBR Eukaryotic translation initiation factor 5A isoform III - Hevea brasiliensis (Para rubber tree) :: E = L	0	1.02098	1.06688	2.18688
vv|Ctg14.1_F=-2.1	(LC) (M) :: Q27J84|Q27J84_CUCSA Alkaline alpha galactosidase - Cucumis sativus (Cucumber) :: Q84NI6|Q84NI6_CUCME Alkaline alpha galactosidase II - Cucumis melo (Muskmelon) :: E = L	0	1.0439	1.34477	2.06605
vv|gi|110722645|gb|EE099051.1|EE099051	:: Q9M4H8|Q9M4H8_VITVI Putative ripening-related protein grip28 - Vitis vinifera (Grape) :: P93674|P93674_MEDSA Putative 21kD protein precursor - Medicago sativa (Alfalfa) :: E = L	0	0.994869	1.56589	1.8492
ws|Ctg1498.1	(M) :: Q75LB9|Q75LB9_ORYSA Putative pirin-like protein (Os03g0845000 protein) (Pirin, putative, expressed) - Oryza sativa (japonica cultivar-group) :: Q10AP7|Q10AP7_ORYSA Pirin, putative, expressed - Oryza sativa (japonica cultivar-group) :: E = L	0	0.737514	1.24483	1.81566
vv|Ctg3292.1	(M) :: Q94B15|Q94B15_VITVI Polygalacturonase PG1 - Vitis vinifera (Grape) :: P35336|PGLR_ACTCH Polygalacturonase precursor (EC 3.2.1.15) (PG) (Pectinase) - Actinidia chinensis (Kiwi) (Yangtao) :: E = L SP	0	1.27471	1.59307	1.78191
csp|Ctg1483.1	:: Q2PYX0|Q2PYX0_SOLTU Putative 24 kDa seed maturation protein-like protein - Solanum tuberosum (Potato) :: Q9SH59|Q9SH59_ARATH F22C12.15 (Hypothetical protein At1g64090) - Arabidopsis thaliana (Mouse-ear cress) :: E = L	0	0.779974	0.772646	1.76909
vv|Ctg832.1_F=3.1	(LC) (M) :: Q40473|Q40473_TOBAC PS60 protein precursor - Nicotiana tabacum (Common tobacco) :: Q9SGR6|Q9SGR6_ARATH T23E18.10 - Arabidopsis thaliana (Mouse-ear cress) :: E = L SP	0	0.800413	1.24689	1.7479
vv|Ctg2713.1	(M) :: Q9M4G8|Q9M4G8_VITVI Putative ripening-related P-450 enzyme - Vitis vinifera (Grape) :: Q8VWZ7|Q8VWZ7_CATRO Geraniol 10-hydroxylase (EC 1.14.14.1) - Catharanthus roseus (Rosy periwinkle) (Madagascar periwinkle) :: E = L	0	1.1908	1.64952	1.73396
vvfl|gi|51493595|gb|AAU04835.	(M) :: Q66N68|Q66N68_VITVI Ubiquitin-activating enzyme (Fragment) - Vitis vinifera (Grape) :: Q8RX82|Q8RX82_ARATH At2g30110/T27E13.15 - Arabidopsis thaliana (Mouse-ear cress) :: E = L	0	1.18212	1.19346	1.73275
csp|Ctg111.1	(M) :: A1X8W4|A1X8W4_SOLTU Beta expansin 1 precursor - Solanum tuberosum (Potato) :: Q39802|Q39802_SOYBN Cytokinin induced message - Glycine max (Soybean) :: E = L SP	0	1.27358	1.69256	1.73049
vv|Ctg1701.1	:: Q8VYC5|Q8VYC5_ARATH Hypothetical protein At1g18270 - Arabidopsis thaliana (Mouse-ear cress) :: Q9LPP9|Q9LPP9_ARATH F15H18.21 - Arabidopsis thaliana (Mouse-ear cress) :: E = L	0	1.03583	1.29866	1.72539
vv|gi|30303639|gb|CB980433.1|CB980433	:: Q9M4H4|GRI22_VITVI Ripening-related protein grip22 precursor - Vitis vinifera (Grape) :: P84527|KIWEL_ACTCH Kiwellin (Allergen Act c ?) - Actinidia chinensis (Kiwi) (Yangtao) :: E = L	0	1.14854	1.50472	1.71444
csp|Ctg306.1	(M) :: Q9AUD8|Q9AUD8_PSIGU Fatty acid hydroperoxide lyase - Psidium guajava (Guava) :: Q84V86|Q84V86_CITSI Fatty acid hydroperoxide lyase - Citrus sinensis (Sweet orange) :: E = L	0	1.01721	0.891341	1.69528
vv|gi|71857834|gb|DT006889.1|DT006889	:: Q5J1K3|Q5J1K3_ELAGV Elongation factor 1-alpha 1 - Elaeis guineensis var. tenera (Oil palm) :: Q9XEW9|Q9XEW9_LILLO Elongation factor 1-alpha 1 - Lilium longiflorum (Trumpet lily) :: E = L	0	1.16684	1.33371	1.67518
vv|gi|110717560|gb|EE093523.1|EE093523	(M) :: Q9M4H8|Q9M4H8_VITVI Putative ripening-related protein - Vitis vinifera (Grape) :: P93674|P93674_MEDSA Putative 21kD protein precursor - Medicago sativa (Alfalfa) :: E = L SP	0	0.931532	1.38819	1.67025
cso|Ctg1702.1	:: Q4U0W0|Q4U0W0_NICAL Thioredoxin H - Nicotiana alata (Winged tobacco) (Persian tobacco) :: Q6PV94|Q6PV94_SOYBN Thioredoxin - Glycine max (Soybean) :: E = L	0	0.675906	1.02616	1.66102
vv|Ctg107.1	(M) :: Q9FJZ3|MAN7_ARATH Mannan endo-1,4-beta-mannosidase 7 precursor (EC 3.2.1.78) (Beta-mannanase 7) (Endo-beta-1,4-mannanase 7) (AtMAN7) - Arabidopsis thaliana (Mouse-ear cress) :: Q0ZR47|Q0ZR47_THEHA Hypothetical protein - Thellungiella halophila (Salt cress) :: E = L SP	0	1.03759	1.20094	1.66065
vvfl|gi|58825798|gb|AAW82754.	(M) :: Q5EEP9|Q5EEP9_VITVI Sucrose-phosphate synthase 1 (EC 2.4.1.14) - Vitis vinifera (Grape) :: Q3HLN3|Q3HLN3_TOBAC Sucrose-phosphate synthase isoform C (EC 2.4.1.14) - Nicotiana tabacum (Common tobacco) :: E = L	0	1.05533	1.1944	1.59794
vv|gi|30303333|gb|CB980127.1|CB980127_F=1	(NH) (M) :: Q9M4H7|Q9M4H7_VITVI Putative ripening-related protein - Vitis vinifera (Grape) :: Q8L5H5|Q8L5H5_MANES Allergenic-related protein Pt2L4 - Manihot esculenta (Cassava) (Manioc) :: E = L	0	1.04348	0.859652	1.59593
vv|gi|110714203|gb|EE090844.1|EE090844	:: Q7XAU6|Q7XAU6_VITVI Class IV chitinase - Vitis vinifera (Grape) :: O24531|O24531_VITVI Class IV endochitinase (EC 3.2.1.14) - Vitis vinifera (Grape) :: E = L	0	0.628634	0.799668	1.59019
vv|gi|22015346|gb|BQ800380.1|BQ800380	:: Q0DYB1|Q0DYB1_ORYSA Os02g0704900 protein - Oryza sativa (japonica cultivar-group) :: O22537|IPYR_ORYSA Soluble inorganic pyrophosphatase (EC 3.6.1.1) (Pyrophosphate phospho-hydrolase) (PPase) - Oryza sativa (Rice) :: E = L	0	1.1626	1.14932	1.56828
ws|Ctg1674.1	(M) :: Q9SPB3|RL10_VITRI 60S ribosomal protein L10 (QM protein homolog) - Vitis riparia (Frost grape) (Vitis vulpina) :: Q9M5M7|RL10_EUPES 60S ribosomal protein L10 - Euphorbia esula (Leafy spurge) :: E = L	0	1.02574	0.944709	1.55085
vv|Ctg1967.1	:: Q9FVE1|Q9FVE1_VITVI Pyruvate decarboxylase 1 (Fragment) - Vitis vinifera (Grape) :: Q84V95|Q84V95_LOTCO Pyruvate decarboxylase 1 (EC 4.1.1.1) - Lotus corniculatus (Bird's-foot trefoil) :: E = L	0	0.762051	0.764431	1.54241
ws|Ctg152.1	(M) :: Q39613|CYPH_CATRO Peptidyl-prolyl cis-trans isomerase (EC 5.2.1.8) (PPIase) (Rotamase) (Cyclophilin) (Cyclosporin A-binding protein) - Catharanthus roseus (Rosy periwinkle) (Madagascar periwinkle) :: Q8VX73|Q8VX73_RICCO Cyclophilin (EC 5.2.1.8) - Ricinus communis (Castor bean) :: E = L	0	0.797594	0.89507	1.53913
vv|gi|110724266|gb|EE099943.1|EE099943	(M) :: Q9M4H8|Q9M4H8_VITVI Putative ripening-related protein - Vitis vinifera (Grape) :: P93674|P93674_MEDSA Putative 21kD protein precursor - Medicago sativa (Alfalfa) :: E = L SP	0	0.915789	1.13986	1.53665
ws|gi|38628983|gb|CK136903.1|CK136903	(M) :: Q10RZ3|Q10RZ3_ORYSA 60S ribosomal protein L21, putative, expressed - Oryza sativa (japonica cultivar-group) :: Q9AV87|Q9AV87_ORYSA 60S ribosomal protein L21 (Os10g0465800 protein) (60S ribosomal protein L21, putative, expressed) - Oryza sativa (japonica cultivar-group) :: E = L	0	0.83212	0.820322	1.53356
cso|gi|110379185|gb|EC944364.1|EC944364	(M) :: Q6NQE2|Q6NQE2_ARATH Hypothetical protein At4g27270 - Arabidopsis thaliana (Mouse-ear cress) :: Q8L5Q7|Q8L5Q7_CICAR Putative quinone oxidoreductase (EC 1.6.5.5) - Cicer arietinum (Chickpea) (Garbanzo) :: E = L	0	0.830661	1.11157	1.52817
vv|gi|71881437|gb|DT030492.1|DT030492	(M) :: Q9M4H6|Q9M4H6_VITVI Putative ripening-related protein - Vitis vinifera (Grape) :: Q9XF96|Q9XF96_PRUAR Putative allergen protein - Prunus armeniaca (Apricot) :: E = L	0	1.05506	1.13809	1.42186
csb|Ctg295.1	:: Q9FJZ3|MAN7_ARATH Mannan endo-1,4-beta-mannosidase 7 precursor (EC 3.2.1.78) (Beta-mannanase 7) (Endo-beta-1,4-mannanase 7) (AtMAN7) - Arabidopsis thaliana (Mouse-ear cress) :: Q0ZR47|Q0ZR47_THEHA Hypothetical protein - Thellungiella halophila (Salt cress) :: E = L	0	0.957246	1.26496	1.41905
vv|gi|30131989|gb|CB917328.1|CB917328	(M) :: Q0MX14|Q0MX14_VITVI Putative aquaporin - Vitis vinifera (Grape) :: Q9M7B5|Q9M7B5_9MAGN Putative aquaporin PIP2-1 - Vitis berlandieri x Vitis rupestris :: E = L	0	0.900026	0.950916	1.36922
cso|Ctg10920.1	(M) :: Q8LD95|Q8LD95_ARATH Putative uracil phosphoribosyl transferase (At4g26510) - Arabidopsis thaliana (Mouse-ear cress) :: Q1S4Q9|Q1S4Q9_MEDTR Phosphoribosyltransferase; AAA ATPase; Phosphoribulokinase/uridine kinase - Medicago truncatula (Barrel medic) :: E = L	0	1.60393	1.02475	1.36356
css|Ctg422.1	(M) :: Q6J338|Q6J338_9ROSI Copper chaperone - Populus alba x Populus tremula var. glandulosa :: Q84KJ2|Q84KJ2_SOLLC Copper chaperone - Solanum lycopersicum (Tomato) (Lycopersicon esculentum) :: E = L	0	0.770533	1.04893	1.36267
csp|Ctg2487.1	(M) :: Q9LME4|Q9LME4_ARATH T16E15.10 protein (Hypothetical protein At1g22280) - Arabidopsis thaliana (Mouse-ear cress) :: Q8LFF8|Q8LFF8_ARATH Protein phosphatase type 2C, putative - Arabidopsis thaliana (Mouse-ear cress) :: E = L	0	0.97585	1.12922	1.34716
vv|gi|22008733|gb|BQ793767.1|BQ793767	:: Q9M1P5|Q9M1P5_ARATH ADP-ribosylation factor-like protein (AT3g62290/T17J13_250) - Arabidopsis thaliana (Mouse-ear cress) :: Q1RUM4|Q1RUM4_MEDTR Ras GTPase - Medicago truncatula (Barrel medic) :: E = L	0	0.982583	0.908505	1.30387
css|Ctg1160.1	:: Q25AI4|Q25AI4_ORYSA H0702G05.9 protein - Oryza sativa (Rice) :: Q0JAA0|Q0JAA0_ORYSA Os04g0609600 protein - Oryza sativa (japonica cultivar-group) :: E = L	0	0.904889	1.53889	1.26819
ws|Ctg247.1	(M) :: Q6RK07|Q6RK07_9MAGN UDP-glucose dehydrogenase - Cinnamomum osmophloeum :: Q6IVK6|Q6IVK6_TOBAC Putative UDP-glucose dehydrogenase 2 (EC 1.1.1.22) - Nicotiana tabacum (Common tobacco) :: E = L	0	1.09397	1.28806	1.20833
ws|Ctg77.1	(M) :: Q96552|METL_CATRO S-adenosylmethionine synthetase 2 (EC 2.5.1.6) (Methionine adenosyltransferase 2) (AdoMet synthetase 2) - Catharanthus roseus (Rosy periwinkle) (Madagascar periwinkle) :: Q96551|METK_CATRO S-adenosylmethionine synthetase 1 (EC 2.5.1.6) (Methionine adenosyltransferase 1) (AdoMet synthetase 1) - Catharanthus roseus (Rosy periwinkle) (Madagascar periwinkle) :: E = L	0	1.13685	1.22342	1.18326
vv|Ctg297.1	:: Q4JLV6|Q4JLV6_GOSHI Pectate lyase - Gossypium hirsutum (Upland cotton) :: Q2Z1Y4|Q2Z1Y4_PRUMU Pectate lyase - Prunus mume (Japanese flowering apricot) :: E = L	0	1.21574	1.35671	0.884559
ws|Ctg1367.1	:: Q1AFF6|Q1AFF6_9MAGN Aldehyde dehydrogenase - Vitis pseudoreticulata :: Q1AFF5|Q1AFF5_9MAGN Aldehyde dehydrogenase - Vitis pseudoreticulata :: E = L	0	2.32135	1.19137	0.678973
Cluster 2
cso|Ctg136.1	(M) :: A0EJL8|A0EJL8_MALGL GDP-D-mannose-3',5'-epimerase - Malpighia glabra (Barbados cherry) :: Q338B5|GME1_ORYSA GDP-mannose 3,5-epimerase 1 (EC 5.1.3.18) (GDP-Man 3,5-epimerase 1) (OsGME-1) - Oryza sativa (Rice) :: E = L	0	0.492315	0.329755	1.71883
css|gi|110402164|gb|EC968805.1|EC968805	(M) :: Q8LDQ8|Q8LDQ8_ARATH Hypothetical protein (Hypothetical protein At5g24165) (At5g24165) - Arabidopsis thaliana (Mouse-ear cress) :: Q2HIQ5|Q2HIQ5_ARATH At4g23885 - Arabidopsis thaliana (Mouse-ear cress) :: E = L	0	0.239154	0.467801	1.59125
vv|gi|110715198|gb|EE092975.1|EE092975	:: Q7XAU6|Q7XAU6_VITVI Class IV chitinase - Vitis vinifera (Grape) :: O24530|O24530_VITVI Class IV endochitinase (EC 3.2.1.14) - Vitis vinifera (Grape) :: E = L	0	0.633943	0.690998	1.55444
ws|Ctg1524.1	:: Q42918|Q42918_MANIN Acetyl-CoA C-acyltransferase (3-ketoacyl-coa thiolase b) (EC 2.3.1.16) (Fragment) - Mangifera indica (Mango) :: Q08375|Q08375_CUCSA Acetyl-CoA acyltransferase (3-ketoacyl-coa thiolase) (EC 2.3.1.16) - Cucumis sativus (Cucumber) :: E = L	0	0.504163	0.135929	1.52547
vv|gi|71858516|gb|DT007571.1|DT007571	(M) :: Q94G09|Q94G09_CUCSA TASSELSEED2-like protein - Cucumis sativus (Cucumber) :: Q94G10|Q94G10_CUCSA CTA - Cucumis sativus (Cucumber) :: E = L	0	0.546166	0.404249	1.50228
vv|Ctg7487.1	:: Q7XBZ9|Q7XBZ9_ORYSA Dynamin-related protein 1C, putative, expressed (Os10g0567800 protein) - Oryza sativa (japonica cultivar-group) :: Q8S7E5|Q8S7E5_ORYSA Putative phragmoplastin - Oryza sativa (Rice) :: E = L	0	0.641361	0.481092	1.43413
cso|Ctg3825.1	(M) :: Q1SCR6|Q1SCR6_MEDTR Nitrilase/cyanide hydratase and apolipoprotein N-acyltransferase - Medicago truncatula (Barrel medic) :: Q2QQ94|Q2QQ94_ORYSA Hydrolase, carbon-nitrogen family protein, expressed (Os12g0502500 protein) - Oryza sativa (japonica cultivar-group) :: E = L	0	0.736042	0.705314	1.41787
vv|Ctg1628.1_F=-3.1	(LC) (M) :: A2Q340|A2Q340_MEDTR Acyl-coA-binding protein, ACBP; Serine/threonine protein phosphatase, BSU1 - Medicago truncatula (Barrel medic) :: Q3E7F2|Q3E7F2_ARATH Protein At3g05420 - Arabidopsis thaliana (Mouse-ear cress) :: E = L	0	0.747344	0.662479	1.41316
ws|gi|51582249|gb|CV100085.1|CV100085	(M) :: Q1S9H2|Q1S9H2_MEDTR Adaptin N terminal region, putative - Medicago truncatula (Barrel medic) :: O65673|O65673_ARATH Nonclathrin coat protein gamma-like protein - Arabidopsis thaliana (Mouse-ear cress) :: E = L	0	0.661841	0.730749	1.39879
ws|Ctg296.1	(M) :: A2Q2I3|A2Q2I3_MEDTR Peptidase T1A, proteasome beta-subunit - Medicago truncatula (Barrel medic) :: Q7DLS1|PSB7B_ARATH Proteasome subunit beta type 7-B precursor (EC 3.4.25.1) (Proteasome subunit beta type 2) (20S proteasome beta subunit B-2) (Proteasome component FC) - Arabidopsis thaliana (Mouse-ear cress) :: E = L	0	0.161307	0.214	1.39287
ws|Ctg781.1	(M) :: Q2VCJ8|Q2VCJ8_SOLTU Cytochrome c oxidase family protein-like - Solanum tuberosum (Potato) :: Q0KKQ8|Q0KKQ8_PEA Cytochrome c oxidase subunit Vb - Pisum sativum (Garden pea) :: E = L	0	0.364909	0.273934	1.39089
vv|Ctg1219.1	(M) :: Q94AA4|Q94AA4_ARATH AT4g26270/T25K17_80 - Arabidopsis thaliana (Mouse-ear cress) :: Q1S171|Q1S171_MEDTR Phosphofructokinase - Medicago truncatula (Barrel medic) :: E = L	0	0.32008	0.439464	1.38709
vv|gi|110732517|gb|EE107875.1|EE107875	:: Q9LLM0|Q9LLM0_VITVI Plasma membrane aquaporin - Vitis vinifera (Grape) :: Q9M7B2|Q9M7B2_9MAGN Putative aquaporin PIP1-2 - Vitis berlandieri x Vitis rupestris :: E = L	0	0.222434	0.0246034	1.38493
vv|Ctg249.1_F=-3.1	(LC) :: O22060|SPS1_CITUN Sucrose-phosphate synthase 1 (EC 2.4.1.14) (UDP-glucose-fructose-phosphate glucosyltransferase 1) - Citrus unshiu (Satsuma orange) :: Q8S560|Q8S560_ACTCH Sucrose phosphate synthase - Actinidia chinensis (Kiwi) (Yangtao) :: E = L	0	0.75634	0.921055	1.36664
vv|gi|110709586|gb|EE085186.1|EE085186	(M) :: A1YW90|A1YW90_VITVI Glutathione S-transferase - Vitis vinifera (Grape) :: Q03666|GSTX4_TOBAC Probable glutathione S-transferase (EC 2.5.1.18) (Auxin-induced protein PCNT107) - Nicotiana tabacum (Common tobacco) :: E = L SP	0	0.720016	0.730227	1.363
vv|gi|22014834|gb|BQ799868.1|BQ799868	:: Q5UCF4|Q5UCF4_MAIZE Senescence-associated protein DH - Zea mays (Maize) :: O64822|O64822_ARATH Hypothetical protein At2g23810 - Arabidopsis thaliana (Mouse-ear cress) :: E = L	0	0.247077	0.680234	1.35152
ws|Ctg397.1	:: O82062|O82062_SOLTU 39 kDa EF-Hand containing protein - Solanum tuberosum (Potato) :: Q9T0I9|Q9T0I9_ARATH EF-Hand containing protein-like - Arabidopsis thaliana (Mouse-ear cress) :: E = L	0	0.730923	0.847917	1.3301
csp|WIN047.C21_C10	:: Q9FQD7|Q9FQD7_SOYBN Glutathione S-transferase GST 21 (EC 2.5.1.18) (Fragment) - Glycine max (Soybean) :: Q9LZI9|Q9LZI9_ARATH Glutathione transferase III-like protein - Arabidopsis thaliana (Mouse-ear cress) :: E = L	0	0.75634	0.641176	1.31603
vv|Ctg1043.1	:: Q9SLY2|Q9SLY2_CITUN Sucrose synthase - Citrus unshiu (Satsuma orange) :: Q0E7D3|Q0E7D3_COFAR Sucrose synthase (EC 2.4.1.13) - Coffea arabica (Coffee) :: E = L	0	0.4959	0.814017	1.29801
css|gi|110397952|gb|EC963967.1|EC963967	(M) :: Q7XAU6|Q7XAU6_VITVI Class IV chitinase - Vitis vinifera (Grape) :: O24530|O24530_VITVI Class IV endochitinase (EC 3.2.1.14) - Vitis vinifera (Grape) :: E = L SP	0	0.294077	0.41565	1.29455
ws|Ctg463.1	(M) :: Q2QCX5|Q2QCX5_GOSHI Gibberellin 20-oxidase 1 - Gossypium hirsutum (Upland cotton) :: A2IBF9|A2IBF9_GOSHI Flavanone-3-hydroxylase - Gossypium hirsutum (Upland cotton) :: E = L	0	0.632361	0.988994	1.28197
vv|Ctg783.1	(M) :: Q5C9I9|Q5C9I9_MENPI (-)-isopiperitenol dehydrogenase - Mentha piperita (Peppermint) :: Q76KV8|Q76KV8_PEA Short-chain alcohol dehydrogenase A (Fragment) - Pisum sativum (Garden pea) :: E = L	0	0.625551	0.62714	1.22355
vv|Ctg685.1	(M) :: Q66GP7|Q66GP7_ARATH At1g13130 - Arabidopsis thaliana (Mouse-ear cress) :: Q9SAE6|Q9SAE6_ARATH F3F19.15 - Arabidopsis thaliana (Mouse-ear cress) :: E = L SP	0	0.858936	1.02779	1.22268
vv|Ctg4874.1	:: Q3HVM0|Q3HVM0_SOLTU Proteasome alpha subunit-like protein - Solanum tuberosum (Potato) :: Q38HT0|Q38HT0_SOLTU Proteasome-like protein alpha subunit - Solanum tuberosum (Potato) :: E = L	0	0.390888	0.459222	1.22083
vv|gi|30328222|gb|CD011484.1|CD011484	:: Q93YA8|Q93YA8_SESRO Calcium binding protein - Sesbania rostrata :: Q1SSC2|Q1SSC2_MEDTR Calcium-binding EF-hand - Medicago truncatula (Barrel medic) :: E = L	0	0.572599	0.910502	1.2158
vv|Ctg7396.1	(M) :: Q9ZVJ5|Q9ZVJ5_ARATH Expressed protein (Putative beta-phosphoglucomutase) (At2g38740/T6A23.6) - Arabidopsis thaliana (Mouse-ear cress) :: Q336Q4|Q336Q4_ORYSA Haloacid dehalogenase-like hydrolase family protein, putative, expressed - Oryza sativa (japonica cultivar-group) :: E = L	0	0.465713	0.893751	1.19875
vv|gi|110698647|gb|EE076385.1|EE076385	:: Q5J1K3|Q5J1K3_ELAGV Elongation factor 1-alpha 1 - Elaeis guineensis var. tenera (Oil palm) :: Q3LUM5|Q3LUM5_GOSHI Translation elongation factor 1A-2 - Gossypium hirsutum (Upland cotton) :: E = L	0	0.221939	0.388796	1.18498
vv|gi|71858805|gb|DT007860.1|DT007860	:: Q9SLY2|Q9SLY2_CITUN Sucrose synthase - Citrus unshiu (Satsuma orange) :: Q9SLV8|Q9SLV8_CITUN Sucrose synthase - Citrus unshiu (Satsuma orange) :: E = L	0	0.405339	0.677711	1.1783
vv|Ctg1517.1	(M) :: Q940S0|Q940S0_ARATH T5E21.14/T5E21.14 (At1g14670/T5E21.14) - Arabidopsis thaliana (Mouse-ear cress) :: Q9ZPS7|Q9ZPS7_ARATH Putative endosomal protein (At2g01970/F14H20.4) - Arabidopsis thaliana (Mouse-ear cress) :: E = L SP	0	0.874285	1.02517	1.17402
vv|gi|30326806|gb|CD010068.1|CD010068	:: P94012|P94012_CUCMA Phloem filament protein - Cucurbita maxima (Pumpkin) (Winter squash) :: Q7DMD5|Q7DMD5_CUCMA Phloem filament protein (Fragment) - Cucurbita maxima (Pumpkin) (Winter squash) :: E = H	0	0.917546	0.849359	1.15471
css|gi|110398835|gb|EC965311.1|EC965311	:: Q1G0Z1|Q1G0Z1_TOBAC Putative spindle disassembly related protein CDC48 - Nicotiana tabacum (Common tobacco) :: Q2HZ34|Q2HZ34_SOYBN Plamsma membrane-associated AAA-ATPase - Glycine max (Soybean) :: E = L	0	0.58246	0.618145	1.13973
csb|Ctg1079.1	(M) :: Q2YHN3|Q2YHN3_PLAMJ Glutathion peroxidase - Plantago major (Common plantain) :: Q6A4W8|Q6A4W8_MALDO Glutathione peroxidase - Malus domestica (Apple) (Malus sylvestris) :: E = L	0	0.642286	0.86267	1.13711
cso|Ctg8027.1	:: Q39834|Q39834_SOYBN Clathrin heavy chain - Glycine max (Soybean) :: Q2QYW2|Q2QYW2_ORYSA Clathrin heavy chain, putative, expressed - Oryza sativa (japonica cultivar-group) :: E = L	0	0.791106	0.621712	1.12922
vvfl|gi|18027092|gb|AAL55726.1|AF271074_1	(M) :: Q9FZ01|Q9FZ01_VITVI Alcohol dehydrogenase 2 (EC 1.1.1.1) - Vitis vinifera (Grape) :: Q9M6B5|Q9M6B5_VITVI Alcohol dehydrogenase 6 - Vitis vinifera (Grape) :: E = L	0	0.518938	0.787098	1.12519
ws|Ctg248.1	:: Q4U339|Q4U339_VITVI Putative hexose transporter - Vitis vinifera (Grape) :: Q4VKB3|Q4VKB3_VITVI Hexose transporter 6 - Vitis vinifera (Grape) :: E = L	0	0.573084	0.633571	1.11823
vv|Ctg2043.1	(M) :: Q6L4J2|Q6L4J2_SOLDE Hypothetical protein PGEC219.9 - Solanum demissum (Wild potato) :: Q949S4|Q949S4_ARATH Hypothetical protein At1g14340 - Arabidopsis thaliana (Mouse-ear cress) :: E = L	0	0.361319	0.80752	1.10909
vvfl|gi|38112200|gb|AAR11194.	(M) :: Q5SGD0|Q5SGD0_VITVI 9-cis-epoxycarotenoid dioxygenase 2 - Vitis vinifera (Grape) :: A0SE34|A0SE34_9ROSI 9-cis-epoxycarotenoid dioxygenase 5 - Citrus clementina :: E = L	0	0.917012	0.871528	1.10259
vv|Ctg1479.1	(M) :: Q1AFF6|Q1AFF6_9MAGN Aldehyde dehydrogenase - Vitis pseudoreticulata :: Q84V96|Q84V96_LOTCO Aldehyde dehydrogenase 1 precursor (EC 1.2.1.3) - Lotus corniculatus (Bird's-foot trefoil) :: E = L	0	0.533663	0.766213	1.09923
vv|gi|110723280|gb|EE100414.1|EE100414	(M) :: Q9M4H2|Q9M4H2_VITVI Putative ripening-related protein - Vitis vinifera (Grape) :: Q941N0|Q941N0_9FABA Drought-induced protein - Retama raetam :: E = L	0	0.309409	0.599127	1.09349
csp|Ctg533.1	:: Q7XHJ2|Q7XHJ2_QUERO Expansin-like protein (Fragment) - Quercus robur (English oak) :: A1X8W3|A1X8W3_SOLTU Expansin-like protein precursor - Solanum tuberosum (Potato) :: E = L	0	-0.178861	0.459956	1.06743
vv|Ctg2732.1	(M) :: Q9M2Y6|Q9M2Y6_ARATH Hypothetical protein T16K5.70 (Hypothetical protein) - Arabidopsis thaliana (Mouse-ear cress) :: Q8LAU7|Q8LAU7_ARATH Hypothetical protein - Arabidopsis thaliana (Mouse-ear cress) :: E = L	0	0.724388	0.963104	1.06191
csp|WIN0419.C21_G01	:: Q8LBZ7|DHSB1_ARATH Succinate dehydrogenase [ubiquinone] iron-sulfur protein 1, mitochondrial precursor (EC 1.3.5.1) (IP) - Arabidopsis thaliana (Mouse-ear cress) :: Q8LB02	0	0.361207	0.337997	1.05852
csp|WIN0420.C21_H18	:: Q9M4H4|GRI22_VITVI Ripening-related protein grip22 precursor - Vitis vinifera (Grape) :: P84527|KIWEL_ACTCH Kiwellin (Allergen Act c ?) - Actinidia chinensis (Kiwi) (Yangtao) :: E = L	0	0.52657	0.762646	1.05624
csp|Ctg4696.1	(M) :: Q0WSE0|Q0WSE0_ARATH Hypothetical protein At3g06035 - Arabidopsis thaliana (Mouse-ear cress) :: Q84MC0|UGPI4_ARATH Putative GPI-anchored protein At3g06035 precursor - Arabidopsis thaliana (Mouse-ear cress) :: E = L SP	0	0.368154	0.3667	1.0545
vv|Ctg889.1	(M) :: Q84ZB2|Q84ZB2_ORYSA Putative iron inhibited ABC transporter 2 (Os08g0564100 protein) - Oryza sativa (japonica cultivar-group) :: Q650Z9|Q650Z9_ORYSA Putative iron inhibited ABC transporter 2 (Os09g0572400 protein) - Oryza sativa (japonica cultivar-group) :: E = L	0	0.840846	0.800248	1.0545
css|Ctg1539.1	(M) :: Q94LX7|Q94LX7_FLAPR Phosphoenolpyruvate carboxykinase (EC 4.1.1.49) - Flaveria pringlei :: Q94LX9|Q94LX9_FLATR Phosphoenolpyruvate carboxykinase (EC 4.1.1.49) - Flaveria trinervia (Clustered yellowtops) (Oedera trinervia) :: E = L	0	0.622274	0.774249	1.04285
ws|Ctg1487.1	(M) :: Q93V62|Q93V62_ARATH Hypothetical protein At4g27450 (Hypothetical protein) (AT4g27450/F27G19_50) - Arabidopsis thaliana (Mouse-ear cress) :: Q9SZS0|Q9SZS0_ARATH Hypothetical protein F27G19.50 (Hypothetical protein AT4g27450) - Arabidopsis thaliana (Mouse-ear cress) :: E = L	0	0.604925	0.786178	1.04131
vv|gi|30297373|gb|CB974167.1|CB974167	:: Q5QHT3|Q5QHT3_9FABA 70 kDa heat shock cognate protein 2 - Vigna radiata :: Q9M6R1|Q9M6R1_MALDO High molecular weight heat shock protein - Malus domestica (Apple) (Malus sylvestris) :: E = L	0	0.875151	1.28143	1.03654
csp|gi|71882255|gb|DT031310.1|DT031310	:: O24301|SUS2_PEA Sucrose synthase 2 (EC 2.4.1.13) (Sucrose-UDP glucosyltransferase 2) - Pisum sativum (Garden pea) :: Q9SLY2|Q9SLY2_CITUN Sucrose synthase - Citrus unshiu (Satsuma orange) :: E = L	0	0.361319	0.599699	1.03217
cso|Ctg1272.1	(M) :: Q41695|Q41695_PHAAU Pectinacetylesterase precursor - Phaseolus aureus (Mung bean) (Vigna radiata) :: A1KXE1|A1KXE1_LACSA Pectin acetylesterase - Lactuca sativa (Garden lettuce) :: E = L SP	0	-0.0409718	0.109695	1.02666
vv|gi|110716090|gb|EE090765.1|EE090765	:: Q6QPJ5|Q6QPJ5_9ROSI Methionine sulfoxide reductase A - Populus trichocarpa x Populus deltoides :: P54153|MSRA_SOLLC Peptide methionine sulfoxide reductase (EC 1.8.4.11) (Protein-methionine-S-oxide reductase) (Peptide-methionine (S)-S-oxide reductase) (Peptide Met(O) reductase) (Fruit-ripening protein E4) (Fragment) - Solanum lycopersicum (Tomato) (Lycopersicon esculentum) :: E = L	0	0.0302654	0.0813396	1.02333
cso|Ctg418.1	(M) :: Q6EJD1|Q6EJD1_PUELO Isopentenyl pyrophosphate isomerase - Pueraria lobata (Kudzu vine) :: O48965|IDI2_CAMAC Isopentenyl-diphosphate Delta-isomerase II (EC 5.3.3.2) (IPP isomerase II) (Isopentenyl pyrophosphate isomerase II) - Camptotheca acuminata :: E = L	0	0.537644	0.756255	1.02048
ws|gi|47090584|gb|CN604840.1|CN604840	(M) :: Q9SZE1|Q9SZE1_ARATH Hypothetical protein F19B15.150 (Hypothetical protein At4g29120) - Arabidopsis thaliana (Mouse-ear cress) :: Q8LQ70|Q8LQ70_ORYSA Putative D-threonine dehydrogenase (Os01g0742300 protein) - Oryza sativa (japonica cultivar-group) :: E = L	0	0.668936	0.557386	1.01842
csp|Ctg465.1	(M) :: Q1M0P0|Q1M0P0_9ROSI UDP-glucuronic acid decarboxylase 3 - Populus tomentosa :: Q9ZV36|Q9ZV36_ARATH Putative nucleotide-sugar dehydratase - Arabidopsis thaliana (Mouse-ear cress) :: E = L	0	0.60862	0.741661	1.01806
vvfl|gi|7264740|gb|AAF44335.1|AF195866_1	(M) :: Q9M6B5|Q9M6B5_VITVI Alcohol dehydrogenase 6 - Vitis vinifera (Grape) :: Q9FZ01|Q9FZ01_VITVI Alcohol dehydrogenase 2 (EC 1.1.1.1) - Vitis vinifera (Grape) :: E = L	0	0.282973	0.37128	1.00705
vvfl|gi|9957234|gb|AAG09278.1|AF177590_1	(M) :: Q9FVJ2|Q9FVJ2_VITVI Ornithine aminotransferase - Vitis vinifera (Grape) :: Q9FNK4|Q9FNK4_ARATH Ornithine aminotransferase (At5g46180) - Arabidopsis thaliana (Mouse-ear cress) :: E = L	0	0.542704	0.51248	1.00669
vv|Ctg5386.1	(M) :: Q9LME4|Q9LME4_ARATH T16E15.10 protein (Hypothetical protein At1g22280) - Arabidopsis thaliana (Mouse-ear cress) :: Q8LFF8|Q8LFF8_ARATH Protein phosphatase type 2C, putative - Arabidopsis thaliana (Mouse-ear cress) :: E = L	0	0.757194	1.04467	1.00648
vv|gi|110724146|gb|EE099718.1|EE099718_F=1	(NH) (M) :: Q9M4H7|Q9M4H7_VITVI Putative ripening-related protein - Vitis vinifera (Grape) :: Q8L5H5|Q8L5H5_MANES Allergenic-related protein Pt2L4 - Manihot esculenta (Cassava) (Manioc) :: E = L	0	0.482022	0.489646	1.00094
vv|Ctg15899.1	(M) :: Q9C827|Q9C827_ARATH Coatomer complex subunit, putative; 33791-27676 - Arabidopsis thaliana (Mouse-ear cress) :: Q9SSD5|Q9SSD5_ARATH F18B13.7 protein (Putative coatomer protein complex, subunit beta 2) (Beta prime) - Arabidopsis thaliana (Mouse-ear cress) :: E = L	0	0.777956	0.777283	0.997834
cso|Ctg6917.1	(M) :: Q9ZVJ5|Q9ZVJ5_ARATH Expressed protein (Putative beta-phosphoglucomutase) (At2g38740/T6A23.6) - Arabidopsis thaliana (Mouse-ear cress) :: Q336Q4|Q336Q4_ORYSA Haloacid dehalogenase-like hydrolase family protein, putative, expressed - Oryza sativa (japonica cultivar-group) :: E = L	0	0.359521	0.574247	0.991608
vv|Ctg4103.1	(M) :: Q9LHT0|Q9LHT0_ARATH Short chain alcohol dehydrogenase-like - Arabidopsis thaliana (Mouse-ear cress) :: Q10NH1|Q10NH1_ORYSA Tropinone reductase, putative, expressed (Os03g0269100 protein) - Oryza sativa (japonica cultivar-group) :: E = L	0	0.511063	0.688315	0.98178
vv|Ctg2537.1	:: Q0ZJ34|Q0ZJ34_VITVI ATP synthase CF0 subunit I - Vitis vinifera (Grape) :: Q09MJ2|Q09MJ2_CITSI ATP synthase CF0 subunit I - Citrus sinensis (Sweet orange) :: E = L	0	1.08229	0.656542	0.979806
ws|Ctg804.1	(M) :: Q2QZ86|Q2QZ86_ORYSA ATP-citrate synthase, putative, expressed (Os11g0696200 protein) - Oryza sativa (japonica cultivar-group) :: O80526|O80526_ARATH F19J9.9 protein (At1g09430/F19J9_9) - Arabidopsis thaliana (Mouse-ear cress) :: E = L	0	0.449429	0.341872	0.976364
ws|Ctg362.1	(M) :: Q94EG1|Q94EG1_ORYSA Putative aspartate aminotransferase (Os01g0178000 protein) - Oryza sativa (japonica cultivar-group) :: Q9C969|Q9C969_ARATH Putative aspartate aminotransferase; 38163-36256 (At1g80360) (Putative aspartate aminotransferase) - Arabidopsis thaliana (Mouse-ear cress) :: E = L	0	0.460376	0.676628	0.975557
vv|Ctg6256.1	(M) :: Q8H0Z0|Q8H0Z0_ARATH Putative serine/threonine protein kinase - Arabidopsis thaliana (Mouse-ear cress) :: O50071|O50071_ARATH Putative serine/threonine protein kinase (Putative serine/threonine kinase) (Putative serine threonine protein kinase) - Arabidopsis thaliana (Mouse-ear cress) :: E = L	0	0.764856	1.09498	0.970338
css|gi|110396080|gb|EC961755.1|EC961755	:: Q2QNF3|Q2QNF3_ORYSA 60S ribosomal protein L2, putative, expressed (Os12g0567700 protein) - Oryza sativa (japonica cultivar-group) :: Q2XTD6|Q2XTD6_SOLTU Ribosomal protein L2-like - Solanum tuberosum (Potato) :: E = L	0	0.822934	0.763497	0.96739
vv|gi|30296297|gb|CB973091.1|CB973091_F=1	(NH) (M) :: Q9M4H7|Q9M4H7_VITVI Putative ripening-related protein - Vitis vinifera (Grape) :: Q8L5H5|Q8L5H5_MANES Allergenic-related protein Pt2L4 - Manihot esculenta (Cassava) (Manioc) :: E = L	0	0.883464	0.601031	0.966578
vv|gi|110725424|gb|EE101913.1|EE101913	(M) :: Q850G4|Q850G4_ARAHY Putative early light induced protein (Fragment) - Arachis hypogaea (Peanut) :: Q8W540|Q8W540_9FABA Early light-induced protein-like protein (Fragment) - Retama raetam :: E = L	0	1.05956	1.12095	0.963326
vv|Ctg652.1	:: Q8VWY1|Q8VWY1_LOTJA Mitochondrial phosphate transporter - Lotus japonicus :: O80412|O80412_SOYBN Mitochondrial phosphate transporter - Glycine max (Soybean) :: E = L	0	0.563841	0.955015	0.962068
csp|WIN0412.C21_J03	:: A2Q4X4|A2Q4X4_MEDTR Epsin, N-terminal; ENTH/VHS - Medicago truncatula (Barrel medic) :: Q94A14|Q94A14_ARATH At2g43170/F14B2.11 - Arabidopsis thaliana (Mouse-ear cress) :: E = L	0	0.433387	0.716245	0.961549
cso|Ctg2772.1	(M) :: Q2PEQ8|Q2PEQ8_TRIPR Putative mitochondrial dicarboxylate carrier protein - Trifolium pratense (Red clover) :: Q8LDF6|Q8LDF6_ARATH Putative mitochondrial dicarboxylate carrier protein - Arabidopsis thaliana (Mouse-ear cress) :: E = L	0	0.793438	1.09761	0.960438
vv|Ctg11852.1	:: Q9SA26|Q9SA26_ARATH F3O9.7 protein - Arabidopsis thaliana (Mouse-ear cress) :: Q0WN08|Q0WN08_ARATH Putative Ser/Thr protein kinase (Fragment) - Arabidopsis thaliana (Mouse-ear cress) :: E = L	0	0.143655	0.0531114	0.956726
cso|Ctg1715.1	(M) :: P54767|DCE_SOLLC Glutamate decarboxylase (EC 4.1.1.15) (GAD) (ERT D1) - Solanum lycopersicum (Tomato) (Lycopersicon esculentum) :: Q9AQU4|Q9AQU4_ORYSA Glutamate decarboxylase (EC 4.1.1.15) (Os08g0465800 protein) - Oryza sativa (japonica cultivar-group) :: E = L	0	0.370164	0.358509	0.951961
csp|Ctg446.1	(M) :: Q9LHE6|Q9LHE6_ARATH Arabidopsis thaliana genomic DNA, chromosome 3, P1 clone: MZE19 - Arabidopsis thaliana (Mouse-ear cress) :: Q501F4|Q501F4_ARATH At3g19990 - Arabidopsis thaliana (Mouse-ear cress) :: E = L	0	0.606632	0.784755	0.950692
ws|Ctg1665.1	(M) :: Q8H100|Q8H100_ARATH Hypothetical protein At4g17890 (Hypothetical protein At4g17885) - Arabidopsis thaliana (Mouse-ear cress) :: O49688|O49688_ARATH Hypothetical protein AT4g17890 - Arabidopsis thaliana (Mouse-ear cress) :: E = L	0	0.552475	0.923492	0.946357
vv|gi|110723370|gb|EE100608.1|EE100608	(M) :: Q6J338|Q6J338_9ROSI Copper chaperone - Populus alba x Populus tremula var. glandulosa :: Q84KJ2|Q84KJ2_SOLLC Copper chaperone - Solanum lycopersicum (Tomato) (Lycopersicon esculentum) :: E = L	0	0.296898	0.580145	0.942458
vv|Ctg2236.1	(M) :: Q1RWA6|Q1RWA6_MEDTR Acyl-CoA dehydrogenase - Medicago truncatula (Barrel medic) :: Q9SM62|Q9SM62_PEA Isovaleryl-CoA Dehydrogenase (Auxin binding protein (Abp44)) precursor (EC 1.3.99.10) - Pisum sativum (Garden pea) :: E = L	0	0.500496	0.816395	0.941858
css|Ctg372.1	(M) :: Q9M4G9|Q9M4G9_VITVI Putative ripening-related protein - Vitis vinifera (Grape) :: Q7Y082|Q7Y082_DATGL Major latex protein homologue - Datisca glomerata (Durango root) :: E = L	0	0.641731	0.764941	0.936591
ws|Ctg442.1	:: Q1S9H2|Q1S9H2_MEDTR Adaptin N terminal region, putative - Medicago truncatula (Barrel medic) :: Q6Z382|Q6Z382_ORYSA Putative coatomer protein gamma 2-subunit (Os07g0201100 protein) - Oryza sativa (japonica cultivar-group) :: E = L	0	0.443925	0.359971	0.929564
ws|Ctg241.1	:: Q6QLW8|Q6QLW8_HEVBR HMG-CoA synthase 2 - Hevea brasiliensis (Para rubber tree) :: Q944F8|Q944F8_HEVBR Hydroxymethylglutaryl coenzyme A synthase - Hevea brasiliensis (Para rubber tree) :: E = L	0	0.256286	0.458487	0.920674
vv|Ctg4878.1	:: A2Q410|A2Q410_MEDTR Cation transporting ATPase, C-terminal - Medicago truncatula (Barrel medic) :: Q0WV19|Q0WV19_ARATH Ca2+-transporting ATPase like protein - Arabidopsis thaliana (Mouse-ear cress) :: E = L	0	0.52717	0.482848	0.90666
vv|Ctg6368.1	:: O49931|O49931_PEA Rieske iron-sulfur protein Tic55 precursor - Pisum sativum (Garden pea) :: Q9SK50|Q9SK50_ARATH Putative Rieske iron-sulfur protein - Arabidopsis thaliana (Mouse-ear cress) :: E = L	0	0.29443	-0.148641	0.902575
csp|Ctg8.1	(M) :: Q8W3L8|Q8W3L8_9MAGN Xyloglucan endo-transglycosylase - Vitis labrusca x Vitis vinifera :: A0MMD6|A0MMD6_LITCN Xyloglucan endotransglycosylase 1 - Litchi chinensis (Lychee) :: E = L SP	0	0.929261	0.933875	0.896001
cso|Ctg3136.1	(M) :: Q9LPT6|Q9LPT6_ARATH F11F12.1 protein (Hypothetical protein At1g50670) (Hypothetical protein F17J6.19) - Arabidopsis thaliana (Mouse-ear cress) :: Q011Q9|Q011Q9_OSTTA Putative chromosome associated protein (ISS) - Ostreococcus tauri :: E = L	0	0.589955	0.863225	0.895147
vv|gi|110722834|gb|EE099456.1|EE099456	(M) :: Q6PML6|Q6PML6_9ROSI Metallothionein 1a - Populus trichocarpa x Populus deltoides :: Q6PML5|Q6PML5_9ROSI Metallothionein 1b - Populus trichocarpa x Populus deltoides :: E = L	0	0.697507	0.835358	0.892896
ws|Ctg587.1	(M) :: Q49RB5|Q49RB5_9ROSI Ubiquitin carrier protein - Populus tomentosa :: Q9M4R0|Q9M4R0_AVIMR Ubiquitin conjugating protein - Avicennia marina (Grey mangrove) :: E = L	0	0.390448	0.516822	0.890486
vv|Ctg250.1	:: Q1SED0|Q1SED0_MEDTR Orn/DAP/Arg decarboxylase 2; Protease-associated PA; Proteinase inhibitor I9, subtilisin propeptide - Medicago truncatula (Barrel medic) :: O65351|SUBL_ARATH Subtilisin-like protease precursor (EC 3.4.21.-) (Cucumisin-like serine protease) - Arabidopsis thaliana (Mouse-ear cress) :: E = L	0	0.433707	0.752749	0.887447
vv|Ctg1302.1	:: Q1SI21|Q1SI21_MEDTR Nonaspanin (TM9SF) - Medicago truncatula (Barrel medic) :: Q9C5N2|Q9C5N2_ARATH Putative multispanning membrane protein - Arabidopsis thaliana (Mouse-ear cress) :: E = L	0	0.542902	0.585155	0.881116
vv|Ctg20127.1	(M) :: O22060|SPS1_CITUN Sucrose-phosphate synthase 1 (EC 2.4.1.14) (UDP-glucose-fructose-phosphate glucosyltransferase 1) - Citrus unshiu (Satsuma orange) :: O49979|O49979_ACTDE Sucrose-phosphate synthase (EC 2.4.1.14) (Fragment) - Actinidia deliciosa (Kiwi) :: E = L	0	0.54666	0.642471	0.879863
vv|Ctg14801.1	:: Q1RZM6|Q1RZM6_MEDTR Hypothetical protein - Medicago truncatula (Barrel medic) :: Q1RZM9|Q1RZM9_MEDTR Hypothetical protein - Medicago truncatula (Barrel medic) :: E = L	0	0.762221	0.84535	0.877194
vv|Ctg11327.1	(M) :: O22126|FLA8_ARATH Fasciclin-like arabinogalactan protein 8 precursor (AtAGP8) - Arabidopsis thaliana (Mouse-ear cress) :: Q9LZX4|FLA10_ARATH Fasciclin-like arabinogalactan protein 10 precursor - Arabidopsis thaliana (Mouse-ear cress) :: E = L SP	0	0.432211	0.441908	0.876645
vv|gi|110716084|gb|EE090766.1|EE090766	(M) :: Q1T413|Q1T413_MEDTR SKP1 component (SKP1-like b) - Medicago truncatula (Barrel medic) :: Q1T416|Q1T416_MEDTR SKP1 component (SKP1-like a) - Medicago truncatula (Barrel medic) :: E = L	0	0.552475	0.466966	0.874522
csp|Ctg713.1	(M) :: Q1S9W4|Q1S9W4_MEDTR NAD-dependent epimerase/dehydratase; TonB box, N-terminal - Medicago truncatula (Barrel medic) :: Q2PEY6|Q2PEY6_TRIPR Putative NAD dependent epimerase - Trifolium pratense (Red clover) :: E = L	0	0.388024	0.614945	0.871844
vv|Ctg933.1_F=-2.1	(LC) (M) :: Q4U339|Q4U339_VITVI Putative hexose transporter - Vitis vinifera (Grape) :: Q4VKB3|Q4VKB3_VITVI Hexose transporter 6 - Vitis vinifera (Grape) :: E = L	0	0.65764	0.909965	0.870818
ws|Ctg2037.1	:: O82663|DHSA1_ARATH Succinate dehydrogenase [ubiquinone] flavoprotein subunit 1, mitochondrial precursor (EC 1.3.5.1) (FP) (Flavoprotein subunit 1 of complex II) - Arabidopsis thaliana (Mouse-ear cress) :: Q0D8R4	0	0.623586	0.757194	0.868924
vv|Ctg4822.1	:: O82264|NPL42_ARATH NPL4-like protein 2 - Arabidopsis thaliana (Mouse-ear cress) :: Q9LYC2|NPL41_ARATH NPL4-like protein 1 - Arabidopsis thaliana (Mouse-ear cress) :: E = L	0	0.380286	0.711142	0.868845
vv|gi|28960706|gb|CB340360.1|CB340360	(M) :: Q6J338|Q6J338_9ROSI Copper chaperone - Populus alba x Populus tremula var. glandulosa :: Q84KJ2|Q84KJ2_SOLLC Copper chaperone - Solanum lycopersicum (Tomato) (Lycopersicon esculentum) :: E = L	0	0.204391	0.636451	0.868766
ws|gi|47090355|gb|CN604611.1|CN604611	(M) :: Q2PYY4|Q2PYY4_SOLTU Ubiquitin-conjugating enzyme E2-like protein - Solanum tuberosum (Potato) :: P35135|UBC4_SOLLC Ubiquitin-conjugating enzyme E2-17 kDa (EC 6.3.2.19) (Ubiquitin-protein ligase) (Ubiquitin carrier protein) - Solanum lycopersicum (Tomato) (Lycopersicon esculentum) :: E = L	0	0.52717	0.592732	0.867106
vvfl|gi|29421122|dbj|BAC66696.	(M) :: Q84US8|Q84US8_9MAGN Expansin - Vitis labrusca x Vitis vinifera :: Q84US9|Q84US9_9MAGN Expansin - Vitis labrusca x Vitis vinifera :: E = L SP	0	0.612871	0.599794	0.862908
csp|Ctg3560.1	:: P93042|P93042_ARATH Root hair defective 3 (Hypothetical protein At3g13870) - Arabidopsis thaliana (Mouse-ear cress) :: Q9SSN0|Q9SSN0_ARATH Putative GTP-binding protein - Arabidopsis thaliana (Mouse-ear cress) :: E = L	0	0.222063	0.883934	0.862273
vv|Ctg574.1	(M) :: Q94II3|Q94II3_ARATH ERD3 protein - Arabidopsis thaliana (Mouse-ear cress) :: Q9C6S7|Q9C6S7_ARATH Hypothetical protein F5M6.14 (At1g31850/68069_m00154) - Arabidopsis thaliana (Mouse-ear cress) :: E = L	0	0.765365	0.825053	0.859652
vv|Ctg2848.1	(M) :: Q1SPK5|Q1SPK5_MEDTR Phosphofructokinase - Medicago truncatula (Barrel medic) :: Q1S726|Q1S726_MEDTR Phosphofructokinase, putative - Medicago truncatula (Barrel medic) :: E = L	0	0.291014	0.494057	0.856866
ws|gi|47090906|gb|CN605162.1|CN605162	(M) :: O22656|O22656_MAIZE Ubiquitin-conjugating enzyme protein E2 - Zea mays (Maize) :: Q06H22|Q06H22_ARAHY Ubiquitin-conjugating enzyme - Arachis hypogaea (Peanut) :: E = L	0	0.873341	0.982072	0.849759
vv|Ctg9457.1	(M) :: O48587|O48587_ARATH Dreg-2 like protein (At5g44730) - Arabidopsis thaliana (Mouse-ear cress) :: Q655Y3|Q655Y3_ORYSA Dreg-2 like protein (Os06g0665100 protein) - Oryza sativa (japonica cultivar-group) :: E = L	0	0.16954	0.202763	0.846473
ws|gi|33962549|gb|CF355551.1|CF355551	:: P25076|CY11_SOLTU Cytochrome c1 heme protein, mitochondrial precursor (Clone PC13III) - Solanum tuberosum (Potato) :: Q942X6|Q942X6_ORYSA Putative ubiquinol-cytochrome-c reductase cytochrome c1 (Os01g0935700 protein) - Oryza sativa (japonica cultivar-group) :: E = L	0	0.293488	0.042084	0.843743
csp|Ctg2577.1	(M) :: P62302|RS13_SOYBN 40S ribosomal protein S13 - Glycine max (Soybean) :: Q2V995|Q2V995_SOLTU Cytoplasmic ribosomal protein S13-like - Solanum tuberosum (Potato) :: E = L	0	0.683651	0.596935	0.842617
vv|Ctg6835.1	:: Q39227|SMT2_ARATH 24-methylenesterol C-methyltransferase 2 (EC 2.1.1.143) (24-sterol C-methyltransferase 2) (Sterol-C-methyltransferase 2) - Arabidopsis thaliana (Mouse-ear cress) :: Q94JS4|SMT3B_ARATH 24-methylenesterol C-methyltransferase 3 (EC 2.1.1.143) (24-sterol C-methyltransferase 3) (Sterol-C-methyltransferase 3) - Arabidopsis thaliana (Mouse-ear cress) :: E = L	0	0.654985	0.851759	0.839315
vv|gi|30298723|gb|CB975517.1|CB975517	:: Q49RB5|Q49RB5_9ROSI Ubiquitin carrier protein - Populus tomentosa :: Q9M4R0|Q9M4R0_AVIMR Ubiquitin conjugating protein - Avicennia marina (Grey mangrove) :: E = L	0	0.448372	0.594453	0.83374
vv|Ctg21462.1	:: Q9LZF6|CD48E_ARATH Cell division control protein 48 homolog E (AtCDC48e) (Transitional endoplasmic reticulum ATPase E) - Arabidopsis thaliana (Mouse-ear cress) :: P54609|CD48A_ARATH Cell division control protein 48 homolog A (AtCDC48a) - Arabidopsis thaliana (Mouse-ear cress) :: E = L	0	0.633664	0.675003	0.832201
vv|gi|71867885|gb|DT016940.1|DT016940	(M) :: Q2YHN3|Q2YHN3_PLAMJ Glutathion peroxidase - Plantago major (Common plantain) :: Q6A4W8|Q6A4W8_MALDO Glutathione peroxidase - Malus domestica (Apple) (Malus sylvestris) :: E = L	0	0.285816	0.526069	0.830985
vv|Ctg145.1	:: Q94LX9|Q94LX9_FLATR Phosphoenolpyruvate carboxykinase (EC 4.1.1.49) - Flaveria trinervia (Clustered yellowtops) (Oedera trinervia) :: Q94LX7|Q94LX7_FLAPR Phosphoenolpyruvate carboxykinase (EC 4.1.1.49) - Flaveria pringlei :: E = L	0	0.459746	0.556209	0.829931
vv|gi|110707410|gb|EE083787.1|EE083787	(M) :: Q2QCI7|Q2QCI7_VITVI Non-specific lipid transfer protein - Vitis vinifera (Grape) :: Q850K5|Q850K5_VITVI Lipid transfer protein isoform 4 - Vitis vinifera (Grape) :: E = L SP	0	0.91265	0.795435	0.828144
css|Ctg1191.1	(M) :: Q8L5Q7|Q8L5Q7_CICAR Putative quinone oxidoreductase (EC 1.6.5.5) - Cicer arietinum (Chickpea) (Garbanzo) :: Q6NQE2|Q6NQE2_ARATH Hypothetical protein At4g27270 - Arabidopsis thaliana (Mouse-ear cress) :: E = L	0	0.20389	0.224287	0.819014
vv|gi|110698954|gb|EE077044.1|EE077044	(M) :: Q9ZPS7|Q9ZPS7_ARATH Putative endosomal protein (At2g01970/F14H20.4) - Arabidopsis thaliana (Mouse-ear cress) :: Q940S0|Q940S0_ARATH T5E21.14/T5E21.14 (At1g14670/T5E21.14) - Arabidopsis thaliana (Mouse-ear cress) :: E = L SP	0	0.621337	0.791772	0.817296
vv|Ctg1100.1_F=1.1	(LC) :: Q9SUS3|Q9SUS3_ARATH Beta-adaptin-like protein (At4g11380) - Arabidopsis thaliana (Mouse-ear cress) :: Q9M650|Q9M650_ARATH Beta-adaptin-like protein B - Arabidopsis thaliana (Mouse-ear cress) :: E = L	0	0.450274	0.543595	0.814181
csp|WIN0419.C21_B07	:: Q1SGR4|Q1SGR4_MEDTR Prefoldin; Helix-loop-helix DNA-binding - Medicago truncatula (Barrel medic) :: Q9FH37|Q9FH37_ARATH Arabidopsis thaliana genomic DNA, chromosome 5, TAC clone:K5F14 (Hypothetical protein At5g54680) (Hypothetical protein At5g54680; K5F14.2) (Putative bHLH transcription factor) - Arabidopsis thaliana (Mouse-ear cress) :: E = L	0	0.536053	0.134221	0.814017
vv|Ctg2155.1	:: O23144|O23144_ARATH Proton pump interactor (At4g27500/F27G19_100) - Arabidopsis thaliana (Mouse-ear cress) :: Q9SZS5|Q9SZS5_ARATH Proton pump interactor - Arabidopsis thaliana (Mouse-ear cress) :: E = L	0	0.486869	0.505078	0.809661
vv|gi|110718813|gb|EE096078.1|EE096078_F=2	(NH) (M) :: Q9M4H7|Q9M4H7_VITVI Putative ripening-related protein - Vitis vinifera (Grape) :: Q8L5H5|Q8L5H5_MANES Allergenic-related protein Pt2L4 - Manihot esculenta (Cassava) (Manioc) :: E = L	0	0.480989	0.15043	0.803227
ws|Ctg130.1	(M) :: Q05758|ILV5_ARATH Ketol-acid reductoisomerase, chloroplast precursor (EC 1.1.1.86) (Acetohydroxy-acid reductoisomerase) (Alpha-keto-beta-hydroxylacil reductoisomerase) - Arabidopsis thaliana (Mouse-ear cress) :: Q01292|ILV5_SPIOL Ketol-acid reductoisomerase, chloroplast precursor (EC 1.1.1.86) (Acetohydroxy-acid reductoisomerase) (Alpha-keto-beta-hydroxylacil reductoisomerase) - Spinacia o…	0	0.0170666	-0.142895	0.800993
vv|Ctg1917.1	:: Q53PC7|Q53PC7_ORYSA Adaptin N terminal region, putative (Adaptin N terminal region family protein, expressed) - Oryza sativa (japonica cultivar-group) :: Q0IU95|Q0IU95_ORYSA Os11g0174000 protein (Fragment) - Oryza sativa (japonica cultivar-group) :: E = L	0	0.515208	0.486972	0.800248
vv|gi|34415634|gb|CF414388.1|CF414388	(M) :: Q9AR85|Q9AR85_POPCA Dhn1 protein (Fragment) - Populus canadensis (Carolina poplar) :: Q0MRE0|Q0MRE0_9ROSI Dehydrin - Populus alba x Populus tremula var. glandulosa :: E = L	0	0.212258	0.568616	0.795351
vv|Ctg5010.1	:: Q9LXV3|Q9LXV3_ARATH 2-oxoglutarate/malate translocator-like protein - Arabidopsis thaliana (Mouse-ear cress) :: Q41364|SOT1_SPIOL 2-oxoglutarate/malate translocator, chloroplast precursor - Spinacia oleracea (Spinach) :: E = L	0	0.465713	0.623867	0.793188
ws|gi|34994986|gb|CF568903.1|CF568903	:: P93341|P93341_NICRU Phosphoinositide-specific phospholipase C - Nicotiana rustica (Aztec tobacco) :: O49902|O49902_NICRU 1-phosphatidylinositol-4,5-bisphosphate phosphodiesterase (EC 3.1.4.11) - Nicotiana rustica (Aztec tobacco) :: E = L	0	0.343806	0.506703	0.791856
vv|Ctg1792.1	(M) :: O04265|O04265_ARATH Serine/threonine protein kinase (At5g08160) (Hypothetical protein) - Arabidopsis thaliana (Mouse-ear cress) :: Q8L9Q3|Q8L9Q3_ARATH Serine/threonine protein kinase - Arabidopsis thaliana (Mouse-ear cress) :: E = L	0	0.569005	0.599318	0.78442
vv|Ctg973.1	(M) :: Q9FEP0|Q9FEP0_9MAGN LYTB-like protein precursor - Adonis aestivalis var. palaestina :: Q2I6K1|Q2I6K1_STERE IPP/DMAPP synthase - Stevia rebaudiana (Stevia) :: E = L	0	0.548831	0.589284	0.780646
vv|Ctg659.1_F=-1.1	(LC) (M) :: Q9SYM5|RHM1_ARATH Probable rhamnose biosynthetic enzyme 1 (EC 4.2.1.-) (EC 1.1.1.-) - Arabidopsis thaliana (Mouse-ear cress) :: Q9LH76|RHM3_ARATH Probable rhamnose biosynthetic enzyme 3 (EC 4.2.1.-) (EC 1.1.1.-) - Arabidopsis thaliana (Mouse-ear cress) :: E = L	0	0.977536	1.04893	0.779974
cso|Ctg5058.1	:: Q2HUY0|Q2HUY0_MEDTR Hypothetical protein - Medicago truncatula (Barrel medic) :: Q9SS87|Q9SS87_ARATH F4P13.22 protein (Hypothetical protein At3g01680) (At3g01680) - Arabidopsis thaliana (Mouse-ear cress) :: E = L	0	0.120485	0.105544	0.775935
css|Ctg113.1	(M) :: Q9M5L1|Q9M5L1_EUPES 40S ribosomal protein S16 (Fragment) - Euphorbia esula (Leafy spurge) :: Q1SDZ3|Q1SDZ3_MEDTR Ribosomal protein S9 - Medicago truncatula (Barrel medic) :: E = L	0	0.816313	0.754289	0.774165
ws|Ctg2853.1	(M) :: Q1SED0|Q1SED0_MEDTR Orn/DAP/Arg decarboxylase 2; Protease-associated PA; Proteinase inhibitor I9, subtilisin propeptide - Medicago truncatula (Barrel medic) :: O65351|SUBL_ARATH Subtilisin-like protease precursor (EC 3.4.21.-) (Cucumisin-like serine protease) - Arabidopsis thaliana (Mouse-ear cress) :: E = L SP	0	0.235727	0.362442	0.773068
csp|Ctg2037.1	(M) :: Q9LQ04|Q9LQ04_ARATH F16P17.17 protein (3,5-epimerase/4-reductase) (Hypothetical protein At1g63000) - Arabidopsis thaliana (Mouse-ear cress) :: Q8L9Z8|Q8L9Z8_ARATH Hypothetical protein - Arabidopsis thaliana (Mouse-ear cress) :: E = L	0	0.381948	0.62293	0.771463
cso|Ctg8043.1	:: Q8H0S9|Q8H0S9_ARATH Putative aminopeptidase (M1 aminopeptidase) (At1g63770) - Arabidopsis thaliana (Mouse-ear cress) :: Q0J3M9|Q0J3M9_ORYSA Os08g0562700 protein - Oryza sativa (japonica cultivar-group) :: E = L	0	0.436162	0.605874	0.771125
vv|Ctg7820.1	(M) :: Q93Y31|Q93Y31_ARATH ADP-ribosylation factor-like protein - Arabidopsis thaliana (Mouse-ear cress) :: Q8VY57|Q8VY57_ARATH ADP-ribosylation factor-like protein - Arabidopsis thaliana (Mouse-ear cress) :: E = L	0	0.385044	0.237197	0.764261
csp|Ctg236.1	(M) :: Q0MX10|Q0MX10_VITVI Putative aquaporin - Vitis vinifera (Grape) :: Q9LKL9|Q9LKL9_9MAGN Putative aquaporin TIP3 - Vitis berlandieri x Vitis rupestris :: E = L	0	0.412727	0.105946	0.763836
vv|Ctg746.1_F=-3.2	(LC) :: Q8H0S9|Q8H0S9_ARATH Putative aminopeptidase (M1 aminopeptidase) (At1g63770) - Arabidopsis thaliana (Mouse-ear cress) :: Q9CAE1|Q9CAE1_ARATH Putative aminopeptidase; 4537-10989 - Arabidopsis thaliana (Mouse-ear cress) :: E = L	0	0.405121	0.479541	0.754289
vv|Ctg730.1	(M) :: O65744|O65744_CICAR GDP dissociation inhibitor - Cicer arietinum (Chickpea) (Garbanzo) :: O22402|O22402_TOBAC GDP dissociation inhibitor - Nicotiana tabacum (Common tobacco) :: E = L	0	0.397474	0.427284	0.753605
ws|Ctg194.1	(M) :: Q0PW29|Q0PW29_GOSHI GRP-like protein 2 - Gossypium hirsutum (Upland cotton) :: Q8VWN8|Q8VWN8_GOSHI Reversibly glycosylated polypeptide (GRP-like protein 1) - Gossypium hirsutum (Upland cotton) :: E = L	0	0.439464	0.527371	0.747946
vv|Ctg9630.1	:: Q9SU16|Q9SU16_ARATH Hypothetical protein T20K18.50 (Hypothetical protein At4g12700) (At4g12700) - Arabidopsis thaliana (Mouse-ear cress) :: Q9SI07|Q9SI07_ARATH Expressed protein (At2g04280) (Hypothetical protein At2g04280) - Arabidopsis thaliana (Mouse-ear cress) :: E = L	0	0.405012	0.566669	0.747688
vv|gi|51052417|gb|CO819549.1|CO819549	:: Q8LR34|Q8LR34_ORYSA Putative iron-sulfur cofactor synthesis protein iscU (Os01g0662600 protein) - Oryza sativa (japonica cultivar-group) :: Q6AUN9|Q6AUN9_ORYSA Putative iron-sulfur cluster assembly complex protein (Os05g0568100 protein) (Putative nifU-like protein) - Oryza sativa (japonica cultivar-group) :: E = L	0	0.284277	0.50518	0.743472
vv|Ctg2235.1	(M) :: Q9SMK7|Q9SMK7_CICAR Putative enoyl CoA hydratase - Cicer arietinum (Chickpea) (Garbanzo) :: Q6NL24|Q6NL24_ARATH At4g16210 - Arabidopsis thaliana (Mouse-ear cress) :: E = L	0	0.579277	0.662297	0.735695
vv|Ctg2420.1	(M) :: O22960|O22960_ARATH Expressed protein (Hypothetical protein) - Arabidopsis thaliana (Mouse-ear cress) :: Q8VY22|Q8VY22_ARATH Hypothetical protein At1g29050 - Arabidopsis thaliana (Mouse-ear cress) :: E = L SP	0	0.182184	0.308244	0.734482
ws|Ctg557.1	(M) :: Q84WG2|Q84WG2_ARATH Putative VAMP protein SEC22 - Arabidopsis thaliana (Mouse-ear cress) :: Q9SRN0|Q9SRN0_ARATH T19F11.6 protein (At3g11660) (Harpin-induced protein-like) (NDR1/HIN1-Like protein 1) - Arabidopsis thaliana (Mouse-ear cress) :: E = L SP	0	0.286999	0.44668	0.733788
vv|gi|30125595|gb|CB910934.1|CB910934	:: O22656|O22656_MAIZE Ubiquitin-conjugating enzyme protein E2 - Zea mays (Maize) :: Q6L508|Q6L508_ORYSA Putative ubiquitin-conjugating enzyme E2 (Os05g0460200 protein) - Oryza sativa (japonica cultivar-group) :: E = L	0	0.824075	0.497331	0.733354
vv|Ctg2491.1	:: Q9SZP8|Q9SZP8_ARATH Hypothetical protein F20M13.270 (Hypothetical protein AT4g38710) - Arabidopsis thaliana (Mouse-ear cress) :: Q0E1I1|Q0E1I1_ORYSA Os02g0439700 protein - Oryza sativa (japonica cultivar-group) :: E = L	0	-0.0267929	0.230695	0.732834
ws|Ctg143.1	(M) :: A0EJL8|A0EJL8_MALGL GDP-D-mannose-3',5'-epimerase - Malpighia glabra (Barbados cherry) :: Q338B5|GME1_ORYSA GDP-mannose 3,5-epimerase 1 (EC 5.1.3.18) (GDP-Man 3,5-epimerase 1) (OsGME-1) - Oryza sativa (Rice) :: E = L	0	0.2929	0.244522	0.730662
cso|Ctg1688.1	(M) :: Q940G0|Q940G0_ARATH Endomembrane protein EMP70 precusor isolog (Putative endomembrane protein 70) (At1g10950/T19D16_13) - Arabidopsis thaliana (Mouse-ear cress) :: Q1SWN1|Q1SWN1_MEDTR Nonaspanin (TM9SF) - Medicago truncatula (Barrel medic) :: E = L SP	0	0.401958	0.665666	0.729357
css|gi|110364609|gb|EC927988.1|EC927988	:: Q9MAX6|Q9MAX6_ORYSA Epsilon1-COP (Os04g0612600 protein) (OSJNBa0070C17.12 protein) - Oryza sativa (japonica cultivar-group) :: Q9SA78|Q9SA78_ARATH T5I8.8 protein (Putative coatomer protein, epsilon subunit) - Arabidopsis thaliana (Mouse-ear cress) :: E = L	0	0.381173	0.628167	0.728835
vv|gi|30321237|gb|CD004499.1|CD004499	(M) :: Q9FEK8|Q9FEK8_CUCSA Ferrochelatase - Cucumis sativus (Cucumber) :: O64391|O64391_SOLTU Ferrochelatase (EC 4.99.1.1) - Solanum tuberosum (Potato) :: E = L	0	0.404794	0.656451	0.728661
cso|Ctg540.1	(M) :: A1YQJ3|A1YQJ3_ORYSA Enolase - Oryza sativa (japonica cultivar-group) :: Q42971|ENO_ORYSA Enolase (EC 4.2.1.11) (2-phosphoglycerate dehydratase) (2-phospho-D-glycerate hydro-lyase) (OSE1) - Oryza sativa (Rice) :: E = L	0	0.113034	0.39605	0.727877
cso|Ctg3285.1	(M) :: Q1SU94|Q1SU94_MEDTR Sigma-54 factor, interaction region; Ras small GTPase, Rab type - Medicago truncatula (Barrel medic) :: Q8W3J3|Q8W3J3_TOBAC Ras-related protein RAB8-3 - Nicotiana tabacum (Common tobacco) :: E = L	0	0.736562	0.565792	0.722553
cso|Ctg8608.1	:: Q1T402|Q1T402_MEDTR RNA-binding protein Lupus La - Medicago truncatula (Barrel medic) :: Q8LMP9|Q8LMP9_ORYSA Hypothetical protein OSJNBa0011L14.12 (Os03g0156500 protein) (La domain containing protein, expressed) - Oryza sativa (japonica cultivar-group) :: E = L	0	0.698752	0.81836	0.722291
vv|Ctg354.1	:: Q0GZS3|Q0GZS3_CUCME UDP-galactose/glucose pyrophosphorylase - Cucumis melo (Muskmelon) :: Q09WE7|Q09WE7_SOYBN UDP-sugar pyrophosphorylase - Glycine max (Soybean) :: E = L	0	0.493545	0.533663	0.721679
vv|Ctg32.1_F=2.1	(LC) (M) :: Q1S825|Q1S825_MEDTR Translation factor; Elongation factor G, III and V - Medicago truncatula (Barrel medic) :: Q7XTK1|Q7XTK1_ORYSA OSJNBa0020P07.3 protein (Elongation factor) (Os04g0118400 protein) - Oryza sativa (japonica cultivar-group) :: E = L	0	0.336055	0.326767	0.721241
vv|Ctg9461.1	:: Q9SSA4|Q9SSA4_ARATH Hypothetical protein F4P13.4 (Protein kinase like protein) (Hypothetical protein At3g01490) (AT3g01490/F4P13_4) - Arabidopsis thaliana (Mouse-ear cress) :: Q6L5F3|Q6L5F3_ORYSA Hypothetical protein OJ1126_B10.9 (Os05g0577700 protein) - Oryza sativa (japonica cultivar-group) :: E = L	0	0.372618	0.396707	0.717912
vv|Ctg944.1	(M) :: Q42884|AROC1_SOLLC Chorismate synthase 1, chloroplast precursor (EC 4.2.3.5) (5-enolpyruvylshikimate-3-phosphate phospholyase 1) - Solanum lycopersicum (Tomato) (Lycopersicon esculentum) :: Q42885|AROC2_SOLLC Chorismate synthase 2, chloroplast precursor (EC 4.2.3.5) (5-enolpyruvylshikimate-3-phosphate phospholyase 2) - Solanum lycopersicum (Tomato) (Lycopersicon esculentum) :: E = L	0	0.536749	0.638676	0.713784
ws|Ctg2802.1	(M) :: Q9LF46|Q9LF46_ARATH 2-hydroxyphytanoyl-CoA lyase-like protein - Arabidopsis thaliana (Mouse-ear cress) :: Q9FNY6|Q9FNY6_ARATH Oxalyl-CoA decarboxylase - Arabidopsis thaliana (Mouse-ear cress) :: E = L	0	0.585059	0.68428	0.706641
vv|Ctg9490.1	:: Q94G20|Q94G20_DAUCA KRP120-2 - Daucus carota (Carrot) :: Q9LZU5|Q9LZU5_ARATH Kinesin-related protein-like - Arabidopsis thaliana (Mouse-ear cress) :: E = L	0	1.03541	0.797843	0.706111
vv|Ctg2205.1	:: Q70I39|Q70I39_LOTJA Coatomer alpha subunit-like protein - Lotus japonicus :: Q1S9I3|Q1S9I3_MEDTR Coatomer WD associated region; Coatomer alpha subunit, C-terminal; Cytochrome cd1-nitrite reductase-like, C-terminal haem d1 - Medicago truncatula (Barrel medic) :: E = L	0	0.789854	0.751292	0.702214
vv|Ctg217.1	:: Q0ZR53|Q0ZR53_THEHA Hypothetical protein - Thellungiella halophila (Salt cress) :: Q058I8|Q058I8_ARATH At5g66280 - Arabidopsis thaliana (Mouse-ear cress) :: E = L	0	0.394953	0.539829	0.701416
css|gi|110396074|gb|EC961749.1|EC961749	(M) :: Q1SMG9|Q1SMG9_MEDTR Extradiol ring-cleavage dioxygenase, class III enzyme, subunit B - Medicago truncatula (Barrel medic) :: Q6L3J4|Q6L3J4_SOLDE 4,5-DOPA dioxygenase extradiol-like protein, putative - Solanum demissum (Wild potato) :: E = L	0	0.345737	0.53963	0.701327
vv|Ctg1785.1	:: Q1SL91|Q1SL91_MEDTR Initiation factor eIF-4 gamma, middle; Initiation factor eIF-4 gamma, MA3 - Medicago truncatula (Barrel medic) :: Q1RZB6|Q1RZB6_MEDTR Initiation factor eIF-4 gamma, middle; Initiation factor eIF-4 gamma, MA3 - Medicago truncatula (Barrel medic) :: E = L	0	0.346645	0.231064	0.69964
vv|Ctg16524.1	:: Q9ZWR4|Q9ZWR4_ORYSA Importin-beta2 (Os12g0568800 protein) (Importin-beta N-terminal domain containing protein, expressed) (Fragment) - Oryza sativa (japonica cultivar-group) :: Q9FJD4|Q9FJD4_ARATH Importin beta - Arabidopsis thaliana (Mouse-ear cress) :: E = L	0	0.31034	0.354903	0.699374
vv|Ctg20976.1	(M) :: Q1RTD1|Q1RTD1_MEDTR Pectinesterase; Pectinesterase inhibitor - Medicago truncatula (Barrel medic) :: Q43111|PME3_PHAVU Pectinesterase-3 precursor (EC 3.1.1.11) (Pectin methylesterase 3) (PE 3) - Phaseolus vulgaris (Kidney bean) (French bean) :: E = L	0	0.209017	0.374733	0.698752
vv|gi|110721027|gb|EE097553.1|EE097553	(M) :: Q2I308|Q2I308_9MAGN Abscisic stress ripening protein - Vitis pseudoreticulata :: Q94G23|Q94G23_VITVI Putative transcription factor - Vitis vinifera (Grape) :: E = L	0	1.73505	0.773321	0.698663
vv|gi|110709225|gb|EE084497.1|EE084497	(M) :: Q9FZK4|Q9FZK4_ARATH F17L21.10 (Similar to nuclear transport factor 2) - Arabidopsis thaliana (Mouse-ear cress) :: A1YN06|A1YN06_BRACM Putative nuclear transport factor 2 - Brassica campestris (Field mustard) :: E = L	0	0.744419	0.849759	0.694568
css|gi|110398655|gb|EC965126.1|EC965126	(M) :: Q8W465|Q8W465_ARATH Hypothetical protein At4g31360; F8F16.180 (Hypothetical protein At4g31360) - Arabidopsis thaliana (Mouse-ear cress) :: Q9ZQ24|Q9ZQ24_ARATH Expressed protein (Hypothetical protein) (Hypothetical protein At2g24440/T28I24.17) - Arabidopsis thaliana (Mouse-ear cress) :: E = L	0	0.245861	0.422771	0.693409
css|gi|110394853|gb|EC960218.1|EC960218	(M) :: Q9LE07|Q9LE07_ORYSA Hypothetical protein P0466B10.24 (Os01g0210600 protein) (Hypothetical protein P0031E09.14) - Oryza sativa (japonica cultivar-group) :: Q9FL37|Q9FL37_ARATH Arabidopsis thaliana genomic DNA, chromosome 5, P1 clone:MPL12 (At5g46230) (Hypothetical protein) - Arabidopsis thaliana (Mouse-ear cress) :: E = L	0	0.382612	0.460271	0.69332
vv|gi|33405989|gb|CF211616.1|CF211616	:: Q5QHT3|Q5QHT3_9FABA 70 kDa heat shock cognate protein 2 - Vigna radiata :: Q769C4|Q769C4_NICBE Heat shock protein 70 (Fragment) - Nicotiana benthamiana :: E = L	0	0.496104	0.797179	0.692874
csb|Ctg606.1	(M) :: Q0PW29|Q0PW29_GOSHI GRP-like protein 2 - Gossypium hirsutum (Upland cotton) :: Q8VWN8|Q8VWN8_GOSHI Reversibly glycosylated polypeptide (GRP-like protein 1) - Gossypium hirsutum (Upland cotton) :: E = L	0	0.350837	0.509138	0.691802
ws|gi|33400791|gb|CF206418.1|CF206418	(M) :: Q6PML6|Q6PML6_9ROSI Metallothionein 1a - Populus trichocarpa x Populus deltoides :: O80335|O80335_CITUN Metallothionein-like protein - Citrus unshiu (Satsuma orange) :: E = L	0	0.53665	0.683202	0.691266
cso|Ctg0.1_F=2.2	(LC) (M) :: Q8GSN4|Q8GSN4_CUCMA Non-cell-autonomous heat shock cognate protein 70 - Cucurbita maxima (Pumpkin) (Winter squash) :: Q5QHT3|Q5QHT3_9FABA 70 kDa heat shock cognate protein 2 - Vigna radiata :: E = L	0	0.506094	0.619929	0.68921
vv|Ctg6498.1	:: Q1SBN2|Q1SBN2_MEDTR SPFH domain / Band 7 family, putative - Medicago truncatula (Barrel medic) :: Q9ZQ87|Q9ZQ87_ARATH Expressed protein (Hypothetical protein) - Arabidopsis thaliana (Mouse-ear cress) :: E = L	0	0.262193	0.458277	0.688315
vv|Ctg4681.1	(M) :: Q9ATW1|Q9ATW1_FRAAN Cinnamyl alcohol dehydrogenase - Fragaria ananassa (Strawberry) :: Q9ZRF1|MTDH_FRAAN Probable mannitol dehydrogenase (EC 1.1.1.255) (NAD-dependent mannitol dehydrogenase) - Fragaria ananassa (Strawberry) :: E = L	0	0.38416	0.494057	0.686971
vv|Ctg3585.1	:: Q0JQC8|Q0JQC8_ORYSA Os01g0169900 protein (Fragment) - Oryza sativa (japonica cultivar-group) :: Q5VQG6|Q5VQG6_ORYSA Vegetative cell wall protein gp1-like - Oryza sativa (japonica cultivar-group) :: E = L	0	0.522056	0.495286	0.685895
vv|Ctg2309.1	(M) :: Q70EL6|Q70EL6_SOYBN Cytosolic chaperonin delta-subunit - Glycine max (Soybean) :: Q9ZRX1|Q9ZRX1_SOYBN Cytosolic chaperonin, delta-subunit - Glycine max (Soybean) :: E = L	0	0.199248	0.115566	0.685357
vv|Ctg12266.1	:: Q9CAJ3|Q9CAJ3_ARATH Putative aminopeptidase, 3' partial; 76469-79469 (Fragment) - Arabidopsis thaliana (Mouse-ear cress) :: Q9CAE1|Q9CAE1_ARATH Putative aminopeptidase; 4537-10989 - Arabidopsis thaliana (Mouse-ear cress) :: E = L	0	0.342782	0.447738	0.684639
vv|gi|110725647|gb|EE102384.1|EE102384	(M) :: Q39613|CYPH_CATRO Peptidyl-prolyl cis-trans isomerase (EC 5.2.1.8) (PPIase) (Rotamase) (Cyclophilin) (Cyclosporin A-binding protein) - Catharanthus roseus (Rosy periwinkle) (Madagascar periwinkle) :: Q8VX73|Q8VX73_RICCO Cyclophilin (EC 5.2.1.8) - Ricinus communis (Castor bean) :: E = L	0	0.337426	0.423632	0.680054
vv|Ctg883.1	(M) :: P35007|SAHH_CATRO Adenosylhomocysteinase (EC 3.3.1.1) (S-adenosyl-L-homocysteine hydrolase) (AdoHcyase) - Catharanthus roseus (Rosy periwinkle) (Madagascar periwinkle) :: A1KYB0|A1KYB0_TOBAC S-adenosyl-L-homocysteine hydrolase (EC 3.3.1.1) - Nicotiana tabacum (Common tobacco) :: E = L	0	0.235237	0.273695	0.673285
ws|Ctg290.1	:: Q41695|Q41695_PHAAU Pectinacetylesterase precursor - Phaseolus aureus (Mung bean) (Vigna radiata) :: A1KXE1|A1KXE1_LACSA Pectin acetylesterase - Lactuca sativa (Garden lettuce) :: E = L	0	-0.062957	0.248535	0.67229
cso|Ctg1985.1	(M) :: Q0VH88|Q0VH88_GOSHI 3-ketoacyl-CoA reductase 1 - Gossypium hirsutum (Upland cotton) :: Q1T3W8|Q1T3W8_MEDTR Short-chain dehydrogenase/reductase SDR - Medicago truncatula (Barrel medic) :: E = L	0	0.512884	0.439251	0.671475
ws|Ctg262.1	(M) :: O49447|O49447_ARATH ADP, ATP carrier-like protein - Arabidopsis thaliana (Mouse-ear cress) :: Q8L9Y1|Q8L9Y1_ARATH ADP,ATP carrier-like protein - Arabidopsis thaliana (Mouse-ear cress) :: E = L	0	0.391768	0.368824	0.667302
vv|Ctg5726.1	:: Q8L776|Q8L776_ARATH Hypothetical protein At3g51610 (At3g51610) - Arabidopsis thaliana (Mouse-ear cress) :: Q8L914|Q8L914_ARATH Hypothetical protein - Arabidopsis thaliana (Mouse-ear cress) :: E = L	0	0.420402	0.731791	0.66512
ws|Ctg631.1	:: A0EVX4|A0EVX4_9FABA Spermidine synthase - Ammopiptanthus mongolicus :: O82147|SPDE_COFAR Spermidine synthase (EC 2.5.1.16) (Putrescine aminopropyltransferase) (SPDSY) - Coffea arabica (Coffee) :: E = L	0	0.170694	0.00590291	0.664574
vv|Ctg2221.1_F=1.1	(LC) :: Q75VJ8|Q75VJ8_TOBAC Ubiquitin activating enzyme 2 - Nicotiana tabacum (Common tobacco) :: P93393|P93393_TOBAC Ubiquitin activating enzyme E1 - Nicotiana tabacum (Common tobacco) :: E = L	0	0.319618	0.347099	0.664028
cso|Ctg2081.1	(M) :: Q69LQ9|Q69LQ9_ORYSA Hypothetical protein OSJNBa0063H21.109 (Os08g0299000 protein) - Oryza sativa (japonica cultivar-group) :: Q9SIR5|Q9SIR5_ARATH Expressed protein (Hypothetical protein At2g25280) (Hypothetical protein) - Arabidopsis thaliana (Mouse-ear cress) :: E = L	0	0.465609	0.54587	0.663481
csb|Ctg394.1	:: Q9M4E8|Q9M4E8_CUCSA Heat shock protein 70 - Cucumis sativus (Cucumber) :: Q03685|BIP5_TOBAC Luminal-binding protein 5 precursor (BiP 5) (78 kDa glucose-regulated protein homolog 5) (GRP 78-5) - Nicotiana tabacum (Common tobacco) :: E = L	0	0.586501	0.369159	0.66257
csp|Ctg3964.1	(M) :: Q9AXU0|Q9AXU0_PRUPE Major latex-like protein - Prunus persica (Peach) :: Q8LBV2|Q8LBV2_ARATH Major latex protein (MLP149), putative - Arabidopsis thaliana (Mouse-ear cress) :: E = L	0	0.200379	0.139339	0.661567
vv|gi|33404573|gb|CF210200.1|CF210200	(M) :: A1ECK1|A1ECK1_9ROSI Putative H-type thioredoxin - Citrus cv. Shiranuhi :: Q43636|TRXH_RICCO Thioredoxin H-type (TRX-H) - Ricinus communis (Castor bean) :: E = L	0	0.155231	0.287827	0.659285
vv|Ctg2276.1	:: Q9ZP04|Q9ZP04_TROMA Alpha-D-xylosidase precursor - Tropaeolum majus (Common nasturtium) :: Q9LEC9|Q9LEC9_SOLTU Alpha-glucosidase (EC 3.2.1.20) - Solanum tuberosum (Potato) :: E = L	0	0.312549	0.373843	0.655352
vv|Ctg2108.1	(M) :: A0PFU3|A0PFU3_PETHY Obtusifoliol-14-demethylase - Petunia hybrida (Petunia) :: Q673E9|Q673E9_SOLCH Obtusifoliol 14alpha-demethylase - Solanum chacoense (Chaco potato) :: E = L SP	0	0.40621	0.68715	0.654069
ws|Ctg305.1	(M) :: Q9LEB3|Q9LEB3_NICPL RNA Binding Protein 47 - Nicotiana plumbaginifolia (Leadwort-leaved tobacco) :: O48955|O48955_TOBAC Putative RNA binding protein (Fragment) - Nicotiana tabacum (Common tobacco) :: E = L	0	0.478506	0.503959	0.653335
ws|gi|33400398|gb|CF206025.1|CF206025	:: Q9SH87|Q9SH87_ARATH Hypothetical protein At2g38000 (At2g38000 protein) - Arabidopsis thaliana (Mouse-ear cress) :: Q5W6X4|Q5W6X4_ORYSA Hypothetical protein OSJNBa0065C11.2 (Os05g0316200 protein) - Oryza sativa (japonica cultivar-group) :: E = L	0	0.35242	0.456175	0.652142
vv|gi|110731322|gb|EE105630.1|EE105630	:: Q9S7H2|Q9S7H2_SOYBN Ubiquitin - Glycine max (Soybean) :: Q8H0Y0|Q8H0Y0_ARATH Hypothetical protein At4g02890 (Hypothetical protein At4g05050) - Arabidopsis thaliana (Mouse-ear cress) :: E = L	0	0.531169	0.533065	0.651591
vv|Ctg8835.1	:: Q9SVG4|RETOL_ARATH Reticuline oxidase-like protein precursor (EC 1.21.-.-) - Arabidopsis thaliana (Mouse-ear cress) :: Q9SVG3|Q9SVG3_ARATH Reticuline oxidase-like protein - Arabidopsis thaliana (Mouse-ear cress) :: E = L	0	0.565987	0.711231	0.650213
vv|gi|71856838|gb|DT005893.1|DT005893	(M) :: Q2HZ34|Q2HZ34_SOYBN Plamsma membrane-associated AAA-ATPase - Glycine max (Soybean) :: P54774|CDC48_SOYBN Cell division cycle protein 48 homolog (Valosin-containing protein homolog) (VCP) - Glycine max (Soybean) :: E = L	0	0.470927	0.527771	0.649018
vv|Ctg4036.1	(M) :: Q1SZ15|Q1SZ15_MEDTR Hypothetical protein - Medicago truncatula (Barrel medic) :: Q8LG44|Q8LG44_ARATH Hypothetical protein - Arabidopsis thaliana (Mouse-ear cress) :: E = L	0	0.508936	0.385155	0.646347
cso|Ctg150.1	(M) :: P93133|P93133_EUCGL NADP-isocitrate dehydrogenase - Eucalyptus globulus (Blue gum) :: A0EJ87|A0EJ87_9ROSI Cytosolic NADP+-isocitrate dehydrogenase (EC 1.1.1.42) - Populus tremula x Populus alba :: E = L	0	0.280006	0.25882	0.643394
vv|gi|110721732|gb|EE097346.1|EE097346	(M) :: Q41111|Q41111_PHAVU Dehydrin - Phaseolus vulgaris (Kidney bean) (French bean) :: Q0MRE0|Q0MRE0_9ROSI Dehydrin - Populus alba x Populus tremula var. glandulosa :: E = L	0	0.144046	0.252052	0.634872
ws|Ctg3185.1	:: Q9SKU1|Q9SKU1_ARATH Expressed protein (At2g20760) (At2g20760/F5H14.27) - Arabidopsis thaliana (Mouse-ear cress) :: Q8LG44|Q8LG44_ARATH Hypothetical protein - Arabidopsis thaliana (Mouse-ear cress) :: E = L	0	0.142087	0.387583	0.634872
vv|Ctg7167.1	(M) :: Q0GZS3|Q0GZS3_CUCME UDP-galactose/glucose pyrophosphorylase - Cucumis melo (Muskmelon) :: Q5Z8Y4|Q5Z8Y4_ORYSA UDP-N-acetylglucosamine pyrophosphorylase-like (Os06g0701200 protein) - Oryza sativa (japonica cultivar-group) :: E = L	0	0.466444	0.430178	0.631524
ws|Ctg668.1	(M) :: Q6B4V4|Q6B4V4_VITVI Chloroplast chaperonin 21 - Vitis vinifera (Grape) :: Q8LK52|Q8LK52_GOSHI Cp10-like protein - Gossypium hirsutum (Upland cotton) :: E = L	0	0.450485	0.207518	0.630033
vv|Ctg1957.1	(M) :: Q9LSE7|Q9LSE7_ARATH Emb|CAB45497.1 (At3g25290/MJL12_25) - Arabidopsis thaliana (Mouse-ear cress) :: Q8L9T0|Q8L9T0_ARATH Hypothetical protein - Arabidopsis thaliana (Mouse-ear cress) :: E = L SP	0	-0.0764324	0.21176	0.628914
ws|Ctg208.1	(M) :: Q38696|Q38696_ACTDE Xyloglucan endotransglycosylase precursor - Actinidia deliciosa (Kiwi) :: A2TEI9|A2TEI9_POPTR Xyloglucan endotransglycosylase/hydrolase XTH-27 - Populus trichocarpa (Western balsam poplar) :: E = L SP	0	0.43776	0.628354	0.624709
cso|Ctg390.1	(M) :: Q4JIJ4|Q4JIJ4_9ROSI Stearoyl-ACP desaturase (EC 1.14.19.2) - Jatropha curcas :: P22337|STAD_RICCO Acyl-[acyl-carrier-protein] desaturase, chloroplast precursor (EC 1.14.19.2) (Stearoyl-ACP desaturase) (Delta(9) stearoyl-acyl carrier protein desaturase) - Ricinus communis (Castor bean) :: E = L	0	0.497536	0.588517	0.624616
css|gi|110403033|gb|EC964093.1|EC964093	:: Q5N791|Q5N791_ORYSA Hypothetical protein P0005H10.20 - Oryza sativa (japonica cultivar-group) :: Q0JHR3|Q0JHR3_ORYSA Os01g0847900 protein (Fragment) - Oryza sativa (japonica cultivar-group) :: E = L	0	0.740453	0.914105	0.624616
vv|gi|32459356|gb|CD800530.1|CD800530	:: Q1SDZ3|Q1SDZ3_MEDTR Ribosomal protein S9 - Medicago truncatula (Barrel medic) :: Q9M5L1|Q9M5L1_EUPES 40S ribosomal protein S16 (Fragment) - Euphorbia esula (Leafy spurge) :: E = L	0	0.652234	0.561008	0.624522
vv|Ctg2365.1	(M) :: Q6JSK3|Q6JSK3_PANGI Betaine aldehyde dehydrogenase - Panax ginseng (Korean ginseng) :: O22477|O22477_AMAHP Betaine aldehyde dehydrogenase (EC 1.2.1.8) - Amaranthus hypochondriacus (Prince-of-Wales feather) :: E = L	0	0.218595	0.516116	0.624054
vv|Ctg4110.1	(M) :: Q1SES6|Q1SES6_MEDTR Hypothetical protein - Medicago truncatula (Barrel medic) :: Q0WQB9|Q0WQB9_ARATH Hypothetical protein At2g03800 - Arabidopsis thaliana (Mouse-ear cress) :: E = L	0	0.29066	0.31034	0.623961
cso|Ctg214.1	(M) :: Q9SGE0|Q9SGE0_ARATH T23G18.6 (Similar to dihydroflavonol reductase) - Arabidopsis thaliana (Mouse-ear cress) :: Q8L9F5|Q8L9F5_ARATH Putative dTDP-glucose 4-6-dehydratase - Arabidopsis thaliana (Mouse-ear cress) :: E = L	0	0.388906	0.5007	0.62068
vv|Ctg4372.1	:: Q9FYQ8|Q9FYQ8_ARATH Endosomal protein-like - Arabidopsis thaliana (Mouse-ear cress) :: Q69R01|Q69R01_ORYSA Putative endomembrane protein emp70 (Os02g0797700 protein) - Oryza sativa (japonica cultivar-group) :: E = L	0	0.424062	0.633385	0.61711
vv|gi|110722450|gb|EE098701.1|EE098701	(M) :: Q9M4H8|Q9M4H8_VITVI Putative ripening-related protein - Vitis vinifera (Grape) :: Q8L8T0|Q8L8T0_ARATH Ripening-related protein-like - Arabidopsis thaliana (Mouse-ear cress) :: E = L SP	0	0.539928	0.577924	0.615605
ws|gi|51579546|gb|CV097382.1|CV097382	:: Q8H0M1|QORH_SPIOL Chloroplastic quinone-oxidoreductase homolog (EC 1.-.-.-) (ceQORH) - Spinacia oleracea (Spinach) :: Q9SV68|QORH_ARATH Putative chloroplastic quinone-oxidoreductase homolog (EC 1.-.-.-) - Arabidopsis thaliana (Mouse-ear cress) :: E = L	0	0.439464	0.214	0.612116
vv|gi|22010927|gb|BQ795961.1|BQ795961	:: Q3HRX6|Q3HRX6_SOLTU Hypothetical protein (40S ribosomal protein S7-like protein-like) (Ribosomal protein S7-like protein) - Solanum tuberosum (Potato) :: Q5I7K2|Q5I7K2_WHEAT Ribosomal protein S7 - Triticum aestivum (Wheat) :: E = L	0	0.525067	0.497229	0.610889
vvfl|gi|124702525|gb|ABN14352.	(M) :: Q0MX12|Q0MX12_VITVI Putative aquaporin - Vitis vinifera (Grape) :: Q84XC6|Q84XC6_9ROSI Plasma intrinsic protein 2,2 - Juglans regia (English walnut) :: E = L	0	0.344374	0.346758	0.610511
ws|gi|51579157|gb|CV096993.1|CV096993	:: Q9SJD4|Q9SJD4_ARATH Putative acyl-CoA synthetase (At2g04350/T23O15.3) (Long chain acyl-CoA synthetase 8) (EC 6.2.1.3) - Arabidopsis thaliana (Mouse-ear cress) :: Q940V0|Q940V0_ARATH T23O15.3/T23O15.3 - Arabidopsis thaliana (Mouse-ear cress) :: E = L	0	0.00906043	0.0593554	0.608147
vv|gi|18459415|gb|BM437693.1|BM437693	:: Q9S9T5|Q9S9T5_ARATH T32N4.4 protein (AT4g05020 protein) - Arabidopsis thaliana (Mouse-ear cress) :: Q94BV7|Q94BV7_ARATH AT4g05020/T32N4_4 - Arabidopsis thaliana (Mouse-ear cress) :: E = L	0	0.511772	0.664574	0.607768
vv|Ctg1769.1	:: Q7XPV3|Q7XPV3_ORYSA OSJNBa0088H09.3 protein (Os04g0683800 protein) - Oryza sativa (japonica cultivar-group) :: Q9T0C8|Q9T0C8_ARATH Putative phosphoribosylanthranilate transferase - Arabidopsis thaliana (Mouse-ear cress) :: E = L	0	0.315334	0.525267	0.606632
cso|Ctg2448.1	:: Q7Y073|Q7Y073_HEVBR Latex cyanogenic beta glucosidase - Hevea brasiliensis (Para rubber tree) :: Q9FIW4|Q9FIW4_ARATH Beta-glucosidase (At5g36890) - Arabidopsis thaliana (Mouse-ear cress) :: E = L	0	0.368824	0.509949	0.601221
csp|Ctg4407.1	(M) :: P92963|P92963_ARATH Rab2-like protein (GTP-binding RAB2A like protein) (At4g17170) - Arabidopsis thaliana (Mouse-ear cress) :: Q946G3|Q946G3_TOBAC Small GTPase Rab2 - Nicotiana tabacum (Common tobacco) :: E = L	0	-0.0322411	0.0104934	0.60065
css|gi|110394919|gb|EC960332.1|EC960332	:: Q9FHR8|Q9FHR8_ARATH Enoyl CoA hydratase-like protein - Arabidopsis thaliana (Mouse-ear cress) :: Q8RUL6|Q8RUL6_ORYSA Enoyl CoA hydratase-like protein (Os01g0925200 protein) (Putative enoyl coenzyme A hydratase 1, peroxisomal) - Oryza sativa (japonica cultivar-group) :: E = L	0	0.122474	0.268554	0.600079
cso|Ctg1946.1	(M) :: Q9FY89|Q9FY89_ARATH Hypothetical protein T5E8_60 (Hypothetical protein At5g09260) (At5g09260) - Arabidopsis thaliana (Mouse-ear cress) :: Q8GXN6|Q8GXN6_ARATH Hypothetical protein At5g63880/MGI19_8 (Hypothetical protein At5g63880) - Arabidopsis thaliana (Mouse-ear cress) :: E = L	0	0.323082	0.424492	0.597698
css|Ctg339.1	:: O04720|O04720_SOYBN Cysteine proteinase inhibitor - Glycine max (Soybean) :: Q1SNM2|Q1SNM2_MEDTR Proteinase inhibitor I25, cystatin - Medicago truncatula (Barrel medic) :: E = L	0	0.510861	0.522156	0.597221
vv|Ctg6513.1	:: Q9ATW1|Q9ATW1_FRAAN Cinnamyl alcohol dehydrogenase - Fragaria ananassa (Strawberry) :: Q9ZRF1|MTDH_FRAAN Probable mannitol dehydrogenase (EC 1.1.1.255) (NAD-dependent mannitol dehydrogenase) - Fragaria ananassa (Strawberry) :: E = L	0	0.383718	0.437654	0.597221
cso|Ctg1291.1	:: Q9LF46|Q9LF46_ARATH 2-hydroxyphytanoyl-CoA lyase-like protein - Arabidopsis thaliana (Mouse-ear cress) :: Q9FNY6|Q9FNY6_ARATH Oxalyl-CoA decarboxylase - Arabidopsis thaliana (Mouse-ear cress) :: E = L	0	0.260989	0.343465	0.595408
ws|gi|51581727|gb|CV099563.1|CV099563	(M) :: Q69LQ9|Q69LQ9_ORYSA Hypothetical protein OSJNBa0063H21.109 (Os08g0299000 protein) - Oryza sativa (japonica cultivar-group) :: Q9SIR5|Q9SIR5_ARATH Expressed protein (Hypothetical protein At2g25280) (Hypothetical protein) - Arabidopsis thaliana (Mouse-ear cress) :: E = L	0	0.286763	0.524465	0.594549
ws|Ctg2288.1	:: Q8L611|Q8L611_ARATH Hypothetical protein At3g63460 - Arabidopsis thaliana (Mouse-ear cress) :: Q3EAF1|Q3EAF1_ARATH Protein At3g63460 - Arabidopsis thaliana (Mouse-ear cress) :: E = L	0	0.546166	0.496002	0.590626
ws|gi|47089860|gb|CN604116.1|CN604116	(M) :: P45350|DRTS_DAUCA Bifunctional dihydrofolate reductase-thymidylate synthase (DHFR-TS) [Includes: Dihydrofolate reductase (EC 1.5.1.3); Thymidylate synthase (EC 2.1.1.45)] - Daucus carota (Carrot) :: Q39687	0	0.350271	0.338681	0.588133
css|Ctg340.1	:: Q1SBM9|Q1SBM9_MEDTR Putative glycosyl hydrolase family 17 protein - Medicago truncatula (Barrel medic) :: Q9FZ86|Q9FZ86_ARATH F25I16.1 protein (Predicted GPI-anchored protein) (At1g18650) (Hypothetical protein) - Arabidopsis thaliana (Mouse-ear cress) :: E = L	0	0.0356239	0.0699771	0.587653
vv|Ctg7352.1	(M) :: Q0PGJ6|Q0PGJ6_ARATH Aldo-keto reductase - Arabidopsis thaliana (Mouse-ear cress) :: Q84W94|Q84W94_ARATH Putative aldo/keto reductase (Fragment) - Arabidopsis thaliana (Mouse-ear cress) :: E = L	0	0.538339	0.55395	0.584385
csp|Ctg108.1	(M) :: Q9FZ01|Q9FZ01_VITVI Alcohol dehydrogenase 2 (EC 1.1.1.1) - Vitis vinifera (Grape) :: Q9M6B5|Q9M6B5_VITVI Alcohol dehydrogenase 6 - Vitis vinifera (Grape) :: E = L	0	0.0618453	0.275245	0.580724
vv|WIN1117.C21_B03	:: Q2QDF7|Q2QDF7_GOSHI 24-sterol C-methyltransferase - Gossypium hirsutum (Upland cotton) :: Q41587|Q41587_WHEAT Delta-24-sterol methyltransferase - Triticum aestivum (Wheat) :: E = L	0	0.396379	0.379288	0.580724
ws|Ctg992.1	(M) :: Q96558|UGDH_SOYBN UDP-glucose 6-dehydrogenase (EC 1.1.1.22) (UDP-Glc dehydrogenase) (UDP-GlcDH) (UDPGDH) - Glycine max (Soybean) :: A2I9Y0|A2I9Y0_BOENI UGDH - Boehmeria nivea (Chinese grass) :: E = L	0	0.45386	0.484499	0.580531
vv|gi|110723127|gb|EE100085.1|EE100085	(M) :: A1Z3W7|A1Z3W7_ROSCH EIF5A - Rosa chinensis (China rose) :: Q71F50|Q71F50_HEVBR Eukaryotic translation initiation factor 5A isoform II (Eukaryotic translation initiation factor 5A isoform I) - Hevea brasiliensis (Para rubber tree) :: E = L	0	0.509645	0.643856	0.580049
ws|Ctg40.1	(M) :: Q8GSN4|Q8GSN4_CUCMA Non-cell-autonomous heat shock cognate protein 70 - Cucurbita maxima (Pumpkin) (Winter squash) :: Q5QHT3|Q5QHT3_9FABA 70 kDa heat shock cognate protein 2 - Vigna radiata :: E = L	0	0.356707	0.434241	0.578697
csp|Ctg4657.1	:: Q1S9H2|Q1S9H2_MEDTR Adaptin N terminal region, putative - Medicago truncatula (Barrel medic) :: Q6Z382|Q6Z382_ORYSA Putative coatomer protein gamma 2-subunit (Os07g0201100 protein) - Oryza sativa (japonica cultivar-group) :: E = L	0	0.383165	0.424922	0.578311
cso|Ctg5064.1	(M) :: Q84JM6|Q84JM6_ARATH Hypothetical protein At2g25310 - Arabidopsis thaliana (Mouse-ear cress) :: Q8VY97|Q8VY97_ARATH Hypothetical protein At4g32130; F10N7.60 (Hypothetical protein At4g32130) - Arabidopsis thaliana (Mouse-ear cress) :: E = L SP	0	0.264356	0.634036	0.573956
vv|gi|26260044|gb|CA811107.1|CA811107	:: Q9XH52|Q9XH52_ARTVU Cysteine proteinase inhibitor - Artemisia vulgaris (Mugwort) :: Q39841|Q39841_SOYBN Cysteine proteinase inhibitor (Fragment) - Glycine max (Soybean) :: E = H	0	0.532566	0.46999	0.572502
cso|Ctg1465.1	(M) :: Q8LJW0|Q8LJW0_SOYBN 40S ribosomal S4 protein - Glycine max (Soybean) :: Q2XPX5|Q2XPX5_SOLTU 40S ribosomal protein S4-like protein - Solanum tuberosum (Potato) :: E = L	0	0.442015	0.413377	0.569588
vv|Ctg2646.1	(M) :: Q9M513|Q9M513_SOLLC Wound-inducible carboxypeptidase - Solanum lycopersicum (Tomato) (Lycopersicon esculentum) :: Q1S459|Q1S459_MEDTR Peptidase S10, serine carboxypeptidase - Medicago truncatula (Barrel medic) :: E = L SP	0	0.186627	0.335941	0.566669
css|Ctg888.1	:: Q1RZB2|Q1RZB2_MEDTR Heat shock protein Hsp70 - Medicago truncatula (Barrel medic) :: Q40980|Q40980_PEA PsHSP71.2 (Heat shock protein hsp70) - Pisum sativum (Garden pea) :: E = L	0	0.417488	0.231924	0.566084
ws|Ctg116.1	(M) :: Q2L8A7|Q2L8A7_9LAMI Acetoacetyl-CoA thiolase - Picrorhiza kurrooa :: Q5XMB8|Q5XMB8_TOBAC Cytosolic acetoacetyl-coenzyme A thiolase - Nicotiana tabacum (Common tobacco) :: E = L	0	0.165172	0.203013	0.564134
vv|Ctg5790.1	(M) :: Q8VY07|Q8VY07_ARATH Putative clathrin binding protein - Arabidopsis thaliana (Mouse-ear cress) :: Q9LYF9|Q9LYF9_ARATH Clathrin binding protein-like - Arabidopsis thaliana (Mouse-ear cress) :: E = L	0	0.273695	0.445197	0.562377
cso|Ctg511.1	(M) :: Q1S1B2|Q1S1B2_MEDTR Adenosine kinase - Medicago truncatula (Barrel medic) :: Q1RYR5|Q1RYR5_MEDTR Adenosine kinase - Medicago truncatula (Barrel medic) :: E = L	0	0.369159	0.493852	0.561888
vv|Ctg5825.1	(M) :: Q946Y7|SYP61_ARATH Syntaxin-61 (AtSYP61) (Osmotic stress-sensitive mutant 1) - Arabidopsis thaliana (Mouse-ear cress) :: Q2V4K6|Q2V4K6_ARATH Protein At1g28490 - Arabidopsis thaliana (Mouse-ear cress) :: E = L	0	0.418352	0.56511	0.560911
ws|Ctg1516.1	:: Q70I39|Q70I39_LOTJA Coatomer alpha subunit-like protein - Lotus japonicus :: Q1S051|Q1S051_MEDTR Coatomer WD associated region; Coatomer alpha subunit, C-terminal; Cytochrome cd1-nitrite reductase-like, C-terminal haem d1 - Medicago truncatula (Barrel medic) :: E = L	0	0.357608	0.289126	0.560226
cso|Ctg654.1	(M) :: Q9C5Z3|Q9C5Z3_ARATH Eukaryotic initiation factor 3E subunit (Putative translation initiation factor 3) - Arabidopsis thaliana (Mouse-ear cress) :: Q9M4T7|Q9M4T7_ARATH EIF3e - Arabidopsis thaliana (Mouse-ear cress) :: E = L	0	0.386701	0.313362	0.558855
ws|gi|51579517|gb|CV097353.1|CV097353	:: Q2HTF1|Q2HTF1_MEDTR Hypothetical protein - Medicago truncatula (Barrel medic) :: Q94CE8|Q94CE8_ARATH Hypothetical protein At3g52610 - Arabidopsis thaliana (Mouse-ear cress) :: E = L	0	0.368824	0.505586	0.556503
ws|Ctg1071.1	(M) :: Q39243|TRXB1_ARATH Thioredoxin reductase 1 (EC 1.8.1.9) (NADPH-dependent thioredoxin reductase 1) (NTR 1) - Arabidopsis thaliana (Mouse-ear cress) :: Q84W20|Q84W20_ARATH Putative thioredoxin reductase (NADPH) 2 - Arabidopsis thaliana (Mouse-ear cress) :: E = L	0	0.0385766	0.0380147	0.554245
css|Ctg158.1	:: Q078S3|Q078S3_9LAMI Progesterone 5beta-reductase - Isoplexis sceptrum :: Q00P19|Q00P19_9LAMI Progesterone 5-beta-reductase - Digitalis cariensis :: E = L	0	0.196733	0.229957	0.553557
ws|Ctg271.1	(M) :: P93508|CALR_RICCO Calreticulin precursor - Ricinus communis (Castor bean) :: Q1S0P2|Q1S0P2_MEDTR Concanavalin A-like lectin/glucanase - Medicago truncatula (Barrel medic) :: E = L SP	0	0.108759	0.189793	0.553164
vv|gi|33409302|gb|CF214929.1|CF214929	(M) :: Q0MX14|Q0MX14_VITVI Putative aquaporin - Vitis vinifera (Grape) :: Q5PXH0|Q5PXH0_VITVI Aquaporin - Vitis vinifera (Grape) :: E = L	0	0.36087	0.438719	0.553164
vv|gi|71857614|gb|DT006669.1|DT006669	:: Q1SSZ5|Q1SSZ5_MEDTR 3-isopropylmalate dehydratase large subunit - Medicago truncatula (Barrel medic) :: Q6Z702|Q6Z702_ORYSA Putative 3-isopropylmalate dehydratase large subunit (Os02g0125100 protein) - Oryza sativa (japonica cultivar-group) :: E = L	0	0.441802	0.314523	0.552377
css|gi|110391876|gb|EC956891.1|EC956891	:: Q9S7H4|Q9S7H4_ARATH Chorismate mutase (EC 5.4.99.5) (Chorimate mutase) (Putative chorismate mutase CM2) - Arabidopsis thaliana (Mouse-ear cress) :: Q1SZ86|Q1SZ86_MEDTR Chorismate mutase - Medicago truncatula (Barrel medic) :: E = L	0	-0.103147	0.274172	0.551787
vv|Ctg12370.1	(M) :: Q1SG07|Q1SG07_MEDTR Ribosomal L22e protein - Medicago truncatula (Barrel medic) :: Q1STG0|Q1STG0_MEDTR Ribosomal L22e protein - Medicago truncatula (Barrel medic) :: E = L	0	0.719665	0.71721	0.550802
csb|Ctg259.1	(M) :: Q5J1K3|Q5J1K3_ELAGV Elongation factor 1-alpha 1 - Elaeis guineensis var. tenera (Oil palm) :: O49169|EF1A_MANES Elongation factor 1-alpha (EF-1-alpha) - Manihot esculenta (Cassava) (Manioc) :: E = L	0	0.596172	0.375957	0.550113
css|Ctg17.1	(M) :: Q2WFK8|Q2WFK8_9ASTR Fructose-bisphosphate aldolase - Codonopsis lanceolata :: Q9M4M9|Q9M4M9_PERAE Fructose-bisphosphate aldolase (EC 4.1.2.13) - Persea americana (Avocado) :: E = L	0	0.175301	0.200002	0.549423
cso|Ctg7867.1	:: Q01K10|Q01K10_ORYSA OSIGBa0126B18.8 protein - Oryza sativa (Rice) :: Q7XN10|Q7XN10_ORYSA OSJNBa0008M17.5 protein - Oryza sativa (japonica cultivar-group) :: E = L	0	0.33182	0.312201	0.545375
vv|Ctg1500.1	(M) :: Q1M0P1|Q1M0P1_9ROSI UDP-glucuronic acid decarboxylase 2 - Populus tomentosa :: Q6IVK3|Q6IVK3_TOBAC Putative UDP-glucuronate decarboxylase 3 (EC 4.1.1.35) - Nicotiana tabacum (Common tobacco) :: E = L	0	0.525868	0.466653	0.540523
cso|Ctg9266.1	:: Q53YK5|Q53YK5_ARATH Peroxisomal sarcosine/pipecolate oxidase (EC 1.5.3.1) (EC 1.5.3.7) (Putative sarcosine oxidase) - Arabidopsis thaliana (Mouse-ear cress) :: Q9SJA7|SOX_ARATH Probable sarcosine oxidase (EC 1.5.3.1) - Arabidopsis thaliana (Mouse-ear cress) :: E = L	0	0.436162	0.375401	0.53963
vv|Ctg2702.1	:: Q9SEH8|Q9SEH8_SOYBN Mannosyl-oligosaccharide 1,2-alpha-mannosidase (EC 3.2.1.113) - Glycine max (Soybean) :: Q9C512|Q9C512_ARATH Mannosyl-oligosaccharide 1,2-alpha-mannosidase, putative; 8615-12432 (Mannosyl-oligosaccharide 1,2-alpha-mannosidase, putative) (Mannosyl-oligosaccharide alpha-1,2-mannosidase, putative) - Arabidopsis thaliana (Mouse-ear cress) :: E = L	0	0.524465	0.456596	0.538439
css|gi|110396658|gb|EC962351.1|EC962351	:: A0ZNJ8|A0ZNJ8_PYRCO Cellulase2 - Pyrus communis (Pear) :: Q9FXI9|GUN2_ARATH Endoglucanase 2 precursor (EC 3.2.1.4) (Endo-1,4-beta glucanase 2) - Arabidopsis thaliana (Mouse-ear cress) :: E = L	0	0.357383	0.383386	0.537644
cso|Ctg777.1	(M) :: Q93YV7|Q93YV7_ARATH Putative ankyrin protein - Arabidopsis thaliana (Mouse-ear cress) :: Q940J9|Q940J9_ARATH Hypothetical protein At1g04430; F19P19.11 - Arabidopsis thaliana (Mouse-ear cress) :: E = L SP	0	0.406537	0.559932	0.534858
vv|Ctg831.1	(M) :: O65781|GALE2_CYATE UDP-glucose 4-epimerase GEPI48 (EC 5.1.3.2) (Galactowaldenase) (UDP-galactose 4-epimerase) - Cyamopsis tetragonoloba (Guar) (Cluster bean) :: Q1SI65|Q1SI65_MEDTR UDP-glucose 4-epimerase - Medicago truncatula (Barrel medic) :: E = L SP	0	0.201634	0.221196	0.534659
vv|gi|37188382|gb|CF607731.1|CF607731	:: P27484|GRP2_NICSY Glycine-rich protein 2 - Nicotiana sylvestris (Wood tobacco) :: Q6YUR8|Q6YUR8_ORYSA Putative Glycine-rich protein 2 (Os02g0121100 protein) - Oryza sativa (japonica cultivar-group) :: E = L	0	0.260628	0.369383	0.534062
ws|Ctg1710.1	:: Q8L5K5|Q8L5K5_GOSHI Ovule/fiber cell elongation protein Ghfe1 - Gossypium hirsutum (Upland cotton) :: Q2QCX8|Q2QCX8_GOSHI Brassinosteroid biosynthetic protein DWARF1 (Fragment) - Gossypium hirsutum (Upland cotton) :: E = L	0	0.318693	0.457437	0.533862
vv|Ctg6051.1	:: Q3E6S9|Q3E6S9_ARATH Protein At5g26600 (Hypothetical protein At5g26600) - Arabidopsis thaliana (Mouse-ear cress) :: Q6L417|Q6L417_SOLDE Putative isopenicillin N epimerase, identical - Solanum demissum (Wild potato) :: E = L	0	0.343806	0.457121	0.53077
cso|Ctg581.1	(M) :: Q07511|FDH_SOLTU Formate dehydrogenase, mitochondrial precursor (EC 1.2.1.2) (NAD-dependent formate dehydrogenase) (FDH) - Solanum tuberosum (Potato) :: Q5NE18|Q5NE18_SOLLC Formate dehydrogenase (EC 1.2.1.2) - Solanum lycopersicum (Tomato) (Lycopersicon esculentum) :: E = L	0	0.137635	0.0306892	0.528071
vv|Ctg8045.1	:: Q1SSA6|Q1SSA6_MEDTR RNA-binding region RNP-1 (RNA recognition motif); Zinc finger, CCHC-type - Medicago truncatula (Barrel medic) :: Q9SSJ0|Q9SSJ0_ARATH Putative eukaryotic translation initiation factor 3 subunit; 21071-22901 (AT3g11400/F24K9_7) (Translation initiation factor 3, subunit g) (EIF3g) - Arabidopsis thaliana (Mouse-ear cress) :: E = L	0	0.495183	0.706906	0.527971
csp|Ctg1242.1	(M) :: Q1SEP6|Q1SEP6_MEDTR Hypothetical protein - Medicago truncatula (Barrel medic) :: Q944A3|Q944A3_ARATH At2g47010/F14M4.16 - Arabidopsis thaliana (Mouse-ear cress) :: E = L SP	0	-0.0279692	0.221196	0.52306
vv|Ctg3134.1	:: Q7Y066|Q7Y066_SESRO Plasma membrane H+-ATPase - Sesbania rostrata :: Q9M460|Q9M460_PRUPE Plasma membrane H+ ATPase (EC 3.6.1.3) - Prunus persica (Peach) :: E = L	0	0.0994973	0.0618453	0.522257
vv|Ctg4313.1	:: Q9LF41|Q9LF41_ARATH Ubiquitin-fusion degradation protein-like - Arabidopsis thaliana (Mouse-ear cress) :: Q75I67|Q75I67_ORYSA Putative ubiquitin conjugation factor (Os03g0427900 protein) (U-box domain containing protein, expressed) - Oryza sativa (japonica cultivar-group) :: E = L	0	0.47892	0.346304	0.521553
ws|Ctg794.1	(M) :: Q9FZ48|Q9FZ48_ARATH Putative ubiquitin-conjugating enzyme E2 (Ubiquitinating enzyme) (E2, ubiquitin-conjugating enzyme, putative) (At1g16890/F17F16.16) - Arabidopsis thaliana (Mouse-ear cress) :: Q45W77|Q45W77_ARAHY Ubiquitin-conjugating enzyme 1 - Arachis hypogaea (Peanut) :: E = L	0	0.365133	0.301939	0.520649
ws|Ctg961.1	(M) :: Q6UNT4|Q6UNT4_CUCSA Putative GTP-binding protein - Cucumis sativus (Cucumber) :: Q38JI9|Q38JI9_SOLTU Hypothetical protein - Solanum tuberosum (Potato) :: E = L	0	0.158337	0.262674	0.516822
csp|Ctg762.1	:: Q1SL91|Q1SL91_MEDTR Initiation factor eIF-4 gamma, middle; Initiation factor eIF-4 gamma, MA3 - Medicago truncatula (Barrel medic) :: Q1RZB6|Q1RZB6_MEDTR Initiation factor eIF-4 gamma, middle; Initiation factor eIF-4 gamma, MA3 - Medicago truncatula (Barrel medic) :: E = L	0	0.261832	0.155749	0.516217
ws|Ctg521.1	(M) :: Q0WWD3|Q0WWD3_ARATH Vacuolar-type H+-ATPase (V-ATPase) subunit D - Arabidopsis thaliana (Mouse-ear cress) :: Q9XGM1|VATD_ARATH Vacuolar ATP synthase subunit D (EC 3.6.3.14) (V-ATPase D subunit) (Vacuolar proton pump D subunit) - Arabidopsis thaliana (Mouse-ear cress) :: E = L	0	0.129745	0.376957	0.515511
vv|Ctg6683.1	(M) :: A1YGR1|A1YGR1_MACPO Glycosyltransferase UGT88A4 - Maclura pomifera (Osage orange) :: Q8L9U9|Q8L9U9_ARATH Putative glucosyltransferase - Arabidopsis thaliana (Mouse-ear cress) :: E = L	0	-0.0234164	0.209266	0.508632
ws|Ctg744.1	:: Q8W4Q4|Q8W4Q4_ARATH AT4g24800/F6I7_10 - Arabidopsis thaliana (Mouse-ear cress) :: Q56XH1|Q56XH1_ARATH Hypothetical protein At4g24795 - Arabidopsis thaliana (Mouse-ear cress) :: E = L	0	0.300651	0.297015	0.5065
css|Ctg605.1	(M) :: A1ECK1|A1ECK1_9ROSI Putative H-type thioredoxin - Citrus cv. Shiranuhi :: Q07090|TRXH2_TOBAC Thioredoxin H-type 2 (TRX-H2) - Nicotiana tabacum (Common tobacco) :: E = L	0	0.1595	0.269392	0.505586
csp|Ctg1171.1	:: Q2QMN8|Q2QMN8_ORYSA Amidase, hydantoinase/carbamoylase family protein, expressed - Oryza sativa (japonica cultivar-group) :: Q2QMN7|Q2QMN7_ORYSA Amidase, hydantoinase/carbamoylase family protein, expressed - Oryza sativa (japonica cultivar-group) :: E = L	0	0.169797	0.169155	0.503145
vv|Ctg5830.1	(M) :: Q4U0W0|Q4U0W0_NICAL Thioredoxin H - Nicotiana alata (Winged tobacco) (Persian tobacco) :: Q6VBI6|Q6VBI6_IPOBA Thioredoxin H2 - Ipomoea batatas (Sweet potato) (Batate) :: E = L	0	0.242816	0.327687	0.502636
vv|gi|30304757|gb|CB981551.1|CB981551	(M) :: A1ECK1|A1ECK1_9ROSI Putative H-type thioredoxin - Citrus cv. Shiranuhi :: Q43636|TRXH_RICCO Thioredoxin H-type (TRX-H) - Ricinus communis (Castor bean) :: E = L	0	0.14104	0.253384	0.501821
vv|WIN113.C21_F06	:: Q9C5C4|Q9C5C4_ARATH Putative N-acetylornithine deacetylase - Arabidopsis thaliana (Mouse-ear cress) :: O49682|O49682_ARATH N-acetylornithine deacetylase-like protein, (Fragment) - Arabidopsis thaliana (Mouse-ear cress) :: E = L	0	0.459956	0.250113	0.501617
css|Ctg396.1	:: Q6ZIQ1|Q6ZIQ1_ORYSA Putative eukaryotic peptide chain release factor subunit 1-3 (ERF1-3) (Os07g0587400 protein) - Oryza sativa (japonica cultivar-group) :: Q75I90|Q75I90_ORYSA Eukaryotic peptide chain release factor subunit 1-3 (ERF1-3) (Os03g0702800 protein) (Eukaryotic peptide chain release factor subunit 1-2, putative, expressed) (Putative peptide chain release factor subunit 1 protein) - …	0	0.32458	0.421695	0.499986
vv|Ctg892.1	:: Q9LIC2|Q9LIC2_ARATH Multispanning membrane protein-like - Arabidopsis thaliana (Mouse-ear cress) :: Q9C720|Q9C720_ARATH Multispanning membrane protein, putative - Arabidopsis thaliana (Mouse-ear cress) :: E = L	0	0.405557	0.52707	0.49968
csp|Ctg531.1	(M) :: Q9FT00|Q9FT00_CICAR Cytosolic malate dehydrogenase (EC 1.1.1.37) - Cicer arietinum (Chickpea) (Garbanzo) :: Q1S0L5|Q1S0L5_MEDTR Malate dehydrogenase, active site - Medicago truncatula (Barrel medic) :: E = L	0	0.215865	0.175173	0.498864
vv|Ctg98.1	:: Q708X5|Q708X5_CICAR Leucine rich repeat protein precursor - Cicer arietinum (Chickpea) (Garbanzo) :: Q9LT39|Q9LT39_ARATH Polygalacturonase inhibitor-like protein (Hypothetical protein At3g20820) - Arabidopsis thaliana (Mouse-ear cress) :: E = L	0	0.0585242	0.156914	0.497331
cso|Ctg1144.1	(M) :: Q56CY4|Q56CY4_VITVI Farnesyl diphosphate synthase - Vitis vinifera (Grape) :: P49351|FPPS1_LUPAL Farnesyl pyrophosphate synthetase 1 (FPP synthetase 1) (FPS 1) (Farnesyl diphosphate synthetase 1) [Includes: Dimethylallyltranstransferase (EC 2.5.1.1); Geranyltranstransferase (EC 2.5.1.10)] - Lupinus albus (White lupin) :: E = L	0	0.501312	0.478713	0.494672
vv|Ctg6332.1	:: Q9AVP4|Q9AVP4_TOBAC BY-2 kinesin-like protein 10 - Nicotiana tabacum (Common tobacco) :: Q9LW81|Q9LW81_ARATH Similarity to kinesin heavy chain - Arabidopsis thaliana (Mouse-ear cress) :: E = L	0	0.803558	0.722291	0.493442
cso|Ctg1003.1	(M) :: Q6IVK4|Q6IVK4_TOBAC Putative UDP-glucuronate decarboxylase 2 (EC 4.1.1.35) - Nicotiana tabacum (Common tobacco) :: Q9ZV36|Q9ZV36_ARATH Putative nucleotide-sugar dehydratase - Arabidopsis thaliana (Mouse-ear cress) :: E = L	0	0.329755	0.412294	0.492622
cso|Ctg2380.1	:: Q708X5|Q708X5_CICAR Leucine rich repeat protein precursor - Cicer arietinum (Chickpea) (Garbanzo) :: Q9LT39|Q9LT39_ARATH Polygalacturonase inhibitor-like protein (Hypothetical protein At3g20820) - Arabidopsis thaliana (Mouse-ear cress) :: E = L	0	0.0657101	0.214747	0.49211
vv|gi|30296851|gb|CB973645.1|CB973645	:: Q42897|Q42897_SOLLC Ubiquitin conjugating enzyme E2 - Solanum lycopersicum (Tomato) (Lycopersicon esculentum) :: Q38JG8|Q38JG8_SOLTU Ubiquitin conjugating enzyme E2-like - Solanum tuberosum (Potato) :: E = L	0	0.389236	0.230326	0.490467
css|Ctg761.1	:: Q1SRH5|Q1SRH5_MEDTR Protein kinase C, phorbol ester/diacylglycerol binding; Thioredoxin domain 2; Thioredoxin fold (Fragment) - Medicago truncatula (Barrel medic) :: Q5UFQ8|Q5UFQ8_MALDO Protein disulfide isomerase (Fragment) - Malus domestica (Apple) (Malus sylvestris) :: E = L	0	0.413919	0.489646	0.488618
vv|Ctg763.1	(M) :: Q69WS1|Q69WS1_ORYSA Synaptobrevin-like protein (Os07g0194000 protein) (Synaptobrevin 1) - Oryza sativa (japonica cultivar-group) :: P47192|VA722_ARATH Vesicle-associated membrane protein 722 (AtVAMP722) (Synaptobrevin-related protein 1) - Arabidopsis thaliana (Mouse-ear cress) :: E = L	0	0.285343	0.506399	0.488309
ws|Ctg1363.1	:: Q93VE6|Q93VE6_ARATH AT5g10780/T30N20_50 - Arabidopsis thaliana (Mouse-ear cress) :: Q9LEW1|Q9LEW1_ARATH Hypothetical protein T30N20_50 - Arabidopsis thaliana (Mouse-ear cress) :: E = L	0	0.140909	0.329526	0.487383
css|Ctg193.1	(M) :: Q5V9L2|Q5V9L2_VERFO Cytochrome b5 isoform Cb5-C - Vernicia fordii (Tung) (Aleurites fordii) :: O24651|O24651_OLEEU Cytochrome b5 (Fragment) - Olea europaea (Common olive) :: E = L	0	0.419323	0.490262	0.482022
vv|Ctg633.1	(M) :: Q2PF01|Q2PF01_TRIPR Putative cytosolic factor - Trifolium pratense (Red clover) :: Q2Q0V7|Q2Q0V7_CUCPE Patellin 1 - Cucurbita pepo (Vegetable marrow) (Summer squash) :: E = L	0	0.160017	0.166972	0.479438
csp|Ctg1861.1	:: O24651|O24651_OLEEU Cytochrome b5 (Fragment) - Olea europaea (Common olive) :: Q5V9L2|Q5V9L2_VERFO Cytochrome b5 isoform Cb5-C - Vernicia fordii (Tung) (Aleurites fordii) :: E = L	0	0.260989	0.314406	0.477263
css|Ctg593.1	(M) :: Q2I312|Q2I312_9MAGN L-isoaspartate-O-methyl transferase - Vitis pseudoreticulata :: Q6ZJ17|Q6ZJ17_ORYSA Hypothetical protein OJ1150_A11.18 (Os08g0557000 protein) - Oryza sativa (japonica cultivar-group) :: E = L	0	0.146003	0.221073	0.476641
vv|gi|110723983|gb|EE099415.1|EE099415	(M) :: O24329|O24329_RICCO Hypothetical protein - Ricinus communis (Castor bean) :: Q9LYE7|Q9LYE7_ARATH Hypothetical protein F15N18_10 (Hypothetical protein At5g11420) - Arabidopsis thaliana (Mouse-ear cress) :: E = L SP	0	0.421695	0.462785	0.476434
cso|Ctg1462.1	(M) :: A2Q5T7|A2Q5T7_MEDTR H+-transporting two-sector ATPase, C (AC39) subunit - Medicago truncatula (Barrel medic) :: Q9LHA4|VA0D2_ARATH Probable vacuolar ATP synthase subunit d 2 (EC 3.6.3.14) (V-ATPase d subunit 2) (Vacuolar proton pump subunit d 2) - Arabidopsis thaliana (Mouse-ear cress) :: E = L	0	0.283685	0.255199	0.474462
csp|WIN0416.C21_G05	:: O23948|VATE_GOSHI Vacuolar ATP synthase subunit E (EC 3.6.3.14) (V-ATPase E subunit) (Vacuolar proton pump E subunit) - Gossypium hirsutum (Upland cotton) :: Q9SWE7|VATE_CITLI Vacuolar ATP synthase subunit E (EC 3.6.3.14) (V-ATPase E subunit) (Vacuolar proton pump E subunit) (CLVE-1) - Citrus limon (Lemon) :: E = L	0	0.140386	0.151209	0.473631
cso|gi|71864176|gb|DT013231.1|DT013231	:: Q1SHN7|Q1SHN7_MEDTR Peptidase M10A and M12B, matrixin and adamalysin; Peptidase, metallopeptidases - Medicago truncatula (Barrel medic) :: Q1SAT9|Q1SAT9_MEDTR H+-transporting two-sector ATPase, delta (OSCP) subunit; Peptidase, metallopeptidases - Medicago truncatula (Barrel medic) :: E = L	0	0.473112	0.594835	0.472592
vv|Ctg18.1_F=-1.1	(LC) (M) :: Q9SLS2|Q9SLS2_CITUN Sucrose synthase - Citrus unshiu (Satsuma orange) :: Q00P15|Q00P15_EUCGR Sucrose synthase (EC 2.4.1.13) - Eucalyptus grandis (Flooded gum) :: E = L	0	0.226015	0.335483	0.471968
vv|Ctg6698.1	:: Q9FIK0|Q9FIK0_ARATH Pyrophosphate-fructose-6-phosphate 1-phosphotransferase-like protein (AT5g47810/MCA23_13) - Arabidopsis thaliana (Mouse-ear cress) :: Q01IL1|Q01IL1_ORYSA OSIGBa0150F01.9 protein (OSIGBa0124N08.2 protein) - Oryza sativa (Rice) :: E = L	0	0.207268	0.182311	0.471968
ws|Ctg717.1	:: Q5N9K2|Q5N9K2_ORYSA BAG domain containing protein-like (Os01g0831200 protein) - Oryza sativa (japonica cultivar-group) :: Q5ND71|Q5ND71_HORVU BCL-2 binding anthanogene-1 - Hordeum vulgare (Barley) :: E = L	0	0.714927	0.392427	0.471448
vv|gi|71859188|gb|DT008243.1|DT008243	(M) :: Q06H31|Q06H31_ARAHY Translationally controlled tumor-like protein - Arachis hypogaea (Peanut) :: Q5J907|TCTP_ELAGV Translationally-controlled tumor protein homolog (TCTP) - Elaeis guineensis var. tenera (Oil palm) :: E = L	0	0.384823	0.369048	0.471239
vv|Ctg2293.1	:: A0ZNJ8|A0ZNJ8_PYRCO Cellulase2 - Pyrus communis (Pear) :: Q9FXI9|GUN2_ARATH Endoglucanase 2 precursor (EC 3.2.1.4) (Endo-1,4-beta glucanase 2) - Arabidopsis thaliana (Mouse-ear cress) :: E = L	0	0.275126	0.518737	0.470198
vv|gi|30303532|gb|CB980326.1|CB980326	(M) :: A1ECK0|A1ECK0_9ROSI Putative glutaredoxin - Citrus cv. Shiranuhi :: Q9ZR41|GLRX_SOLLC Glutaredoxin - Solanum lycopersicum (Tomato) (Lycopersicon esculentum) :: E = L	0	0.236095	0.454702	0.469573
cso|Ctg176.1	(M) :: Q39227|SMT2_ARATH 24-methylenesterol C-methyltransferase 2 (EC 2.1.1.143) (24-sterol C-methyltransferase 2) (Sterol-C-methyltransferase 2) - Arabidopsis thaliana (Mouse-ear cress) :: O24154|O24154_TOBAC S-adenosyl-methionine-sterol-C-methyltransferase - Nicotiana tabacum (Common tobacco) :: E = L SP	0	0.429536	0.550901	0.469261
vv|Ctg835.1	(M) :: Q41140|PFPA_RICCO Pyrophosphate--fructose 6-phosphate 1-phosphotransferase alpha subunit (EC 2.7.1.90) (PFP) (6-phosphofructokinase, pyrophosphate dependent) (Pyrophosphate-dependent 6-phosphofructose-1-kinase) (PPi-PFK) - Ricinus communis (Castor bean) :: Q9ZST2|Q9ZST2_CITPA Pyrophosphate-dependent phosphofructokinase alpha subunit (EC 2.7.1.90) - Citrus paradisi (Grapefruit) :: E = L	0	0.233643	0.272262	0.469052
vv|Ctg1185.1	(M) :: Q06364|PSMD3_DAUCA Probable 26S proteasome non-ATPase regulatory subunit 3 (26S proteasome subunit S3) (Nuclear antigen 21D7) - Daucus carota (Carrot) :: P93768|PSMD3_TOBAC Probable 26S proteasome non-ATPase regulatory subunit 3 (26S proteasome subunit S3) (Nuclear antigen 21D7) - Nicotiana tabacum (Common tobacco) :: E = L	0	0.249142	0.237564	0.466653
vv|Ctg7237.1	:: Q2I824|Q2I824_GOSHI ACS-like protein - Gossypium hirsutum (Upland cotton) :: Q0JKR1|Q0JKR1_ORYSA Os01g0655800 protein (Fragment) - Oryza sativa (japonica cultivar-group) :: E = L	0	0.200253	0.281312	0.462785
vv|Ctg1446.1	:: P93836|HPPD_ARATH 4-hydroxyphenylpyruvate dioxygenase (EC 1.13.11.27) (4HPPD) (HPD) (HPPDase) (4-hydroxyphenylpyruvic acid oxidase) - Arabidopsis thaliana (Mouse-ear cress) :: Q8L7E8|Q8L7E8_ARATH 4-hydroxyphenylpyruvate dioxygenase HPD - Arabidopsis thaliana (Mouse-ear cress) :: E = L	0	0.333195	0.433387	0.462262
vv|Ctg1132.1	:: Q2PEZ3|Q2PEZ3_TRIPR Putative importin alpha - Trifolium pratense (Red clover) :: A1YUL9|A1YUL9_NICBE Impa2 - Nicotiana benthamiana :: E = L	0	0.323197	0.309293	0.461319
csp|Ctg1599.1	:: Q70I39|Q70I39_LOTJA Coatomer alpha subunit-like protein - Lotus japonicus :: Q1S9I3|Q1S9I3_MEDTR Coatomer WD associated region; Coatomer alpha subunit, C-terminal; Cytochrome cd1-nitrite reductase-like, C-terminal haem d1 - Medicago truncatula (Barrel medic) :: E = L	0	0.512075	0.395611	0.459537
vv|Ctg21858.1	(M) :: Q9LPC7|Q9LPC7_ARATH F22M8.7 protein (Single domain cyclophilin type peptidyl-prolyl cis-trans isomerase) (Hypothetical protein At1g01940) - Arabidopsis thaliana (Mouse-ear cress) :: Q9SNN7|Q9SNN7_ORYSA Putative CYP10L (Os06g0130500 protein) - Oryza sativa (japonica cultivar-group) :: E = L	0	0.189287	0.18053	0.459012
vv|Ctg15365.1	:: A2Q1B1|A2Q1B1_MEDTR Octicosapeptide/Phox/Bem1p - Medicago truncatula (Barrel medic) :: Q9FGF3|Q9FGF3_ARATH Similarity to unknown protein (At5g64430) (Hypothetical protein At5g64430) (Hypothetical protein At5g64430; T12B11.2) - Arabidopsis thaliana (Mouse-ear cress) :: E = L	0	0.280244	0.227495	0.458067
csp|gi|71887971|gb|DT037026.1|DT037026	(M) :: O81983|SYS_HELAN Seryl-tRNA synthetase (EC 6.1.1.11) (Serine--tRNA ligase) (SerRS) - Helianthus annuus (Common sunflower) :: Q39230|SYS_ARATH Seryl-tRNA synthetase (EC 6.1.1.11) (Serine--tRNA ligase) (SerRS) - Arabidopsis thaliana (Mouse-ear cress) :: E = L	0	0.253263	0.252416	0.457542
ws|gi|33398232|gb|CF203859.1|CF203859	:: Q946Z2|Q946Z2_CAPAN Putative acyl-CoA synthetase - Capsicum annuum (Bell pepper) :: Q49LX7|Q49LX7_SOLCI Putative 4-coumarate-CoA ligase (Fragment) - Solanum chilense (Tomato) (Lycopersicon chilense) :: E = L	0	0.271067	0.263034	0.457437
csb|Ctg2816.1	:: Q7XJB0|Q7XJB0_LACSA Eukaryotic translation initiation factor iso4E - Lactuca sativa (Garden lettuce) :: Q66WU1|Q66WU1_TOBAC Eukaryotic initiation factor iso4E - Nicotiana tabacum (Common tobacco) :: E = L	0	0.399226	0.396707	0.457437
ws|Ctg850.1	(M) :: Q1W376|Q1W376_SOYBN Phosphomannomutase (EC 5.4.2.8) - Glycine max (Soybean) :: Q1W375|Q1W375_TOBAC Phosphomannomutase (EC 5.4.2.8) - Nicotiana tabacum (Common tobacco) :: E = L	0	0.319965	0.247198	0.457227
vv|Ctg1717.1	:: Q1SRR9|Q1SRR9_MEDTR Protein kinase - Medicago truncatula (Barrel medic) :: Q8LR51|Q8LR51_ORYSA Casein kinase I-like - Oryza sativa (japonica cultivar-group) :: E = L	0	0.166844	0.346304	0.456806
cso|Ctg5392.1	(M) :: Q41369|Q41369_SPIOL COP9 - Spinacia oleracea (Spinach) :: Q548D1|Q548D1_ARATH CSN complex subunit 8 - Arabidopsis thaliana (Mouse-ear cress) :: E = L	0	0.123799	0.105812	0.455649
vv|Ctg3586.1	(M) :: Q9C835|Q9C835_ARATH Hypothetical protein T8E24.14 (Single domain cyclophilin type peptidyl-prolyl cis-trans isomerase) (Hypothetical protein At3g66654) (Hypothetical protein At3g66654/T8E24_14) - Arabidopsis thaliana (Mouse-ear cress) :: Q7EYT3|Q7EYT3_ORYSA Peptidyl-prolyl cis-trans isomerase-related-like protein (Os07g0476500 protein) - Oryza sativa (japonica cultivar-group) :: E = L	0	0.283092	0.457121	0.453544
vv|Ctg839.1	:: P29196|CAPP_SOLTU Phosphoenolpyruvate carboxylase (EC 4.1.1.31) (PEPCase) (PEPC) - Solanum tuberosum (Potato) :: O23946|O23946_GOSHI Phosphoenolpyruvate carboxylase 1 (EC 4.1.1.31) - Gossypium hirsutum (Upland cotton) :: E = L	0	0.287827	0.296311	0.453017
vv|Ctg280.1	(M) :: Q9AUD8|Q9AUD8_PSIGU Fatty acid hydroperoxide lyase - Psidium guajava (Guava) :: Q84V86|Q84V86_CITSI Fatty acid hydroperoxide lyase - Citrus sinensis (Sweet orange) :: E = L	0	0.353888	0.305795	0.45133
ws|gi|51580547|gb|CV098383.1|CV098383	(M) :: Q2PYY1|Q2PYY1_SOLTU Protein transport SEC13-like protein - Solanum tuberosum (Potato) :: Q6Z0Y9|Q6Z0Y9_ORYSA Sec13p (Os02g0135800 protein) - Oryza sativa (japonica cultivar-group) :: E = L	0	0.166587	0.197236	0.451013
vv|Ctg761.1	:: Q1S9H2|Q1S9H2_MEDTR Adaptin N terminal region, putative - Medicago truncatula (Barrel medic) :: Q6Z382|Q6Z382_ORYSA Putative coatomer protein gamma 2-subunit (Os07g0201100 protein) - Oryza sativa (japonica cultivar-group) :: E = L	0	0.234992	0.29066	0.450485
cso|Ctg1126.1	(M) :: Q5CZ53|Q5CZ53_SOLTU Pom30 protein - Solanum tuberosum (Potato) :: Q38HV8|Q38HV8_SOLTU POM30-like protein - Solanum tuberosum (Potato) :: E = L	0	0.148348	0.104068	0.446574
ws|gi|51577290|gb|CV095126.1|CV095126	(M) :: Q8RWK0|Q8RWK0_ARATH Hypothetical protein At5g18900 - Arabidopsis thaliana (Mouse-ear cress) :: Q8LAN3|Q8LAN3_ARATH Prolyl 4-hydroxylase alpha subunit-like protein - Arabidopsis thaliana (Mouse-ear cress) :: E = L SP	0	0.215368	0.328377	0.444561
vv|Ctg4793.1	(M) :: Q9LMB2|Q9LMB2_ARATH T29M8.1 protein - Arabidopsis thaliana (Mouse-ear cress) :: Q8LAP2|Q8LAP2_ARATH Hypothetical protein - Arabidopsis thaliana (Mouse-ear cress) :: E = L	0	0.332049	0.369159	0.442758
vv|Ctg7312.1	:: Q2MJ22|Q2MJ22_MEDTR Cytochrome P450 monooxygenase CYP51G1 - Medicago truncatula (Barrel medic) :: Q8GZV0|Q8GZV0_TOBAC Obtusifoliol-14-demethylase - Nicotiana tabacum (Common tobacco) :: E = L	0	0.111566	0.273218	0.440421
vv|Ctg356.1	(M) :: Q9SFB1|Q9SFB1_ARATH F17A17.37 protein (Hypothetical protein At3g08030) (Hypothetical protein) - Arabidopsis thaliana (Mouse-ear cress) :: Q9C6U3|Q9C6U3_ARATH Hypothetical protein T8G24.2 (Fragment) - Arabidopsis thaliana (Mouse-ear cress) :: E = L SP	0	0.397146	0.397693	0.43957
vv|Ctg3622.1	(M) :: O49543|NFS1_ARATH Cysteine desulfurase 1, mitochondrial precursor (EC 2.8.1.7) (Protein AtMtNifS) - Arabidopsis thaliana (Mouse-ear cress) :: Q6ERL4|Q6ERL4_ORYSA Putative tRNA splicing protein (Os09g0338400 protein) - Oryza sativa (japonica cultivar-group) :: E = L	0	0.385044	0.401849	0.437441
vv|Ctg3824.1_F=-1.2	(LC) :: Q2HZ34|Q2HZ34_SOYBN Plamsma membrane-associated AAA-ATPase - Glycine max (Soybean) :: P54774|CDC48_SOYBN Cell division cycle protein 48 homolog (Valosin-containing protein homolog) (VCP) - Glycine max (Soybean) :: E = L	0	0.245739	0.248656	0.437334
vv|Ctg471.1_F=1.1	(LC) (M) :: Q6X5R6|Q6X5R6_9SOLA Lipoxygenase (Fragment) - Nicotiana attenuata :: O24370|O24370_SOLTU 13-lipoxygenase (EC 1.13.11.12) - Solanum tuberosum (Potato) :: E = L	0	0.133827	0.182438	0.435309
vv|Ctg2921.1	:: Q8GZD8|Q8GZD8_SOLLC Neutral leucine aminopeptidase preprotein precursor (EC 3.4.11.1) - Solanum lycopersicum (Tomato) (Lycopersicon esculentum) :: Q42876|AMPL2_SOLLC Leucine aminopeptidase 2, chloroplast precursor (EC 3.4.11.1) (LAP 2) (Leucyl aminopeptidase 2) (Proline aminopeptidase 2) (EC 3.4.11.5) (Prolyl aminopeptidase 2) - Solanum lycopersicum (Tomato) (Lycopersicon esculentum) :: E = L	0	0.1956	0.217603	0.434455
vv|Ctg9313.1	:: P93042|P93042_ARATH Root hair defective 3 (Hypothetical protein At3g13870) - Arabidopsis thaliana (Mouse-ear cress) :: Q3EB66|Q3EB66_ARATH Protein At3g13870 - Arabidopsis thaliana (Mouse-ear cress) :: E = L	0	0.707525	0.262553	0.432318
vv|Ctg366.1	(M) :: Q9FUM1|EF1G_PRUAV Elongation factor 1-gamma (EF-1-gamma) (eEF-1B gamma) - Prunus avium (Cherry) :: Q6YW46|EF1G2_ORYSA Elongation factor 1-gamma 2 (EF-1-gamma 2) (eEF-1B gamma 2) - Oryza sativa (Rice) :: E = L	0	0.183836	0.22033	0.42975
vv|Ctg15026.1	:: Q10RP0|Q10RP0_ORYSA Cell division cycle protein 48, putative, expressed (Os03g0151800 protein) - Oryza sativa (japonica cultivar-group) :: Q7XE16|Q7XE16_ORYSA Cell division cycle protein 48, putative, expressed - Oryza sativa (japonica cultivar-group) :: E = L	0	0.297133	0.341644	0.429536
vv|Ctg5357.1	(M) :: Q0DYB1|Q0DYB1_ORYSA Os02g0704900 protein - Oryza sativa (japonica cultivar-group) :: O22537|IPYR_ORYSA Soluble inorganic pyrophosphatase (EC 3.6.1.1) (Pyrophosphate phospho-hydrolase) (PPase) - Oryza sativa (Rice) :: E = L	0	0.29725	0.262193	0.428786
cso|Ctg7062.1	(M) :: Q9XI87|Q9XI87_ARATH F7A19.9 protein (At1g14000) - Arabidopsis thaliana (Mouse-ear cress) :: Q8S9J9|Q8S9J9_ARATH At1g14000/F7A19_9 - Arabidopsis thaliana (Mouse-ear cress) :: E = L	0	0.43808	0.360758	0.428357
vv|gi|71856892|gb|DT005947.1|DT005947	(M) :: Q8W034|Q8W034_ARATH Ribonucleoprotein 1 (Ribonucleoprotein like protein) (Fragment) - Arabidopsis thaliana (Mouse-ear cress) :: O22791|O22791_ARATH Putative RNA-binding protein - Arabidopsis thaliana (Mouse-ear cress) :: E = L	0	0.255199	0.393197	0.427606
vv|Ctg578.1_F=2.1	(LC) (M) :: Q42908|PMGI_MESCR 2,3-bisphosphoglycerate-independent phosphoglycerate mutase (EC 5.4.2.1) (Phosphoglyceromutase) (BPG-independent PGAM) (PGAM-I) - Mesembryanthemum crystallinum (Common ice plant) :: P35493|PMGI_RICCO 2,3-bisphosphoglycerate-independent phosphoglycerate mutase (EC 5.4.2.1) (Phosphoglyceromutase) (BPG-independent PGAM) (PGAM-I) - Ricinus communis (Castor bean) :: E = L	0	0.132511	0.207643	0.427284
vvfl|gi|10732644|gb|AAG22488.1|AF195868_1	:: Q9FVE1|Q9FVE1_VITVI Pyruvate decarboxylase 1 (Fragment) - Vitis vinifera (Grape) :: Q5QJY9|Q5QJY9_DIACA Pyruvate decarboxylase - Dianthus caryophyllus (Carnation) (Clove pink) :: E = L	0	0.187641	0.1333	0.425889
csp|Ctg4434.1	:: Q94AZ5|Q94AZ5_ARATH At2g45060/T14P1.13 (Hypothetical protein) - Arabidopsis thaliana (Mouse-ear cress) :: Q7XJM4|Q7XJM4_ARATH At2g45060 protein - Arabidopsis thaliana (Mouse-ear cress) :: E = L	0	0.367259	0.391768	0.423632
vv|Ctg2140.1	(M) :: Q2R9B5|Q2R9B5_ORYSA VHS domain containing protein, expressed (Os11g0199700 protein) - Oryza sativa (japonica cultivar-group) :: Q9LPL6|Q9LPL6_ARATH F24J8.3 protein (Hypothetical protein At1g21380) - Arabidopsis thaliana (Mouse-ear cress) :: E = L	0	0.393416	0.44615	0.422664
css|gi|110394728|gb|EC960002.1|EC960002	:: O04834|SAR1A_ARATH GTP-binding protein SAR1A - Arabidopsis thaliana (Mouse-ear cress) :: Q8VYP7|Q8VYP7_ARATH Putative Sar1 GTP binding protein (Sar1-like GTP binding protein) - Arabidopsis thaliana (Mouse-ear cress) :: E = L	0	0.257735	0.353549	0.416407
vv|Ctg1124.1	(M) :: Q9FVD6|Q9FVD6_MEDVA Ser/Thr specific protein phosphatase 2A A regulatory subunit beta isoform - Medicago varia (Alfalfa) :: Q32SG2|Q32SG2_MAIZE Protein phosphatase 2A regulatory subunit A - Zea mays (Maize) :: E = L	0	0.272143	0.281194	0.41511
ws|Ctg85.1	(M) :: Q5K4K7|Q5K4K7_GOSHI Cysteine proteinase - Gossypium hirsutum (Upland cotton) :: Q2AAC8|Q2AAC8_9ASTR Cysteine proteinase - Platycodon grandiflorus :: E = L SP	0	0.259905	0.340391	0.41511
vv|Ctg2605.1	:: Q8GX79|Q8GX79_ARATH Putative coatomer complex subunit (At1g52360) - Arabidopsis thaliana (Mouse-ear cress) :: Q9C827|Q9C827_ARATH Coatomer complex subunit, putative; 33791-27676 - Arabidopsis thaliana (Mouse-ear cress) :: E = L	0	0.387362	0.338339	0.414785
vv|Ctg3724.1	(M) :: Q9FLB6|Q9FLB6_ARATH Emb|CAB87410.1 (At5g05380) (Hypothetical protein At5g05380) - Arabidopsis thaliana (Mouse-ear cress) :: Q8W042|Q8W042_ARATH Prenylated Rab receptor 2 - Arabidopsis thaliana (Mouse-ear cress) :: E = L	0	0.371169	0.511266	0.411752
vv|Ctg5260.1	:: Q8L9T0|Q8L9T0_ARATH Hypothetical protein - Arabidopsis thaliana (Mouse-ear cress) :: Q9SV71|Q9SV71_ARATH Hypothetical protein At4g12980 - Arabidopsis thaliana (Mouse-ear cress) :: E = L	0	0.449958	0.473112	0.411426
vv|Ctg1521.1	(M) :: Q39828|Q39828_SOYBN SDL5A - Glycine max (Soybean) :: A2T1L8|A2T1L8_CAMSI Phragmoplastin - Camellia sinensis (Tea) :: E = L	0	0.376513	0.403922	0.411318
vv|gi|110701608|gb|EE079372.1|EE079372	:: Q0VJA2|Q0VJA2_PLAAC Hypothetical protein (Fragment) - Platanus acerifolia (London plane tree) :: Q1SZ15|Q1SZ15_MEDTR Hypothetical protein - Medicago truncatula (Barrel medic) :: E = L	0	0.163756	0.257493	0.409907
ws|Ctg2263.1	:: Q1SYD5|Q1SYD5_MEDTR Transport protein particle (TRAPP) component, Bet3 - Medicago truncatula (Barrel medic) :: Q9CAW4|Q9CAW4_ARATH Hypothetical protein T9J14.5 (Hypothetical protein At3g05000) - Arabidopsis thaliana (Mouse-ear cress) :: E = L	0	0.343919	0.510658	0.408603
vv|Ctg588.1	(M) :: Q948P6|FRI3_SOYBN Ferritin-3, chloroplast precursor (EC 1.16.3.1) (SFerH-3) - Glycine max (Soybean) :: Q4EWB8|Q4EWB8_AVIMR Ferritin - Avicennia marina (Grey mangrove) :: E = L	0	0.0593554	0.267476	0.408168
vv|Ctg632.1	(M) :: Q6QPJ5|Q6QPJ5_9ROSI Methionine sulfoxide reductase A - Populus trichocarpa x Populus deltoides :: P54153|MSRA_SOLLC Peptide methionine sulfoxide reductase (EC 1.8.4.11) (Protein-methionine-S-oxide reductase) (Peptide-methionine (S)-S-oxide reductase) (Peptide Met(O) reductase) (Fruit-ripening protein E4) (Fragment) - Solanum lycopersicum (Tomato) (Lycopersicon esculentum) :: E = L	0	0.331934	0.267116	0.407298
csp|Ctg201.1	(M) :: Q6KBB0|Q6KBB0_ARAHY Putative inorganic pyrophosphatase - Arachis hypogaea (Peanut) :: Q2P9V0|Q2P9V0_9MAGN Soluble inorganic pyrophosphatase - Papaver rhoeas :: E = L	0	0.180912	0.287591	0.405992
css|Ctg1272.1	:: Q4UST8|Q4UST8_XANC8 Hypothetical protein - Xanthomonas campestris pv. campestris (strain 8004) :: Q8PAS6|Q8PAS6_XANCP Hypothetical protein XCC1401 - Xanthomonas campestris pv. campestris :: E = H	0	0.292546	0.409255	0.403159
vv|WIN106.C21_P11	(M) :: Q94AI6|Q94AI6_ARATH Hypothetical protein At1g71820 - Arabidopsis thaliana (Mouse-ear cress) :: Q9M9G4|Q9M9G4_ARATH F14O23.20 protein - Arabidopsis thaliana (Mouse-ear cress) :: E = L	0	0.150949	0.191184	0.402722
vv|Ctg4737.1	(M) :: Q6I615|Q6I615_ORYSA Hypothetical protein OJ1214_E03.4 (Os05g0556000 protein) - Oryza sativa (japonica cultivar-group) :: Q8L7B0|Q8L7B0_ARATH Hypothetical protein At4g13400 - Arabidopsis thaliana (Mouse-ear cress) :: E = L	0	0.212507	0.10044	0.40163
cso|gi|110374476|gb|EC939255.1|EC939255	(M) :: Q9FQD7|Q9FQD7_SOYBN Glutathione S-transferase GST 21 (EC 2.5.1.18) (Fragment) - Glycine max (Soybean) :: Q9LZI9|Q9LZI9_ARATH Glutathione transferase III-like protein - Arabidopsis thaliana (Mouse-ear cress) :: E = L	0	0.257976	0.542902	0.401412
vv|WIN109.C21_P07	:: Q45NM5|Q45NM5_MEDSA Hypothetical protein (Fragment) - Medicago sativa (Alfalfa) :: Q9ZUC0|Q9ZUC0_ARATH F5O8.30 protein (Hypothetical protein At1g23750) (Hypothetical protein) - Arabidopsis thaliana (Mouse-ear cress) :: E = L	0	0.239642	0.312897	0.40021
csp|Ctg195.1	(M) :: Q0PGF2|Q0PGF2_RICCO Molecular chaperone - Ricinus communis (Castor bean) :: Q04960|DNJH_CUCSA DnaJ protein homolog (DNAJ-1) - Cucumis sativus (Cucumber) :: E = L	0	0.370611	0.410124	0.399335
vv|Ctg992.1	(M) :: Q93Y42|Q93Y42_ARATH Coatomer delta subunit (Delta-coat protein) (Delta-COP) - Arabidopsis thaliana (Mouse-ear cress) :: Q93Y22|Q93Y22_ARATH Coatomer delta subunit (Delta-coat protein) (Delta-COP) - Arabidopsis thaliana (Mouse-ear cress) :: E = L	0	0.181039	0.263034	0.39835
ws|Ctg910.1	(M) :: Q9M4E8|Q9M4E8_CUCSA Heat shock protein 70 - Cucumis sativus (Cucumber) :: Q03685|BIP5_TOBAC Luminal-binding protein 5 precursor (BiP 5) (78 kDa glucose-regulated protein homolog 5) (GRP 78-5) - Nicotiana tabacum (Common tobacco) :: E = L SP	0	0.213627	0.243791	0.393636
vv|Ctg1672.1	(M) :: Q1RVE5|Q1RVE5_MEDTR Ubiquitin family, putative - Medicago truncatula (Barrel medic) :: Q9SII8|Q9SII8_ARATH Putative ubiquitin protein - Arabidopsis thaliana (Mouse-ear cress) :: E = L	0	0.321582	0.392098	0.393197
css|gi|110397775|gb|EC963661.1|EC963661	:: A1E2A9|A1E2A9_NELNU Small molecular heat shock protein 17.5 - Nelumbo nucifera (Sacred lotus) :: Q9XGS6|Q9XGS6_PRUDU Cytosolic class II low molecular weight heat shock protein - Prunus dulcis (Almond) (Prunus amygdalus) :: E = L	0	0.418028	0.209017	0.388796
vv|Ctg2270.1	:: Q42560|ACO1_ARATH Aconitate hydratase 1 (EC 4.2.1.3) (Citrate hydro-lyase 1) (Aconitase 1) - Arabidopsis thaliana (Mouse-ear cress) :: Q6YNR9|Q6YNR9_PRUAV Putative aconitase - Prunus avium (Cherry) :: E = L	0	0.185993	0.116764	0.388796
vv|Ctg238.1	:: Q1I1D9|Q1I1D9_CITSI Pyruvate decarboxylase - Citrus sinensis (Sweet orange) :: P51850|PDC1_PEA Pyruvate decarboxylase isozyme 1 (EC 4.1.1.1) (PDC) - Pisum sativum (Garden pea) :: E = L	0	0.186754	0.209391	0.388024
vv|Ctg169.1	(M) :: Q3T4H1|Q3T4H1_VITVI 9,10[9',10']carotenoid cleavage dioxygenase - Vitis vinifera (Grape) :: Q0H901	0	0.197488	0.239398	0.387473
css|Ctg748.1	(M) :: Q1S9Z6|Q1S9Z6_MEDTR Thioredoxin-related - Medicago truncatula (Barrel medic) :: Q9FMN4|Q9FMN4_ARATH Genomic DNA, chromosome 5, P1 clone:MBD2 (Hypothetical protein At5g42850) (Hypothetical protein At5g42850/MBD2_4) - Arabidopsis thaliana (Mouse-ear cress) :: E = L	0	0.357496	0.282499	0.387142
vv|gi|110732001|gb|EE106904.1|EE106904	(M) :: Q1RUM4|Q1RUM4_MEDTR Ras GTPase - Medicago truncatula (Barrel medic) :: Q38JU3|Q38JU3_DAUCA ADP ribosylation factor 002 - Daucus carota (Carrot) :: E = L	0	0.302992	0.280362	0.386811
ws|gi|28602408|gb|CB288667.1|CB288667	:: Q8VZT4|Q8VZT4_ARATH Hypothetical protein At1g29370 - Arabidopsis thaliana (Mouse-ear cress) :: Q8W0Z3|Q8W0Z3_ARATH At1g29350/F15D2_27 - Arabidopsis thaliana (Mouse-ear cress) :: E = L	0	0.377735	0.269033	0.38648
csp|Ctg1123.1	(M) :: Q0WR20|Q0WR20_ARATH Sucrose cleavage like protein (Fragment) - Arabidopsis thaliana (Mouse-ear cress) :: Q93Z74|Q93Z74_ARATH AT3g27570/MMJ24_12 - Arabidopsis thaliana (Mouse-ear cress) :: E = L	0	0.198243	0.35061	0.38416
ws|Ctg2565.1	(M) :: Q9LIL3|Q9LIL3_ARATH Similarity to unknown protein (Hypothetical protein At3g22850) - Arabidopsis thaliana (Mouse-ear cress) :: Q9FG81|Q9FG81_ARATH Aluminum-induced protein-like - Arabidopsis thaliana (Mouse-ear cress) :: E = L	0	0.128953	0.223175	0.38405
vv|Ctg4508.1	(M) :: Q5BMC5|Q5BMC5_CYATE Phosphomannose isomerase - Cyamopsis tetragonoloba (Guar) (Cluster bean) :: Q9M884|Q9M884_ARATH Putative mannose-6-phosphate isomerase - Arabidopsis thaliana (Mouse-ear cress) :: E = L	0	0.203389	0.206393	0.383718
vv|Ctg3895.1	(M) :: Q1RVD7|Q1RVD7_MEDTR Phosphoserine aminotransferase - Medicago truncatula (Barrel medic) :: Q9SHP0|Q9SHP0_ARATH Putative phosphoserine aminotransferase (At2g17630) - Arabidopsis thaliana (Mouse-ear cress) :: E = L	0	0.208892	0.205768	0.383386
css|gi|110400112|gb|EC966655.1|EC966655	:: Q1SEP6|Q1SEP6_MEDTR Hypothetical protein - Medicago truncatula (Barrel medic) :: Q944A3|Q944A3_ARATH At2g47010/F14M4.16 - Arabidopsis thaliana (Mouse-ear cress) :: E = L	0	0.223299	0.181293	0.382391
cso|Ctg2162.1	(M) :: Q8LCP1|Q8LCP1_ARATH Cytochrome c oxidase subunit, putative - Arabidopsis thaliana (Mouse-ear cress) :: Q9S7L9|Q9S7L9_ARATH Subunit 6b of cytochrome c oxidase (Putative cytochrome c oxidase subunit) - Arabidopsis thaliana (Mouse-ear cress) :: E = L	0	0.347212	0.409147	0.380619
vv|gi|34550928|gb|CF519136.1|CF519136	(M) :: O04287|FKB12_VICFA Peptidyl-prolyl isomerase FKBP12 (EC 5.2.1.8) (12 kDa FK506-binding protein) (12 kDa FKBP) (FKBP-12) (Immunophilin FKBP12) (Peptidyl-prolyl cis-trans isomerase) (PPIase) (Rotamase) - Vicia faba (Broad bean) :: A2Q5K0|A2Q5K0_MEDTR Peptidylprolyl isomerase, FKBP-type - Medicago truncatula (Barrel medic) :: E = L	0	0.239887	0.361095	0.379732
vv|gi|71873991|gb|DT023046.1|DT023046	:: Q1SGV9|Q1SGV9_MEDTR Dimeric alpha-beta barrel - Medicago truncatula (Barrel medic) :: Q0WKU8|Q0WKU8_ARATH Hypothetical protein At3g17210 - Arabidopsis thaliana (Mouse-ear cress) :: E = L	0	0.136323	0.197488	0.379621
vv|Ctg23.1_F=3.1	(LC) (M) :: Q42699|METE_CATRO 5-methyltetrahydropteroyltriglutamate--homocysteine methyltransferase (EC 2.1.1.14) (Vitamin-B12-independent methionine synthase isozyme) (Cobalamin-independent methionine synthase isozyme) - Catharanthus roseus (Rosy periwinkle) (Madagascar periwinkle) :: Q069K2|Q069K2_9SOLA Methionine synthase - Nicotiana suaveolens :: E = L	0	0.244644	0.239765	0.377735
vv|gi|110724093|gb|EE099617.1|EE099617	:: Q8SAG3|ADF_VITVI Actin-depolymerizing factor (ADF) - Vitis vinifera (Grape) :: Q9XEN2|Q9XEN2_9ROSI Actin depolymerizing factor (Fragment) - Populus tremula x Populus alba :: E = L	0	0.0292761	0.601887	0.37729
ws|Ctg2634.1	:: Q84WV1|Q84WV1_ARATH Putative chaperonin gamma chain - Arabidopsis thaliana (Mouse-ear cress) :: O81503|O81503_ARATH F9D12.18 protein - Arabidopsis thaliana (Mouse-ear cress) :: E = L	0	0.357045	0.355467	0.372952
csb|Ctg2899.1	:: Q9FT86|Q9FT86_ARATH Peroxin Pex14 - Arabidopsis thaliana (Mouse-ear cress) :: Q9FXT6|Q9FXT6_ARATH PEX14 protein - Arabidopsis thaliana (Mouse-ear cress) :: E = L	0	0.242938	0.145091	0.372729
vv|Ctg1189.1_F=-3.1	(LC) :: Q8S8J6|Q8S8J6_ARATH Putative myosin heavy chain - Arabidopsis thaliana (Mouse-ear cress) :: Q93ZJ6|Q93ZJ6_ARATH At2g32240/F22D22.1 (Putative myosin heavy chain) - Arabidopsis thaliana (Mouse-ear cress) :: E = L	0	0.219463	0.285816	0.371838
ws|gi|51580123|gb|CV097959.1|CV097959	:: Q8L7J5|Q8L7J5_SOYBN Pyruvate kinase (EC 2.7.1.40) - Glycine max (Soybean) :: Q42806|KPYC_SOYBN Pyruvate kinase, cytosolic isozyme (EC 2.7.1.40) (PK) - Glycine max (Soybean) :: E = L	0	0.0931545	0.263515	0.367371
ws|Ctg466.1	(M) :: Q0GEA1|Q0GEA1_CAMSI 26S proteasome regulatory particle non-ATPase subunit 12 - Camellia sinensis (Tea) :: Q9SGW3|Q9SGW3_ARATH F1N19.9 (26S proteasome subunit RPN12) (At1g64520/F1N19_10) - Arabidopsis thaliana (Mouse-ear cress) :: E = L	0	0.228726	0.311154	0.365692
ws|gi|51577141|gb|CV094977.1|CV094977	:: Q5DMX3|Q5DMX3_CUCME DRP - Cucumis melo (Muskmelon) :: Q0WPR7|Q0WPR7_ARATH Putative phragmoplastin - Arabidopsis thaliana (Mouse-ear cress) :: E = L	0	0.197614	0.339137	0.364909
vvfl|gi|15081598|gb|AAK81875.	:: Q94B16|Q94B16_VITVI Pectin methylesterase PME1 - Vitis vinifera (Grape) :: Q43062|PME_PRUPE Pectinesterase PPE8B precursor (EC 3.1.1.11) (Pectin methylesterase) (PE) - Prunus persica (Peach) :: E = L	0	0.219215	0.306729	0.363451
ws|gi|51577403|gb|CV095239.1|CV095239	(M) :: Q1SV83|Q1SV83_MEDTR IMP dehydrogenase/GMP reductase - Medicago truncatula (Barrel medic) :: Q6ZBK6|Q6ZBK6_ORYSA Putative stress related-like protein interactor (Os08g0519400 protein) - Oryza sativa (japonica cultivar-group) :: E = L SP	0	0.162468	0.282025	0.363115
css|gi|110364714|gb|EC928168.1|EC928168	:: Q0GYS1|Q0GYS1_LILLO Alkaline phytase isoform 1 - Lilium longiflorum (Trumpet lily) :: Q0GYS2|Q0GYS2_LILLO Alkaline phytase isoform 2 - Lilium longiflorum (Trumpet lily) :: E = L	0	0.199625	0.209391	0.362891
ws|gi|47089961|gb|CN604217.1|CN604217	(M) :: Q1STD7|Q1STD7_MEDTR UDP-glucuronosyl/UDP-glucosyltransferase - Medicago truncatula (Barrel medic) :: Q8W3P8|Q8W3P8_PHAAN ABA-glucosyltransferase - Phaseolus angularis (Adzuki bean) (Vigna angularis) :: E = L	0	0.193582	0.203139	0.36233
vv|Ctg5418.1	(M) :: Q56CY4|Q56CY4_VITVI Farnesyl diphosphate synthase - Vitis vinifera (Grape) :: P49351|FPPS1_LUPAL Farnesyl pyrophosphate synthetase 1 (FPP synthetase 1) (FPS 1) (Farnesyl diphosphate synthetase 1) [Includes: Dimethylallyltranstransferase (EC 2.5.1.1); Geranyltranstransferase (EC 2.5.1.10)] - Lupinus albus (White lupin) :: E = L	0	0.10286	0.239276	0.361768
vv|Ctg1838.1	:: Q1SZG0|Q1SZG0_MEDTR Xylose isomerase - Medicago truncatula (Barrel medic) :: Q8H3Q7|Q8H3Q7_ORYSA Putative xylose isomerase (Os07g0669100 protein) - Oryza sativa (japonica cultivar-group) :: E = L	0	0.245252	0.277985	0.361432
vv|Ctg5513.1	(M) :: Q9FHX0|Q9FHX0_ARATH Similarity to glutathione-S-transferase/glutaredoxin (Hypothetical protein At5g42150) (Hypothetical protein) - Arabidopsis thaliana (Mouse-ear cress) :: Q01HL6|Q01HL6_ORYSA H0211F06-OSIGBa0153M17.2 protein - Oryza sativa (Rice) :: E = L	0	0.273098	0.454808	0.359746
ws|Ctg1720.1	:: Q1T416|Q1T416_MEDTR SKP1 component (SKP1-like a) - Medicago truncatula (Barrel medic) :: Q1T413|Q1T413_MEDTR SKP1 component (SKP1-like b) - Medicago truncatula (Barrel medic) :: E = L	0	0.0416635	0.278698	0.359409
vv|Ctg2666.1	(M) :: Q84T90|Q84T90_9CARY Putative vacuolar ATPase subunit H protein - Suaeda salsa :: Q8GUB3|Q8GUB3_MESCR Putative vacuolar ATPase subunit H (EC 3.6.3.6) - Mesembryanthemum crystallinum (Common ice plant) :: E = L	0	0.151989	0.279293	0.358396
ws|Ctg1385.1	(M) :: A2SXS2|A2SXS2_VITVI Urate oxidase - Vitis vinifera (Grape) :: A2SXR4|A2SXR4_TOBAC Urate oxidase - Nicotiana tabacum (Common tobacco) :: E = L	0	0.523562	0.518938	0.35682
vv|Ctg3774.1	(M) :: P93078|P93078_CAMAC Ap19 protein - Camptotheca acuminata :: O23685|O23685_ARATH Clathrin assembly protein AP19 homolog - Arabidopsis thaliana (Mouse-ear cress) :: E = L	0	0.269033	0.235605	0.355467
css|Ctg435.1	:: Q4V3D9|Q4V3D9_ARATH At3g57030 - Arabidopsis thaliana (Mouse-ear cress) :: Q9M1J5|Q9M1J5_ARATH Hypothetical protein F24I3.110 - Arabidopsis thaliana (Mouse-ear cress) :: E = L	0	0.211261	0.305562	0.355355
csp|Ctg765.1	(M) :: O23948|VATE_GOSHI Vacuolar ATP synthase subunit E (EC 3.6.3.14) (V-ATPase E subunit) (Vacuolar proton pump E subunit) - Gossypium hirsutum (Upland cotton) :: Q9SWE7|VATE_CITLI Vacuolar ATP synthase subunit E (EC 3.6.3.14) (V-ATPase E subunit) (Vacuolar proton pump E subunit) (CLVE-1) - Citrus limon (Lemon) :: E = L	0	0.199248	0.270828	0.354001
css|Ctg793.1	:: Q9M4H0|Q9M4H0_VITVI Putative ripening-related protein - Vitis vinifera (Grape) :: Q9LHZ0|Q9LHZ0_ORYSA Methylthioadenosine/S-adenosyl homocysteine nucleosidase (Os06g0112200 protein) (Hypothetical protein) - Oryza sativa (japonica cultivar-group) :: E = L	0	0.265197	0.253626	0.353775
ws|gi|51575162|gb|CV092998.1|CV092998	:: Q9FS11|Q9FS11_HORVU Vacuolar proton-ATPase - Hordeum vulgare (Barley) :: Q1W681|Q1W681_WHEAT Vacuolar proton-ATPase subunit A - Triticum aestivum (Wheat) :: E = L	0	0.161436	0.269512	0.350384
cso|gi|34547864|gb|CF516096.1|CF516096	:: Q9FYH7|VSR6_ARATH Vacuolar sorting receptor 6 precursor (AtVSR6) (Epidermal growth factor receptor-like protein 6) (AtELP6) (BP80-like protein d) (AtBP80d) - Arabidopsis thaliana (Mouse-ear cress) :: Q8L7E3|VSR7_ARATH Vacuolar sorting receptor 7 precursor (AtVSR7) (Epidermal growth factor receptor-like protein 3) (AtELP3) (BP80-like protein f) (AtBP80f) - Arabidopsis thaliana (Mouse-ear cress)…	0	0.202386	0.172359	0.349139
cso|Ctg869.1	(M) :: Q8LJW0|Q8LJW0_SOYBN 40S ribosomal S4 protein - Glycine max (Soybean) :: Q2XPX5|Q2XPX5_SOLTU 40S ribosomal protein S4-like protein - Solanum tuberosum (Potato) :: E = L	0	0.365469	0.342213	0.348232
vv|Ctg4368.1	:: Q9SHJ6|Q9SHJ6_ARATH F12K11.14 - Arabidopsis thaliana (Mouse-ear cress) :: Q9LXR8|Q9LXR8_ARATH Hypothetical protein T20N10_190 (At3g58840) - Arabidopsis thaliana (Mouse-ear cress) :: E = L	0	0.19333	0.383165	0.347439
cso|gi|110384166|gb|EC948585.1|EC948585	:: Q94BR1|Q94BR1_ARATH Putative topoisomerase - Arabidopsis thaliana (Mouse-ear cress) :: Q8LDN5|Q8LDN5_ARATH Topoisomerase-like protein - Arabidopsis thaliana (Mouse-ear cress) :: E = L	0	0.325732	0.302524	0.347099
vv|Ctg3642.1	(M) :: Q9LMU0|FCL2_ARATH Putative GDP-L-fucose synthase 2 (EC 1.1.1.271) (GDP-4-keto-6-deoxy-D-mannose-3, 5-epimerase-4-reductase 2) (AtGER2) - Arabidopsis thaliana (Mouse-ear cress) :: Q0DAH4|Q0DAH4_ORYSA Os06g0652400 protein - Oryza sativa (japonica cultivar-group) :: E = L	0	0.209516	0.151469	0.346418
vv|Ctg1637.1	(M) :: Q0PGG3|Q0PGG3_GOSHI Vacuolar H+-ATPase subunit C - Gossypium hirsutum (Upland cotton) :: Q9SDS7|VATC_ARATH Vacuolar ATP synthase subunit C (EC 3.6.3.14) (V-ATPase C subunit) (Vacuolar proton pump C subunit) - Arabidopsis thaliana (Mouse-ear cress) :: E = L	0	0.240497	0.332278	0.34551
cso|Ctg2368.1	(M) :: Q93Y40|Q93Y40_ARATH Oxysterol-binding protein - Arabidopsis thaliana (Mouse-ear cress) :: Q9LTI7|Q9LTI7_ARATH Oxysterol-binding protein - Arabidopsis thaliana (Mouse-ear cress) :: E = L	0	0.164658	0.229096	0.345396
csp|Ctg291.1	:: Q67UP9|Q67UP9_ORYSA Hypothetical protein P0453H04.39-1 (Os06g0651600 protein) - Oryza sativa (japonica cultivar-group) :: Q6ETK3|Q6ETK3_ORYSA Hypothetical protein P0544B02.31 (Os02g0180000 protein) - Oryza sativa (japonica cultivar-group) :: E = L	0	0.234747	0.203765	0.343351
cso|Ctg3549.1	(M) :: Q6W2J1|Q6W2J1_LOTJA VDAC3.1 - Lotus japonicus :: Q9FKM2|Q9FKM2_ARATH Porin-like protein - Arabidopsis thaliana (Mouse-ear cress) :: E = L	0	0.189919	0.352758	0.340163
vv|gi|83275215|gb|DV939311.1|DV939311	:: Q93YA8|Q93YA8_SESRO Calcium binding protein - Sesbania rostrata :: Q1SSC2|Q1SSC2_MEDTR Calcium-binding EF-hand - Medicago truncatula (Barrel medic) :: E = L	0	0.0309717	0.349026	0.33948
csp|Ctg907.1	(M) :: Q8GUN2|Q8GUN2_ARATH Hypothetical protein At3g56490 - Arabidopsis thaliana (Mouse-ear cress) :: Q9LXZ1|Q9LXZ1_ARATH Protein kinase C inhibitor-like protein (Hypothetical protein At3g56490) - Arabidopsis thaliana (Mouse-ear cress) :: E = L	0	0.178619	0.302407	0.338795
cso|gi|71863869|gb|DT012924.1|DT012924	(M) :: Q5ZDX6|Q5ZDX6_ORYSA Hypothetical protein P0410E01.39-2 (Os01g0614700 protein) - Oryza sativa (japonica cultivar-group) :: Q5ZDX7|Q5ZDX7_ORYSA Hypothetical protein P0410E01.39-1 - Oryza sativa (japonica cultivar-group) :: E = L	0	0.295488	0.464459	0.338567
cso|Ctg2044.1	:: Q9LFG2|Q9LFG2_ARATH Diaminopimelate epimerase-like protein (At3g53580/F4P12_280) - Arabidopsis thaliana (Mouse-ear cress) :: Q2QNF7|Q2QNF7_ORYSA Diaminopimelate epimerase, putative, expressed (Os12g0567200 protein) - Oryza sativa (japonica cultivar-group) :: E = L	0	0.513592	0.405884	0.337768
cso|Ctg2830.1	(M) :: Q1SEC7|Q1SEC7_MEDTR Protein kinase - Medicago truncatula (Barrel medic) :: Q70Z24|Q70Z24_TOBAC Protein kinase CK2 alpha chain - Nicotiana tabacum (Common tobacco) :: E = L	0	0.301588	0.328607	0.336855
ws|Ctg534.1	(M) :: Q8LBZ7|DHSB1_ARATH Succinate dehydrogenase [ubiquinone] iron-sulfur protein 1, mitochondrial precursor (EC 1.3.5.1) (IP) - Arabidopsis thaliana (Mouse-ear cress) :: Q8LB02	0	0.174023	0.23352	0.336169
ws|Ctg1116.1	(M) :: Q2PES4|Q2PES4_TRIPR Putative fasciclin-like arabinogalactan protein FLA2 - Trifolium pratense (Red clover) :: Q9SU13|FLA2_ARATH Fasciclin-like arabinogalactan protein 2 precursor - Arabidopsis thaliana (Mouse-ear cress) :: E = L SP	0	0.509746	0.282618	0.33514
vv|gi|71859169|gb|DT008224.1|DT008224	(M) :: Q946Y0|Q946Y0_PRUPE NAD-dependent malate dehydrogenase (EC 1.1.1.37) - Prunus persica (Peach) :: Q6RIB6|Q6RIB6_SOYBN Cytosolic malate dehydrogenase (EC 2.3.1.16) - Glycine max (Soybean) :: E = L	0	0.421156	0.272501	0.332164
vv|Ctg2829.1	(M) :: Q9LLM0|Q9LLM0_VITVI Plasma membrane aquaporin - Vitis vinifera (Grape) :: Q0MX17|Q0MX17_VITVI Putative aquaporin - Vitis vinifera (Grape) :: E = L	0	0.151989	0.303109	0.331705
ws|Ctg1452.1	(M) :: Q6IDA4|Q6IDA4_ARATH At2g16510 - Arabidopsis thaliana (Mouse-ear cress) :: P59227|VATL1_ARATH Vacuolar ATP synthase 16 kDa proteolipid subunit 1/3/5 (EC 3.6.3.14) (V-ATPase 16 kDa proteolipid subunit 1/3/5) - Arabidopsis thaliana (Mouse-ear cress) :: E = L	0	0.138028	0.469469	0.330099
ws|Ctg1088.1	(M) :: Q0MRE0|Q0MRE0_9ROSI Dehydrin - Populus alba x Populus tremula var. glandulosa :: Q41111|Q41111_PHAVU Dehydrin - Phaseolus vulgaris (Kidney bean) (French bean) :: E = L	0	0.568032	0.889629	0.324004
csp|Ctg3749.1	:: Q6H7E3|Q6H7E3_ORYSA Putative elicitor-responsive gene-3 (Os02g0640000 protein) - Oryza sativa (japonica cultivar-group) :: Q25AG5|Q25AG5_ORYSA B1011H02.6 protein (OSIGBa0125M19.3 protein) - Oryza sativa (Rice) :: E = L	0	0.28238	0.129613	0.323312
vv|Ctg1920.1_F=-2.1	(LC) (M) :: Q6ZNE1|Q6ZNE1_HUMAN CDNA FLJ16186 fis, clone BRTHA2007060, moderately similar to EUKARYOTIC TRANSLATION INITIATION FACTOR 3 SUBUNIT 10 - Homo sapiens (Human) :: Q40554|IF3A_TOBAC Eukaryotic translation initiation factor 3 subunit 10 (eIF-3 theta) (Eukaryotic translation initiation factor 3 large subunit) (eIF3a) (PNLA-35) - Nicotiana tabacum (Common tobacco) :: E = L	0	0.309409	0.399554	0.323082
vv|Ctg7701.1	:: Q9CAD1|Q9CAD1_ARATH GMP synthase; 61700-64653 (At1g63660) - Arabidopsis thaliana (Mouse-ear cress) :: Q84WB8|Q84WB8_ARATH Putative GMP synthase - Arabidopsis thaliana (Mouse-ear cress) :: E = L	0	0.285106	0.541317	0.322505
vv|gi|110717559|gb|EE093522.1|EE093522	(M) :: Q3HVN0|Q3HVN0_SOLTU Ubiquitin-conjugating enzyme family protein-like - Solanum tuberosum (Potato) :: Q9SJ44|Q9SJ44_ARATH E2, ubiquitin-conjugating enzyme, putative (Putative ubiquitin-conjugating enzyme) - Arabidopsis thaliana (Mouse-ear cress) :: E = L	0	0.240864	0.224781	0.320889
vvfl|gi|4585617|emb|CAB40834.	(M) :: Q9XGC4|Q9XGC4_VITVI Pyrroline-5-carboxylate synthetase (EC 2.7.2.11) - Vitis vinifera (Grape) :: O04015|P5CS_ACTCH Delta 1-pyrroline-5-carboxylate synthetase (P5CS) [Includes: Glutamate 5-kinase (EC 2.7.2.11) (Gamma-glutamyl kinase) (GK); Gamma-glutamyl phosphate reductase (GPR) (EC 1.2.1.41) (Glutamate-5-semialdehyde dehydrogenase) (Glutamyl-gamma-semialdehyde dehydrogenase)] - Actinidia …	0	0.254594	0.219091	0.320427
vv|Ctg3329.1	(M) :: Q1RZ36|Q1RZ36_MEDTR Serine/threonine-specific protein phosphatase and bis(5-nucleosyl)-tetraphosphatase - Medicago truncatula (Barrel medic) :: Q9XGH7|PP2A_TOBAC Serine/threonine-protein phosphatase PP2A catalytic subunit (EC 3.1.3.16) - Nicotiana tabacum (Common tobacco) :: E = L	0	0.38637	0.379066	0.319387
vv|Ctg4232.1	:: Q9SRQ6|Q9SRQ6_ARATH T21P5.6 protein (Hypothetical protein At3g03520) (Phosphatidylglycerol specific phospholipase C) - Arabidopsis thaliana (Mouse-ear cress) :: Q84JU8|Q84JU8_ORYSA Putative phosphoesterase (Os03g0852800 protein) (Phosphoesterase family protein, putative, expressed) - Oryza sativa (japonica cultivar-group) :: E = L	0	0.467175	0.0461418	0.319387
ws|Ctg1458.1	(M) :: Q1S9D5|Q1S9D5_MEDTR Ubiquitin-conjugating enzyme, E2; UBA-like - Medicago truncatula (Barrel medic) :: Q2V986|Q2V986_SOLTU Ubiquitin-conjugating protein-like - Solanum tuberosum (Potato) :: E = L	0	0.171207	0.30906	0.319387
vv|gi|34415570|gb|CF414324.1|CF414324	:: Q9M530|Q9M530_EUPES Cyclophilin (Fragment) - Euphorbia esula (Leafy spurge) :: Q8L5T1|Q8L5T1_BETVE Peptidylprolyl isomerase (Cyclophilin) (EC 5.2.1.8) - Betula verrucosa (White birch) (Betula pendula) :: E = L	0	0.592062	0.332393	0.31603
vv|Ctg7554.1	(M) :: Q9C8N0|Q9C8N0_ARATH Hypothetical protein F22G10.1 (Hypothetical protein At1g53760) - Arabidopsis thaliana (Mouse-ear cress) :: Q6NQN0|Q6NQN0_ARATH At1g53760 - Arabidopsis thaliana (Mouse-ear cress) :: E = L	0	0.367147	0.505484	0.315334
vv|gi|110721324|gb|EE098194.1|EE098194	(M) :: Q1H8R1|Q1H8R1_CHERU 40S ribosomal protein S11 - Chenopodium rubrum (Red goosefoot) (Pigweed) :: Q1T1B2|Q1T1B2_MEDTR Nucleic acid-binding, OB-fold, subgroup - Medicago truncatula (Barrel medic) :: E = L	0	0.28238	0.5007	0.312433
cso|Ctg4143.1	:: A1Y2B7|A1Y2B7_MAIZE Leafbladeless1 - Zea mays (Maize) :: Q2QWE9|Q2QWE9_ORYSA Expressed protein (Os12g0197500 protein) - Oryza sativa (japonica cultivar-group) :: E = L	0	0.23352	0.195726	0.310456
csp|Ctg634.1	(M) :: Q9M7P3|Q9M7P3_CAPAN GTP-binding protein - Capsicum annuum (Bell pepper) :: Q9SA73|Q9SA73_ARATH T5I8.3 protein (At1g30580) - Arabidopsis thaliana (Mouse-ear cress) :: E = L	0	0.429321	0.371503	0.308244
vv|Ctg2881.1	:: Q93X46|Q93X46_SOLLC Xaa-Pro aminopeptidase 1 - Solanum lycopersicum (Tomato) (Lycopersicon esculentum) :: Q2R330|Q2R330_ORYSA Metallopeptidase family M24 containing protein, expressed - Oryza sativa (japonica cultivar-group) :: E = L	0	0.225028	0.290424	0.308128
vv|Ctg13739.1	(M) :: Q7XPV3|Q7XPV3_ORYSA OSJNBa0088H09.3 protein (Os04g0683800 protein) - Oryza sativa (japonica cultivar-group) :: Q259Q9|Q259Q9_ORYSA H0306F12.8 protein - Oryza sativa (Rice) :: E = L	0	0.207518	0.261952	0.305095
vv|Ctg1189.1_F=-3.2	(LC) :: Q93ZJ6|Q93ZJ6_ARATH At2g32240/F22D22.1 (Putative myosin heavy chain) - Arabidopsis thaliana (Mouse-ear cress) :: Q8S8J6|Q8S8J6_ARATH Putative myosin heavy chain - Arabidopsis thaliana (Mouse-ear cress) :: E = L	0	0.244644	0.325156	0.302875
vv|Ctg1515.1	(M) :: O80412|O80412_SOYBN Mitochondrial phosphate transporter - Glycine max (Soybean) :: Q7XV24|Q7XV24_ORYSA OSJNBa0064H22.14 protein (Os04g0448800 protein) - Oryza sativa (japonica cultivar-group) :: E = L	0	0.167615	0.27608	0.300182
vv|Ctg1817.1	(M) :: Q949Y0|Q949Y0_ARATH Putative ubiquitin-specific protease UBP6 (Putative ubiquitin-specific protease 6) (UBP6) (Ubiquitin-specific protease UBP6, putative) - Arabidopsis thaliana (Mouse-ear cress) :: Q9FPT4|Q9FPT4_ARATH Ubiquitin-specific protease 6 - Arabidopsis thaliana (Mouse-ear cress) :: E = L	0	0.212009	0.253747	0.299948
ws|Ctg1484.1	(M) :: Q9M5P2|Q9M5P2_ARATH Secretory carrier membrane protein - Arabidopsis thaliana (Mouse-ear cress) :: Q9ZTX0|Q9ZTX0_PEA Similarity to SCAMP37 - Pisum sativum (Garden pea) :: E = L	0	0.300065	0.180275	0.298893
csb|Ctg1039.1	(M) :: Q1SCP6|Q1SCP6_MEDTR 20S proteasome, A and B subunits - Medicago truncatula (Barrel medic) :: O82531|PSB1_PETHY Proteasome subunit beta type 1 (EC 3.4.25.1) (20S proteasome alpha subunit F) (20S proteasome subunit beta-6) - Petunia hybrida (Petunia) :: E = L	0	0.299714	0.334797	0.29337
vv|gi|71882338|gb|DT031393.1|DT031393	:: A1ECK1|A1ECK1_9ROSI Putative H-type thioredoxin - Citrus cv. Shiranuhi :: Q43636|TRXH_RICCO Thioredoxin H-type (TRX-H) - Ricinus communis (Castor bean) :: E = L	0	0.28629	0.227371	0.291957
css|Ctg450.1	(M) :: Q677H6|Q677H6_HYAOR ADP-ribosylation factor (Fragment) - Hyacinthus orientalis (Common hyacinth) :: Q6S4R7|Q6S4R7_MEDSA ADP-ribosylation factor - Medicago sativa (Alfalfa) :: E = L	0	0.169155	0.25882	0.289008
cso|Ctg4227.1	(M) :: Q9FMB9|Q9FMB9_ARATH Cysteine-tRNA ligase - Arabidopsis thaliana (Mouse-ear cress) :: O82267|O82267_ARATH Putative cysteinyl-tRNA synthetase - Arabidopsis thaliana (Mouse-ear cress) :: E = L	0	0.471448	0.364797	0.288418
ws|Ctg1089.1	:: Q1AFF4|Q1AFF4_9MAGN Ascorbate peroxidase - Vitis pseudoreticulata :: Q4ZJK2|Q4ZJK2_CAPAN Cytosolic ascorbate peroxidase - Capsicum annuum (Bell pepper) :: E = L	0	0.425889	0.408386	0.287236
vv|Ctg3885.1	:: Q2QME5|Q2QME5_ORYSA Eukaryotic translation initiation factor 2 gamma subunit, putative, expressed (Os12g0607100 protein) - Oryza sativa (japonica cultivar-group) :: Q2QWZ1|Q2QWZ1_ORYSA Eukaryotic translation initiation factor 2 gamma subunit, putative, expressed (Os12g0176800 protein) - Oryza sativa (japonica cultivar-group) :: E = L	0	0.301705	0.232906	0.286645
vv|Ctg6014.1	:: Q1T021|Q1T021_MEDTR Ribophorin I - Medicago truncatula (Barrel medic) :: Q9SFX3|Q9SFX3_ARATH Putative ribophorin I (Dolichyl-diphosphooligosaccharide-protein glycosyltransferase); 43789-46748 (At1g76400/F15M4_10) (Putative dolichyl-diphosphooligosaccharide-protein glycosyltransferase) - Arabidopsis thaliana (Mouse-ear cress) :: E = L	0	1.55429	0.287827	0.285816
vv|Ctg6880.1	:: Q9STX1|Q9STX1_ARATH Hypothetical protein T22A6.60 (Hypothetical protein At4g24230) - Arabidopsis thaliana (Mouse-ear cress) :: Q6NLR6|Q6NLR6_ARATH At4g24230 - Arabidopsis thaliana (Mouse-ear cress) :: E = L	0	0.234011	0.445303	0.285106
vv|gi|37189239|gb|CF608588.1|CF608588	(M) :: Q9LQ22|Q9LQ22_ARATH F14M2.18 protein - Arabidopsis thaliana (Mouse-ear cress) :: Q0WLY0|Q0WLY0_ARATH Putative single-strand nucleic acid-binding protein - Arabidopsis thaliana (Mouse-ear cress) :: E = L	0	0.376401	0.20964	0.282143
cso|gi|71862570|gb|DT011625.1|DT011625	:: Q8RVQ5|EXOC5_ARATH Exocyst complex component 5 (Exocyst complex component Sec10) - Arabidopsis thaliana (Mouse-ear cress) :: Q1SR77|Q1SR77_MEDTR AMP-dependent synthetase and ligase - Medicago truncatula (Barrel medic) :: E = L	0	0.352081	0.421802	0.279412
vv|Ctg718.1	(M) :: Q9SW70|SRP_VITRI Stress-related protein - Vitis riparia (Frost grape) (Vitis vulpina) :: Q9MA63|Y3550_ARATH REF/SRPP-like protein At3g05500 - Arabidopsis thaliana (Mouse-ear cress) :: E = L	0	0.247928	0.263635	0.279055
cso|Ctg1203.1	(M) :: Q307X2|Q307X2_SOLTU Ubiquitin fusion-degradation protein-like - Solanum tuberosum (Potato) :: Q3HVM5|Q3HVM5_SOLTU Hypothetical protein - Solanum tuberosum (Potato) :: E = L	0	0.180657	0.382833	0.267716
ws|Ctg1173.1	:: Q7Y0S8|Q7Y0S8_SOLTU Erg-1 - Solanum tuberosum (Potato) :: Q9FE06|Q9FE06_ARATH Putative phi-1 protein (AT5g64260/MSJ1_10) - Arabidopsis thaliana (Mouse-ear cress) :: E = L	0	0.200253	0.316725	0.263635
vv|Ctg474.1	(M) :: Q1S451|Q1S451_MEDTR EIF4-gamma/eIF5/eIF2-epsilon - Medicago truncatula (Barrel medic) :: Q2R678|Q2R678_ORYSA Expressed protein (Os11g0414000 protein) - Oryza sativa (japonica cultivar-group) :: E = L	0	0.196481	0.343578	0.262914
vv|Ctg1748.1	:: Q2PYW3|Q2PYW3_SOLTU Vacuolar sorting receptor protein PV72-like protein - Solanum tuberosum (Potato) :: Q2QYK3|Q2QYK3_ORYSA Vacuolar sorting receptor 1, putative, expressed (Os12g0116000 protein) - Oryza sativa (japonica cultivar-group) :: E = L	0	0.257011	0.227125	0.261952
vv|Ctg8767.1	:: Q9FGN0|Q9FGN0_ARATH Similarity to unknown protein - Arabidopsis thaliana (Mouse-ear cress) :: Q0WQF0|Q0WQF0_ARATH Hypothetical protein At5g51430 - Arabidopsis thaliana (Mouse-ear cress) :: E = L	0	0.204391	0.365245	0.260869
vvfl|gi|15232153|ref|NP_189376.	(M) :: Q9LTZ0|PEL11_ARATH Putative pectate lyase 11 precursor (EC 4.2.2.2) - Arabidopsis thaliana (Mouse-ear cress) :: O24554|PEL_ZINEL Pectate lyase precursor (EC 4.2.2.2) (ZePel) - Zinnia elegans (Zinnia) :: E = L SP	0	0.475811	0.619554	0.259664
vv|Ctg1824.1	(M) :: Q75I90|Q75I90_ORYSA Eukaryotic peptide chain release factor subunit 1-3 (ERF1-3) (Os03g0702800 protein) (Eukaryotic peptide chain release factor subunit 1-2, putative, expressed) (Putative peptide chain release factor subunit 1 protein) - Oryza sativa (japonica cultivar-group) :: Q6ZIQ1|Q6ZIQ1_ORYSA Putative eukaryotic peptide chain release factor subunit 1-3 (ERF1-3) (Os07g0587400 protein…	0	0.247806	0.421156	0.258459
vv|Ctg4766.1	(M) :: Q1T441|Q1T441_MEDTR Hypothetical protein - Medicago truncatula (Barrel medic) :: Q9SZR6|Q9SZR6_ARATH Hypothetical protein F27B13.200 (Hypothetical protein At4g29960) (Hypothetical protein) - Arabidopsis thaliana (Mouse-ear cress) :: E = L	0	0.957543	0.311968	0.252658
vv|Ctg1151.1	(M) :: Q9ATR0|Q9ATR0_PEA Brassinosteroid biosynthetic protein LKB - Pisum sativum (Garden pea) :: P93472|DIM_PEA Cell elongation protein diminuto - Pisum sativum (Garden pea) :: E = L SP	0	0.227618	0.259664	0.252537
ws|Ctg537.1	(M) :: Q40203|Q40203_LOTJA RAB1C - Lotus japonicus :: Q9SXT5|Q9SXT5_CICAR Rab-type small GTP-binding protein - Cicer arietinum (Chickpea) (Garbanzo) :: E = L	0	0.297015	0.260267	0.251931
ws|Ctg1365.1	(M) :: Q9SF16|Q9SF16_ARATH Putative T-complex protein 1, ETA subunit (AT3g11830/F26K24_12) - Arabidopsis thaliana (Mouse-ear cress) :: Q653F6|Q653F6_ORYSA Putative t-complex protein 1 theta chain - Oryza sativa (japonica cultivar-group) :: E = L	0	0.283329	0.228111	0.251689
css|gi|122691038|gb|EC966551.1|EC966551	(M) :: Q25B23|Q25B23_PRUPE Endo-beta-1,4-glucanase (EC 3.2.1.4) - Prunus persica (Peach) :: Q25B24|Q25B24_PRUPE Endo-beta-1,4-glucanase precursor (EC 3.2.1.4) - Prunus persica (Peach) :: E = L SP	0	0.554049	0.393855	0.248292
vvfl|gi|39598579|gb|AAR28766.	(M) :: Q6EE27|Q6EE27_9MAGN Calcium-dependent protein kinase - Vitis labrusca x Vitis vinifera :: Q93XI9|Q93XI9_SOLTU Calcium dependent protein kinase - Solanum tuberosum (Potato) :: E = L	0	0.359859	0.226385	0.247563
vv|Ctg13263.1	(M) :: Q9ST36|Q9ST36_PYRPY JPR ORF1 protein - Pyrus pyrifolia (Japanese pear) (Pyrus serotina) :: Q1SIZ4|Q1SIZ4_MEDTR Dihydroorotate dehydrogenase 1 - Medicago truncatula (Barrel medic) :: E = L	0	0.356482	0.435309	0.246591
vv|gi|110698492|gb|EE076054.1|EE076054	(M) :: Q58I24|Q58I24_ACTDE Elongation factor 1 alpha - Actinidia deliciosa (Kiwi) :: Q3LUM3|Q3LUM3_GOSHI Translation elongation factor 1A-4 - Gossypium hirsutum (Upland cotton) :: E = L	0	0.433707	0.377401	0.241962
cso|gi|71864268|gb|DT013323.1|DT013323	:: Q9M292|Q9M292_ARATH Hypothetical protein T22K7_10 (Hypothetical protein At3g44330) - Arabidopsis thaliana (Mouse-ear cress) :: Q8GUI0|Q8GUI0_ARATH Hypothetical protein At3g44330 - Arabidopsis thaliana (Mouse-ear cress) :: E = L	0	0.238909	0.269033	0.239765
css|Ctg673.1	(M) :: Q7XIK5|Q7XIK5_ORYSA Putative 40S ribosomal protein S11 (Os07g0565000 protein) - Oryza sativa (japonica cultivar-group) :: Q1T1B2|Q1T1B2_MEDTR Nucleic acid-binding, OB-fold, subgroup - Medicago truncatula (Barrel medic) :: E = L	0	0.273814	0.328262	0.231187
cso|Ctg6430.1	(M) :: Q1STK3|Q1STK3_MEDTR Hypothetical protein - Medicago truncatula (Barrel medic) :: Q9XIP8|Q9XIP8_ARATH F13O11.28 protein (Hypothetical protein At1g64980) (At1g64980) - Arabidopsis thaliana (Mouse-ear cress) :: E = L	0	0.330214	0.411318	0.229219
csp|Ctg744.1	(M) :: Q2QNF3|Q2QNF3_ORYSA 60S ribosomal protein L2, putative, expressed (Os12g0567700 protein) - Oryza sativa (japonica cultivar-group) :: P29766|RL8_SOLLC 60S ribosomal protein L8 (L2) (Ribosomal protein TL2) - Solanum lycopersicum (Tomato) (Lycopersicon esculentum) :: E = L	0	0.279174	0.589284	0.225892
vv|Ctg4035.1	:: Q2QQM3|Q2QQM3_ORYSA Ubiquitin-specific protease 12, putative, expressed - Oryza sativa (japonica cultivar-group) :: Q0IS23|Q0IS23_ORYSA Os11g0573000 protein (Fragment) - Oryza sativa (japonica cultivar-group) :: E = L	0	0.376513	0.268554	0.224164
ws|gi|51578437|gb|CV096273.1|CV096273	:: Q1SJD6|Q1SJD6_MEDTR Galactose-binding like - Medicago truncatula (Barrel medic) :: A2JGX1|A2JGX1_SOLLC Beta-galactosidase precursor - Solanum lycopersicum (Tomato) (Lycopersicon esculentum) :: E = L	0	0.449641	0.145743	0.223052
vv|gi|30130798|gb|CB916137.1|CB916137	:: O48618|O48618_OLEEU Cytochome b5 (Fragment) - Olea europaea (Common olive) :: P40934|CYB5_BRAOB Cytochrome b5 - Brassica oleracea var. botrytis (Cauliflower) :: E = L	0	-0.00955338	0.622649	0.211511
ws|gi|51575658|gb|CV093494.1|CV093494	(M) :: Q8LF90|Q8LF90_ARATH RNA recognition motif-containing protein SEB-4 (At1g78260) - Arabidopsis thaliana (Mouse-ear cress) :: Q3ECB3|Q3ECB3_ARATH Protein At1g78260 (Hypothetical protein At1g78260) - Arabidopsis thaliana (Mouse-ear cress) :: E = L	0	0.202512	0.365916	0.208517
vv|Ctg451.1_F=-1.1	(LC) (M) :: A1IIA8|A1IIA8_PRUPE Pectate lyase (Fragment) - Prunus persica (Peach) :: Q94FT5|Q94FT5_FRAAN Pectate lyase (Fragment) - Fragaria ananassa (Strawberry) :: E = L SP	0	0.499578	0.486663	0.208517
cso|Ctg4612.1	(M) :: Q42605|GALE1_ARATH UDP-glucose 4-epimerase (EC 5.1.3.2) (Galactowaldenase) (UDP-galactose 4-epimerase) - Arabidopsis thaliana (Mouse-ear cress) :: Q43070|GALE1_PEA UDP-glucose 4-epimerase (EC 5.1.3.2) (Galactowaldenase) (UDP-galactose 4-epimerase) - Pisum sativum (Garden pea) :: E = L	0	0.474462	0.383497	0.206643
vv|gi|34543487|gb|CF511719.1|CF511719	:: Q00321|Q00321_SOLLC Type I (26 kD) CP29 polypeptide - Solanum lycopersicum (Tomato) (Lycopersicon esculentum) :: Q0PWS5|Q0PWS5_TOBAC Chloroplast pigment-binding protein CP26 - Nicotiana tabacum (Common tobacco) :: E = L	0	0.380175	0.21014	0.205017
vv|gi|110711056|gb|EE087181.1|EE087181	(M) :: Q1T0F1|Q1T0F1_MEDTR Ubiquitin-conjugating enzyme, E2 - Medicago truncatula (Barrel medic) :: Q9LSP7|Q9LSP7_ARATH Similarity to similar to ubiquitin conjugating enzyme (At3g17000) (Hypothetical protein K14A17.7) - Arabidopsis thaliana (Mouse-ear cress) :: E = L	0	0.299479	0.28558	0.203139
cso|Ctg2355.1	:: Q75WV0|Q75WV0_TOBAC ALG2-interacting protein X - Nicotiana tabacum (Common tobacco) :: Q1SEJ8|Q1SEJ8_MEDTR ALG2-interacting protein X-related - Medicago truncatula (Barrel medic) :: E = L	0	0.8062	0.166458	0.20063
css|Ctg1524.1	(M) :: Q9SMK5|Q9SMK5_CICAR Plasma membrane intrinsic polypeptide - Cicer arietinum (Chickpea) (Garbanzo) :: O49911|O49911_TOBAC Plasma membrane polypeptide - Nicotiana tabacum (Common tobacco) :: E = L	0	0.215368	0.351176	0.199374
ws|Ctg1491.1	(M) :: Q946X8|Q946X8_PRUPE Citrate synthase (EC 4.1.3.7) - Prunus persica (Peach) :: Q6T8H1|Q6T8H1_9ROSI Mitochondrial citrate synthase - Citrus junos :: E = L	0	0.453649	0.382501	0.199374
cso|gi|122689432|gb|EC939313.1|EC939313	(M) :: Q8LPM3|Q8LPM3_9ROSI Starch phosphorylase type H - Citrus hybrid cultivar :: P32811|PHSH_SOLTU Alpha-glucan phosphorylase, H isozyme (EC 2.4.1.1) (Starch phosphorylase H) - Solanum tuberosum (Potato) :: E = L	0	0.403922	0.211386	0.199248
ws|gi|51579295|gb|CV097131.1|CV097131	(M) :: O82663|DHSA1_ARATH Succinate dehydrogenase [ubiquinone] flavoprotein subunit 1, mitochondrial precursor (EC 1.3.5.1) (FP) (Flavoprotein subunit 1 of complex II) - Arabidopsis thaliana (Mouse-ear cress) :: Q0D8R4	0	0.313014	0.381837	0.196481
cso|Ctg7205.1	(M) :: Q1T441|Q1T441_MEDTR Hypothetical protein - Medicago truncatula (Barrel medic) :: Q9SZR6|Q9SZR6_ARATH Hypothetical protein F27B13.200 (Hypothetical protein At4g29960) (Hypothetical protein) - Arabidopsis thaliana (Mouse-ear cress) :: E = L	0	0.707701	0.273695	0.194213
vv|gi|71870369|gb|DT019424.1|DT019424	:: Q2R3W9|Q2R3W9_ORYSA HVA22-like protein e, putative, expressed (Os11g0498600 protein) - Oryza sativa (japonica cultivar-group) :: Q0IGM2|Q0IGM2_ARATH At5g50720 - Arabidopsis thaliana (Mouse-ear cress) :: E = L	0	0.235727	0.480989	0.187894
ws|Ctg2222.1	:: Q25B23|Q25B23_PRUPE Endo-beta-1,4-glucanase (EC 3.2.1.4) - Prunus persica (Peach) :: Q25B24|Q25B24_PRUPE Endo-beta-1,4-glucanase precursor (EC 3.2.1.4) - Prunus persica (Peach) :: E = L	0	0.454808	0.430606	0.171079
ws|Ctg566.1	(M) :: Q3HRZ6|Q3HRZ6_SOLTU Hypothetical protein - Solanum tuberosum (Potato) :: Q7XKS7|Q7XKS7_ORYSA OSJNBa0038P21.4 protein - Oryza sativa (Rice) :: E = L	0	0.668845	0.791606	0.122341
ws|Ctg294.1	(M) :: Q1T6P2|Q1T6P2_MEDTR Stress protein DDR48 , related - Medicago truncatula (Barrel medic) :: Q9FKA5|Y5957_ARATH Uncharacterized protein At5g39570 - Arabidopsis thaliana (Mouse-ear cress) :: E = L	0	0.109695	1.15969	0.121679
cso|Ctg3593.1	(M) :: Q5Z814|Q5Z814_ORYSA Hypothetical protein OJ1215_E11.15 (Os06g0703800 protein) - Oryza sativa (japonica cultivar-group) :: Q6YXZ3|Q6YXZ3_ORYSA Hypothetical protein OSJNBa0026E05.33 (Os02g0139100 protein) - Oryza sativa (japonica cultivar-group) :: E = L	0	0.373398	0.397036	0.107018
cso|gi|34544619|gb|CF512851.1|CF512851	:: Q8L611|Q8L611_ARATH Hypothetical protein At3g63460 - Arabidopsis thaliana (Mouse-ear cress) :: Q9LY69|Q9LY69_ARATH Hypothetical protein MAA21_90 - Arabidopsis thaliana (Mouse-ear cress) :: E = L	0	0.659651	0.398022	0.105142
vv|gi|30297789|gb|CB974583.1|CB974583	:: Q9S7H2|Q9S7H2_SOYBN Ubiquitin - Glycine max (Soybean) :: Q8H0Y0|Q8H0Y0_ARATH Hypothetical protein At4g02890 (Hypothetical protein At4g05050) - Arabidopsis thaliana (Mouse-ear cress) :: E = L	0	0.980172	2.03295	0.0749164
ws|Ctg786.1	(M) :: Q2Z1Z0|Q2Z1Z0_PRUMU Cinnamyl alcohol dehydrogenase - Prunus mume (Japanese flowering apricot) :: O65152|O65152_MALDO Putative cinnamyl alcohol dehydrogenase - Malus domestica (Apple) (Malus sylvestris) :: E = L	0	0.0267293	1.05852	0.0524158
ws|gi|51575919|gb|CV093755.1|CV093755	:: Q8RXN1|Q8RXN1_ARATH Hypothetical protein At1g04190 - Arabidopsis thaliana (Mouse-ear cress) :: O64488|O64488_ARATH F20D22.4 protein - Arabidopsis thaliana (Mouse-ear cress) :: E = L	0	0.702303	0.224287	0.0229004
csp|Ctg131.1	(M) :: Q9SZZ6|Q9SZZ6_ARATH Hypothetical protein L73G19.60 (Hypothetical protein At4g25680) (At4g25680) (Hypothetical protein) - Arabidopsis thaliana (Mouse-ear cress) :: Q9SZZ4|Q9SZZ4_ARATH Hypothetical protein L73G19.40 (At4g25660) (Hypothetical protein At4g25660) - Arabidopsis thaliana (Mouse-ear cress) :: E = L	0	0.565305	0.831067	0.0153548
ws|Ctg3045.1	:: O22793|O22793_ARATH Plastid protein (At2g33430/F4P9.20) - Arabidopsis thaliana (Mouse-ear cress) :: Q7DLI5|Q7DLI5_ARATH Plastid protein - Arabidopsis thaliana (Mouse-ear cress) :: E = L	0	0.570463	0.41738	-0.011588
ws|gi|51578752|gb|CV096588.1|CV096588	:: Q39850|Q39850_SOYBN Acetyl-CoA carboxylase (Fragment) - Glycine max (Soybean) :: Q42793|Q42793_SOYBN Acetyl CoA carboxylase (EC 6.4.1.2) - Glycine max (Soybean) :: E = L	0	0.103263	1.00159	-0.105008
ws|gi|51575030|gb|CV092866.1|CV092866	(M) :: Q2A9V2|Q2A9V2_BRAOL Lil3 protein, putative - Brassica oleracea (Wild cabbage) :: Q8LC02|Q8LC02_ARATH Lil3 protein - Arabidopsis thaliana (Mouse-ear cress) :: E = L	0	0.879	1.0706	-0.263265
vv|Ctg12119.1	(M) :: Q9XG10|Q9XG10_SOYBN Lectin - Glycine max (Soybean) :: Q9M444|Q9M444_CICAR Lectin-like protein - Cicer arietinum (Chickpea) (Garbanzo) :: E = L	0	1.31615	0.803392	-0.596841
Cluster 3
vv|gi|22013744|gb|BQ798778.1|BQ798778	:: Q948Z4|Q948Z4_SOLTU Snakin-1 - Solanum tuberosum (Potato) :: Q2HRJ5|Q2HRJ5_MEDTR Gibberellin regulated protein - Medicago truncatula (Barrel medic) :: E = L	0	-0.0039005	-0.420241	0.719227
ws|Ctg3277.1	(M) :: Q9M7N6|Q9M7N6_SOLLC MFP1 attachment factor 1 - Solanum lycopersicum (Tomato) (Lycopersicon esculentum) :: Q9M7N4|Q9M7N4_SOYBN MFP1 attachment factor 1 - Glycine max (Soybean) :: E = L	0	-0.233447	-0.264478	0.541713
ws|gi|28603351|gb|CB289610.1|CB289610	(M) :: Q9AYT8|Q9AYT8_9ROSI Mangrin - Bruguiera sexangula :: Q711Q9|Q711Q9_MEDTR Allene oxide cyclase precursor (EC 5.3.99.6) - Medicago truncatula (Barrel medic) :: E = L	0	0.0496307	-0.0549917	0.517931
vv|Ctg12765.1	:: Q1RV37|Q1RV37_MEDTR Fumarate lyase - Medicago truncatula (Barrel medic) :: P93033|FUM1_ARATH Fumarate hydratase 1, mitochondrial precursor (EC 4.2.1.2) (Fumarase 1) - Arabidopsis thaliana (Mouse-ear cress) :: E = L	0	0.23352	-0.0860479	0.48553
vvfl|gi|1134896|emb|CAA63981.	(M) :: P51118|GLNA1_VITVI Glutamine synthetase cytosolic isozyme 1 (EC 6.3.1.2) (Glutamate--ammonia ligase) - Vitis vinifera (Grape) :: P51119|GLNA2_VITVI Glutamine synthetase cytosolic isozyme 2 (EC 6.3.1.2) (Glutamate--ammonia ligase) - Vitis vinifera (Grape) :: E = L	0	0.0738203	0.063641	0.463936
css|Ctg703.1	(M) :: Q38JG4|Q38JG4_SOLTU Hypothetical protein - Solanum tuberosum (Potato) :: Q8W424|Q8W424_ORYSA 26S proteasome regulatory particle non-ATPase subunit8 - Oryza sativa (japonica cultivar-group) :: E = L	0	0.0736831	0.0695647	0.457542
ws|Ctg396.1	(M) :: Q38JI4|Q38JI4_SOLTU Triose phosphate isomerase cytosolic isoform-like - Solanum tuberosum (Potato) :: P48495|TPIS_PETHY Triosephosphate isomerase, cytosolic (EC 5.3.1.1) (TIM) (Triose-phosphate isomerase) - Petunia hybrida (Petunia) :: E = L	0	0.0903115	0.0754641	0.418244
vv|Ctg5697.1	:: Q9C5G5|Q9C5G5_ARATH Hypothetical protein At3g51460 (SAC domain protein 7) (SAC1-like protein AtSAC1c) - Arabidopsis thaliana (Mouse-ear cress) :: Q7X911|Q7X911_ARATH SAC1-like protein AtSAC1b (SAC domain protein 6) - Arabidopsis thaliana (Mouse-ear cress) :: E = L	0	0.293253	-0.0281162	0.403268
vv|Ctg8729.1	:: Q2TSD4|Q2TSD4_GOSHI Trehalose 6-phosphate synthase - Gossypium hirsutum (Upland cotton) :: Q2TSD5|Q2TSD5_GOSHI Trehalose 6-phosphate synthase - Gossypium hirsutum (Upland cotton) :: E = L	0	-0.207061	-0.0952654	0.400538
csp|Ctg2150.1	:: Q1SGA8|Q1SGA8_MEDTR 2OG-Fe(II) oxygenase - Medicago truncatula (Barrel medic) :: Q6Z244|Q6Z244_ORYSA Putative flavonol synthase (Os08g0480200 protein) - Oryza sativa (japonica cultivar-group) :: E = L	0	0.111165	0.135141	0.398132
cso|Ctg1471.1	(M) :: O82662|SUCB_ARATH Succinyl-CoA ligase [GDP-forming] beta-chain, mitochondrial precursor (EC 6.2.1.4) (Succinyl-CoA synthetase, beta chain) (SCS-beta) - Arabidopsis thaliana (Mouse-ear cress) :: Q2PYW7	0	-0.0709665	-0.0242965	0.393746
vv|WIN1122.C21_J11	(M) :: Q8GWE1|Q8GWE1_ARATH Putative carboxyl-terminal proteinase - Arabidopsis thaliana (Mouse-ear cress) :: Q2A9A0|Q2A9A0_BRAOL Ubiquitin carboxyl-terminal hydrolase, putative - Brassica oleracea (Wild cabbage) :: E = L	0	-0.0667295	0.169668	0.388575
vv|gi|71857427|gb|DT006482.1|DT006482	(M) :: Q6VEJ5|Q6VEJ5_CAPAN Alanine aminotransferase - Capsicum annuum (Bell pepper) :: Q1RTC9|Q1RTC9_MEDTR 1-aminocyclopropane-1-carboxylate synthase - Medicago truncatula (Barrel medic) :: E = L	0	0.100709	0.154713	0.387032
cso|Ctg10460.1	:: Q9S7Y7|XYL1_ARATH Alpha-xylosidase precursor (EC 3.2.1.-) - Arabidopsis thaliana (Mouse-ear cress) :: Q9LEC9|Q9LEC9_SOLTU Alpha-glucosidase (EC 3.2.1.20) - Solanum tuberosum (Potato) :: E = L	0	0.063641	0.162081	0.384823
vv|Ctg5845.1	(M) :: Q9XFD1|Q9XFD1_ARATH Nuclear cap-binding protein (At5g44200) (Nuclear cap-binding protein; CBP20) - Arabidopsis thaliana (Mouse-ear cress) :: Q84L14|Q84L14_ORYSA Cap-binding protein CBP20 (Os02g0612300 protein) - Oryza sativa (japonica cultivar-group) :: E = L	0	0.350045	-0.11904	0.374733
vv|gi|110696217|gb|EE075122.1|EE075122	:: Q40676|Q40676_ORYSA Cytoplasmic aldolase - Oryza sativa (Rice) :: Q10A30|Q10A30_ORYSA Fructose-bisphosphate aldolase, cytoplasmic isozyme, putative, expressed - Oryza sativa (japonica cultivar-group) :: E = L	0	0.0663992	-0.0289992	0.372952
css|gi|110397512|gb|EC963257.1|EC963257	(M) :: Q6L460|Q6L460_SOLDE ATP synthase D chain, mitochondrial, putative - Solanum demissum (Wild potato) :: Q9FT52|ATPQ_ARATH ATP synthase D chain, mitochondrial (EC 3.6.3.14) - Arabidopsis thaliana (Mouse-ear cress) :: E = L	0	0.00230651	0.108491	0.370499
csp|Ctg2677.1	(M) :: Q1S7W2|Q1S7W2_MEDTR Glyoxalase/bleomycin resistance protein/dioxygenase - Medicago truncatula (Barrel medic) :: Q9SKZ0|Q9SKZ0_ARATH Expressed protein (At2g32090/F22D22.16) - Arabidopsis thaliana (Mouse-ear cress) :: E = L	0	0.105544	0.123799	0.370053
vv|Ctg4591.1	:: Q9SWH0|Q9SWH0_NICPL Plasma membrane proton ATPase - Nicotiana plumbaginifolia (Leadwort-leaved tobacco) :: Q1A4H1|Q1A4H1_PETHY P-type ATPase - Petunia hybrida (Petunia) :: E = L	0	0.128557	0.116631	0.369159
csp|Ctg260.1	:: Q2V506|Q2V506_9ROSI UDP-glucose pyrophosphorylase - Populus tremula x Populus tremuloides :: Q8W557|Q8W557_9FABA UDP-glucose pyrophosphorylase - Amorpha fruticosa :: E = L	0	0.112767	0.114634	0.363788
csb|Ctg1299.1	:: Q5DJU1|Q5DJU1_CAPAN Fas-associated factor 1-like protein - Capsicum annuum (Bell pepper) :: Q9FWC4|Q9FWC4_ORYSA Hypothetical protein OSJNBb0018B10.16 (UBX domain containing protein, expressed) - Oryza sativa (japonica cultivar-group) :: E = L	0	0.093425	0.210888	0.362217
vv|Ctg3490.1	(M) :: Q8VWN9|Q8VWN9_CAPAN Glyceraldehyde-3-phosphate dehydrogenase (EC 1.2.1.12) (Glyceraldehyde-3-phosphate dehydrogenase precursor) - Capsicum annuum (Bell pepper) :: Q9SAJ6|Q9SAJ6_ARATH T8K14.5 protein (Hypothetical protein At1g79530/T8K14_5) (Putative glyceraldehyde-3-phosphate dehydrogenase) - Arabidopsis thaliana (Mouse-ear cress) :: E = L	0	0.0603242	0.06226	0.358059
vv|Ctg3270.1	:: Q1T5Y7|Q1T5Y7_MEDTR Sugar transporter superfamily; Major facilitator superfamily MFS_1 - Medicago truncatula (Barrel medic) :: Q8GT52|Q8GT52_HORVU Hexose transporter - Hordeum vulgare (Barley) :: E = L	0	0.165815	0.105812	0.356031
vv|Ctg10981.1	:: Q1S463|Q1S463_MEDTR Eukaryotic aspartyl protease (Fragment) - Medicago truncatula (Barrel medic) :: Q9M8R6|Q9M8R6_ARATH Putative aspartyl protease - Arabidopsis thaliana (Mouse-ear cress) :: E = L	0	0.0614305	0.0854246	0.355016
vv|Ctg1082.1	(M) :: Q2PYY1|Q2PYY1_SOLTU Protein transport SEC13-like protein - Solanum tuberosum (Potato) :: O64740|O64740_ARATH Hypothetical protein At2g30050 (At2g30050/F23F1.3) - Arabidopsis thaliana (Mouse-ear cress) :: E = L	0	0.166972	0.0847447	0.354226
cso|Ctg9048.1	:: Q1A4H1|Q1A4H1_PETHY P-type ATPase - Petunia hybrida (Petunia) :: Q9SWH0|Q9SWH0_NICPL Plasma membrane proton ATPase - Nicotiana plumbaginifolia (Leadwort-leaved tobacco) :: E = L	0	0.0888201	0.0932897	0.354001
vv|Ctg2671.1	(M) :: Q43467|EFTU1_SOYBN Elongation factor Tu, chloroplast precursor (EF-Tu) - Glycine max (Soybean) :: P46280|EFTU2_SOYBN Elongation factor Tu, chloroplast precursor (EF-Tu) - Glycine max (Soybean) :: E = L	0	0.269751	-0.00505827	0.35242
vv|Ctg1738.1	:: P09469|VATA_DAUCA Vacuolar ATP synthase catalytic subunit A (EC 3.6.3.14) (V-ATPase subunit A) (Vacuolar proton pump subunit alpha) (V-ATPase 69 kDa subunit) - Daucus carota (Carrot) :: Q9SM09|VATA_CITUN Vacuolar ATP synthase catalytic subunit A (EC 3.6.3.14) (V-ATPase subunit A) (Vacuolar proton pump subunit alpha) (V-ATPase 69 kDa subunit) - Citrus unshiu (Satsuma orange) :: E = L	0	0.108759	0.153416	0.351855
cso|Ctg246.1	(M) :: Q94KU1|Q94KU1_SPIOL Cytosolic 6-phosphogluconate dehydrogenase - Spinacia oleracea (Spinach) :: Q1KUX5|Q1KUX5_9ROSI Hypothetical protein - Cleome spinosa :: E = L	0	0.116897	0.158466	0.348799
ws|Ctg306.1	:: P93205|P93205_SOLLC SBT2 protein (Subtilisin-like protease) - Solanum lycopersicum (Tomato) (Lycopersicon esculentum) :: Q1S0Z4|Q1S0Z4_MEDTR Orn/DAP/Arg decarboxylase 2; Protease-associated PA; Proteinase inhibitor I9, subtilisin propeptide - Medicago truncatula (Barrel medic) :: E = L	0	0.0856966	0.192068	0.337768
vv|Ctg7257.1	(M) :: Q0WWC6|Q0WWC6_ARATH DEAD BOX RNA helicase RH15-like protein - Arabidopsis thaliana (Mouse-ear cress) :: Q9LFN6|RH56_ARATH DEAD-box ATP-dependent RNA helicase 56 (EC 3.6.1.-) - Arabidopsis thaliana (Mouse-ear cress) :: E = L	0	0.0928839	-0.121863	0.336283
vv|Ctg794.1_F=-3.1	(LC) (M) :: Q9S7C0|Q9S7C0_ARATH Putative heat-shock protein; 37113-40399 (At1g79930/F19K16_11) (F18B13.1 protein) - Arabidopsis thaliana (Mouse-ear cress) :: Q8VZ83|Q8VZ83_ARATH Putative heat-shock protein - Arabidopsis thaliana (Mouse-ear cress) :: E = L	0	0.169155	0.169797	0.335598
cso|Ctg6705.1	(M) :: Q38JJ2|Q38JJ2_SOLTU Disulfide-isomerase-like protein - Solanum tuberosum (Potato) :: Q1T4Z3|Q1T4Z3_MEDTR Thioredoxin domain 2 - Medicago truncatula (Barrel medic) :: E = L SP	0	0.119555	0.139731	0.33308
vv|Ctg887.1	(M) :: Q1S1B2|Q1S1B2_MEDTR Adenosine kinase - Medicago truncatula (Barrel medic) :: Q1RYR5|Q1RYR5_MEDTR Adenosine kinase - Medicago truncatula (Barrel medic) :: E = L	0	0.0926134	0.139339	0.323889
css|gi|110396622|gb|EC962314.1|EC962314	(M) :: Q9LVH6|Q9LVH6_ARATH Aldose 1-epimerase-like protein - Arabidopsis thaliana (Mouse-ear cress) :: Q1SNU9|Q1SNU9_MEDTR Galactose mutarotase-like - Medicago truncatula (Barrel medic) :: E = L	0	0.105946	0.113567	0.32239
vv|gi|30252944|gb|CB970495.1|CB970495	(M) :: Q0MX09|Q0MX09_VITVI Putative aquaporin - Vitis vinifera (Grape) :: Q9FS46|Q9FS46_VITVI Putative aquaporin - Vitis vinifera (Grape) :: E = L	0	0.0353423	0.0302654	0.321582
vv|Ctg1787.1	(M) :: Q1SS00|Q1SS00_MEDTR IMP dehydrogenase/GMP reductase - Medicago truncatula (Barrel medic) :: Q851Y6|Q851Y6_ORYSA Putative proteasome regulatory non-ATPase subunit (Os03g0851300 protein) (PCI domain containing protein, expressed) - Oryza sativa (japonica cultivar-group) :: E = L	0	0.146003	0.176323	0.318461
vv|Ctg12045.1	:: Q9FVD5|Q9FVD5_MEDVA Ser/Thr specific protein phosphatase 2A B regulatory subunit alpha isoform - Medicago varia (Alfalfa) :: Q9FVD4|Q9FVD4_MEDVA Ser/Thr specific protein phosphatase 2A B regulatory subunit beta isoform - Medicago varia (Alfalfa) :: E = L	0	0.160791	0.166201	0.313362
cso|gi|110386039|gb|EC950611.1|EC950611	:: O23960|O23960_SOYBN Biotin carboxylase precursor (EC 6.3.4.14) (Acetyl-CoA carboxylase) (EC 6.4.1.2) - Glycine max (Soybean) :: O81273|O81273_SOYBN Biotin carboxylase precursor (EC 6.3.4.14) - Glycine max (Soybean) :: E = L	0	0.245496	0.108625	0.31313
cso|Ctg2476.1	(M) :: Q1SDA8|Q1SDA8_MEDTR Heat shock protein DnaJ, N-terminal - Medicago truncatula (Barrel medic) :: Q9LZK5|Q9LZK5_ARATH Hypothetical protein F26K9_30 (At3g62600/F26K9_30) (Hypothetical protein) - Arabidopsis thaliana (Mouse-ear cress) :: E = L SP	0	0.196481	0.0717627	0.311968
csp|Ctg38.1	(M) :: Q1S8I6|Q1S8I6_MEDTR Expansin 45, endoglucanase-like - Medicago truncatula (Barrel medic) :: Q8GZD3|Q8GZD3_SOYBN Expansin - Glycine max (Soybean) :: E = L SP	0	0.0490731	0.22231	0.311154
ws|Ctg756.1	(M) :: A0T2X7|A0T2X7_VITVI Glutathione S-transferase - Vitis vinifera (Grape) :: Q948X4|Q948X4_MEDSA Glutathione S-transferase - Medicago sativa (Alfalfa) :: E = L	0	-0.0241498	-0.13242	0.310107
vv|Ctg5235.1	(M) :: Q072J9|Q072J9_VIGUN Glutathione reductase - Vigna unguiculata (Cowpea) :: Q43621|GSHRC_PEA Glutathione reductase, cytosolic (EC 1.8.1.7) (GR) (GRase) (GOR2) - Pisum sativum (Garden pea) :: E = L	0	0.181166	0.21176	0.307662
vv|Ctg1570.1	(M) :: Q9FKM3|Q9FKM3_ARATH Similarity to AAA-type ATPase - Arabidopsis thaliana (Mouse-ear cress) :: Q8RY66|Q8RY66_ARATH AT4g25830/F14M19_110 - Arabidopsis thaliana (Mouse-ear cress) :: E = L SP	0	0.230449	0.133958	0.305562
vv|Ctg1693.1	(M) :: Q1I0X5|Q1I0X5_CAPAN Pyruvate kinase - Capsicum annuum (Bell pepper) :: Q8L7J4|Q8L7J4_SOYBN Pyruvate kinase (EC 2.7.1.40) - Glycine max (Soybean) :: E = L	0	0.0848807	0.0309717	0.303927
csp|Ctg926.1	:: Q56R05|Q56R05_SOLLC Putative pollen specific LIM domain-containing protein - Solanum lycopersicum (Tomato) (Lycopersicon esculentum) :: Q53J16|Q53J16_SOLLC Pollen-specific protein SF3, putative - Solanum lycopersicum (Tomato) (Lycopersicon esculentum) :: E = L	0	0.081885	0.194213	0.302992
vv|Ctg3068.1	(M) :: A0EVX1|A0EVX1_9FABA Cold-induced cell cycle-related nuclear protein - Ammopiptanthus mongolicus :: A0FH76|A0FH76_SOLTU EBP1 - Solanum tuberosum (Potato) :: E = L	0	0.191436	0.117828	0.301939
vv|Ctg13768.1	(M) :: Q9SBS1|Q9SBS1_MEDVA Ran GTPase activating protein - Medicago varia (Alfalfa) :: Q65XN1|Q65XN1_ORYSA Hypothetical protein OJ1288_A07.8 (Os05g0543200 protein) - Oryza sativa (japonica cultivar-group) :: E = L	0	0.0657101	0.0861043	0.301705
vv|Ctg10982.1	(M) :: Q9FHX0|Q9FHX0_ARATH Similarity to glutathione-S-transferase/glutaredoxin (Hypothetical protein At5g42150) (Hypothetical protein) - Arabidopsis thaliana (Mouse-ear cress) :: Q7XW88|Q7XW88_ORYSA OSJNBb0043H09.9 protein (Os04g0244400 protein) - Oryza sativa (japonica cultivar-group) :: E = L	0	0.153676	0.134221	0.296663
vv|Ctg6527.1	(M) :: Q6YZD2|Q6YZD2_ORYSA Coated vesicle membrane protein-like (Os08g0532900 protein) - Oryza sativa (japonica cultivar-group) :: A0MAU7|A0MAU7_WHEAT Coated vesicle membrane protein-like - Triticum aestivum (Wheat) :: E = L SP	0	0.0875986	0.165687	0.294312
cso|Ctg313.1	(M) :: P27081|ADT2_SOLTU ADP,ATP carrier protein, mitochondrial precursor (ADP/ATP translocase) (Adenine nucleotide translocator) (ANT) (Fragment) - Solanum tuberosum (Potato) :: Q307Y6|Q307Y6_SOLTU ADP/ATP translocator-like (ADP,ATP carrier protein-like) - Solanum tuberosum (Potato) :: E = L	0	0.149129	0.0953169	0.292546
vv|Ctg1175.1	(M) :: A2Q1B1|A2Q1B1_MEDTR Octicosapeptide/Phox/Bem1p - Medicago truncatula (Barrel medic) :: Q9FGF3|Q9FGF3_ARATH Similarity to unknown protein (At5g64430) (Hypothetical protein At5g64430) (Hypothetical protein At5g64430; T12B11.2) - Arabidopsis thaliana (Mouse-ear cress) :: E = L	0	0.0540844	0.0311129	0.292311
vv|Ctg2871.1	(M) :: Q5ECP6|Q5ECP6_PETHY E1 alpha subunit of pyruvate dehydrogenase - Petunia hybrida (Petunia) :: Q4JIY3|Q4JIY3_CITPA Pyruvate dehydrogenase (Fragment) - Citrus paradisi (Grapefruit) :: E = L	0	0.0721745	0.105008	0.292193
vv|Ctg2470.1	:: O23627|SYGM1_ARATH Glycyl-tRNA synthetase 1, mitochondrial precursor (EC 6.1.1.14) (Glycine--tRNA ligase 1) (GlyRS 1) - Arabidopsis thaliana (Mouse-ear cress) :: Q6ZD35|Q6ZD35_ORYSA Putative glycyl-tRNA synthetase (Os08g0538000 protein) - Oryza sativa (japonica cultivar-group) :: E = L	0	0.116232	0.0717627	0.290542
vv|Ctg9169.1	(M) :: Q53CF1|Q53CF1_DIACA Prolyl 4-hydroxylase - Dianthus caryophyllus (Carnation) (Clove pink) :: Q1S504|Q1S504_MEDTR Metridin-like ShK toxin; 2OG-Fe(II) oxygenase - Medicago truncatula (Barrel medic) :: E = L SP	0	-0.178045	0.0440444	0.289362
csp|WIN0411.C21_N18	(M) :: P00058|CYC_GOSBA Cytochrome c - Gossypium barbadense (Sea-island cotton) (Egyptian cotton) :: P00063|CYC_ACENE Cytochrome c - Acer negundo (Box elder) :: E = L	0	0.153676	-0.0408233	0.289126
css|gi|110393077|gb|EC957966.1|EC957966	:: Q6UA03|Q6UA03_GOSBA Fiber protein Fb33 (Fragment) - Gossypium barbadense (Sea-island cotton) (Egyptian cotton) :: Q59I53|Q59I53_IPONI Mitochondrial F1-ATPase gamma subunit - Ipomoea nil (Japanese morning glory) (Pharbitis nil) :: E = L	0	0.0738203	0.278698	0.287827
csp|Ctg994.1	(M) :: Q6IV07|Q6IV07_SOLLC UDP-glucose:protein transglucosylase-like protein SlUPTG1 - Solanum lycopersicum (Tomato) (Lycopersicon esculentum) :: Q0PW29|Q0PW29_GOSHI GRP-like protein 2 - Gossypium hirsutum (Upland cotton) :: E = L	0	0.173127	0.146655	0.285461
vv|Ctg7314.1	:: Q93VC9|Q93VC9_ARATH At1g02300/T6A9_10 - Arabidopsis thaliana (Mouse-ear cress) :: Q1HER6|Q1HER6_NICBE Cathepsin B - Nicotiana benthamiana :: E = L	0	0.132511	0.25084	0.284988
vv|Ctg120.1	(M) :: Q9LEB4|Q9LEB4_NICPL RNA Binding Protein 45 - Nicotiana plumbaginifolia (Leadwort-leaved tobacco) :: Q9SZ39|Q9SZ39_ARATH Putative DNA binding protein - Arabidopsis thaliana (Mouse-ear cress) :: E = L	0	0.121413	0.153027	0.284514
vv|Ctg1122.1	:: P37900|HSP7M_PEA Heat shock 70 kDa protein, mitochondrial precursor - Pisum sativum (Garden pea) :: Q01899|HSP7M_PHAVU Heat shock 70 kDa protein, mitochondrial precursor - Phaseolus vulgaris (Kidney bean) (French bean) :: E = L	0	0.184979	0.199248	0.284514
cso|Ctg3548.1	(M) :: Q9ZSP8|Q9ZSP8_HEVBR Latex-abundant protein - Hevea brasiliensis (Para rubber tree) :: Q8H272|Q8H272_SOLLC Metacaspase 1 (Fragment) - Solanum lycopersicum (Tomato) (Lycopersicon esculentum) :: E = L	0	0.138814	0.212756	0.283566
css|Ctg1483.1	(M) :: Q9FUM1|EF1G_PRUAV Elongation factor 1-gamma (EF-1-gamma) (eEF-1B gamma) - Prunus avium (Cherry) :: Q6YW46|EF1G2_ORYSA Elongation factor 1-gamma 2 (EF-1-gamma 2) (eEF-1B gamma 2) - Oryza sativa (Rice) :: E = L	0	0.0775164	0.10017	0.281075
vv|Ctg4194.1	:: Q6JSK3|Q6JSK3_PANGI Betaine aldehyde dehydrogenase - Panax ginseng (Korean ginseng) :: Q6S9W9|Q6S9W9_GOSHI Betaine-aldehyde dehydrogenase - Gossypium hirsutum (Upland cotton) :: E = L	0	0.202136	0.209141	0.281075
vv|Ctg5059.1	:: P56707|SMTA_ASTBI Selenocysteine methyltransferase (EC 2.1.1.-) (SECYS-methyltransferase) (SECYS-MT) - Astragalus bisulcatus (Two-grooved milkvetch) :: Q7XEH2|Q7XEH2_ORYSA Homocysteine S-methyltransferase 2, putative, expressed (Os10g0422200 protein) - Oryza sativa (japonica cultivar-group) :: E = L	0	0.0938305	0.0859685	0.277985
vv|gi|83274657|gb|DV938753.1|DV938753	(M) :: Q6ZLP8|Q6ZLP8_ORYSA Putative ribosomal protein S12 (Os07g0150200 protein) - Oryza sativa (japonica cultivar-group) :: Q1RUG6|Q1RUG6_MEDTR Ribosomal protein L7Ae/L30e/S12e/Gadd45 - Medicago truncatula (Barrel medic) :: E = L	0	0.136716	0.140909	0.276794
ws|gi|47090973|gb|CN605229.1|CN605229	(M) :: Q8LBG0|Q8LBG0_ARATH Hypothetical protein - Arabidopsis thaliana (Mouse-ear cress) :: Q0WW87|Q0WW87_ARATH Hypothetical protein At5g55940 - Arabidopsis thaliana (Mouse-ear cress) :: E = L	0	-0.040675	-0.183933	0.276199
css|gi|110402451|gb|EC960213.1|EC960213	(M) :: Q9C920|Q9C920_ARATH Putative deoxyoctulonosic acid synthetase; 116195-114393 (Putative CMP-KDO synthetase) (EC 2.7.7.38) - Arabidopsis thaliana (Mouse-ear cress) :: Q688Y2|Q688Y2_ORYSA Putative 3-deoxy-manno-octulosonate cytidylyltransferase (Os05g0561500 protein) - Oryza sativa (japonica cultivar-group) :: E = L	0	0.122739	0.276318	0.276199
ws|Ctg3249.1	(M) :: Q66WU1|Q66WU1_TOBAC Eukaryotic initiation factor iso4E - Nicotiana tabacum (Common tobacco) :: Q4PZB3|Q4PZB3_CAPAN Eukaryotic initiation factor 4E - Capsicum annuum (Bell pepper) :: E = L	0	0.0692898	0.0374524	0.273337
css|gi|110396516|gb|EC962206.1|EC962206	:: Q1SL05|Q1SL05_MEDTR Ras GTPase - Medicago truncatula (Barrel medic) :: O04486|RB11C_ARATH Ras-related protein Rab11C - Arabidopsis thaliana (Mouse-ear cress) :: E = L	0	0.15549	0.151339	0.273337
vv|Ctg9176.1	:: Q9FVE7|Q9FVE7_SOYBN Plasma membrane Ca2+-ATPase - Glycine max (Soybean) :: Q8L8A0|Q8L8A0_MEDTR Type IIB calcium ATPase MCA5 - Medicago truncatula (Barrel medic) :: E = L	0	0.0472592	0.12618	0.272023
vv|gi|87584965|gb|DY473918.1|DY473918	(M) :: Q3HVN0|Q3HVN0_SOLTU Ubiquitin-conjugating enzyme family protein-like - Solanum tuberosum (Potato) :: Q9SVD7|Q9SVD7_ARATH Putative DNA-binding protein (E2, ubiquitin-conjugating enzyme, putative) (Hypothetical protein) - Arabidopsis thaliana (Mouse-ear cress) :: E = L	0	0.145482	0.27739	0.271067
csp|Ctg244.1	(M) :: Q6T871|Q6T871_9ROSI Dicarboxylate/tricarboxylate carrier - Citrus junos :: Q8SF02|Q8SF02_TOBAC Dicarboxylate/tricarboxylate carrier - Nicotiana tabacum (Common tobacco) :: E = L	0	0.17479	0.203013	0.270947
css|gi|110397813|gb|EC963728.1|EC963728	(M) :: Q9M328|Q9M328_ARATH Hypothetical protein F5K20_290 (Hypothetical protein At3g53990) (AT3g53990/F5K20_290) (AT3g53990) - Arabidopsis thaliana (Mouse-ear cress) :: A1YMY5|A1YMY5_BRACM Hypothetical protein - Brassica campestris (Field mustard) :: E = L	0	-0.0469211	0.0922074	0.269153
vv|Ctg570.1	(M) :: Q9M4E8|Q9M4E8_CUCSA Heat shock protein 70 - Cucumis sativus (Cucumber) :: Q03685|BIP5_TOBAC Luminal-binding protein 5 precursor (BiP 5) (78 kDa glucose-regulated protein homolog 5) (GRP 78-5) - Nicotiana tabacum (Common tobacco) :: E = L SP	0	0.157949	0.195096	0.269153
vv|gi|110725054|gb|EE101431.1|EE101431	(M) :: Q2YHN3|Q2YHN3_PLAMJ Glutathion peroxidase - Plantago major (Common plantain) :: Q6A4W8|Q6A4W8_MALDO Glutathione peroxidase - Malus domestica (Apple) (Malus sylvestris) :: E = L	0	0.144177	0.146264	0.267835
css|gi|110398178|gb|EC964351.1|EC964351	(M) :: Q4LAW5|Q4LAW5_CAPCH Putative ethylene response protein - Capsicum chinense (Scotch bonnet) (Bonnet pepper) :: Q9LYJ2|Q9LYJ2_ARATH Hypothetical protein T15N1_170 (At5g14680) - Arabidopsis thaliana (Mouse-ear cress) :: E = L	0	0.0816123	0.246226	0.267716
cso|gi|110374446|gb|EC939210.1|EC939210	:: A2Q391|A2Q391_MEDTR Villin headpiece; Gelsolin region - Medicago truncatula (Barrel medic) :: Q541Y5|Q541Y5_ARATH Putative villin - Arabidopsis thaliana (Mouse-ear cress) :: E = L	0	0.137372	0.283685	0.267716
vv|Ctg2689.1	(M) :: Q9LET3|Q9LET3_ARATH Hypothetical protein T8M16_70 (Hypothetical protein At3g56740) (At3g56740) (Hypothetical protein) - Arabidopsis thaliana (Mouse-ear cress) :: Q2HSZ5|Q2HSZ5_MEDTR UBA-like - Medicago truncatula (Barrel medic) :: E = L SP	0	-0.0545421	0.112233	0.266637
ws|gi|51579594|gb|CV097430.1|CV097430	(M) :: A2Q689|A2Q689_MEDTR Helicase, C-terminal - Medicago truncatula (Barrel medic) :: Q40465|IF411_TOBAC Eukaryotic initiation factor 4A-11 (EC 3.6.1.-) (ATP-dependent RNA helicase eIF4A-11) (eIF-4A-11) - Nicotiana tabacum (Common tobacco) :: E = L	0	0.181929	0.251204	0.266517
ws|Ctg2120.1	:: Q8RWW1|Q8RWW1_ARATH Putative multispanning membrane protein - Arabidopsis thaliana (Mouse-ear cress) :: Q1SI21|Q1SI21_MEDTR Nonaspanin (TM9SF) - Medicago truncatula (Barrel medic) :: E = L	0	0.127105	0.191942	0.266277
ws|Ctg764.1	(M) :: Q9LUG8|Q9LUG8_ARATH Similarity to endo-1 (AT3g23600/MDB19_9) (Contains similarity to endo-1,3-1,4-beta-D-glucanase) - Arabidopsis thaliana (Mouse-ear cress) :: Q2V3T4|Q2V3T4_ARATH Protein At3g23600 - Arabidopsis thaliana (Mouse-ear cress) :: E = L	0	0.0750534	0.0639171	0.265917
vv|Ctg4422.1	:: Q0DBN4|Q0DBN4_ORYSA Os06g0548000 protein - Oryza sativa (japonica cultivar-group) :: Q5Z7I8|Q5Z7I8_ORYSA Aspartate transaminase, mitochondrial - Oryza sativa (japonica cultivar-group) :: E = L	0	0.0993626	0.174151	0.265797
css|Ctg415.1	(M) :: O23714|PSB2A_ARATH Proteasome subunit beta type 2-A (EC 3.4.25.1) (Proteasome subunit beta type 4) (20S proteasome beta subunit D-1) (Proteasome component GB) - Arabidopsis thaliana (Mouse-ear cress) :: Q2HIJ3|Q2HIJ3_ARATH At4g14800 (Proteasome chain protein) - Arabidopsis thaliana (Mouse-ear cress) :: E = L	0	0.131589	0.19131	0.264837
css|gi|110401031|gb|EC967624.1|EC967624	:: Q307X2|Q307X2_SOLTU Ubiquitin fusion-degradation protein-like - Solanum tuberosum (Potato) :: Q3HVM5|Q3HVM5_SOLTU Hypothetical protein - Solanum tuberosum (Potato) :: E = L	0	0.18053	0.221692	0.264837
ws|gi|51580193|gb|CV098029.1|CV098029	(M) :: Q9M060|Q9M060_ARATH Eukaryotic translation initiation factor 6 (EIF-6)-like protein (At3g55620) - Arabidopsis thaliana (Mouse-ear cress) :: Q2PET8|Q2PET8_TRIPR Putative eukaryotic translation initiation factor 6 - Trifolium pratense (Red clover) :: E = L	0	0.000865329	-0.0146453	0.264236
vv|Ctg13152.1	:: Q8LDN2|Q8LDN2_ARATH Hypothetical protein (Hypothetical protein At3g09890) (At3g09890) - Arabidopsis thaliana (Mouse-ear cress) :: Q9SF90|Q9SF90_ARATH F8A24.6 protein - Arabidopsis thaliana (Mouse-ear cress) :: E = L	0	0.221568	0.105678	0.263395
vv|Ctg1578.1	(M) :: O22769|NDUV2_ARATH NADH-ubiquinone oxidoreductase 24 kDa subunit, mitochondrial precursor (EC 1.6.5.3) (EC 1.6.99.3) - Arabidopsis thaliana (Mouse-ear cress) :: Q6L4W7|Q6L4W7_ORYSA Putative NADH-ubiquinone oxidoreductase (Os05g0509200 protein) - Oryza sativa (japonica cultivar-group) :: E = L	0	0.124063	0.182565	0.263275
csp|Ctg729.1	:: Q948P6|FRI3_SOYBN Ferritin-3, chloroplast precursor (EC 1.16.3.1) (SFerH-3) - Glycine max (Soybean) :: Q4EWB8|Q4EWB8_AVIMR Ferritin - Avicennia marina (Grey mangrove) :: E = L	0	0.0136409	0.0736831	0.262433
cso|Ctg10623.1	(M) :: Q9AXU0|Q9AXU0_PRUPE Major latex-like protein - Prunus persica (Peach) :: Q8LBV2|Q8LBV2_ARATH Major latex protein (MLP149), putative - Arabidopsis thaliana (Mouse-ear cress) :: E = L	0	-0.0488598	0.0565835	0.262193
css|Ctg1595.1	(M) :: Q1S444|Q1S444_MEDTR Dimethylmenaquinone methyltransferase - Medicago truncatula (Barrel medic) :: Q8W0C5|Q8W0C5_ORYSA S-adenosylmethionine:2-demethylmenaquinone methyltransferase-like - Oryza sativa (japonica cultivar-group) :: E = L	0	0.00288247	0.0728604	0.262193
ws|Ctg1298.1	:: Q0ZJ11|Q0ZJ11_VITVI Acetyl-CoA carboxylase carboxyltransferase beta subunit - Vitis vinifera (Grape) :: Q3C1J3|Q3C1J3_NICSY Acetyl-CoA carboxylase beta subunit - Nicotiana sylvestris (Wood tobacco) :: E = L	0	0.221939	0.167486	0.261711
vv|Ctg6749.1	:: Q9ZWM6|Q9ZWM6_GOSHI Adenylyl cyclase associated protein - Gossypium hirsutum (Upland cotton) :: Q1S9G7|Q1S9G7_MEDTR CAP protein - Medicago truncatula (Barrel medic) :: E = L	0	0.0582473	0.0754641	0.26135
ws|gi|51581434|gb|CV099270.1|CV099270	(M) :: O04016|P5CR_ACTCH Pyrroline-5-carboxylate reductase (EC 1.5.1.2) (P5CR) (P5C reductase) - Actinidia chinensis (Kiwi) (Yangtao) :: Q9AYM3|Q9AYM3_VIGUN VuP5CR protein - Vigna unguiculata (Cowpea) :: E = L	0	0.0608775	0.158725	0.260387
cso|Ctg2871.1	:: Q8VZH2|Q8VZH2_ARATH AT4g33090/F4I10_20 (Aminopeptidase like protein) (Aminopeptidase M) - Arabidopsis thaliana (Mouse-ear cress) :: Q9SN00|Q9SN00_ARATH Aminopeptidase-like protein - Arabidopsis thaliana (Mouse-ear cress) :: E = L	0	0.186881	0.0949116	0.260387
vv|Ctg775.1	(M) :: Q9ZSQ4|PGMC_POPTN Phosphoglucomutase, cytoplasmic (EC 5.4.2.2) (Glucose phosphomutase) (PGM) - Populus tremula (European aspen) :: Q6S3D6|Q6S3D6_9ROSI Cytosolic phosphoglucomutase - Populus tomentosa :: E = L	0	0.0517201	0.073546	0.260026
cso|Ctg1602.1	(M) :: Q8W3J4|Q8W3J4_TOBAC Ras-related protein RAB8-1 - Nicotiana tabacum (Common tobacco) :: Q1SU94|Q1SU94_MEDTR Sigma-54 factor, interaction region; Ras small GTPase, Rab type - Medicago truncatula (Barrel medic) :: E = L	0	0.180403	0.1595	0.260026
cso|Ctg4593.1	(M) :: Q93VH5|Q93VH5_ARATH AT5g10730/MAJ23_90 (Hypothetical protein AT5g10730) (Hypothetical protein) - Arabidopsis thaliana (Mouse-ear cress) :: Q9FT59|Q9FT59_ARATH Hypothetical protein AT5g10730 - Arabidopsis thaliana (Mouse-ear cress) :: E = L	0	0.0553346	0.0312541	0.258941
vv|Ctg364.1	(M) :: A2Q2V1|A2Q2V1_MEDTR ATP-citrate lyase/succinyl-CoA ligase - Medicago truncatula (Barrel medic) :: Q9FGX1|Q9FGX1_ARATH ATP citrate lyase (ATP-citrate lyase subunit B) - Arabidopsis thaliana (Mouse-ear cress) :: E = L	0	0.0913952	0.0978804	0.257373
vv|Ctg17267.1	:: Q9SWH0|Q9SWH0_NICPL Plasma membrane proton ATPase - Nicotiana plumbaginifolia (Leadwort-leaved tobacco) :: Q1A4H1|Q1A4H1_PETHY P-type ATPase - Petunia hybrida (Petunia) :: E = L	0	0.125254	0.0366088	0.256769
ws|Ctg511.1	(M) :: O81340|O81340_MESCR 26S proteasome regulatory subunit S5A - Mesembryanthemum crystallinum (Common ice plant) :: Q1S6B8|Q1S6B8_MEDTR Von Willebrand factor, type A; Ubiquitin interacting motif - Medicago truncatula (Barrel medic) :: E = L	0	0.116098	0.181039	0.255199
ws|gi|51581781|gb|CV099617.1|CV099617	(M) :: Q1S2H1|Q1S2H1_MEDTR Glutamyl-tRNA synthetase archae/euk cytosolic; Glutathione S-transferase, C-terminal-like - Medicago truncatula (Barrel medic) :: Q9LIZ8|Q9LIZ8_ORYSA Putative multifunctional amino acid-tRNA ligase (Os01g0271200 protein) - Oryza sativa (japonica cultivar-group) :: E = L	0	0.238909	0.226262	0.254715
csp|gi|71880141|gb|DT029196.1|DT029196	(M) :: Q940P8|Q940P8_ARATH AT5g20890/F22D1_60 (Hypothetical protein At5g20890) (T-complex protein 1, beta subunit) (Hypothetical protein) - Arabidopsis thaliana (Mouse-ear cress) :: Q1SBD4|Q1SBD4_MEDTR Protein kinase; GroEL-like chaperone, ATPase - Medicago truncatula (Barrel medic) :: E = L	0	0.160404	0.242694	0.254594
cso|Ctg5253.1	(M) :: Q4QXS6|Q4QXS6_HORVD MLL - Hordeum vulgare var. distichum (Two-rowed barley) :: Q8RZU5|Q8RZU5_ORYSA MCT-1 protein-like (Os01g0314300 protein) - Oryza sativa (japonica cultivar-group) :: E = L	0	-0.00737659	0.156914	0.253505
ws|Ctg3069.1	(M) :: Q6J1J4|Q6J1J4_HEVBR Putative SNARE protein - Hevea brasiliensis (Para rubber tree) :: Q9ZRD3|Q9ZRD3_TOBAC NTGP1 - Nicotiana tabacum (Common tobacco) :: E = L SP	0	0.25411	0.139076	0.250477
cso|Ctg6580.1	:: Q8H773|Q8H773_ARATH Hypothetical protein (Fragment) - Arabidopsis thaliana (Mouse-ear cress) :: Q9FJD4|Q9FJD4_ARATH Importin beta - Arabidopsis thaliana (Mouse-ear cress) :: E = L	0	0.231924	0.171975	0.250113
css|Ctg1206.1	(M) :: Q40203|Q40203_LOTJA RAB1C - Lotus japonicus :: Q9SXT5|Q9SXT5_CICAR Rab-type small GTP-binding protein - Cicer arietinum (Chickpea) (Garbanzo) :: E = L	0	0.119821	0.0625362	0.246712
ws|Ctg590.1	(M) :: Q38M59|Q38M59_SOLTU NtSar1 protein-like - Solanum tuberosum (Potato) :: O04834|SAR1A_ARATH GTP-binding protein SAR1A - Arabidopsis thaliana (Mouse-ear cress) :: E = L SP	0	0.165944	0.109427	0.245617
css|Ctg1603.1	(M) :: Q9SXG0|Q9SXG0_ORYSA F1F0-ATPase inhibitor protein (Os09g0568900 protein) - Oryza sativa (japonica cultivar-group) :: Q9ZUX4|UMP2_ARATH Unknown mitochondrial protein At2g27730 - Arabidopsis thaliana (Mouse-ear cress) :: E = L	0	0.131063	0.128953	0.245374
ws|Ctg427.1	(M) :: Q9LIP2|PSB5B_ARATH Proteasome subunit beta type 5-B precursor (EC 3.4.25.1) (20S proteasome beta subunit E-2) (Proteasome epsilon-2 chain) - Arabidopsis thaliana (Mouse-ear cress) :: Q1T0A8|Q1T0A8_MEDTR Peptidase T1A, proteasome beta-subunit - Medicago truncatula (Barrel medic) :: E = L	0	0.102591	0.102725	0.244887
css|Ctg860.1	(M) :: Q38M59|Q38M59_SOLTU NtSar1 protein-like - Solanum tuberosum (Potato) :: O04834|SAR1A_ARATH GTP-binding protein SAR1A - Arabidopsis thaliana (Mouse-ear cress) :: E = L SP	0	0.102188	0.177471	0.244522
vv|Ctg6250.1	:: Q84K16|Q84K16_ARATH Putative gamma-adaptin - Arabidopsis thaliana (Mouse-ear cress) :: Q9XFS0|Q9XFS0_ARATH Gamma-adaptin 2 (Adaptor protein complex ap-1 large subunit) - Arabidopsis thaliana (Mouse-ear cress) :: E = L	0	0.141302	0.151989	0.243791
css|Ctg297.1	(M) :: Q2HT34|Q2HT34_MEDTR Fumarylacetoacetase - Medicago truncatula (Barrel medic) :: Q8RW90|Q8RW90_ARATH At1g12050/F12F1_8 - Arabidopsis thaliana (Mouse-ear cress) :: E = L	0	0.017922	-0.0197553	0.242938
csp|Ctg1185.1	:: Q9LU89|2A5N_ARATH Serine/threonine protein phosphatase 2A 59 kDa regulatory subunit B' eta isoform (PP2A, B' subunit, eta isoform) (AtB' eta) - Arabidopsis thaliana (Mouse-ear cress) :: Q32SG1|Q32SG1_MAIZE Protein phosphatase 2A regulatory subunit B' - Zea mays (Maize) :: E = L	0	-0.00723156	0.414785	0.242572
vv|Ctg1617.1	:: Q1SIA9|Q1SIA9_MEDTR Clathrin propeller, N-terminal; Protein prenyltransferase - Medicago truncatula (Barrel medic) :: Q1SEN2|Q1SEN2_MEDTR Clathrin propeller, N-terminal; Protein prenyltransferase - Medicago truncatula (Barrel medic) :: E = L	0	0.108223	0.0762854	0.24184
vv|Ctg1025.1	(M) :: Q38JJ2|Q38JJ2_SOLTU Disulfide-isomerase-like protein - Solanum tuberosum (Potato) :: Q1T4Z3|Q1T4Z3_MEDTR Thioredoxin domain 2 - Medicago truncatula (Barrel medic) :: E = L SP	0	0.128821	0.130536	0.241108
vv|Ctg9180.1	(M) :: Q9FH46|Q9FH46_ARATH Signal recognition particle 68kD protein-like (Putative signal recognition particle protein) - Arabidopsis thaliana (Mouse-ear cress) :: Q6Z0D0|Q6Z0D0_ORYSA Putative signal recognition particle 68K protein (Os08g0323000 protein) - Oryza sativa (japonica cultivar-group) :: E = L	0	0.0479571	-0.0251771	0.240986
cso|Ctg1859.1	:: Q9CAF2|Q9CAF2_ARATH Putative diadenosine 5',5'''-P1,P4-tetraphosphate hydrolase; 27094-25792 (Putative diadenosine 5',5'''-P1,P4-tetraphosphate hydrolase) - Arabidopsis thaliana (Mouse-ear cress) :: O04841|O04841_LUPAN Diadenosine 5',5'''-P1,P4-tetraphosphate hydrolase (EC 3.6.1.17) - Lupinus angustifolius (Narrow-leaved blue lupin) :: E = L	0	0.201258	0.153546	0.240742
vv|Ctg4762.1	:: P26563|AATM_LUPAN Aspartate aminotransferase-P2, mitochondrial precursor (EC 2.6.1.1) (Transaminase A) (Fragment) - Lupinus angustifolius (Narrow-leaved blue lupin) :: Q2XTE6|Q2XTE6_SOLTU Aspartate aminotransferase-like - Solanum tuberosum (Potato) :: E = L	0	0.221815	0.0747794	0.24062
css|gi|110394681|gb|EC959912.1|EC959912	:: Q9LXZ1|Q9LXZ1_ARATH Protein kinase C inhibitor-like protein (Hypothetical protein At3g56490) - Arabidopsis thaliana (Mouse-ear cress) :: Q8GUN2|Q8GUN2_ARATH Hypothetical protein At3g56490 - Arabidopsis thaliana (Mouse-ear cress) :: E = L	0	-0.0220974	0.161049	0.240253
ws|Ctg657.1	:: Q42962|PGKY_TOBAC Phosphoglycerate kinase, cytosolic (EC 2.7.2.3) - Nicotiana tabacum (Common tobacco) :: Q1SNT1|Q1SNT1_MEDTR Phosphoglycerate kinase - Medicago truncatula (Barrel medic) :: E = L	0	0.0801119	0.0476779	0.238665
ws|Ctg585.1	:: Q2MCJ5|Q2MCJ5_9ROSI Xylan 1,4-beta-xylosidase (EC 3.2.1.37) - Populus tremula x Populus alba :: Q3V5Q1|Q3V5Q1_RAPSA Alpha-L-arabinofuranosidase - Raphanus sativus (Radish) :: E = L	0	0.106214	0.316841	0.238665
ws|Ctg63.1	(M) :: Q6UJX6|Q6UJX6_NICBE Molecular chaperone Hsp90-1 - Nicotiana benthamiana :: Q14TB1|Q14TB1_TOBAC Heat shock protein 90 - Nicotiana tabacum (Common tobacco) :: E = L	0	0.230449	0.118094	0.238175
ws|Ctg131.1	(M) :: Q43317|CYSK_CITLA Cysteine synthase (EC 2.5.1.47) (Beta-pyrazolylalanine synthase) (Beta-PA/CSase) (EC 2.5.1.51) (L-mimosine synthase) (EC 2.5.1.52) (O-acetylserine sulfhydrylase) (O-acetylserine (Thiol)-lyase) (CSase) (OAS-TL) - Citrullus lanatus (Watermelon) (Citrullus vulgaris) :: Q3LAG5|Q3LAG5_TOBAC Putative cytosolic cysteine synthase 7 (EC 2.5.1.47) - Nicotiana tabacum (Common tobacc…	0	0.016639	-0.1386	0.237197
cso|Ctg5298.1	(M) :: Q69NG5|Q69NG5_ORYSA Putative 6-phosphogluconolactonase (Os09g0529100 protein) - Oryza sativa (japonica cultivar-group) :: Q84XU3|Q84XU3_ELAGV Putative 6-phosphogluconolactonase (Fragment) - Elaeis guineensis var. tenera (Oil palm) :: E = L	0	0.0388575	0.128689	0.237197
vv|Ctg19950.1	(M) :: A2Q1P0|A2Q1P0_MEDTR Dynamin central region; Dynamin - Medicago truncatula (Barrel medic) :: Q8S944|DRP3A_ARATH Dynamin-related protein 3A (Dynamin-like protein 2) (Dynamin-like protein 2a) - Arabidopsis thaliana (Mouse-ear cress) :: E = L	0	0.119954	0.236217	0.236829
csp|Ctg4596.1	:: Q0ZPW3|Q0ZPW3_9ROSA CXE carboxylesterase (EC 3.1.1.1) - Malus pumila :: Q0ZPW5|Q0ZPW5_9ROSA CXE carboxylesterase (EC 3.1.1.1) - Malus pumila :: E = L	0	-0.008392	0.1133	0.235482
vv|gi|110726329|gb|EE102014.1|EE102014	(M) :: Q1S8Y4|Q1S8Y4_MEDTR Ribosomal protein S3 - Medicago truncatula (Barrel medic) :: Q2VCJ9|Q2VCJ9_SOLTU Hypothetical protein - Solanum tuberosum (Potato) :: E = L	0	0.152508	0.183836	0.235237
ws|Ctg181.1	(M) :: O24076|GBLP_MEDSA Guanine nucleotide-binding protein subunit beta-like protein - Medicago sativa (Alfalfa) :: Q39836|GBLP_SOYBN Guanine nucleotide-binding protein subunit beta-like protein - Glycine max (Soybean) :: E = L	0	0.0619835	0.0176369	0.234379
vv|Ctg5305.1	(M) :: Q5WMY1|Q5WMY1_ORYSA Hypothetical protein P0431G05.7 (Os05g0155300 protein) - Oryza sativa (japonica cultivar-group) :: Q9LIG6|NIFU4_ARATH NifU-like protein 4, mitochondrial precursor (AtNfu4) (AtNfu-III) - Arabidopsis thaliana (Mouse-ear cress) :: E = L	0	0.295135	0.191184	0.233765
ws|gi|51577387|gb|CV095223.1|CV095223	:: Q40495|Q40495_TOBAC N-ethylmaleimide sensitive fusion protein - Nicotiana tabacum (Common tobacco) :: Q9M0Y8|NSF_ARATH Vesicle-fusing ATPase (EC 3.6.4.6) (Vesicular-fusion protein NSF) (N-ethylmaleimide sensitive fusion protein) - Arabidopsis thaliana (Mouse-ear cress) :: E = L	0	0.059909	0.230695	0.231801
vv|gi|32458401|gb|CD799575.1|CD799575	(M) :: Q1S444|Q1S444_MEDTR Dimethylmenaquinone methyltransferase - Medicago truncatula (Barrel medic) :: Q8W0C5|Q8W0C5_ORYSA S-adenosylmethionine:2-demethylmenaquinone methyltransferase-like - Oryza sativa (japonica cultivar-group) :: E = L	0	-0.078259	-0.000721562	0.230941
vv|Ctg4711.1	(M) :: Q75HJ3|Q75HJ3_ORYSA Putative TCP-1/cpn60 chaperonin family protein (Os03g0804800 protein) (T-complex protein 1, theta subunit, putative, expressed) - Oryza sativa (japonica cultivar-group) :: Q94K05|Q94K05_ARATH Putative T-complex protein 1, theta subunit; TCP-1-Theta (At3g03960) - Arabidopsis thaliana (Mouse-ear cress) :: E = L	0	0.142217	0.134747	0.230818
vv|Ctg2012.1	:: Q304B9|NCASE_ARATH Neutral ceramidase precursor (EC 3.5.1.23) (NCDase) (N-CDase) (Acylsphingosine deacylase) (N-acylsphingosine amidohydrolase) - Arabidopsis thaliana (Mouse-ear cress) :: Q9LNV7|Q9LNV7_ARATH F22G5.28 - Arabidopsis thaliana (Mouse-ear cress) :: E = L	0	-0.170394	-0.147202	0.230326
css|Ctg1555.1	(M) :: Q9ZNS1|RS7_AVIMR 40S ribosomal protein S7 - Avicennia marina (Grey mangrove) :: Q5I7K2|Q5I7K2_WHEAT Ribosomal protein S7 - Triticum aestivum (Wheat) :: E = L	0	0.160146	0.103397	0.229465
css|gi|110398788|gb|EC965262.1|EC965262	:: Q76KW1|Q76KW1_PEA Glutathione S-transferase - Pisum sativum (Garden pea) :: Q9LZ06|Q9LZ06_ARATH Hypothetical protein F9G14_100 (Hypothetical protein At5g02790) (Hypothetical protein not annotated) (Hypothetical protein) - Arabidopsis thaliana (Mouse-ear cress) :: E = L	0	-0.010861	-0.0593446	0.227741
vv|Ctg1325.1	:: O81396|O81396_CITLI Aconitase-iron regulated protein 1 - Citrus limon (Lemon) :: Q6YZX6|ACOC_ORYSA Putative aconitate hydratase, cytoplasmic (EC 4.2.1.3) (Citrate hydro-lyase) (Aconitase) - Oryza sativa (Rice) :: E = L	0	-0.0222438	0.0408223	0.227495
vv|gi|110706146|gb|EE083797.1|EE083797	:: Q3LUM5|Q3LUM5_GOSHI Translation elongation factor 1A-2 - Gossypium hirsutum (Upland cotton) :: Q5J1K3|Q5J1K3_ELAGV Elongation factor 1-alpha 1 - Elaeis guineensis var. tenera (Oil palm) :: E = L	0	0.088413	0.1956	0.227125
vv|Ctg6481.1	:: Q1RTC9|Q1RTC9_MEDTR 1-aminocyclopropane-1-carboxylate synthase - Medicago truncatula (Barrel medic) :: Q94C83|Q94C83_ARATH Putative alanine aminotransferase (Fragment) - Arabidopsis thaliana (Mouse-ear cress) :: E = L	0	0.141171	0.111566	0.226385
vv|gi|71855342|gb|DT004397.1|DT004397	(M) :: Q42560|ACO1_ARATH Aconitate hydratase 1 (EC 4.2.1.3) (Citrate hydro-lyase 1) (Aconitase 1) - Arabidopsis thaliana (Mouse-ear cress) :: P49608|ACOC_CUCMA Aconitate hydratase, cytoplasmic (EC 4.2.1.3) (Citrate hydro-lyase) (Aconitase) - Cucurbita maxima (Pumpkin) (Winter squash) :: E = L	0	0.0777899	0.128161	0.225275
vv|Ctg2258.1	:: Q1SE07|Q1SE07_MEDTR Armadillo-like helical (Proteasome/cyclosome, regulatory subunit) - Medicago truncatula (Barrel medic) :: O48844|O48844_ARATH 26S proteasome regulatory subunit (RPN2), putative (26S proteasome regulatory subunit) - Arabidopsis thaliana (Mouse-ear cress) :: E = L	0	0.167486	0.16092	0.224905
vv|Ctg2429.1	(M) :: Q9ZST3|Q9ZST3_CITPA Pyrophosphate-dependent phosphofructokinase beta subunit (EC 2.7.1.90) - Citrus paradisi (Grapefruit) :: Q41141|PFPB_RICCO Pyrophosphate--fructose 6-phosphate 1-phosphotransferase subunit beta (EC 2.7.1.90) (PFP) (6-phosphofructokinase, pyrophosphate dependent) (Pyrophosphate-dependent 6-phosphofructose-1-kinase) (PPi-PFK) - Ricinus communis (Castor bean) :: E = L	0	0.090718	0.0531114	0.223052
vv|Ctg6967.1	:: P49972|SR542_SOLLC Signal recognition particle 54 kDa protein 2 (SRP54) - Solanum lycopersicum (Tomato) (Lycopersicon esculentum) :: P49967|SR543_ARATH Signal recognition particle 54 kDa protein 3 (SRP54) - Arabidopsis thaliana (Mouse-ear cress) :: E = L	0	0.1503	0.0720372	0.222805
vv|Ctg20910.1	:: Q1SJ68|Q1SJ68_MEDTR Peptidase S1 and S6, chymotrypsin/Hap; Aminotransferase class-III - Medicago truncatula (Barrel medic) :: Q0WUN0|Q0WUN0_ARATH Alanine:glyoxylate aminotransferase 2 homolog - Arabidopsis thaliana (Mouse-ear cress) :: E = L	0	-0.057692	0.126048	0.222681
ws|gi|47091025|gb|CN605281.1|CN605281	(M) :: A0S5W8|A0S5W8_9CONI Mago nashi - Taiwania cryptomerioides :: Q0INV7|Q0INV7_ORYSA Os12g0287200 protein - Oryza sativa (japonica cultivar-group) :: E = L	0	0.0496307	0.172872	0.222681
ws|Ctg2733.1	(M) :: Q6ZGX8|Q6ZGX8_ORYSA Putative Clathrin coat assembly protein AP50 (Os02g0690700 protein) - Oryza sativa (japonica cultivar-group) :: O23140|O23140_ARATH AP47/50p - Arabidopsis thaliana (Mouse-ear cress) :: E = L	0	0.171975	0.130667	0.222063
vv|Ctg6805.1	:: Q9S791|Q9S791_ARATH Hypothetical protein F5A18.5 (At1g70770) (Hypothetical protein At1g70770) (F15H11.2 protein) - Arabidopsis thaliana (Mouse-ear cress) :: Q3ED67|Q3ED67_ARATH Protein At1g23170 - Arabidopsis thaliana (Mouse-ear cress) :: E = L	0	0.304161	0.175173	0.222063
vv|Ctg5259.1	(M) :: Q9M2Y6|Q9M2Y6_ARATH Hypothetical protein T16K5.70 (Hypothetical protein) - Arabidopsis thaliana (Mouse-ear cress) :: Q8LAU7|Q8LAU7_ARATH Hypothetical protein - Arabidopsis thaliana (Mouse-ear cress) :: E = L	0	-0.0356383	-0.0215115	0.221692
cso|gi|28959088|gb|CB339545.1|CB339545	(M) :: Q9M9M9|NDUAC_ARATH Probable NADH dehydrogenase [ubiquinone] 1 alpha subcomplex subunit 12 (EC 1.6.5.3) (EC 1.6.99.3) - Arabidopsis thaliana (Mouse-ear cress) :: Q2V3Y9	0	0.0600474	0.0812032	0.221073
ws|gi|47089576|gb|CN603832.1|CN603832	:: Q9LZQ4|Q9LZQ4_ARATH Hypothetical protein T12C14_60 - Arabidopsis thaliana (Mouse-ear cress) :: Q56XW4|Q56XW4_ARATH Hypothetical protein At3g62360 - Arabidopsis thaliana (Mouse-ear cress) :: E = L	0	0.15069	0.173127	0.220206
csp|gi|71882759|gb|DT031814.1|DT031814	:: Q9FFJ3|Q9FFJ3_ARATH Genomic DNA, chromosome 5, P1 clone:MJJ3 (Hypothetical protein At5g05850) (Plant intracellular Ras-group-related LRR protein 1) (At5g05850) - Arabidopsis thaliana (Mouse-ear cress) :: Q8W4Q3|Q8W4Q3_ARATH At1g12970/F13K23_18 (Plant intracellular Ras-group-related LRR protein 3) - Arabidopsis thaliana (Mouse-ear cress) :: E = L	0	0.153027	0.23217	0.217851
cso|Ctg2016.1	(M) :: P28734|AATC_DAUCA Aspartate aminotransferase, cytoplasmic (EC 2.6.1.1) (Transaminase A) - Daucus carota (Carrot) :: Q0JJ47|Q0JJ47_ORYSA Os01g0760600 protein - Oryza sativa (japonica cultivar-group) :: E = L	0	0.0186342	0.0586628	0.217479
csp|Ctg352.1	(M) :: Q676U1|Q676U1_9SOLA Beta-tubulin - Nicotiana attenuata :: P12411|TBB1_ARATH Tubulin beta-1 chain (Beta-1 tubulin) - Arabidopsis thaliana (Mouse-ear cress) :: E = L	0	0.269273	0.13829	0.216113
ws|gi|33398409|gb|CF204036.1|CF204036	(M) :: Q0VZ62|Q0VZ62_SOLTU ADP-sugar diphosphatase (EC 3.6.1.21) - Solanum tuberosum (Potato) :: Q4R0T9|Q4R0T9_ARATH ADP-sugar diphosphatase (EC 3.6.1.21) - Arabidopsis thaliana (Mouse-ear cress) :: E = L	0	0.0769695	-0.0735451	0.215989
ws|Ctg1734.1	:: Q8H773|Q8H773_ARATH Hypothetical protein (Fragment) - Arabidopsis thaliana (Mouse-ear cress) :: Q9FJD4|Q9FJD4_ARATH Importin beta - Arabidopsis thaliana (Mouse-ear cress) :: E = L	0	0.23585	0.024887	0.215989
csp|Ctg4091.1	(M) :: Q5V9L1|Q5V9L1_VERFO Cytochrome b5 isoform Cb5-D - Vernicia fordii (Tung) (Aleurites fordii) :: Q9FDW8|Q9FDW8_ARATH Putative cytochrome b5 protein (T1K7.28 protein) - Arabidopsis thaliana (Mouse-ear cress) :: E = L	0	0.0333701	0.122739	0.213876
css|Ctg1211.1	:: Q9XG77|PSA6_TOBAC Proteasome subunit alpha type 6 (EC 3.4.25.1) (20S proteasome alpha subunit A) (20S proteasome subunit alpha-1) - Nicotiana tabacum (Common tobacco) :: O48551|PSA6_SOYBN Proteasome subunit alpha type 6 (EC 3.4.25.1) (20S proteasome alpha subunit A) (20S proteasome subunit alpha-1) (Proteasome iota subunit) - Glycine max (Soybean) :: E = L	0	0.0708015	0.0143553	0.211386
vv|Ctg2464.1_F=-2.1	(LC) (M) :: Q1RY20|Q1RY20_MEDTR Proteasome/cyclosome, regulatory subunit - Medicago truncatula (Barrel medic) :: Q9SIV2|Q9SIV2_ARATH 26S proteasome regulatory subunit S2 (RPN1) (26S proteasome subunit RPN1a) - Arabidopsis thaliana (Mouse-ear cress) :: E = L	0	0.148999	0.167872	0.211386
ws|Ctg1058.1	:: Q9ZPY7|CSE1_ARATH Importin-alpha re-exporter (Cellular apoptosis susceptibility protein homolog) - Arabidopsis thaliana (Mouse-ear cress) :: Q9LI34|Q9LI34_ORYSA Putative importin-alpha re-exporter - Oryza sativa (japonica cultivar-group) :: E = L	0	-0.00288824	0.140909	0.211261
css|Ctg755.1	(M) :: Q1T416|Q1T416_MEDTR SKP1 component (SKP1-like a) - Medicago truncatula (Barrel medic) :: Q1T413|Q1T413_MEDTR SKP1 component (SKP1-like b) - Medicago truncatula (Barrel medic) :: E = L	0	0.257856	0.0871912	0.21014
cso|Ctg2577.1	(M) :: Q2PEV9|Q2PEV9_TRIPR Putative galactose kinase - Trifolium pratense (Red clover) :: Q5ZP80|Q5ZP80_PEA Galactokinase (EC 2.7.1.6) - Pisum sativum (Garden pea) :: E = L	0	0.0542234	0.0508847	0.20989
cso|Ctg4127.1	(M) :: Q94K62|Q94K62_ARATH Hypothetical protein At4g19880 (Fragment) - Arabidopsis thaliana (Mouse-ear cress) :: Q8H121|Q8H121_ARATH Hypothetical protein At4g19880 - Arabidopsis thaliana (Mouse-ear cress) :: E = L	0	0.130536	0.159888	0.20989
cso|Ctg1257.1	(M) :: Q08149|Q08149_PEA GTP-binding protein - Pisum sativum (Garden pea) :: Q9FJH0|Q9FJH0_ARATH GTP-binding protein, ras-like (At5g60860) (Putative GTP-binding protein) - Arabidopsis thaliana (Mouse-ear cress) :: E = L	0	0.0419438	-0.0599461	0.209391
vv|gi|83275139|gb|DV939235.1|DV939235	:: Q53B72|Q53B72_SOYBN Putative chalcone isomerase 4 - Glycine max (Soybean) :: Q2RBC7|Q2RBC7_ORYSA Chalcone-flavanone isomerase family protein, expressed (Os11g0116300 protein) - Oryza sativa (japonica cultivar-group) :: E = L	0	0.0174944	-0.0152284	0.209141
cso|Ctg10050.1	:: Q8GXY6|Q8GXY6_ARATH Hypothetical protein At1g05270/YUP8H12_12 (Hypothetical protein At1g05270) (At1g05270) - Arabidopsis thaliana (Mouse-ear cress) :: Q0DH02|Q0DH02_ORYSA Os05g0499500 protein - Oryza sativa (japonica cultivar-group) :: E = L	0	0.234379	0.1333	0.208642
vv|Ctg100.1	(M) :: Q2QZ86|Q2QZ86_ORYSA ATP-citrate synthase, putative, expressed (Os11g0696200 protein) - Oryza sativa (japonica cultivar-group) :: O80526|O80526_ARATH F19J9.9 protein (At1g09430/F19J9_9) - Arabidopsis thaliana (Mouse-ear cress) :: E = L	0	0.166715	0.147437	0.206143
vv|Ctg5076.1	:: Q94B82|Q94B82_ARATH Hypothetical protein T5C23.170 - Arabidopsis thaliana (Mouse-ear cress) :: Q651M3|Q651M3_ORYSA Hypothetical protein OSJNBa0047P18.32-1 (Hypothetical protein OJ1439_F07.4-1) - Oryza sativa (japonica cultivar-group) :: E = L	0	-0.00723156	0.0265876	0.204141
ws|Ctg3268.1	(M) :: Q7X752|Q7X752_ORYSA OSJNBb0070J16.13 protein (Os04g0515300 protein) (OSJNBb0072M01.9 protein) - Oryza sativa (japonica cultivar-group) :: Q01I11|Q01I11_ORYSA OSIGBa0140J09.10 protein - Oryza sativa (Rice) :: E = L	0	0.15769	0.239398	0.204016
vv|Ctg1592.1	(M) :: Q9ZUA0|Q9ZUA0_ARATH Putative ribophorin I (At2g01720) - Arabidopsis thaliana (Mouse-ear cress) :: O49868|O49868_HORVU Putative ribophorin I homologue (Fragment) - Hordeum vulgare (Barley) :: E = L SP	0	-0.211064	-0.0156659	0.202261
vv|gi|71868331|gb|DT017386.1|DT017386	(M) :: Q8H2B9|Q8H2B9_PRUDU 60s acidic ribosomal protein - Prunus dulcis (Almond) (Prunus amygdalus) :: Q5YJR8|Q5YJR8_HYAOR 60S acidic ribosomal protein - Hyacinthus orientalis (Common hyacinth) :: E = L	0	0.208392	-0.145127	0.202261
vv|gi|30254961|gb|CB971408.1|CB971408	(M) :: Q06H31|Q06H31_ARAHY Translationally controlled tumor-like protein - Arachis hypogaea (Peanut) :: Q5J907|TCTP_ELAGV Translationally-controlled tumor protein homolog (TCTP) - Elaeis guineensis var. tenera (Oil palm) :: E = L	0	0.263876	0.033793	0.202261
vv|Ctg2237.1	(M) :: Q8GYZ3|Q8GYZ3_ARATH Hypothetical protein At1g19130/F14D16_18 - Arabidopsis thaliana (Mouse-ear cress) :: Q9LMB4|Q9LMB4_ARATH F14D16.29 - Arabidopsis thaliana (Mouse-ear cress) :: E = L	0	-0.0166871	0.0776532	0.201508
csp|Ctg936.1	(M) :: Q8W3J4|Q8W3J4_TOBAC Ras-related protein RAB8-1 - Nicotiana tabacum (Common tobacco) :: Q1SU94|Q1SU94_MEDTR Sigma-54 factor, interaction region; Ras small GTPase, Rab type - Medicago truncatula (Barrel medic) :: E = L	0	0.0749164	0.118891	0.200881
vv|Ctg1587.1	:: Q9SEA8|Q9SEA8_MESCR Salt-induced AAA-Type ATPase - Mesembryanthemum crystallinum (Common ice plant) :: Q1SGD5|Q1SGD5_MEDTR AAA ATPase, central region; MIT - Medicago truncatula (Barrel medic) :: E = L	0	0.146655	0.143785	0.20063
csp|Ctg1448.1	(M) :: Q0WQZ1|Q0WQZ1_ARATH 60S ribosomal protein L11B - Arabidopsis thaliana (Mouse-ear cress) :: P42795|RL111_ARATH 60S ribosomal protein L11-1 (L16A) - Arabidopsis thaliana (Mouse-ear cress) :: E = L	0	0.160017	0.178109	0.20063
csp|Ctg140.1	(M) :: Q38JI4|Q38JI4_SOLTU Triose phosphate isomerase cytosolic isoform-like - Solanum tuberosum (Potato) :: Q6T379|Q6T379_SOLCH Triose phosphate isomerase cytosolic isoform (EC 5.3.1.1) - Solanum chacoense (Chaco potato) :: E = L	0	0.052555	0.0619835	0.200128
csp|Ctg75.1	(M) :: Q40468|IF415_TOBAC Eukaryotic initiation factor 4A-15 (EC 3.6.1.-) (ATP-dependent RNA helicase eIF4A-15) (eIF-4A-15) - Nicotiana tabacum (Common tobacco) :: Q40465|IF411_TOBAC Eukaryotic initiation factor 4A-11 (EC 3.6.1.-) (ATP-dependent RNA helicase eIF4A-11) (eIF-4A-11) - Nicotiana tabacum (Common tobacco) :: E = L	0	0.116897	0.14274	0.200128
csp|WIN014.BR_J18	:: O80575|RISB_ARATH 6,7-dimethyl-8-ribityllumazine synthase, chloroplast precursor (EC 2.5.1.9) (DMRL synthase) (Lumazine synthase) - Arabidopsis thaliana (Mouse-ear cress) :: Q9XH13|Q9XH13_TOBAC 6,7-dimethyl-8-ribityllumazine synthase (Fragment) - Nicotiana tabacum (Common tobacco) :: E = L	0	0.223917	0.104873	0.198997
vv|Ctg12713.1	(M) :: Q8SA35|Q8SA35_ORYSA Putative H+-exporting ATPase (Os01g0659200 protein) - Oryza sativa (japonica cultivar-group) :: Q39258|VATE_ARATH Vacuolar ATP synthase subunit E (EC 3.6.3.14) (V-ATPase E subunit) (Vacuolar proton pump E subunit) - Arabidopsis thaliana (Mouse-ear cress) :: E = L	0	0.135798	0.166587	0.198243
csb|Ctg234.1	:: Q9SE60|MTHR1_ARATH Methylenetetrahydrofolate reductase 1 (EC 1.5.1.20) (AtMTHFR1) - Arabidopsis thaliana (Mouse-ear cress) :: Q10BJ7|Q10BJ7_ORYSA Methylenetetrahydrofolate reductase, putative, expressed (Os03g0815200 protein) - Oryza sativa (japonica cultivar-group) :: E = L	0	0.0936954	0.220701	0.19497
ws|Ctg1667.1	:: Q10SM5|Q10SM5_ORYSA Glycosyl hydrolases family 16 protein, expressed (Os03g0117300 protein) - Oryza sativa (japonica cultivar-group) :: Q1SQM9|Q1SQM9_MEDTR Glycoside hydrolase, family 16; Xyloglucan endo-transglycosylase, C-terminal - Medicago truncatula (Barrel medic) :: E = L	0	0.073546	-0.0322411	0.194844
ws|Ctg149.1	(M) :: Q9FS42|Q9FS42_VITVI Pathogenesis-related protein 10 - Vitis vinifera (Grape) :: Q2I305|Q2I305_9MAGN Pathogenesis-related protein 10 - Vitis pseudoreticulata :: E = L	0	0.0903115	0.0625362	0.194087
css|Ctg1556.1	(M) :: O04905|UMPK_ARATH Uridylate kinase (EC 2.7.4.-) (UK) (Uridine monophosphate kinase) (UMP kinase) (UMP/CMP kinase) - Arabidopsis thaliana (Mouse-ear cress) :: Q9SE47|Q9SE47_ORYSA UMP/CMP kinase b (EC 2.7.1.48) - Oryza sativa (Rice) :: E = L	0	0.100843	0.204892	0.193456
ws|Ctg1737.1	(M) :: Q08G57|Q08G57_PLAMJ Acireductone dioxygenase (EC 1.13.11.-) - Plantago major (Common plantain) :: Q6EFV7|Q6EFV7_BRAJU ARD-like protein - Brassica juncea (Leaf mustard) (Indian mustard) :: E = L	0	-0.190009	-0.0502037	0.192573
vv|Ctg501.1	:: A2Q396|A2Q396_MEDTR Galactose mutarotase-like - Medicago truncatula (Barrel medic) :: Q8S3Q3|Q8S3Q3_ORYSA Putative apospory-associated protein C (Os04g0658000 protein) (OSJNBa0011F23.4 protein) - Oryza sativa (japonica cultivar-group) :: E = L	0	0.0182068	0.0446039	0.191563
vvfl|gi|15081596|gb|AAK81874.	(M) :: Q94B17|Q94B17_VITVI Putative beta-galactosidase BG1 - Vitis vinifera (Grape) :: Q0EDA8|Q0EDA8_PERAE Beta-D-galactosidase (EC 3.2.1.23) - Persea americana (Avocado) :: E = L SP	0	0.0446039	0.185105	0.190931
vv|Ctg3373.1	(M) :: Q52QX9|Q52QX9_MANES Aldo/keto reductase AKR - Manihot esculenta (Cassava) (Manioc) :: Q7XT99|Q7XT99_ORYSA OSJNBa0008A08.11 protein (Os04g0338000 protein) (OSJNBa0032I19.2 protein) - Oryza sativa (japonica cultivar-group) :: E = L	0	-0.0511002	-0.078259	0.190552
vv|Ctg8027.1	(M) :: P35016|ENPL_CATRO Endoplasmin homolog precursor (GRP94 homolog) - Catharanthus roseus (Rosy periwinkle) (Madagascar periwinkle) :: Q8H6B6|Q8H6B6_9LILI Grp94 - Xerophyta viscosa :: E = L SP	0	0.0443242	-0.0285576	0.189034
vv|Ctg7213.1	:: Q9LY31|Q9LY31_ARATH Palmitoyl-protein thioesterase-like - Arabidopsis thaliana (Mouse-ear cress) :: Q93Y57|Q93Y57_ARATH Putative palmitoyl-protein thioesterase - Arabidopsis thaliana (Mouse-ear cress) :: E = L	0	0.211386	-0.0762804	0.189034
vv|Ctg3819.1	:: Q0WX55|Q0WX55_TOBAC Putative quinolinate phosphirobosyltransferase (EC 2.4.2.19) - Nicotiana tabacum (Common tobacco) :: Q9MB29|Q9MB29_TOBAC Quinolinate phosphoribosyltransferase - Nicotiana tabacum (Common tobacco) :: E = L	0	0.122076	0.193204	0.188907
vv|Ctg2179.1	(M) :: Q9SH69|Q9SH69_ARATH F22C12.5 (Putative 6-phosphogluconate dehydrogenase) (At1g64190) - Arabidopsis thaliana (Mouse-ear cress) :: Q9FFR3|Q9FFR3_ARATH 6-phosphogluconate dehydrogenase (At5g41670/MBK23_20) - Arabidopsis thaliana (Mouse-ear cress) :: E = L	0	0.0835197	0.223423	0.188148
csp|Ctg2834.1	(M) :: Q9SXU1|PSA7_CICAR Proteasome subunit alpha type 7 (EC 3.4.25.1) (20S proteasome alpha subunit D) (20S proteasome subunit alpha-4) - Cicer arietinum (Chickpea) (Garbanzo) :: Q2V988|Q2V988_SOLTU Proteasome-like protein alpha subunit-like - Solanum tuberosum (Potato) :: E = L	0	-0.00332205	0.0754641	0.187008
cso|Ctg455.1	(M) :: O64982|PRS7_PRUPE 26S protease regulatory subunit 7 (26S proteasome subunit 7) (26S proteasome AAA-ATPase subunit RPT1) (Regulatory particle triple-A ATPase subunit 1) - Prunus persica (Peach) :: Q0DDX2|Q0DDX2_ORYSA Os06g0192600 protein - Oryza sativa (japonica cultivar-group) :: E = L	0	0.121679	0.138814	0.184852
css|Ctg721.1	(M) :: Q9FFV2|Q9FFV2_ARATH Transport protein particle component Bet3p-like protein (At5g54750/MBG8_1) - Arabidopsis thaliana (Mouse-ear cress) :: Q8GRK9|Q8GRK9_ORYSA Transport protein particle component Bet3-like protein (Os07g0642300 protein) (Os03g0402000 protein) (Trafficking protein particle complex subunit 3, putative, expressed) (Putative transport protein particle component) - Oryza sativa…	0	0.0440444	0.105678	0.184344
csp|Ctg1997.1	(M) :: Q8LFC0|IDH1_ARATH Isocitrate dehydrogenase [NAD] regulatory subunit 1, mitochondrial precursor (EC 1.1.1.41) (Isocitric dehydrogenase 1) (NAD(+)-specific ICDH 1) (IDH-I) - Arabidopsis thaliana (Mouse-ear cress) :: Q84TU3	0	0.132511	0.0368901	0.184217
ws|Ctg1686.1	(M) :: Q8GT65|Q8GT65_CITPA Serpin-like protein (Fragment) - Citrus paradisi (Grapefruit) :: Q5GN36|Q5GN36_CUCSA Serpin (Fragment) - Cucumis sativus (Cucumber) :: E = L	0	0.0554733	0.137766	0.183836
cso|Ctg1350.1	(M) :: Q8H9D4|Q8H9D4_SOLTU 26S proteasome AAA-ATPase subunit RPT4a - Solanum tuberosum (Potato) :: Q9MAK9|Q9MAK9_ARATH F27F5.8 (26S proteasome AAA-ATPase subunit RPT4a-like protein) - Arabidopsis thaliana (Mouse-ear cress) :: E = L	0	0.104471	0.162726	0.183836
ws|Ctg702.1	(M) :: Q9SPI7|Q9SPI7_PICRU Actin - Picea rubens (Red spruce) :: Q7XZJ2|Q7XZJ2_GOSHI Actin - Gossypium hirsutum (Upland cotton) :: E = L	0	0.100305	0.113834	0.183455
css|Ctg307.1	(M) :: Q1SJS6|Q1SJS6_MEDTR 20S proteasome, A and B subunits - Medicago truncatula (Barrel medic) :: Q0WWF5|Q0WWF5_ARATH 20S proteasome beta subunit PBC2 like protein - Arabidopsis thaliana (Mouse-ear cress) :: E = L	0	0.177089	0.143916	0.183455
css|gi|110402805|gb|EC963503.1|EC963503	(M) :: Q2MGR2|Q2MGR2_MEDTR SGS; HSP20-like chaperone - Medicago truncatula (Barrel medic) :: Q9C8R4|Q9C8R4_ARATH Hypothetical protein T1P2.12 (Hypothetical protein At1g30070) (Hypothetical protein) (Hypothetical protein At1g30070/T1P2_12) - Arabidopsis thaliana (Mouse-ear cress) :: E = L	0	0.0993626	0.127765	0.183074
vv|Ctg1518.1	(M) :: A2IB54|A2IB54_CITSI Mitogen-activated protein kinase - Citrus sinensis (Sweet orange) :: Q0R4I2|Q0R4I2_CUCSA Trichoderma-induced protein kinase (NO3-stress-induced mitogen activated protein kinase) - Cucumis sativus (Cucumber) :: E = L	0	-0.0156659	-0.0865074	0.182819
cso|Ctg2693.1	:: Q9M898|Q9M898_ARATH F16B3.5 protein (Hypothetical protein) (AT3g02420/F16B3_5) - Arabidopsis thaliana (Mouse-ear cress) :: Q1KUT0|Q1KUT0_9ROSI Hypothetical protein - Cleome spinosa :: E = L	0	0.471239	0.130931	0.182819
cso|Ctg6606.1	:: Q9ASR4|BCAL2_ARATH Branched-chain-amino-acid aminotransferase-like protein 2 - Arabidopsis thaliana (Mouse-ear cress) :: Q8W0Z7|BCAL1_ARATH Branched-chain-amino-acid aminotransferase-like protein 1 (Atbcat-like) - Arabidopsis thaliana (Mouse-ear cress) :: E = L	0	0.0677764	0.026021	0.182692
vv|gi|110684651|gb|EE062174.1|EE062174	:: Q1SE07|Q1SE07_MEDTR Armadillo-like helical (Proteasome/cyclosome, regulatory subunit) - Medicago truncatula (Barrel medic) :: O48844|O48844_ARATH 26S proteasome regulatory subunit (RPN2), putative (26S proteasome regulatory subunit) - Arabidopsis thaliana (Mouse-ear cress) :: E = L	0	0.107152	0.0454429	0.182692
vv|Ctg714.1	(M) :: Q1SMW0|Q1SMW0_MEDTR Pyridoxal-5-phosphate-dependent enzyme, beta subunit - Medicago truncatula (Barrel medic) :: Q7Y256|Q7Y256_BETVE Beta-cyanoalanine synthase - Betula verrucosa (White birch) (Betula pendula) :: E = L	0	0.108759	0.124857	0.181548
cso|gi|110374672|gb|EC939593.1|EC939593	(M) :: Q1SL66|Q1SL66_MEDTR Aldehyde oxidase and xanthine dehydrogenase, a/b hammerhead; Membrane attack complex component/perforin/complement C9 - Medicago truncatula (Barrel medic) :: Q9C7N2|Q9C7N2_ARATH Hypothetical protein F15D2.24 (At1g29690/F15D2_24) - Arabidopsis thaliana (Mouse-ear cress) :: E = L	0	0.206893	0.119157	0.181421
csb|Ctg838.1	(M) :: Q8H156|RAN3_ARATH GTP-binding nuclear protein Ran-3 - Arabidopsis thaliana (Mouse-ear cress) :: Q8S2Z7|Q8S2Z7_HELAN GTP-binding protein - Helianthus annuus (Common sunflower) :: E = L	0	0.0997664	0.304745	0.181293
vv|Ctg2262.1	:: O80433|CISY_DAUCA Citrate synthase, mitochondrial precursor (EC 2.3.3.1) - Daucus carota (Carrot) :: P49298|CISY_CITMA Citrate synthase, mitochondrial precursor (EC 2.3.3.1) - Citrus maxima (Pummelo) (Citrus grandis) :: E = L	0	0.0652966	0.240009	0.180148
vv|gi|110719330|gb|EE097179.1|EE097179	:: O24329|O24329_RICCO Hypothetical protein - Ricinus communis (Castor bean) :: Q43557|Q43557_MEDSA Unidentified precursor - Medicago sativa (Alfalfa) :: E = L	0	0.0947765	0.307312	0.179256
ws|gi|27882893|gb|CB074669.1|CB074669	(M) :: Q9SIB9|ACO2M_ARATH Aconitate hydratase 2, mitochondrial precursor (EC 4.2.1.3) (Citrate hydro-lyase 2) (Aconitase 2) - Arabidopsis thaliana (Mouse-ear cress) :: Q94A28|ACO3M_ARATH Aconitate hydratase 3, mitochondrial precursor (EC 4.2.1.3) (Citrate hydro-lyase 3) (Aconitase 3) - Arabidopsis thaliana (Mouse-ear cress) :: E = L	0	-0.0307666	-0.0430512	0.179001
css|gi|110398323|gb|EC964602.1|EC964602	(M) :: Q41916|CYT5_ARATH Cysteine proteinase inhibitor 5 precursor (AtCYS-5) - Arabidopsis thaliana (Mouse-ear cress) :: Q6TPK2|Q6TPK2_9ERIC Cystatin - Actinidia eriantha :: E = L SP	0	0.0935602	0.126709	0.177089
cso|Ctg744.1	(M) :: Q7DLR9|PSB4_ARATH Proteasome subunit beta type 4 precursor (EC 3.4.25.1) (Proteasome subunit beta type 7) (20S proteasome beta subunit G-1) (Proteasome component H) - Arabidopsis thaliana (Mouse-ear cress) :: Q1RWA2|Q1RWA2_MEDTR Peptidase T1A, proteasome beta-subunit - Medicago truncatula (Barrel medic) :: E = L	0	0.00173014	0.00561564	0.17645
css|Ctg391.1	(M) :: Q06FE1|Q06FE1_PYRCO Glutathione S-transferase (EC 2.5.1.18) (Fragment) - Pyrus communis (Pear) :: Q9FQD4|Q9FQD4_SOYBN Glutathione S-transferase GST 24 (EC 2.5.1.18) - Glycine max (Soybean) :: E = L	0	0.0549179	0.0610158	0.176323
vv|Ctg5885.1	(M) :: Q1S4P8|Q1S4P8_MEDTR Peptidase aspartic, catalytic; UBA-like - Medicago truncatula (Barrel medic) :: Q1EBV4|Q1EBV4_ARATH At3g13235 (Hypothetical protein At3g13235) - Arabidopsis thaliana (Mouse-ear cress) :: E = L	0	0.156397	0.221444	0.175684
cso|Ctg1586.1	(M) :: Q8LBK6|GRS15_ARATH Monothiol glutaredoxin-S15 (AtGrxS15) - Arabidopsis thaliana (Mouse-ear cress) :: Q1PCR8|Q1PCR8_ARAHY Glutaredoxin (Fragment) - Arachis hypogaea (Peanut) :: E = L	0	0.323774	0.188781	0.175684
vv|Ctg7298.1	(M) :: Q5XF81|Q5XF81_ARATH At5g42470 - Arabidopsis thaliana (Mouse-ear cress) :: Q5Z9P5|Q5Z9P5_ORYSA Putative brain and reproductive organ-expressed protein (Os06g0715600 protein) - Oryza sativa (japonica cultivar-group) :: E = L	0	0.381505	0.18916	0.175557
vv|Ctg47.1_F=-3.1	(LC) (M) :: P51615|MAOX_VITVI NADP-dependent malic enzyme (EC 1.1.1.40) (NADP-ME) - Vitis vinifera (Grape) :: Q9M4Q9|Q9M4Q9_RICCO NADP-dependent malic protein (EC 1.1.1.40) - Ricinus communis (Castor bean) :: E = L	0	0.120485	0.0576928	0.175429
cso|Ctg10087.1	(M) :: P93033|FUM1_ARATH Fumarate hydratase 1, mitochondrial precursor (EC 4.2.1.2) (Fumarase 1) - Arabidopsis thaliana (Mouse-ear cress) :: Q10LR5|Q10LR5_ORYSA Fumarate hydratase 1, mitochondrial, putative, expressed - Oryza sativa (japonica cultivar-group) :: E = L	0	0.0285691	0.0326651	0.174151
cso|Ctg1630.1	(M) :: Q9SB50|Q9SB50_ARATH Clathrin coat assembly like protein - Arabidopsis thaliana (Mouse-ear cress) :: Q7XI39|Q7XI39_ORYSA Putative clathrin-adaptor medium chain apm 4 (Os07g0620300 protein) - Oryza sativa (japonica cultivar-group) :: E = L	0	0.0521377	0.159758	0.174023
ws|Ctg2150.1	(M) :: Q6UNT2|RL5_CUCSA 60S ribosomal protein L5 - Cucumis sativus (Cucumber) :: Q38HU5|Q38HU5_SOLTU Hypothetical protein - Solanum tuberosum (Potato) :: E = L	0	0.260508	0.162726	0.173895
vv|Ctg4659.1	(M) :: Q0ZPW0|Q0ZPW0_9ROSA CXE carboxylesterase (EC 3.1.1.1) - Malus pumila :: Q1SZI4|Q1SZI4_MEDTR Esterase/lipase/thioesterase - Medicago truncatula (Barrel medic) :: E = L	0	0.0224743	0.171591	0.172744
cso|Ctg9018.1	:: Q8RW94|Q8RW94_ARATH At1g80210/F18B13_28 - Arabidopsis thaliana (Mouse-ear cress) :: Q8RY58|Q8RY58_ARATH AT3g06820/F3E22_4 - Arabidopsis thaliana (Mouse-ear cress) :: E = L	0	0.121281	0.172744	0.171463
css|gi|110398730|gb|EC965204.1|EC965204	(M) :: Q9LUG8|Q9LUG8_ARATH Similarity to endo-1 (AT3g23600/MDB19_9) (Contains similarity to endo-1,3-1,4-beta-D-glucanase) - Arabidopsis thaliana (Mouse-ear cress) :: Q2V3T4|Q2V3T4_ARATH Protein At3g23600 - Arabidopsis thaliana (Mouse-ear cress) :: E = L	0	0.0367495	0.000721115	0.170053
vv|Ctg3378.1	(M) :: Q9SIJ8|Q9SIJ8_ARATH Expressed protein (RD2 protein) - Arabidopsis thaliana (Mouse-ear cress) :: Q700A7|Q700A7_CICAR Putative universal stress protein - Cicer arietinum (Chickpea) (Garbanzo) :: E = L	0	-0.112475	-0.171856	0.169797
css|Ctg795.1	(M) :: Q0JJ30|Q0JJ30_ORYSA Os01g0763300 protein (Fragment) - Oryza sativa (japonica cultivar-group) :: Q5JMG1|Q5JMG1_ORYSA Hypothetical protein P0512C01.47 - Oryza sativa (japonica cultivar-group) :: E = L	0	0.0740944	0.0302654	0.168899
vv|Ctg1166.1	(M) :: Q1SGM9|Q1SGM9_MEDTR Protein phosphatase 2C-like - Medicago truncatula (Barrel medic) :: Q2HW27|Q2HW27_MEDTR Protein phosphatase 2C-like - Medicago truncatula (Barrel medic) :: E = L	0	0.192321	-0.0700575	0.167743
cso|Ctg1620.1	(M) :: Q84P43|Q84P43_SOYBN Protein kinase Pti1 - Glycine max (Soybean) :: Q9LX36|Q9LX36_ARATH Protein kinase-like protein - Arabidopsis thaliana (Mouse-ear cress) :: E = L	0	0.132248	0.251446	0.167358
cso|gi|26265298|gb|CA816361.1|CA816361	(M) :: A1XX43|A1XX43_9MAGN Chloroplast photosystem II light-inducible protein - Pachysandra terminalis :: Q8GV53|Q8GV53_9LILI Photosystem II 10 kDa protein - Xerophyta humilis :: E = L	0	0.244887	0.140255	0.166587
vv|Ctg14520.1	(M) :: Q7XKS7|Q7XKS7_ORYSA OSJNBa0038P21.4 protein - Oryza sativa (Rice) :: Q0JDZ7|Q0JDZ7_ORYSA Os04g0349500 protein - Oryza sativa (japonica cultivar-group) :: E = L	0	0.0593554	0.00273846	0.166458
vv|gi|110731466|gb|EE105900.1|EE105900	(M) :: Q38M76|Q38M76_SOLTU Hypothetical protein - Solanum tuberosum (Potato) :: Q307X4|Q307X4_SOLTU Hypothetical protein - Solanum tuberosum (Potato) :: E = L	0	0.173767	0.116897	0.166073
vv|Ctg722.1	(M) :: O81102|O81102_TOBAC Glutamate decarboxylase isozyme 1 - Nicotiana tabacum (Common tobacco) :: Q9AT17|Q9AT17_TOBAC Glutamate decarboxylase isozyme 1 (EC 4.1.1.15) - Nicotiana tabacum (Common tobacco) :: E = L	0	0.0706641	-0.0301772	0.16543
css|Ctg550.1	(M) :: Q8S3L1|Q8S3L1_9ROSI Glutaredoxin - Populus tremula x Populus tremuloides :: Q8LFQ6|GRXC4_ARATH Glutaredoxin-C4 precursor (AtGrxC4) - Arabidopsis thaliana (Mouse-ear cress) :: E = L SP	0	-0.0931094	-0.0372659	0.165301
csp|WIN0416.C21_M11	:: Q9SHH5|Q9SHH5_ARATH F20D23.14 protein - Arabidopsis thaliana (Mouse-ear cress) :: A1A6H3|A1A6H3_ARATH At1g17160 - Arabidopsis thaliana (Mouse-ear cress) :: E = L	0	0.0419438	0.180403	0.164915
vv|Ctg20060.1	(M) :: Q9SS99|Q9SS99_ARATH F4P13.11 protein - Arabidopsis thaliana (Mouse-ear cress) :: Q9LYK5|Q9LYK5_ARATH Hypothetical protein T15N1_30 - Arabidopsis thaliana (Mouse-ear cress) :: E = L	0	-0.0915714	-0.0472191	0.164786
vv|Ctg4453.1	(M) :: Q9MT28|THRC_SOLTU Threonine synthase, chloroplast precursor (EC 4.2.3.1) (TS) - Solanum tuberosum (Potato) :: Q1SCT4|Q1SCT4_MEDTR Pyridoxal-5-phosphate-dependent enzyme, beta subunit - Medicago truncatula (Barrel medic) :: E = L	0	0.283211	0.233765	0.164786
vv|Ctg860.1	(M) :: Q8LBH2|CAP8_ARATH Putative clathrin assembly protein At2g01600 - Arabidopsis thaliana (Mouse-ear cress) :: Q0DG77|Q0DG77_ORYSA Os05g0549000 protein - Oryza sativa (japonica cultivar-group) :: E = L	0	0.0982848	0.0048968	0.164529
css|Ctg1432.1	(M) :: Q96253|ATP5E_ARATH ATP synthase epsilon chain, mitochondrial (EC 3.6.3.14) - Arabidopsis thaliana (Mouse-ear cress) :: Q06450|ATP5E_IPOBA ATP synthase epsilon chain, mitochondrial (EC 3.6.3.14) - Ipomoea batatas (Sweet potato) (Batate) :: E = L	0	-0.150401	0.0130691	0.162983
cso|Ctg727.1	(M) :: Q9FKS5|Q9FKS5_ARATH Cytochrome c1 - Arabidopsis thaliana (Mouse-ear cress) :: Q0WNJ4|Q0WNJ4_ARATH Cytochrome c1 - Arabidopsis thaliana (Mouse-ear cress) :: E = L	0	0.349365	0.0809305	0.162855
ws|Ctg706.1	(M) :: Q5EUD5|Q5EUD5_MAIZE Protein disulfide isomerase - Zea mays (Maize) :: Q67UF5|Q67UF5_ORYSA Hypothetical protein OJ1163_C07.26-2 (Os09g0451500 protein) (Hypothetical protein P0488D02.3-2) - Oryza sativa (japonica cultivar-group) :: E = L SP	0	0.0939657	0.10044	0.162468
ws|gi|51580295|gb|CV098131.1|CV098131	:: Q1S6D6|Q1S6D6_MEDTR GTP-binding signal recognition particle SRP54, G-domain - Medicago truncatula (Barrel medic) :: P49972|SR542_SOLLC Signal recognition particle 54 kDa protein 2 (SRP54) - Solanum lycopersicum (Tomato) (Lycopersicon esculentum) :: E = L	0	0.238175	0.220206	0.161307
csp|Ctg23.1	(M) :: Q9LEJ0|ENO1_HEVBR Enolase 1 (EC 4.2.1.11) (2-phosphoglycerate dehydratase 1) (2-phospho-D-glycerate hydro-lyase 1) (Allergen Hev b 9) - Hevea brasiliensis (Para rubber tree) :: Q9LEI9|ENO2_HEVBR Enolase 2 (EC 4.2.1.11) (2-phosphoglycerate dehydratase 2) (2-phospho-D-glycerate hydro-lyase 2) (Allergen Hev b 9) - Hevea brasiliensis (Para rubber tree) :: E = L	0	0.0060466	0.0177795	0.16092
vv|Ctg4448.1	(M) :: Q3ECD7|Q3ECD7_ARATH Protein At1g72550 - Arabidopsis thaliana (Mouse-ear cress) :: Q9SGE9|SYFB_ARATH Probable phenylalanyl-tRNA synthetase beta chain (EC 6.1.1.20) (Phenylalanine--tRNA ligase beta chain) (PheRS) - Arabidopsis thaliana (Mouse-ear cress) :: E = L	0	0.27858	0.188907	0.16092
cso|Ctg2853.1_F=3.1	(LC) (M) :: Q2QLY4|Q2QLY4_ORYSA 5-methyltetrahydropteroyltriglutamate-homocysteine methyltransferase, putative, expressed (Os12g0624000 protein) - Oryza sativa (japonica cultivar-group) :: Q2QLY5|Q2QLY5_ORYSA 5-methyltetrahydropteroyltriglutamate-homocysteine methyltransferase, putative, expressed (Os12g0623900 protein) - Oryza sativa (japonica cultivar-group) :: E = L	0	-0.075368	-0.0866606	0.159888
vv|Ctg587.1	:: Q40581|Q40581_TOBAC EF-1-alpha-related GTP-binding protein - Nicotiana tabacum (Common tobacco) :: Q8L835|Q8L835_ARATH Putative guanine nucleotide regulatory protein (At1g18070) - Arabidopsis thaliana (Mouse-ear cress) :: E = L	0	0.120883	0.16337	0.159371
cso|Ctg6932.1	(M) :: Q94G09|Q94G09_CUCSA TASSELSEED2-like protein - Cucumis sativus (Cucumber) :: Q94G10|Q94G10_CUCSA CTA - Cucumis sativus (Cucumber) :: E = L	0	0.361319	0.202888	0.159113
vv|Ctg567.1	(M) :: Q8S2Z7|Q8S2Z7_HELAN GTP-binding protein - Helianthus annuus (Common sunflower) :: Q8H156|RAN3_ARATH GTP-binding nuclear protein Ran-3 - Arabidopsis thaliana (Mouse-ear cress) :: E = L	0	0.0427844	0.066537	0.158983
cso|Ctg3823.1	(M) :: Q9LYG2|Q9LYG2_ARATH Hypothetical protein T22P22_70 (Hypothetical protein At5g11680) (Hypothetical protein) (Hypothetical protein At5g11680; T22P22_70) - Arabidopsis thaliana (Mouse-ear cress) :: Q69IN9|Q69IN9_ORYSA Hypothetical protein P0450E05.3-1 (Os09g0512900 protein) - Oryza sativa (japonica cultivar-group) :: E = L	0	0.0448837	0.116631	0.158596
vv|Ctg3215.1	:: Q0JK13|Q0JK13_ORYSA Os01g0703600 protein - Oryza sativa (japonica cultivar-group) :: Q65XN2|Q65XN2_ORYSA Putative clathrin (Os05g0543100 protein) - Oryza sativa (japonica cultivar-group) :: E = L	0	0.0172092	0.117296	0.156267
vv|Ctg162.1	(M) :: Q0MSF8|Q0MSF8_CITSI ADP-glucose pyrophosphorylase small subunit (EC 2.7.7.27) - Citrus sinensis (Sweet orange) :: Q9M462|GLGS_BRANA Glucose-1-phosphate adenylyltransferase small subunit, chloroplast precursor (EC 2.7.7.27) (ADP-glucose synthase) (ADP-glucose pyrophosphorylase) (AGPase B) (Alpha-D-glucose-1-phosphate adenyl transferase) - Brassica napus (Rape) :: E = L	0	-0.14003	-0.0343081	0.156138
cso|Ctg6413.1	(M) :: O24391|O24391_SOLTU Mitochondrial uncoupling protein (UCP protein) - Solanum tuberosum (Potato) :: Q8SA58|Q8SA58_SOLLC Putative uncoupling protein - Solanum lycopersicum (Tomato) (Lycopersicon esculentum) :: E = L	0	0.0795658	0.0346383	0.155879
ws|Ctg1669.1	:: Q9SE96|Q9SE96_ARATH FH protein interacting protein FIP1 (At1g28200/F3H9_12) - Arabidopsis thaliana (Mouse-ear cress) :: Q8S8F8|Q8S8F8_ARATH Expressed protein - Arabidopsis thaliana (Mouse-ear cress) :: E = L	0	0.0546401	-0.042754	0.155749
css|Ctg413.1	(M) :: Q9SZQ8|Q9SZQ8_ARATH Hypothetical protein F27B13.110 (Hypothetical protein) (Hypothetical protein AT4g29870) - Arabidopsis thaliana (Mouse-ear cress) :: O64567|O64567_ARATH Hypothetical protein At2g19340 (Hypothetical protein) - Arabidopsis thaliana (Mouse-ear cress) :: E = L	0	0.217603	0.376513	0.155749
vv|Ctg1777.1	:: Q8H0U2|Q8H0U2_ARATH Hypothetical protein At2g12400 - Arabidopsis thaliana (Mouse-ear cress) :: Q69QY7|Q69QY7_ORYSA Hypothetical protein OJ1695_D07.22 (Os02g0799300 protein) - Oryza sativa (japonica cultivar-group) :: E = L	0	0.0950467	0.0582473	0.154972
csp|Ctg30.1	(M) :: P26518|G3PC_MAGLI Glyceraldehyde-3-phosphate dehydrogenase, cytosolic (EC 1.2.1.12) - Magnolia liliiflora :: Q9FX54|Q9FX54_ARATH Putative glyceraldehyde-3-phosphate dehydrogenase (At1g13440/F13B4_8) - Arabidopsis thaliana (Mouse-ear cress) :: E = L	0	0.00432164	-0.00650674	0.154065
ws|Ctg509.1	(M) :: O48645|O48645_SOLLC CLB1 - Solanum lycopersicum (Tomato) (Lycopersicon esculentum) :: Q9LEX1|Q9LEX1_ARATH CaLB protein (At3g61050) - Arabidopsis thaliana (Mouse-ear cress) :: E = L SP	0	-0.0926478	-0.206229	0.153935
ws|Ctg1541.1	:: Q1T451|Q1T451_MEDTR KH, type 1 - Medicago truncatula (Barrel medic) :: Q9SZH4|Q9SZH4_ARATH Putative nucleic acid binding protein - Arabidopsis thaliana (Mouse-ear cress) :: E = L	0	0.0556121	0.0253123	0.150949
csb|Ctg1068.1	(M) :: Q1RTV1|Q1RTV1_MEDTR Hypothetical protein - Medicago truncatula (Barrel medic) :: Q9SJ12|ATP7_ARATH Probable ATP synthase 24 kDa subunit, mitochondrial precursor (EC 3.6.3.14) - Arabidopsis thaliana (Mouse-ear cress) :: E = L	0	-0.11951	0.0224743	0.15056
vv|Ctg10509.1	:: Q5JMM6|Q5JMM6_ORYSA Putative NOGO-interacting mitochondrial protein (Os01g0753100 protein) - Oryza sativa (japonica cultivar-group) :: Q84N44|Q84N44_SETIT Oxidoreductase - Setaria italica (Foxtail millet) :: E = L	0	0.0434844	0.0538064	0.15043
vv|Ctg4276.1	:: Q1SR77|Q1SR77_MEDTR AMP-dependent synthetase and ligase - Medicago truncatula (Barrel medic) :: Q8RVQ5|EXOC5_ARATH Exocyst complex component 5 (Exocyst complex component Sec10) - Arabidopsis thaliana (Mouse-ear cress) :: E = L	0	0.167872	0.235114	0.15017
vv|Ctg4402.1	(M) :: Q8LCP1|Q8LCP1_ARATH Cytochrome c oxidase subunit, putative - Arabidopsis thaliana (Mouse-ear cress) :: Q9S7L9|Q9S7L9_ARATH Subunit 6b of cytochrome c oxidase (Putative cytochrome c oxidase subunit) - Arabidopsis thaliana (Mouse-ear cress) :: E = L	0	0.123666	-0.00578236	0.14965
vv|Ctg4755.1	:: A2I5G0|A2I5G0_BETVU Casein kinase - Beta vulgaris (Sugar beet) :: Q8LR51|Q8LR51_ORYSA Casein kinase I-like - Oryza sativa (japonica cultivar-group) :: E = L	0	-0.00317744	0.404358	0.14965
vv|Ctg5475.1	(M) :: Q6T7D1|Q6T7D1_GOSBA Fiber protein Fb19 (Fragment) - Gossypium barbadense (Sea-island cotton) (Egyptian cotton) :: O82240|O82240_ARATH Expressed protein (Hypothetical protein At2g47710) (Hypothetical protein At2g47710; F17A22.10) - Arabidopsis thaliana (Mouse-ear cress) :: E = L	0	0.109829	0.0862402	0.148739
ws|Ctg2471.1	(M) :: Q9FFJ3|Q9FFJ3_ARATH Genomic DNA, chromosome 5, P1 clone:MJJ3 (Hypothetical protein At5g05850) (Plant intracellular Ras-group-related LRR protein 1) (At5g05850) - Arabidopsis thaliana (Mouse-ear cress) :: Q8VYG9|Q8VYG9_ARATH Hypothetical protein At3g11330 (Plant intracellular Ras-group-related LRR protein 9) - Arabidopsis thaliana (Mouse-ear cress) :: E = L	0	0.107554	0.134878	0.148739
vv|Ctg2249.1	(M) :: P55871|IF2B_MALDO Eukaryotic translation initiation factor 2 subunit beta (eIF-2-beta) - Malus domestica (Apple) (Malus sylvestris) :: Q10LV9|Q10LV9_ORYSA Eukaryotic translation initiation factor 2 beta subunit, putative, expressed (Os03g0333300 protein) - Oryza sativa (japonica cultivar-group) :: E = L	0	0.0594937	-0.0338649	0.148218
ws|gi|51581154|gb|CV098990.1|CV098990	(M) :: Q1RSS7|Q1RSS7_MEDTR CS domain containing protein - Medicago truncatula (Barrel medic) :: Q6YYB0|Q6YYB0_ORYSA Putative p23 co-chaperone (Os08g0359500 protein) - Oryza sativa (japonica cultivar-group) :: E = L	0	0.0607391	0.0415233	0.148218
vv|Ctg414.1_F=-1.1	(LC) (M) :: Q43848|TKTC_SOLTU Transketolase, chloroplast precursor (EC 2.2.1.1) (TK) - Solanum tuberosum (Potato) :: Q1SCS1|Q1SCS1_MEDTR Transketolase, C-terminal-like - Medicago truncatula (Barrel medic) :: E = L	0	-0.0225369	-0.018878	0.148088
ws|Ctg337.1	(M) :: O23254|O23254_ARATH Hydroxymethyltransferase (AT4g13930/dl3005c) - Arabidopsis thaliana (Mouse-ear cress) :: Q9FPJ3|Q9FPJ3_ARATH AT4g13930 - Arabidopsis thaliana (Mouse-ear cress) :: E = L	0	0.0817487	-0.0128974	0.148088
ws|Ctg1546.1	(M) :: Q60E58|Q60E58_ORYSA Hypothetical protein OSJNBa0073E05.18 (Os05g0388600 protein) - Oryza sativa (japonica cultivar-group) :: Q94CJ5|Q94CJ5_ARATH Hypothetical protein At5g12470 (At5g12470) - Arabidopsis thaliana (Mouse-ear cress) :: E = L	0	-0.155695	-0.116223	0.147176
vv|Ctg4749.1	(M) :: Q944G1|Q944G1_HEVBR Phosphomevalonate kinase - Hevea brasiliensis (Para rubber tree) :: Q9C6T1|Q9C6T1_ARATH Hypothetical protein F5M6.9 (Hypothetical protein At1g31910) - Arabidopsis thaliana (Mouse-ear cress) :: E = L	0	0.081067	0.121944	0.146134
vv|Ctg9041.1	(M) :: Q8LPT9|GWD1_CITRE Alpha-glucan water dikinase, chloroplast precursor (EC 2.7.9.4) (Starch-related protein R1) - Citrus reticulata (Tangerine) :: Q9AWA5|GWD1_SOLTU Alpha-glucan water dikinase, chloroplast precursor (EC 2.7.9.4) (EC 2.7.13.3) (Starch-related R1 protein) - Solanum tuberosum (Potato) :: E = L	0	0.258941	0.254473	0.146134
cso|Ctg4359.1	(M) :: Q7XI54|Q7XI54_ORYSA Putative transmembrane protein (Os07g0632700 protein) - Oryza sativa (japonica cultivar-group) :: Q9LQY3|Q9LQY3_ARATH T24P13.7 - Arabidopsis thaliana (Mouse-ear cress) :: E = L SP	0	0.275603	0.266637	0.145873
ws|Ctg150.1	(M) :: O22518|RSSA_SOYBN 40S ribosomal protein SA (p40) - Glycine max (Soybean) :: O80377|RSSA_DAUCA 40S ribosomal protein SA (p40) - Daucus carota (Carrot) :: E = L	0	0.176578	0.109561	0.145612
ws|Ctg714.1	(M) :: Q1SXA5|Q1SXA5_MEDTR MIR - Medicago truncatula (Barrel medic) :: Q93ZE8|SDF2_ARATH Stromal cell-derived factor 2-like protein precursor (SDF2-like protein) - Arabidopsis thaliana (Mouse-ear cress) :: E = L SP	0	0.143524	-0.118257	0.145482
vv|Ctg6077.1	:: Q59J80|Q59J80_9CARY Cyclo-DOPA 5-O-glucosyltransferase - Celosia cristata :: Q59J81|Q59J81_MIRJA Cyclo-DOPA 5-O-glucosyltransferase - Mirabilis jalapa (Garden four-o'clock) :: E = L	0	0.0433446	0.0738203	0.145351
vv|Ctg3573.1	:: Q1SEB4|Q1SEB4_MEDTR Aspartyl-tRNA synthetase, class IIb; tRNA synthetase, class II (D, K and N) - Medicago truncatula (Barrel medic) :: Q1SZA9|Q1SZA9_MEDTR Aspartyl-tRNA synthetase, class IIb; tRNA synthetase, class II (D, K and N) - Medicago truncatula (Barrel medic) :: E = L	0	0.0832474	0.0854246	0.144308
vv|Ctg3203.1	(M) :: Q93W95|Q93W95_ARATH Hypothetical protein At4g00740; F15P23.2 (At4g00740) (Hypothetical protein At4g00740) (Hypothetical protein F15P23.2) - Arabidopsis thaliana (Mouse-ear cress) :: Q9ZPI0|Q9ZPI0_ARATH F15P23.2 protein (Hypothetical protein AT4g00740) - Arabidopsis thaliana (Mouse-ear cress) :: E = L	0	0.410775	0.158466	0.144308
cso|Ctg792.1	(M) :: Q2PYX0|Q2PYX0_SOLTU Putative 24 kDa seed maturation protein-like protein - Solanum tuberosum (Potato) :: Q9FFS0|Q9FFS0_ARATH Similarity to 24 kDa seed maturation protein (Hypothetical protein At5g41600) (AT5g41600/MBK23_13) - Arabidopsis thaliana (Mouse-ear cress) :: E = L	0	-0.112319	0.063641	0.14274
vv|Ctg5587.1	:: Q8W4R0|Q8W4R0_ARATH AT5g17530/K10A8_10 - Arabidopsis thaliana (Mouse-ear cress) :: Q9LF71|Q9LF71_ARATH Phosphoglucomutase-like protein - Arabidopsis thaliana (Mouse-ear cress) :: E = L	0	0.0177795	-0.0341603	0.142609
cso|Ctg1591.1	(M) :: A0MKC7|A0MKC7_CAPAN 26S proteasome subunit RPN7 - Capsicum annuum (Bell pepper) :: Q01IF7|Q01IF7_ORYSA H0805A05.13 protein - Oryza sativa (Rice) :: E = L	0	0.0117819	0.1333	0.141694
ws|Ctg664.1	(M) :: Q84P54|Q84P54_SOLLC Gamma-aminobutyrate transaminase subunit isozyme 1 (EC 2.6.1.19) - Solanum lycopersicum (Tomato) (Lycopersicon esculentum) :: Q84P52|Q84P52_SOLLC Gamma-aminobutyrate transaminase subunit isozyme 3 (EC 2.6.1.19) - Solanum lycopersicum (Tomato) (Lycopersicon esculentum) :: E = L	0	-0.0840585	-0.010425	0.141433
vv|gi|110697177|gb|EE073939.1|EE073939	(M) :: Q06H31|Q06H31_ARAHY Translationally controlled tumor-like protein - Arachis hypogaea (Peanut) :: Q9ZSW9|TCTP_HEVBR Translationally-controlled tumor protein homolog (TCTP) - Hevea brasiliensis (Para rubber tree) :: E = L	0	0.0360461	0.0568609	0.141433
ws|Ctg1473.1	(M) :: Q8LA96|Q8LA96_ARATH Putative splicing regulatory protein (Putative RRM-containing protein) - Arabidopsis thaliana (Mouse-ear cress) :: Q2A977|Q2A977_BRAOL RNA recognition motif (RRM)-containing protein - Brassica oleracea (Wild cabbage) :: E = L	0	0.0716254	0.0790197	0.140517
csb|Ctg488.1	:: O22791|O22791_ARATH Putative RNA-binding protein - Arabidopsis thaliana (Mouse-ear cress) :: Q8W034|Q8W034_ARATH Ribonucleoprotein 1 (Ribonucleoprotein like protein) (Fragment) - Arabidopsis thaliana (Mouse-ear cress) :: E = L	0	0.252658	0.138421	0.140386
css|gi|110400733|gb|EC967309.1|EC967309	:: Q8GVF5|Q8GVF5_ORYSA Putative eukaryotic translation initiation factor 6 (Os07g0639800 protein) - Oryza sativa (japonica cultivar-group) :: Q9M060|Q9M060_ARATH Eukaryotic translation initiation factor 6 (EIF-6)-like protein (At3g55620) - Arabidopsis thaliana (Mouse-ear cress) :: E = L	0	0.120352	-0.123591	0.140255
vv|Ctg7400.1	(M) :: Q9M2E2|Q9M2E2_ARATH Hypothetical protein T20K12.120 (Hypothetical protein At3g61220) - Arabidopsis thaliana (Mouse-ear cress) :: Q9ZUH5|Q9ZUH5_ARATH Putative carbonyl reductase - Arabidopsis thaliana (Mouse-ear cress) :: E = L	0	0.0833836	0.123666	0.139731
vv|gi|110689401|gb|EE065591.1|EE065591	(M) :: Q338B5|GME1_ORYSA GDP-mannose 3,5-epimerase 1 (EC 5.1.3.18) (GDP-Man 3,5-epimerase 1) (OsGME-1) - Oryza sativa (Rice) :: A0EJL8|A0EJL8_MALGL GDP-D-mannose-3',5'-epimerase - Malpighia glabra (Barbados cherry) :: E = L	0	0.0780633	0.164786	0.138814
ws|Ctg527.1	(M) :: P22778|ATPO_IPOBA ATP synthase delta chain, mitochondrial precursor (EC 3.6.3.14) (Oligomycin sensitivity conferral protein) (OSCP) - Ipomoea batatas (Sweet potato) (Batate) :: Q9SXX1|Q9SXX1_IPOBA F1-ATP synthase delta subunit - Ipomoea batatas (Sweet potato) (Batate) :: E = L	0	-0.0614507	0.181166	0.137372
css|Ctg1334.1	(M) :: Q6H7T1|Q6H7T1_ORYSA Putative ribosomal protein S14 (Os02g0162500 protein) - Oryza sativa (japonica cultivar-group) :: P19950|RS141_MAIZE 40S ribosomal protein S14 (Clone MCH1) - Zea mays (Maize) :: E = L	0	-0.0282633	0.141302	0.13711
csb|Ctg3335.1	(M) :: Q9T024|Q9T024_ARATH DnaJ-like protein (AT4g39150/T22F8_50) - Arabidopsis thaliana (Mouse-ear cress) :: Q9SJS8|Q9SJS8_ARATH Putative DnaJ protein - Arabidopsis thaliana (Mouse-ear cress) :: E = L	0	-0.0563411	0.033793	0.135404
vv|Ctg2168.1	:: Q1T451|Q1T451_MEDTR KH, type 1 - Medicago truncatula (Barrel medic) :: Q9SZH4|Q9SZH4_ARATH Putative nucleic acid binding protein - Arabidopsis thaliana (Mouse-ear cress) :: E = L	0	0.00805652	0.225522	0.134221
cso|Ctg233.1	(M) :: Q7XTK9|Q7XTK9_PRUPE Catalase (EC 1.11.1.6) - Prunus persica (Peach) :: P17598|CATA1_GOSHI Catalase isozyme 1 (EC 1.11.1.6) - Gossypium hirsutum (Upland cotton) :: E = L	0	-0.0259112	0.156785	0.134089
cso|Ctg1341.1	(M) :: O65852|O65852_TOBAC Isocitrate dehydrogenase (NAD+) precursor (EC 1.1.1.41) - Nicotiana tabacum (Common tobacco) :: Q945K7|IDH5_ARATH Isocitrate dehydrogenase [NAD] catalytic subunit 5, mitochondrial precursor (EC 1.1.1.41) (Isocitric dehydrogenase 5) (NAD(+)-specific ICDH 5) (IDH-V) - Arabidopsis thaliana (Mouse-ear cress) :: E = L	0	0.0851526	0.104202	0.133695
vv|Ctg19578.1	:: Q1S276|Q1S276_MEDTR Peptidase M20 - Medicago truncatula (Barrel medic) :: Q8VXY9|Q8VXY9_ARATH Putative N-carbamyl-L-amino acid amidohydrolase - Arabidopsis thaliana (Mouse-ear cress) :: E = L	0	0.0903115	-0.139236	0.133169
ws|gi|51574564|gb|CV092400.1|CV092400	:: Q84XU4|Q84XU4_ELAGV Protein disulphide isomerase (Fragment) - Elaeis guineensis var. tenera (Oil palm) :: Q8VX13|Q8VX13_ARATH ERp72 precursor (Protein disulfide-isomerase-like protein) - Arabidopsis thaliana (Mouse-ear cress) :: E = L	0	-0.192315	-0.165693	0.132643
vv|Ctg3599.1	(M) :: Q8S8R0|Q8S8R0_ARATH Predicted protein - Arabidopsis thaliana (Mouse-ear cress) :: Q1SSV7|Q1SSV7_MEDTR Predicted protein - Medicago truncatula (Barrel medic) :: E = L SP	0	0.23585	0.213752	0.131721
vv|Ctg7721.1	:: Q6VVW8|Q6VVW8_SOLLC DEM2 - Solanum lycopersicum (Tomato) (Lycopersicon esculentum) :: Q6VVW7|Q6VVW7_SOLLC DEM2 - Solanum lycopersicum (Tomato) (Lycopersicon esculentum) :: E = L	0	-0.127841	-0.120294	0.131194
csb|Ctg918.1	:: Q9SHJ6|Q9SHJ6_ARATH F12K11.14 - Arabidopsis thaliana (Mouse-ear cress) :: Q9LXR8|Q9LXR8_ARATH Hypothetical protein T20N10_190 (At3g58840) - Arabidopsis thaliana (Mouse-ear cress) :: E = L	0	0.075738	0.0586628	0.130931
css|Ctg291.1	:: O82090|O82090_GOSHI Fiber annexin - Gossypium hirsutum (Upland cotton) :: P93157|P93157_GOSHI Annexin (Fragment) - Gossypium hirsutum (Upland cotton) :: E = L	0	0.298306	0.0472592	0.130008
vv|Ctg1273.1	:: Q01LD8|Q01LD8_ORYSA OSIGBa0096P03.7 protein - Oryza sativa (Rice) :: Q0JDN5|Q0JDN5_ORYSA Os04g0390000 protein - Oryza sativa (japonica cultivar-group) :: E = L	0	0.0593554	0.128293	0.129745
vvfl|gi|1840425|gb|AAB65840.	(M) :: Q43690|Q43690_VITVI Alcohol dehydrogenase (Alcohol dehydrogenase 1) (EC 1.1.1.1) - Vitis vinifera (Grape) :: Q9M6B5|Q9M6B5_VITVI Alcohol dehydrogenase 6 - Vitis vinifera (Grape) :: E = L	0	-0.112943	0.0492126	0.128293
cso|Ctg1249.1	(M) :: Q9SIA7|Q9SIA7_ARATH Legumin-like protein - Arabidopsis thaliana (Mouse-ear cress) :: Q9LQQ3|Q9LQQ3_ARATH F24B9.13 protein (At1g07750/F24B9_13) (Putative globulin protein) - Arabidopsis thaliana (Mouse-ear cress) :: E = L	0	-0.0968074	-0.214408	0.128161
vv|Ctg1916.1	:: Q9C5C4|Q9C5C4_ARATH Putative N-acetylornithine deacetylase - Arabidopsis thaliana (Mouse-ear cress) :: Q2A960|Q2A960_BRAOL Acetylornithine deacetylase, putative - Brassica oleracea (Wild cabbage) :: E = L	0	0.0614305	0.06226	0.127633
vv|Ctg6961.1	(M) :: Q9LZD3|Q9LZD3_ARATH Hypothetical protein F12E4_320 (Hypothetical protein At5g03540) - Arabidopsis thaliana (Mouse-ear cress) :: Q9FHC6|Q9FHC6_ARATH Emb|CAB83315.1 - Arabidopsis thaliana (Mouse-ear cress) :: E = L	0	0.0586628	0.0848807	0.126312
vv|Ctg3180.1	:: Q5W6W7|Q5W6W7_ORYSA Putative long chain acyl-CoA synthetase (Os05g0317200 protein) - Oryza sativa (japonica cultivar-group) :: Q9SJD4|Q9SJD4_ARATH Putative acyl-CoA synthetase (At2g04350/T23O15.3) (Long chain acyl-CoA synthetase 8) (EC 6.2.1.3) - Arabidopsis thaliana (Mouse-ear cress) :: E = L	0	0.0740944	0.0571383	0.126048
csb|Ctg173.1	(M) :: Q96551|METK_CATRO S-adenosylmethionine synthetase 1 (EC 2.5.1.6) (Methionine adenosyltransferase 1) (AdoMet synthetase 1) - Catharanthus roseus (Rosy periwinkle) (Madagascar periwinkle) :: Q96552|METL_CATRO S-adenosylmethionine synthetase 2 (EC 2.5.1.6) (Methionine adenosyltransferase 2) (AdoMet synthetase 2) - Catharanthus roseus (Rosy periwinkle) (Madagascar periwinkle) :: E = L	0	0.224164	0.339251	0.126048
ws|Ctg1406.1	(M) :: Q1RZ39|Q1RZ39_MEDTR Hypothetical protein - Medicago truncatula (Barrel medic) :: Q8LEJ7|Q8LEJ7_ARATH Hypothetical protein (At1g55265) - Arabidopsis thaliana (Mouse-ear cress) :: E = L SP	0	-0.0564912	0.134484	0.125783
vv|Ctg115.1	(M) :: Q39659|MFPA_CUCSA Glyoxysomal fatty acid beta-oxidation multifunctional protein MFP-a [Includes: Enoyl-CoA hydratase (EC 4.2.1.17); 3-2-trans-enoyl-CoA isomerase (EC 5.3.3.8); 3-hydroxybutyryl-CoA epimerase (EC 5.1.2.3); 3-hydroxyacyl-CoA dehydrogenase (EC 1.1.1.35)] - Cucumis sativus (Cucumber) :: Q9ZPI5	0	0.0626743	0.169797	0.125783
cso|Ctg7814.1	(M) :: Q1STS0|Q1STS0_MEDTR Peptidase S10, serine carboxypeptidase - Medicago truncatula (Barrel medic) :: P55748|CBP22_HORVU Serine carboxypeptidase II-2 precursor (EC 3.4.16.6) (CP-MII.2) [Contains: Serine carboxypeptidase II-2 chain A; Serine carboxypeptidase II-2 chain B] (Fragment) - Hordeum vulgare (Barley) :: E = L SP	0	0.0923428	0.0284277	0.125122
cso|gi|122689415|gb|EC938921.1|EC938921	:: Q8S944|DRP3A_ARATH Dynamin-related protein 3A (Dynamin-like protein 2) (Dynamin-like protein 2a) - Arabidopsis thaliana (Mouse-ear cress) :: Q3EC12|Q3EC12_ARATH Protein At2g14120 - Arabidopsis thaliana (Mouse-ear cress) :: E = L	0	0.0479571	0.13711	0.12499
vv|Ctg2956.1	:: Q7GCH3|Q7GCH3_ORYSA 26S proteasome regulatory particle triple-A ATPase subunit6 (Os02g0205300 protein) - Oryza sativa (japonica cultivar-group) :: Q9FEB6|Q9FEB6_ORYSA 26S proteasome ATPase subunit Rpt6 - Oryza sativa (Rice) :: E = L	0	0.0766959	0.0919367	0.123401
vv|gi|22014229|gb|BQ799263.1|BQ799263	:: Q2Z1Z0|Q2Z1Z0_PRUMU Cinnamyl alcohol dehydrogenase - Prunus mume (Japanese flowering apricot) :: O65152|O65152_MALDO Putative cinnamyl alcohol dehydrogenase - Malus domestica (Apple) (Malus sylvestris) :: E = L	0	0.170694	0.0806577	0.122607
css|Ctg1420.1	(M) :: Q9M531|H2A_EUPES Histone H2A - Euphorbia esula (Leafy spurge) :: Q1H552|Q1H552_ARATH At5g02560 - Arabidopsis thaliana (Mouse-ear cress) :: E = L	0	0.0454429	0.135666	0.122209
cso|gi|122689930|gb|EC946575.1|EC946575	:: Q9ZSP3|Q9ZSP3_TOBAC Chaperone GrpE type 2 - Nicotiana tabacum (Common tobacco) :: Q9ZSP4|Q9ZSP4_TOBAC Chaperone GrpE type 1 - Nicotiana tabacum (Common tobacco) :: E = L	0	-0.0908029	-0.0791731	0.121281
vv|gi|34546699|gb|CF514931.1|CF514931	:: P34921|G3PC_DIACA Glyceraldehyde-3-phosphate dehydrogenase, cytosolic (EC 1.2.1.12) - Dianthus caryophyllus (Carnation) (Clove pink) :: P25861|G3PC_ANTMA Glyceraldehyde-3-phosphate dehydrogenase, cytosolic (EC 1.2.1.12) - Antirrhinum majus (Garden snapdragon) :: E = L	0	-0.132578	0.0473989	0.120617
ws|Ctg347.1	(M) :: Q69DC2|Q69DC2_GOSHI Anx1 - Gossypium hirsutum (Upland cotton) :: Q9XEN8|Q9XEN8_TOBAC Vacuole-associated annexin VCaB42 - Nicotiana tabacum (Common tobacco) :: E = L	0	-0.110137	-0.0143538	0.120352
cso|Ctg9181.1	:: Q1T021|Q1T021_MEDTR Ribophorin I - Medicago truncatula (Barrel medic) :: Q9SFX3|Q9SFX3_ARATH Putative ribophorin I (Dolichyl-diphosphooligosaccharide-protein glycosyltransferase); 43789-46748 (At1g76400/F15M4_10) (Putative dolichyl-diphosphooligosaccharide-protein glycosyltransferase) - Arabidopsis thaliana (Mouse-ear cress) :: E = L	0	0.173	0.0267293	0.119821
csp|Ctg185.1_F=1.1	(LC) (M) :: Q8VWQ0|Q8VWQ0_GOSHI Putative serine carboxypeptidase - Gossypium hirsutum (Upland cotton) :: Q8L6A7|Q8L6A7_THECC Carboxypeptidase type III - Theobroma cacao (Cacao) (Cocoa) :: E = L SP	0	0.013498	0.130272	0.119688
vv|Ctg13414.1	:: Q940S9|Q940S9_ARATH AT3g57890/T10K17_100 - Arabidopsis thaliana (Mouse-ear cress) :: A2Q4U5|A2Q4U5_MEDTR Tubulin binding cofactor C - Medicago truncatula (Barrel medic) :: E = L	0	0.221815	0.0408223	0.11929
cso|Ctg6271.1	:: Q6VWJ5|Q6VWJ5_SOLLC Fructokinase 3 - Solanum lycopersicum (Tomato) (Lycopersicon esculentum) :: Q9C524|Q9C524_ARATH Fructokinase, putative; 80047-82040 (Fructokinase, putative) - Arabidopsis thaliana (Mouse-ear cress) :: E = L	0	0.205142	-0.154731	0.119157
vv|Ctg2142.1	:: Q6TY49|Q6TY49_HYDMC Reductase 1 - Hydrangea macrophylla (Bigleaf hydrangea) :: Q9SQ64|Q9SQ64_PAPSO Putative NADPH-dependent oxidoreductase - Papaver somniferum (Opium poppy) :: E = L	0	0.145091	0.0806577	0.118758
vv|gi|71890116|gb|DT039171.1|DT039171	:: Q45NM5|Q45NM5_MEDSA Hypothetical protein (Fragment) - Medicago sativa (Alfalfa) :: Q9ZUC0|Q9ZUC0_ARATH F5O8.30 protein (Hypothetical protein At1g23750) (Hypothetical protein) - Arabidopsis thaliana (Mouse-ear cress) :: E = L	0	0.0837921	0.116498	0.118626
ws|Ctg2577.1	(M) :: Q93YR3|F10AL_ARATH FAM10 family protein At4g22670 - Arabidopsis thaliana (Mouse-ear cress) :: Q6YUA1|Q6YUA1_ORYSA Putative tetratricopeptide repeat (TPR)-containing protein (Os02g0100300 protein) - Oryza sativa (japonica cultivar-group) :: E = L	0	0.314523	0.22132	0.117961
csb|Ctg1358.1	(M) :: Q9FHY6|Q9FHY6_ARATH GAMM1 protein-like - Arabidopsis thaliana (Mouse-ear cress) :: Q94A80|Q94A80_ARATH AT5g41970/MJC20_7 - Arabidopsis thaliana (Mouse-ear cress) :: E = L	0	0.03492	0.0869197	0.116631
vv|WIN1015.C21_K18	(M) :: A2Q1G2|A2Q1G2_MEDTR Armadillo-like helical - Medicago truncatula (Barrel medic) :: Q93VS8|Q93VS8_ARATH Hypothetical protein At5g19820 - Arabidopsis thaliana (Mouse-ear cress) :: E = L	0	0.401194	0.242694	0.116631
vv|Ctg4569.1	(M) :: Q2XPV3|Q2XPV3_SOLTU Oligouridylate binding protein-like protein - Solanum tuberosum (Potato) :: Q9M427|Q9M427_NICPL Oligouridylate binding protein - Nicotiana plumbaginifolia (Leadwort-leaved tobacco) :: E = L	0	0.208892	0.158466	0.116232
ws|Ctg856.1	(M) :: Q9SGA6|RS191_ARATH 40S ribosomal protein S19-1 - Arabidopsis thaliana (Mouse-ear cress) :: Q0WSH0|Q0WSH0_ARATH 40S ribosomal protein S19-like - Arabidopsis thaliana (Mouse-ear cress) :: E = L	0	0.198368	0.227248	0.116098
cso|Ctg415.1	(M) :: P22778|ATPO_IPOBA ATP synthase delta chain, mitochondrial precursor (EC 3.6.3.14) (Oligomycin sensitivity conferral protein) (OSCP) - Ipomoea batatas (Sweet potato) (Batate) :: Q9SXX1|Q9SXX1_IPOBA F1-ATP synthase delta subunit - Ipomoea batatas (Sweet potato) (Batate) :: E = L	0	-0.0602468	0.220701	0.115433
ws|Ctg649.1	(M) :: Q9SM64|SODM_PRUPE Superoxide dismutase [Mn], mitochondrial precursor (EC 1.15.1.1) - Prunus persica (Peach) :: Q3SAW9	0	0.0272956	-0.00679666	0.1153
vv|Ctg1632.1	(M) :: Q3C2L6|Q3C2L6_SOLLC Sorbitol related enzyme - Solanum lycopersicum (Tomato) (Lycopersicon esculentum) :: Q9FJ95|Q9FJ95_ARATH Sorbitol dehydrogenase-like protein - Arabidopsis thaliana (Mouse-ear cress) :: E = L	0	-0.040675	-0.00245465	0.114634
vv|Ctg21433.1	:: Q654L9|Q654L9_ORYSA Putative dihydrolipoamide S-acetyltransferase (Os06g0499900 protein) - Oryza sativa (japonica cultivar-group) :: Q0WQF7|OPD21_ARATH Dihydrolipoyllysine-residue acetyltransferase component 1 of pyruvate dehydrogenase complex, mitochondrial precursor (EC 2.3.1.12) (Pyruvate dehydrogenase complex E2 subunit 1) (PDCE2) (E2) (Dihydrolipoamide S-acetyltransferase component 1 of p…	0	0.247928	0.294782	0.114234
ws|Ctg344.1	:: Q84VE1|Q84VE1_ORYSA Adenosylhomocysteinase-like protein - Oryza sativa (japonica cultivar-group) :: A1KYB0|A1KYB0_TOBAC S-adenosyl-L-homocysteine hydrolase (EC 3.3.1.1) - Nicotiana tabacum (Common tobacco) :: E = L	0	0.0124972	0.494774	0.114234
vv|Ctg4450.1	:: O24431|O24431_SOYBN Calmodulin-like domain protein kinase isoenzyme gamma - Glycine max (Soybean) :: A1BPP8|A1BPP8_MEDTR Calcium dependent protein kinase 3 - Medicago truncatula (Barrel medic) :: E = L	0	0.262433	0.13606	0.1129
cso|Ctg93.1	(M) :: Q9M6B3|Q9M6B3_VITVI Malate dehydrogenase - Vitis vinifera (Grape) :: P46487|MDHM_EUCGU Malate dehydrogenase, mitochondrial precursor (EC 1.1.1.37) - Eucalyptus gunnii (Cider tree) :: E = L	0	0.0281448	0.0427844	0.111432
cso|Ctg2025.1	(M) :: O65781|GALE2_CYATE UDP-glucose 4-epimerase GEPI48 (EC 5.1.3.2) (Galactowaldenase) (UDP-galactose 4-epimerase) - Cyamopsis tetragonoloba (Guar) (Cluster bean) :: Q1SI65|Q1SI65_MEDTR UDP-glucose 4-epimerase - Medicago truncatula (Barrel medic) :: E = L	0	-0.00795675	0.00475299	0.110631
vv|gi|110691347|gb|EE069345.1|EE069345	(M) :: P93787|P93787_SOLTU 14-3-3 protein - Solanum tuberosum (Potato) :: P93206|14331_SOLLC 14-3-3 protein 1 - Solanum lycopersicum (Tomato) (Lycopersicon esculentum) :: E = L	0	0.127897	0.106214	0.11023
cso|Ctg680.1	(M) :: Q0WS87|Q0WS87_ARATH Histone H2A.F/Z - Arabidopsis thaliana (Mouse-ear cress) :: O23628|H2AV1_ARATH Histone H2A variant 1 (H2A.F/Z 1) (HTA11) (H2AvAt) - Arabidopsis thaliana (Mouse-ear cress) :: E = L	0	0.108625	0.176195	0.109829
csb|Ctg1379.1	:: O23140|O23140_ARATH AP47/50p - Arabidopsis thaliana (Mouse-ear cress) :: Q6ZGX8|Q6ZGX8_ORYSA Putative Clathrin coat assembly protein AP50 (Os02g0690700 protein) - Oryza sativa (japonica cultivar-group) :: E = L	0	0.0050406	0.0931545	0.109695
cso|Ctg1794.1	:: Q5VSV8|Q5VSV8_ORYSA OSJNBa0009P12.18 protein - Oryza sativa (Rice) :: Q01HH4|Q01HH4_ORYSA OSIGBa0142I02-OSIGBa0101B20.15 protein - Oryza sativa (Rice) :: E = L	0	-0.00621696	0.0203421	0.107688
cso|Ctg6187.1	(M) :: Q9SXN4|Q9SXN4_BRACM SLL2-S9-protein - Brassica campestris (Field mustard) :: Q96347|Q96347_BRANA SLL2 - Brassica napus (Rape) :: E = L	0	-0.0387471	-0.148481	0.107554
cso|Ctg2619.1	:: Q9FN41|Q9FN41_ARATH Similarity to enolase-phosphatase (At5g53850) - Arabidopsis thaliana (Mouse-ear cress) :: Q0WP93|Q0WP93_ARATH Hypothetical protein At5g53850 - Arabidopsis thaliana (Mouse-ear cress) :: E = L	0	0.160662	0.0223323	0.107152
vv|gi|30297806|gb|CB974600.1|CB974600	(M) :: Q3HVK9|Q3HVK9_SOLTU Ribosomal protein S27-like protein - Solanum tuberosum (Potato) :: Q2VCJ1|Q2VCJ1_SOLTU Ribosomal protein S27-like protein-like - Solanum tuberosum (Potato) :: E = L	0	0.0603242	0.115433	0.106616
vv|Ctg2177.1	(M) :: Q5ECP6|Q5ECP6_PETHY E1 alpha subunit of pyruvate dehydrogenase - Petunia hybrida (Petunia) :: Q4JIY3|Q4JIY3_CITPA Pyruvate dehydrogenase (Fragment) - Citrus paradisi (Grapefruit) :: E = L	0	0.0130691	0.14965	0.10608
vv|Ctg19056.1	:: Q9ZSP3|Q9ZSP3_TOBAC Chaperone GrpE type 2 - Nicotiana tabacum (Common tobacco) :: Q9ZSP4|Q9ZSP4_TOBAC Chaperone GrpE type 1 - Nicotiana tabacum (Common tobacco) :: E = L	0	-0.0156659	-0.038599	0.105276
vv|Ctg3049.1	:: Q1S2H1|Q1S2H1_MEDTR Glutamyl-tRNA synthetase archae/euk cytosolic; Glutathione S-transferase, C-terminal-like - Medicago truncatula (Barrel medic) :: Q8S5M6|Q8S5M6_ORYSA Putative glutamyl-tRNA synthetase (Os10g0369000 protein) (Glutamyl-tRNA synthetase family protein, expressed) - Oryza sativa (japonica cultivar-group) :: E = L	0	0.0427844	0.117296	0.105142
ws|gi|51576534|gb|CV094370.1|CV094370	(M) :: Q2V997|Q2V997_SOLTU Adenine phosphoribosyltransferase-like - Solanum tuberosum (Potato) :: P31166|APT1_ARATH Adenine phosphoribosyltransferase 1 (EC 2.4.2.7) (APRT 1) - Arabidopsis thaliana (Mouse-ear cress) :: E = L	0	0.283092	0.0749164	0.104873
vv|Ctg1571.1	(M) :: Q9ZTV0|Q9ZTV0_PEA 5,10-methylenetetrahydrofolate dehydrogenase-5,10-methenyltetrahydrofolate cyclohydrolase (5,10-methylenetetrahydrofolate dehydrogenase: 5,10-methenyltetrahydrofolate cyclohydrolase) (EC 1.5.1.5) - Pisum sativum (Garden pea) :: Q8LEA3|Q8LEA3_ARATH 5,10-methylenetetrahydrofolate dehydrogenase:5,10-methenyltetrahydrofolate cyclohydrolase, putative - Arabidopsis thaliana (Mo…	0	0.0539454	0.0153548	0.104739
vv|Ctg8438.1	:: Q1S678|Q1S678_MEDTR Concanavalin A-like lectin/glucanase - Medicago truncatula (Barrel medic) :: Q8LJ85|Q8LJ85_ORYSA Putative calreticulin - Oryza sativa (japonica cultivar-group) :: E = L	0	-0.0284105	0.00100953	0.103934
vv|Ctg5955.1	(M) :: Q9LRC7|Q9LRC7_TOBAC BZIP transcriptional activator RSG - Nicotiana tabacum (Common tobacco) :: Q0GPF5|Q0GPF5_SOYBN BZIP transcription factor bZIP131 - Glycine max (Soybean) :: E = L	0	0.237319	0.248656	0.103665
vv|Ctg4120.1	(M) :: Q8LDG5|Q8LDG5_ARATH Hypothetical protein - Arabidopsis thaliana (Mouse-ear cress) :: Q8W4Q1|Q8W4Q1_ARATH Hypothetical protein (At4g35360/F23E12_80) - Arabidopsis thaliana (Mouse-ear cress) :: E = L	0	0.059909	0.049352	0.102457
css|Ctg222.1	(M) :: O24329|O24329_RICCO Hypothetical protein - Ricinus communis (Castor bean) :: Q43557|Q43557_MEDSA Unidentified precursor - Medicago sativa (Alfalfa) :: E = L SP	0	0.1644	0.196733	0.101919
cso|Ctg901.1	(M) :: Q8GT30|Q8GT30_SOLLC Dihydrolipoamide dehydrogenase (EC 1.8.1.4) - Solanum lycopersicum (Tomato) (Lycopersicon esculentum) :: Q93WQ1|Q93WQ1_9ROSI Dihydrolipoamide dehydrogenase (EC 1.8.1.4) - Bruguiera gymnorhiza :: E = L	0	0.0048968	0.033793	0.101516
css|Ctg1570.1	(M) :: Q60EJ0|Q60EJ0_ORYSA Hypothetical protein OSJNBa0017K09.8 (Os05g0501700 protein) - Oryza sativa (japonica cultivar-group) :: Q5ZAV7|Q5ZAV7_ORYSA Universal stress protein-like (Os01g0783500 protein) - Oryza sativa (japonica cultivar-group) :: E = L	0	0.0856966	0.117429	0.101381
vv|Ctg9145.1	:: Q0ZPT8|Q0ZPT8_ANACO Methionine aminopeptidase 1 - Ananas comosus (Pineapple) :: Q0WUD9|Q0WUD9_ARATH Putative methionine aminopeptidase - Arabidopsis thaliana (Mouse-ear cress) :: E = L	0	0.386701	0.265557	0.100709
cso|Ctg1334.1	(M) :: Q9LNB6|Q9LNB6_ARATH F5O11.2 (At1g12270/F5O11_1) - Arabidopsis thaliana (Mouse-ear cress) :: Q9STH1|Q9STH1_ARATH Stress-induced protein sti1-like protein - Arabidopsis thaliana (Mouse-ear cress) :: E = L	0	0.0775164	0.0611541	0.100574
ws|Ctg998.1	:: O82064|O82064_SOLTU Putative beta-subunit of K+ channels - Solanum tuberosum (Potato) :: O23016|O23016_ARATH T1G11.6 protein (Putative potassium channel beta subunit) (Putative K+ channel, beta subunit) - Arabidopsis thaliana (Mouse-ear cress) :: E = L	0	0.068602	0.1153	0.100574
vvfl|gi|114865170|gb|ABI83811.	:: Q06D22|Q06D22_9STRA Translation elongation factor 1-alpha (Fragment) - Pythium sp. quercum :: Q06D19|Q06D19_9STRA Translation elongation factor 1-alpha (Fragment) - Pythium sp. quercum :: E = L	0	0.380064	0.0666747	0.10044
ws|Ctg547.1	:: Q93Z16|Q93Z16_ARATH AT4g21150/F7J7_90 - Arabidopsis thaliana (Mouse-ear cress) :: Q5N7W3|Q5N7W3_ORYSA Putative ribophorin II (Os01g0911200 protein) - Oryza sativa (japonica cultivar-group) :: E = L	0	0.101381	0.0871912	0.100036
vv|Ctg6416.1	:: O80889|O80889_ARATH Putative carboxymethylenebutenolidase (At2g32520) - Arabidopsis thaliana (Mouse-ear cress) :: Q8LDC7|Q8LDC7_ARATH Putative carboxymethylenebutenolidase - Arabidopsis thaliana (Mouse-ear cress) :: E = L	0	0.0387171	0.040121	0.0999011
vv|gi|34548633|gb|CF516865.1|CF516865	(M) :: Q76MF3|Q76MF3_TOBAC Calmodulin NtCaM3 (Calmodulin NtCaM12) (Calmodulin NtCaM11) (Calmodulin NtCaM8) (Calmodulin NtCaM7) (Calmodulin NtCaM6) (Calmodulin NtCaM5) (Calmodulin NtCaM4) - Nicotiana tabacum (Common tobacco) :: Q6UQE4|Q6UQE4_DAUCA Calmodulin 8 (Calmodulin 4) (Fragment) - Daucus carota (Carrot) :: E = L	0	0.0392789	0.0982848	0.0988237
cso|Ctg3042.1	(M) :: Q8GZM8|Q8GZM8_VITVI Putative serine hydrolase - Vitis vinifera (Grape) :: Q0ZPW8|Q0ZPW8_9ROSA CXE carboxylesterase (EC 3.1.1.1) - Malus pumila :: E = L	0	0.167358	0.146394	0.0969364
cso|Ctg3910.1	(M) :: O81340|O81340_MESCR 26S proteasome regulatory subunit S5A - Mesembryanthemum crystallinum (Common ice plant) :: Q1S6B8|Q1S6B8_MEDTR Von Willebrand factor, type A; Ubiquitin interacting motif - Medicago truncatula (Barrel medic) :: E = L	0	-0.0310614	-0.0270868	0.0968015
ws|gi|47061128|gb|CN601832.1|CN601832	:: Q56WQ1|Q56WQ1_ARATH Aspartate aminotransferase (Fragment) - Arabidopsis thaliana (Mouse-ear cress) :: Q2V3D0|Q2V3D0_ARATH Protein At4g31990 - Arabidopsis thaliana (Mouse-ear cress) :: E = L	0	-0.0282633	0.0892269	0.0968015
vv|Ctg526.1	:: Q7XV86|Q7XV86_ORYSA OSJNBb0012E08.10 protein (Os04g0402100 protein) - Oryza sativa (japonica cultivar-group) :: Q39817|CALX_SOYBN Calnexin homolog precursor - Glycine max (Soybean) :: E = L	0	0.0739573	-0.0229766	0.0965318
vv|Ctg3112.1	:: Q1SLQ8|Q1SLQ8_MEDTR Dihydrolipoamide succinyltransferase - Medicago truncatula (Barrel medic) :: Q5M729|OPD23_ARATH Dihydrolipoyllysine-residue acetyltransferase component 3 of pyruvate dehydrogenase complex, mitochondrial precursor (EC 2.3.1.12) (Pyruvate dehydrogenase complex E2 subunit 3) (PDCE2) (E2) (Dihydrolipoamide S-acetyltransferase component 3 of pyruvate dehydrogenase complex) (PDC-…	0	-0.0512497	0.0419438	0.0949116
vv|Ctg2360.1	:: Q7XAS3|Q7XAS3_GOSHI Beta-D-glucosidase - Gossypium hirsutum (Upland cotton) :: O82151|O82151_TOBAC Beta-D-glucan exohydrolase - Nicotiana tabacum (Common tobacco) :: E = L	0	-0.0156659	0.00532815	0.0945064
css|Ctg657.1	(M) :: Q9SP02|CP20A_ARATH Peptidyl-prolyl cis-trans isomerase CYP20-1 precursor (EC 5.2.1.8) (PPIase CYP20-1) (Rotamase cyclophilin-7) (Cyclophilin of 20 kDa 1) - Arabidopsis thaliana (Mouse-ear cress) :: Q5Z9H9|Q5Z9H9_ORYSA Putative cyclophilin (Os06g0708500 protein) - Oryza sativa (japonica cultivar-group) :: E = L SP	0	-0.0946491	-0.0593446	0.0943712
csp|Ctg2056.1	(M) :: Q94K24|Q94K24_SOLLC Ran binding protein-1 - Solanum lycopersicum (Tomato) (Lycopersicon esculentum) :: Q10MW8|Q10MW8_ORYSA Ran-binding protein 1, putative, expressed (Os03g0292800 protein) - Oryza sativa (japonica cultivar-group) :: E = L	0	0.101919	0.173383	0.0942361
vv|Ctg12230.1	:: Q9ZPD6|Q9ZPD6_BRANA BnMAP4K alpha2 - Brassica napus (Rape) :: Q9MAI7|Q9MAI7_ARATH F12M16.4 - Arabidopsis thaliana (Mouse-ear cress) :: E = L	0	0.129085	-0.332244	0.0939657
vv|Ctg623.1	(M) :: Q1SM38|Q1SM38_MEDTR Mov34-1; Invasin/intimin cell-adhesion - Medicago truncatula (Barrel medic) :: Q9FR56|Q9FR56_SOLLC JAB - Solanum lycopersicum (Tomato) (Lycopersicon esculentum) :: E = L	0	0.141564	0.0988237	0.0938305
vv|gi|110712628|gb|EE087839.1|EE087839	:: Q67G20|Q67G20_ORYSA Actin (Os11g0163100 protein) (Actin-7, putative, expressed) - Oryza sativa (japonica cultivar-group) :: Q65XH8|Q65XH8_ORYSA Putative actin (Os05g0106600 protein) - Oryza sativa (japonica cultivar-group) :: E = L	0	0.147697	0.264597	0.0938305
vv|Ctg2176.1	:: O04720|O04720_SOYBN Cysteine proteinase inhibitor - Glycine max (Soybean) :: Q84LB7|Q84LB7_MALDO Cysteine protease inhibitor cystatin (Fragment) - Malus domestica (Apple) (Malus sylvestris) :: E = L	0	0.109026	0.190552	0.0932897
ws|Ctg1349.1	:: P93009|CUTA_ARATH Protein CutA, chloroplast precursor (Copper-binding protein CutA) (AtCUTA) - Arabidopsis thaliana (Mouse-ear cress) :: Q0IY21|Q0IY21_ORYSA Os10g0378300 protein (Fragment) - Oryza sativa (japonica cultivar-group) :: E = L	0	0.000288558	-0.111227	0.0931545
vv|gi|77582415|gb|DV220180.1|DV220180	:: Q58T36|Q58T36_VITVI Cyc07 (Fragment) - Vitis vinifera (Grape) :: Q1S7V4|Q1S7V4_MEDTR Ribosomal protein S3Ae - Medicago truncatula (Barrel medic) :: E = L	0	0.0203421	0.285935	0.0930192
cso|Ctg3600.1	(M) :: Q0DWH1|Q0DWH1_ORYSA Os02g0815500 protein - Oryza sativa (japonica cultivar-group) :: P93436|ADHX_ORYSA Alcohol dehydrogenase class 3 (EC 1.1.1.1) (Alcohol dehydrogenase class III) (S-(hydroxymethyl)glutathione dehydrogenase) (EC 1.1.1.284) (Glutathione-dependent formaldehyde dehydrogenase) (FDH) (FALDH) (GSH-FDH) - Oryza sativa (Rice) :: E = L	0	-0.028852	-0.0163953	0.0926134
vv|Ctg15119.1	(M) :: Q6H450|Q6H450_ORYSA Putative annexin (Os09g0394900 protein) - Oryza sativa (japonica cultivar-group) :: Q9ZR53|Q9ZR53_MEDSA Annexin-like protein - Medicago sativa (Alfalfa) :: E = L	0	0.19497	0.0057592	0.0919367
cso|Ctg1325.1	(M) :: P00058|CYC_GOSBA Cytochrome c - Gossypium barbadense (Sea-island cotton) (Egyptian cotton) :: P00063|CYC_ACENE Cytochrome c - Acer negundo (Box elder) :: E = L	0	-0.0226835	0.0807941	0.0913952
css|Ctg621.1	:: Q6TKQ6|Q6TKQ6_VITAE Putative ankyrin-repeat protein - Vitis aestivalis (Grape) :: Q84P55|Q84P55_TOBAC TGB12K interacting protein 3 - Nicotiana tabacum (Common tobacco) :: E = L	0	0.212009	0.203765	0.0905825
vv|gi|110706051|gb|EE083601.1|EE083601	:: Q9M5L1|Q9M5L1_EUPES 40S ribosomal protein S16 (Fragment) - Euphorbia esula (Leafy spurge) :: Q1SDZ3|Q1SDZ3_MEDTR Ribosomal protein S9 - Medicago truncatula (Barrel medic) :: E = L	0	0.0990932	0.00633395	0.090447
css|gi|110401937|gb|EC968563.1|EC968563	(M) :: Q9C8D8|Q9C8D8_ARATH Hypothetical protein F15E12.10 (Hypothetical protein At1g66070) - Arabidopsis thaliana (Mouse-ear cress) :: Q8GRX2|Q8GRX2_ARATH Hypothetical protein - Arabidopsis thaliana (Mouse-ear cress) :: E = L	0	-0.0764324	-0.00028853	0.0901759
vv|Ctg7741.1	:: Q1SB44|Q1SB44_MEDTR Importin-beta, N-terminal - Medicago truncatula (Barrel medic) :: Q9SMV6|Q9SMV6_ARATH Exportin1 (XPO1) protein (Putative exportin1 protein XPO1) - Arabidopsis thaliana (Mouse-ear cress) :: E = L	0	0.19333	0.13711	0.0894982
cso|Ctg6817.1	:: Q5W6X4|Q5W6X4_ORYSA Hypothetical protein OSJNBa0065C11.2 (Os05g0316200 protein) - Oryza sativa (japonica cultivar-group) :: Q9SH87|Q9SH87_ARATH Hypothetical protein At2g38000 (At2g38000 protein) - Arabidopsis thaliana (Mouse-ear cress) :: E = L	0	0.164786	0.103934	0.0893625
cso|gi|71871053|gb|DT020108.1|DT020108	(M) :: P47920|NDKB_FLABI Nucleoside diphosphate kinase B (EC 2.7.4.6) (NDK B) (NDP kinase B) - Flaveria bidentis (Coastalplain yellowtops) :: P47919|NDKA_FLABI Nucleoside diphosphate kinase A (EC 2.7.4.6) (NDK A) (NDP kinase A) - Flaveria bidentis (Coastalplain yellowtops) :: E = L	0	-0.144967	0.187134	0.0889556
ws|Ctg488.1	(M) :: Q69UI8|Q69UI8_ORYSA Putative acidic ribosomal protein P1a (Os08g0116500 protein) - Oryza sativa (japonica cultivar-group) :: Q307Z7|Q307Z7_SOLTU Acidic ribosomal protein P1a-like - Solanum tuberosum (Potato) :: E = L	0	-0.0551416	0.0156403	0.0888201
vv|Ctg9683.1	:: Q9SS48|Q9SS48_ARATH Putative glycerol-3-phosphate dehydrogenase - Arabidopsis thaliana (Mouse-ear cress) :: Q0JEP5|Q0JEP5_ORYSA Os04g0224900 protein (Fragment) - Oryza sativa (japonica cultivar-group) :: E = L	0	0.0067647	-0.294243	0.0886844
csb|Ctg2571.1	:: Q6ZNE1|Q6ZNE1_HUMAN CDNA FLJ16186 fis, clone BRTHA2007060, moderately similar to EUKARYOTIC TRANSLATION INITIATION FACTOR 3 SUBUNIT 10 - Homo sapiens (Human) :: Q1SUA2|Q1SUA2_MEDTR Proteasome component region PCI - Medicago truncatula (Barrel medic) :: E = L	0	0.192068	0.123401	0.0874628
ws|Ctg2270.1	(M) :: Q6Y1D2|Q6Y1D2_9ASTR 60S acidic ribosomal protein P3 (Fragment) - Lactuca saligna :: Q6Y1D1|Q6Y1D1_9ASTR 60S acidic ribosomal protein P3 (Fragment) - Lactuca saligna :: E = L	0	0.0899048	0.0790197	0.0871912
vv|Ctg4449.1	(M) :: Q0WWG4|Q0WWG4_ARATH Putative ubiquitin activating enzyme E1 - Arabidopsis thaliana (Mouse-ear cress) :: O65041|UBA3_ARATH NEDD8-activating enzyme E1 catalytic subunit (EC 6.3.2.-) (RUB-activating enzyme) (Ubiquitin-activating enzyme E1-like protein) - Arabidopsis thaliana (Mouse-ear cress) :: E = L	0	0.0607391	0.139862	0.0870554
vv|gi|71860044|gb|DT009099.1|DT009099	:: O22342|ADT1_GOSHI ADP,ATP carrier protein 1, mitochondrial precursor (ADP/ATP translocase 1) (Adenine nucleotide translocator 1) (ANT 1) - Gossypium hirsutum (Upland cotton) :: P27081|ADT2_SOLTU ADP,ATP carrier protein, mitochondrial precursor (ADP/ATP translocase) (Adenine nucleotide translocator) (ANT) (Fragment) - Solanum tuberosum (Potato) :: E = L	0	0.168514	0.057277	0.0861043
csp|Ctg1577.1	(M) :: O80889|O80889_ARATH Putative carboxymethylenebutenolidase (At2g32520) - Arabidopsis thaliana (Mouse-ear cress) :: Q8LDC7|Q8LDC7_ARATH Putative carboxymethylenebutenolidase - Arabidopsis thaliana (Mouse-ear cress) :: E = L	0	-0.0596453	0.0132121	0.0850168
ws|Ctg616.1	:: Q9LP77|Q9LP77_ARATH T1N15.9 - Arabidopsis thaliana (Mouse-ear cress) :: Q9ZT08|Q9ZT08_ARATH Receptor-like protein kinase - Arabidopsis thaliana (Mouse-ear cress) :: E = L	0	0.0732718	0.203765	0.0846086
vv|Ctg926.1	(M) :: O82662|SUCB_ARATH Succinyl-CoA ligase [GDP-forming] beta-chain, mitochondrial precursor (EC 6.2.1.4) (Succinyl-CoA synthetase, beta chain) (SCS-beta) - Arabidopsis thaliana (Mouse-ear cress) :: Q2PYW7	0	-0.023563	0.0415233	0.0843364
csb|Ctg2152.1	:: Q8L9T0|Q8L9T0_ARATH Hypothetical protein - Arabidopsis thaliana (Mouse-ear cress) :: Q9SV71|Q9SV71_ARATH Hypothetical protein At4g12980 - Arabidopsis thaliana (Mouse-ear cress) :: E = L	0	0.147697	-0.032979	0.0843364
css|Ctg1514.1	:: Q9SX77|UMP6_ARATH Unknown protein At1g47420, mitochondrial precursor - Arabidopsis thaliana (Mouse-ear cress) :: Q8SA48|Q8SA48_HORVD Hypothetical protein 259I16.6 - Hordeum vulgare var. distichum (Two-rowed barley) :: E = L	0	-0.197435	-0.321387	0.0837921
cso|Ctg945.1	:: Q9SII8|Q9SII8_ARATH Putative ubiquitin protein - Arabidopsis thaliana (Mouse-ear cress) :: Q94C51|Q94C51_ARATH Putative ubiquitin protein - Arabidopsis thaliana (Mouse-ear cress) :: E = L	0	0.137372	0.0402613	0.0836559
csp|Ctg574.1	(M) :: Q93X34|Q93X34_TOBAC Putative alpha7 proteasome subunit - Nicotiana tabacum (Common tobacco) :: O24362|PSA3_SPIOL Proteasome subunit alpha type 3 (EC 3.4.25.1) (20S proteasome alpha subunit G) (20S proteasome subunit alpha-7) (Proteasome component C8) - Spinacia oleracea (Spinach) :: E = L	0	0.0163537	0.0184917	0.0829751
ws|Ctg2894.1	(M) :: Q1T3N0|Q1T3N0_MEDTR Helicase, C-terminal - Medicago truncatula (Barrel medic) :: Q8RXK6|RH8_ARATH DEAD-box ATP-dependent RNA helicase 8 (EC 3.6.1.-) - Arabidopsis thaliana (Mouse-ear cress) :: E = L	0	0.31603	0.294194	0.0828389
vv|Ctg5218.1	:: Q9LZQ4|Q9LZQ4_ARATH Hypothetical protein T12C14_60 - Arabidopsis thaliana (Mouse-ear cress) :: Q56XW4|Q56XW4_ARATH Hypothetical protein At3g62360 - Arabidopsis thaliana (Mouse-ear cress) :: E = L	0	0.118758	0.192573	0.0825663
vv|Ctg4213.1	:: Q5DMX3|Q5DMX3_CUCME DRP - Cucumis melo (Muskmelon) :: Q9SDX4|Q9SDX4_ASTSI Dynamin homolog - Astragalus sinicus (Chinese milk vetch) :: E = L	0	0.175301	0.0434844	0.0824301
vv|Ctg337.1	(M) :: Q5QHT3|Q5QHT3_9FABA 70 kDa heat shock cognate protein 2 - Vigna radiata :: Q8GSN4|Q8GSN4_CUCMA Non-cell-autonomous heat shock cognate protein 70 - Cucurbita maxima (Pumpkin) (Winter squash) :: E = L	0	0.246834	0.227248	0.0805212
vv|gi|110717500|gb|EE093421.1|EE093421	:: Q9LIL4|Q9LIL4_ARATH Coated vesicle membrane protein-like (AT3g22845/MWI23_22) - Arabidopsis thaliana (Mouse-ear cress) :: Q84MP2|Q84MP2_ORYSA Putative cop-coated vesicle membrane protein (Os03g0744800 protein) (Emp24/gp25L/p24 family protein, expressed) - Oryza sativa (japonica cultivar-group) :: E = L	0	0.0761487	0.0571383	0.0799754
ws|Ctg793.1	(M) :: Q1SL61|Q1SL61_MEDTR Mov34-1; Flagellar motor switch protein FliG-like - Medicago truncatula (Barrel medic) :: Q0WQQ6|Q0WQQ6_ARATH 26S proteasome, non-ATPase regulatory subunit - Arabidopsis thaliana (Mouse-ear cress) :: E = L	0	-0.08804	-0.0946491	0.0798389
ws|Ctg316.1	(M) :: Q9M1R2|Q9M1R2_ARATH Multifunctional aminoacyl-tRNA ligase-like protein - Arabidopsis thaliana (Mouse-ear cress) :: Q0INI9|Q0INI9_ORYSA Os12g0443700 protein (Fragment) - Oryza sativa (japonica cultivar-group) :: E = L	0	0.130799	0.14991	0.0795658
vv|Ctg20305.1	:: Q7XXQ9|Q7XXQ9_ORYSA Hypothetical protein (Os03g0390700 protein) (Transthyretin family protein, expressed) (Putative transthyretin, having alternative splicing products) - Oryza sativa (japonica cultivar-group) :: Q10KB1|Q10KB1_ORYSA Transthyretin family protein, expressed - Oryza sativa (japonica cultivar-group) :: E = L	0	-0.0839056	0.0380147	0.0791561
vv|Ctg5805.1	:: O23247|O23247_ARATH Arginyl-tRNA synthetase (EC 6.1.1.19) - Arabidopsis thaliana (Mouse-ear cress) :: Q7DLG4|Q7DLG4_ARATH Arginyl-tRNA synthetase (EC 6.1.1.19) - Arabidopsis thaliana (Mouse-ear cress) :: E = L	0	0.0792927	0.0461418	0.0787465
csp|Ctg1959.1	(M) :: Q3HVP7|Q3HVP7_SOLTU Hypothetical protein (Putative elongation factor 1B alpha-subunit0like) - Solanum tuberosum (Potato) :: Q3HVL1|Q3HVL1_SOLTU Elongation factor-like protein - Solanum tuberosum (Potato) :: E = L	0	0.0440444	0.0828389	0.0786098
vv|gi|71866931|gb|DT015986.1|DT015986	:: Q38M76|Q38M76_SOLTU Hypothetical protein - Solanum tuberosum (Potato) :: Q307X4|Q307X4_SOLTU Hypothetical protein - Solanum tuberosum (Potato) :: E = L	0	-0.0849764	-0.0934172	0.0772429
vv|Ctg14048.1	:: Q1S9H0|Q1S9H0_MEDTR X8 domain, putative - Medicago truncatula (Barrel medic) :: Q94G86|Q94G86_OLEEU Beta-1,3-glucanase-like protein - Olea europaea (Common olive) :: E = L	0	-0.101753	0.200128	0.0771063
css|Ctg1460.1	(M) :: Q9C889|Q9C889_ARATH Hypothetical protein F7A10.20 (Hypothetical protein At1g55190) (Hypothetical protein) - Arabidopsis thaliana (Mouse-ear cress) :: Q8L959|Q8L959_ARATH Hypothetical protein - Arabidopsis thaliana (Mouse-ear cress) :: E = L	0	0.0298416	0.0890913	0.0764222
cso|gi|34544298|gb|CF512530.1|CF512530	:: Q9SRM1|Q9SRM1_ARATH Putative clathrin heavy chain (Clathrin heavy chain, putative; 28833-19741) - Arabidopsis thaliana (Mouse-ear cress) :: Q0WNJ6|Q0WNJ6_ARATH Hypothetical protein At3g11130 - Arabidopsis thaliana (Mouse-ear cress) :: E = L	0	0.150949	0.214374	0.0760118
vv|Ctg12071.1	(M) :: Q2I824|Q2I824_GOSHI ACS-like protein - Gossypium hirsutum (Upland cotton) :: Q9T009|Q9T009_ARATH Putative acyl-CoA synthetase - Arabidopsis thaliana (Mouse-ear cress) :: E = L	0	0.28155	0.385818	0.0749164
ws|Ctg2795.1	(M) :: Q38JB2|Q38JB2_SOYBN Chloroplast lipocalin - Glycine max (Soybean) :: Q38JB5|Q38JB5_IPONI Chloroplast lipocalin - Ipomoea nil (Japanese morning glory) (Pharbitis nil) :: E = L	0	0.314639	0.215119	0.0743684
vv|Ctg2583.1	(M) :: O82064|O82064_SOLTU Putative beta-subunit of K+ channels - Solanum tuberosum (Potato) :: O23016|O23016_ARATH T1G11.6 protein (Putative potassium channel beta subunit) (Putative K+ channel, beta subunit) - Arabidopsis thaliana (Mouse-ear cress) :: E = L	0	0.0536674	0.0687396	0.0742315
vv|Ctg612.1	(M) :: Q9M613|Q9M613_PINTA 26S proteasome regulatory subunit 8 - Pinus taeda (Loblolly pine) :: Q7GCH3|Q7GCH3_ORYSA 26S proteasome regulatory particle triple-A ATPase subunit6 (Os02g0205300 protein) - Oryza sativa (japonica cultivar-group) :: E = L	0	0.0776532	0.0699771	0.073546
vv|Ctg704.1	(M) :: Q1S6T1|Q1S6T1_MEDTR AAA ATPase, central region; 26S proteasome subunit P45 - Medicago truncatula (Barrel medic) :: Q5PNS4|Q5PNS4_ARATH At5g58290 - Arabidopsis thaliana (Mouse-ear cress) :: E = L	0	0.0768327	0.11023	0.0731348
csp|Ctg1476.1	(M) :: O04486|RB11C_ARATH Ras-related protein Rab11C - Arabidopsis thaliana (Mouse-ear cress) :: Q1SL05|Q1SL05_MEDTR Ras GTPase - Medicago truncatula (Barrel medic) :: E = L	0	0.0230425	0.357608	0.0731348
vv|Ctg3083.1	(M) :: Q9LY84|Q9LY84_ARATH Early nodule-specific protein-like (At5g14450) - Arabidopsis thaliana (Mouse-ear cress) :: Q9LII9|Q9LII9_ARATH Genomic DNA, chromosome 3, TAC clone:K24A2 - Arabidopsis thaliana (Mouse-ear cress) :: E = L SP	0	-0.111851	-0.0811559	0.0729976
ws|gi|51577921|gb|CV095757.1|CV095757	(M) :: Q84P31|Q84P31_SOYBN Aldehyde dehydrogenase family 7 member A1 (EC 1.2.1.3) - Glycine max (Soybean) :: Q5EBY6|Q5EBY6_EUPCH Aldehyde dehydrogenase family 7 member A1 (EC 1.2.1.3) - Euphorbia characias (Spurge) :: E = L	0	-0.0023102	0.141171	0.072586
vv|Ctg2498.1	(M) :: Q00763|COMT1_POPTM Caffeic acid 3-O-methyltransferase 1 (EC 2.1.1.68) (S-adenosysl-L-methionine:caffeic acid 3-O-methyltransferase 1) (COMT-1) (CAOMT-1) - Populus tremuloides (Quaking aspen) :: Q9M560|Q9M560_VITVI Caffeic acid O-methyltransferase - Vitis vinifera (Grape) :: E = L	0	0.292782	0.201258	0.0720372
vv|gi|34416328|gb|CF415082.1|CF415082	:: Q7XKS7|Q7XKS7_ORYSA OSJNBa0038P21.4 protein - Oryza sativa (Rice) :: Q0JDZ7|Q0JDZ7_ORYSA Os04g0349500 protein - Oryza sativa (japonica cultivar-group) :: E = L	0	-0.211565	0.275722	0.0710762
csp|Ctg785.1	(M) :: Q2VCJ8|Q2VCJ8_SOLTU Cytochrome c oxidase family protein-like - Solanum tuberosum (Potato) :: Q0KKQ8|Q0KKQ8_PEA Cytochrome c oxidase subunit Vb - Pisum sativum (Garden pea) :: E = L	0	0.0518593	-0.0768889	0.0709388
ws|Ctg635.1	(M) :: O24461|RAB7_PRUAR Ras-related protein Rab7 - Prunus armeniaca (Apricot) :: Q40214|Q40214_LOTJA RAB7D - Lotus japonicus :: E = L	0	-0.0937251	-0.00129897	0.0703893
cso|gi|110386657|gb|EC951272.1|EC951272	:: Q69WE3|Q69WE3_ORYSA NADH-ubiquinone oxidoreductase-related-like protein (Os07g0585800 protein) - Oryza sativa (japonica cultivar-group) :: A0T2P1|A0T2P1_BRACM NADH-ubiquinone oxidoreductase related-like protein - Brassica campestris (Field mustard) :: E = L	0	0.0050406	-0.0496063	0.0701145
cso|gi|33409312|gb|CF214939.1|CF214939	(M) :: Q10L47|Q10L47_ORYSA Branched-chain amino acid aminotransferase, putative, expressed - Oryza sativa (japonica cultivar-group) :: Q84L60|Q84L60_CICAR Branched-chain amino acid aminotransferase-like protein (EC 2.6.1.42) - Cicer arietinum (Chickpea) (Garbanzo) :: E = L	0	0.0082	-0.0124608	0.0690147
ws|gi|51576218|gb|CV094054.1|CV094054	:: Q9FMB9|Q9FMB9_ARATH Cysteine-tRNA ligase - Arabidopsis thaliana (Mouse-ear cress) :: O82267|O82267_ARATH Putative cysteinyl-tRNA synthetase - Arabidopsis thaliana (Mouse-ear cress) :: E = L	0	-0.0272338	-0.195451	0.0683268
vv|Ctg6630.1	(M) :: Q0WW76|Q0WW76_ARATH Putative thioredoxin reductase (Fragment) - Arabidopsis thaliana (Mouse-ear cress) :: Q39242|TRXB2_ARATH Thioredoxin reductase 2 (EC 1.8.1.9) (NADPH-dependent thioredoxin reductase 2) (NTR 2) - Arabidopsis thaliana (Mouse-ear cress) :: E = L	0	-0.0262051	0.000721115	0.0683268
vv|Ctg2423.1	:: Q93YZ7|Q93YZ7_ARATH At2g31810/F20M17.15 - Arabidopsis thaliana (Mouse-ear cress) :: Q3E6W5|Q3E6W5_ARATH Protein At2g31810 - Arabidopsis thaliana (Mouse-ear cress) :: E = L	0	0.316725	0.232661	0.067914
cso|Ctg6986.1	(M) :: Q1S160|Q1S160_MEDTR AAA ATPase; Small GTP-binding protein domain - Medicago truncatula (Barrel medic) :: Q9FFK7|Q9FFK7_ARATH Signal recognition particle receptor beta subunit-like protein (At5g05670) - Arabidopsis thaliana (Mouse-ear cress) :: E = L	0	0.00100953	0.112767	0.0677764
vvfl|gi|84620126|gb|ABC59316.	(M) :: Q09VU3|Q09VU3_VITVI Phospholipase D alpha - Vitis vinifera (Grape) :: Q41142|PLDA1_RICCO Phospholipase D alpha 1 precursor (EC 3.1.4.4) (PLD 1) (Choline phosphatase 1) (Phosphatidylcholine-hydrolyzing phospholipase D 1) - Ricinus communis (Castor bean) :: E = L	0	0.105678	0.0941009	0.0673633
vv|Ctg1873.1	:: Q9C867|Q9C867_ARATH Protein kinase, putative - Arabidopsis thaliana (Mouse-ear cress) :: Q9ZQN5|Q9ZQN5_ARATH Putative receptor-like protein kinase - Arabidopsis thaliana (Mouse-ear cress) :: E = L	0	0.0238941	-0.0575418	0.0669503
vv|WIN1135.C21_J13	:: Q6AWX1|Q6AWX1_ARATH At2g30720 - Arabidopsis thaliana (Mouse-ear cress) :: A2Q5W7|A2Q5W7_MEDTR Phosphoglucomutase/phosphomannomutase C terminal; Thioesterase superfamily - Medicago truncatula (Barrel medic) :: E = L	0	0.474981	0.139076	0.0668125
vv|gi|71874594|gb|DT023649.1|DT023649	(M) :: Q3HRX6|Q3HRX6_SOLTU Hypothetical protein (40S ribosomal protein S7-like protein-like) (Ribosomal protein S7-like protein) - Solanum tuberosum (Potato) :: Q9ZNS1|RS7_AVIMR 40S ribosomal protein S7 - Avicennia marina (Grey mangrove) :: E = L	0	0.0507454	0.0374524	0.066537
vv|Ctg5754.1	:: Q9SZN1|Q9SZN1_ARATH Probable H+-transporting ATPase (AT4g38510/F20M13_70) - Arabidopsis thaliana (Mouse-ear cress) :: Q43432|VATB1_GOSHI Vacuolar ATP synthase subunit B isoform 1 (EC 3.6.3.14) (V-ATPase B subunit 1) (Vacuolar proton pump B subunit 1) - Gossypium hirsutum (Upland cotton) :: E = L	0	-0.0380064	0.0387171	0.0662615
css|Ctg1109.1	(M) :: Q45W77|Q45W77_ARAHY Ubiquitin-conjugating enzyme 1 - Arachis hypogaea (Peanut) :: Q9FZ48|Q9FZ48_ARATH Putative ubiquitin-conjugating enzyme E2 (Ubiquitinating enzyme) (E2, ubiquitin-conjugating enzyme, putative) (At1g16890/F17F16.16) - Arabidopsis thaliana (Mouse-ear cress) :: E = L	0	0.0507454	0.087327	0.0659858
ws|Ctg991.1	(M) :: Q8L7W0|Q8L7W0_ARATH AT4g18060/F15J5_30 - Arabidopsis thaliana (Mouse-ear cress) :: Q8W5A0|Q8W5A0_ARATH SH3 domain-containing protein 3 - Arabidopsis thaliana (Mouse-ear cress) :: E = L	0	0.00877379	-0.021365	0.0654344
ws|Ctg854.1	(M) :: A2Q6E4|A2Q6E4_MEDTR Protein phosphatase 2C-like - Medicago truncatula (Barrel medic) :: Q9LME4|Q9LME4_ARATH T16E15.10 protein (Hypothetical protein At1g22280) - Arabidopsis thaliana (Mouse-ear cress) :: E = L	0	0.0522768	0.154065	0.0654344
vv|Ctg1529.1	(M) :: Q9LJ66|Q9LJ66_ARATH Oxylase-like protein (Hypothetical protein At3g19000) - Arabidopsis thaliana (Mouse-ear cress) :: Q6AV32|Q6AV32_ORYSA Putative oxidoreductase (Os03g0618300 protein) (Oxidoreductase, 2OG-Fe oxygenase family protein, expressed) - Oryza sativa (japonica cultivar-group) :: E = L	0	0.133564	0.0822938	0.0643311
css|Ctg665.1	(M) :: Q9M4T8|PSA5_SOYBN Proteasome subunit alpha type 5 (EC 3.4.25.1) (20S proteasome alpha subunit E) (20S proteasome subunit alpha-5) - Glycine max (Soybean) :: Q0IRM4|Q0IRM4_ORYSA Os11g0615700 protein - Oryza sativa (japonica cultivar-group) :: E = L	0	-0.0378582	-0.0175631	0.0633648
ws|Ctg1438.1	:: P35016|ENPL_CATRO Endoplasmin homolog precursor (GRP94 homolog) - Catharanthus roseus (Rosy periwinkle) (Madagascar periwinkle) :: Q8H6B6|Q8H6B6_9LILI Grp94 - Xerophyta viscosa :: E = L	0	-0.0726344	-0.126266	0.0633648
vvfl|gi|7739779|gb|AAF69010.1|AF257777_1	(M) :: Q9M4S1|Q9M4S1_VITVI H+-pyrophosphatase (EC 3.6.1.1) - Vitis vinifera (Grape) :: Q946X5|Q946X5_PRUPE Vacuolar H+-pyrophosphatase (EC 3.6.1.1) - Prunus persica (Peach) :: E = L SP	0	0.0299829	0.0668125	0.0632269
vv|Ctg4073.1	(M) :: Q38922|Q38922_ARATH ATGB2 (Putative GTP-binding protein GB2) - Arabidopsis thaliana (Mouse-ear cress) :: Q9SLP2|Q9SLP2_CARPA Small GTP-binding protein - Carica papaya (Papaya) :: E = L	0	-0.0232697	0.00302647	0.0625362
ws|gi|47090744|gb|CN605000.1|CN605000	:: Q8RXF8|Q8RXF8_ARATH Hypothetical protein At5g27540 - Arabidopsis thaliana (Mouse-ear cress) :: Q6ATR5|Q6ATR5_ORYSA Expressed protein (Os03g0810600 protein) (Small GTP-binding protein domain containing protein, expressed) - Oryza sativa (japonica cultivar-group) :: E = L	0	-0.00028853	0.115166	0.0621218
ws|Ctg743.1	:: O49911|O49911_TOBAC Plasma membrane polypeptide - Nicotiana tabacum (Common tobacco) :: Q9M3U5|Q9M3U5_TOBAC DREPP2 protein - Nicotiana tabacum (Common tobacco) :: E = L	0	0.119024	0.110631	0.0614305
css|Ctg1440.1	(M) :: Q8RXV3|Q8RXV3_ARATH Hypothetical protein At4g31750 - Arabidopsis thaliana (Mouse-ear cress) :: Q8S8Z0|Q8S8Z0_MESCR Protein phosphatase 2C - Mesembryanthemum crystallinum (Common ice plant) :: E = L	0	-0.0225369	0.00388999	0.0612924
cso|Ctg5020.1	(M) :: Q9XG77|PSA6_TOBAC Proteasome subunit alpha type 6 (EC 3.4.25.1) (20S proteasome alpha subunit A) (20S proteasome subunit alpha-1) - Nicotiana tabacum (Common tobacco) :: O48551|PSA6_SOYBN Proteasome subunit alpha type 6 (EC 3.4.25.1) (20S proteasome alpha subunit A) (20S proteasome subunit alpha-1) (Proteasome iota subunit) - Glycine max (Soybean) :: E = L	0	-0.0165412	0.0176369	0.0610158
vv|Ctg13987.1	(M) :: O22342|ADT1_GOSHI ADP,ATP carrier protein 1, mitochondrial precursor (ADP/ATP translocase 1) (Adenine nucleotide translocator 1) (ANT 1) - Gossypium hirsutum (Upland cotton) :: P27081|ADT2_SOLTU ADP,ATP carrier protein, mitochondrial precursor (ADP/ATP translocase) (Adenine nucleotide translocator) (ANT) (Fragment) - Solanum tuberosum (Potato) :: E = L	0	0.00374607	0.0615688	0.0610158
css|Ctg806.1	(M) :: Q5DQ85|Q5DQ85_CAPAN CAPIP1 - Capsicum annuum (Bell pepper) :: Q308B1|Q308B1_SOLTU CAPIP1-like - Solanum tuberosum (Potato) :: E = L	0	-0.0895743	0.0832474	0.0606008
vv|Ctg4134.1	(M) :: Q338B1|Q338B1_ORYSA Auxin-induced protein PCNT115, putative, expressed (Os10g0419100 protein) - Oryza sativa (japonica cultivar-group) :: Q3L181|Q3L181_RAUSE Perakine reductase - Rauvolfia serpentina (Serpentwood) (Devilpepper) :: E = L	0	0.113434	0.0453032	0.0603242
vv|gi|110730713|gb|EE108109.1|EE108109	:: A1Z292|A1Z292_COCNU Profilin - Cocos nucifera (Coconut) :: A1Z294|A1Z294_CARMI Profilin - Caryota mitis (Burmese fishtail palm) :: E = L	0	0.104605	0.0732718	0.0601858
cso|Ctg1650.1	:: Q1KUS1|Q1KUS1_9ROSI Hypothetical protein - Cleome spinosa :: Q1KUM7|Q1KUM7_9ROSI Hypothetical protein - Cleome spinosa :: E = L	0	0.100709	0.0455827	0.0589399
ws|Ctg1652.1	(M) :: Q8S945|Q8S945_BRACM NDPK III - Brassica campestris (Field mustard) :: Q2KK37|Q2KK37_THLCA Putative nucleoside diphosphate kinase III - Thlaspi caerulescens (Alpine penny-cress) (Thlaspi calaminare) :: E = L	0	-0.0506518	-0.187379	0.0569996
vv|Ctg2173.1	:: Q40473|Q40473_TOBAC PS60 protein precursor - Nicotiana tabacum (Common tobacco) :: Q9SGR6|Q9SGR6_ARATH T23E18.10 - Arabidopsis thaliana (Mouse-ear cress) :: E = L	0	0.0184917	0.0462816	0.0563061
vv|gi|77578971|gb|DV218317.1|DV218317	(M) :: Q9M011|Q9M011_ARATH Light-inducible protein ATLS1 - Arabidopsis thaliana (Mouse-ear cress) :: Q42335|Q42335_ARATH MIF homologue (Fragment) - Arabidopsis thaliana (Mouse-ear cress) :: E = L	0	-0.0076666	-0.0142082	0.0550568
csp|Ctg968.1	:: Q2HTA3|Q2HTA3_MEDTR AAA ATPase; 26S proteasome subunit P45 - Medicago truncatula (Barrel medic) :: Q38JH4|Q38JH4_SOLTU 26S proteasome subunit 4-like - Solanum tuberosum (Potato) :: E = L	0	0.00848693	0.0329472	0.0549179
ws|Ctg1362.1	:: O81629|O81629_ARATH F8M12.21 protein (Hypothetical protein At4g10840) (AT4g10840/F25I24_50) (Hypothetical protein F25I24.50) - Arabidopsis thaliana (Mouse-ear cress) :: Q8LCN6|Q8LCN6_ARATH Putative kinesin light chain - Arabidopsis thaliana (Mouse-ear cress) :: E = L	0	0.0783365	-0.0322411	0.0543624
cso|Ctg1053.1	(M) :: Q1S8Y4|Q1S8Y4_MEDTR Ribosomal protein S3 - Medicago truncatula (Barrel medic) :: Q2VCJ9|Q2VCJ9_SOLTU Hypothetical protein - Solanum tuberosum (Potato) :: E = L	0	0.0193461	0.123534	0.0540844
cso|Ctg9081.1	:: Q84XA4|Q84XA4_VIGUN Aminoimidazolecarboximide ribonucleotide transformylase/inosine monophosphate cyclohydrolase - Vigna unguiculata (Cowpea) :: Q8RWT5|Q8RWT5_ARATH Putative phosphoribosylaminoimidazolecarboxamide formyltransferase - Arabidopsis thaliana (Mouse-ear cress) :: E = L	0	0.0922074	0.0129261	0.0515809
vv|gi|33401905|gb|CF207532.1|CF207532	(M) :: Q9XI42|Q9XI42_ARATH F9L1.21 protein (Hypothetical protein At1g15270) (Hypothetical protein) (Hypothetical protein At1g15270; F9L1.21) - Arabidopsis thaliana (Mouse-ear cress) :: Q1EBS5|Q1EBS5_ARATH At3g16040 - Arabidopsis thaliana (Mouse-ear cress) :: E = L	0	0.51076	0.248899	0.0515809
cso|Ctg580.1	(M) :: Q43840|Q43840_SOLTU NADH dehydrogenase (EC 1.6.99.3) - Solanum tuberosum (Potato) :: Q9FNN5|Q9FNN5_ARATH NADH dehydrogenase (At5g08530) - Arabidopsis thaliana (Mouse-ear cress) :: E = L	0	-0.0443896	-0.0865074	0.051024
cso|Ctg5608.1	:: Q1W203|Q1W203_TOBAC NAK-type protein kinase - Nicotiana tabacum (Common tobacco) :: Q69SG8|Q69SG8_ORYSA Hypothetical protein OJ1112_E07.14 (Os09g0533600 protein) (Hypothetical protein P0515E01.33) - Oryza sativa (japonica cultivar-group) :: E = L	0	-0.13733	0.0822938	0.0508847
vv|gi|110694375|gb|EE071424.1|EE071424	(M) :: P26518|G3PC_MAGLI Glyceraldehyde-3-phosphate dehydrogenase, cytosolic (EC 1.2.1.12) - Magnolia liliiflora :: Q7FAH2|Q7FAH2_ORYSA OJ000223_09.15 protein (Os04g0486600 protein) - Oryza sativa (japonica cultivar-group) :: E = L	0	0.0119249	-0.0399332	0.0506061
vv|Ctg646.1	(M) :: Q94KE3|Q94KE3_ARATH AT3g52990/F8J2_160 (Putative pyruvate kinase) - Arabidopsis thaliana (Mouse-ear cress) :: Q2RAK2|Q2RAK2_ORYSA Pyruvate kinase family protein, expressed (Os11g0148500 protein) - Oryza sativa (japonica cultivar-group) :: E = L	0	-0.0402298	0.00129789	0.0504668
vv|Ctg155.1	(M) :: Q07511|FDH_SOLTU Formate dehydrogenase, mitochondrial precursor (EC 1.2.1.2) (NAD-dependent formate dehydrogenase) (FDH) - Solanum tuberosum (Potato) :: Q5NE18|Q5NE18_SOLLC Formate dehydrogenase (EC 1.2.1.2) - Solanum lycopersicum (Tomato) (Lycopersicon esculentum) :: E = L	0	-0.017125	-0.108114	0.0503276
cso|Ctg1140.1	(M) :: Q38JH4|Q38JH4_SOLTU 26S proteasome subunit 4-like - Solanum tuberosum (Potato) :: Q2HTA3|Q2HTA3_MEDTR AAA ATPase; 26S proteasome subunit P45 - Medicago truncatula (Barrel medic) :: E = L	0	-0.0313562	-0.0350469	0.0468402
vv|Ctg3155.1	(M) :: P34795|G6PI_ARATH Glucose-6-phosphate isomerase, cytosolic (EC 5.3.1.9) (GPI) (Phosphoglucose isomerase) (PGI) (Phosphohexose isomerase) (PHI) - Arabidopsis thaliana (Mouse-ear cress) :: Q9FXM5|G6PI_ARAGE Glucose-6-phosphate isomerase, cytosolic (EC 5.3.1.9) (GPI) (Phosphoglucose isomerase) (PGI) (Phosphohexose isomerase) (PHI) - Arabis gemmifera :: E = L	0	-0.03623	-0.0223903	0.0462816
vv|Ctg14877.1	(M) :: Q9XQP4|Q9XQP4_TOBAC NAD-malate dehydrogenase precursor (EC 1.1.1.37) - Nicotiana tabacum (Common tobacco) :: Q09HE0|Q09HE0_9ROSI Malate dehydrogenase - Citrus junos :: E = L	0	0.135009	0.118227	0.0453032
css|Ctg737.1	(M) :: Q40089|ATP4_IPOBA ATP synthase delta' chain, mitochondrial precursor (EC 3.6.3.14) - Ipomoea batatas (Sweet potato) (Batate) :: A1YN04|A1YN04_BRACM Hydrogen-transporting ATP synthase - Brassica campestris (Field mustard) :: E = L	0	0.0736831	0.054779	0.0446039
cso|Ctg2288.1	(M) :: Q38HT0|Q38HT0_SOLTU Proteasome-like protein alpha subunit - Solanum tuberosum (Potato) :: Q3HVM0|Q3HVM0_SOLTU Proteasome alpha subunit-like protein - Solanum tuberosum (Potato) :: E = L	0	0.114367	-0.0194628	0.044464
cso|Ctg2563.1	(M) :: Q8LD27|PSB6_ARATH Proteasome subunit beta type 6 precursor (EC 3.4.25.1) (Proteasome subunit beta type 1) (20S proteasome beta subunit A-1) (Proteasome component CD) - Arabidopsis thaliana (Mouse-ear cress) :: Q2V3D4|Q2V3D4_ARATH Protein At4g31300 - Arabidopsis thaliana (Mouse-ear cress) :: E = L	0	-0.133685	-0.0656722	0.0432046
cso|Ctg1326.1	(M) :: O48906|O48906_MEDSA Malate dehydrogenase precursor (EC 1.1.1.37) - Medicago sativa (Alfalfa) :: Q9XQP4|Q9XQP4_TOBAC NAD-malate dehydrogenase precursor (EC 1.1.1.37) - Nicotiana tabacum (Common tobacco) :: E = L	0	0.00776951	-0.0303245	0.0426443
vv|Ctg4986.1_F=-2.1	(LC) (M) :: Q9M7Y6|Q9M7Y6_ARATH F3E22.6 protein - Arabidopsis thaliana (Mouse-ear cress) :: Q8RWZ3|Q8RWZ3_ARATH Hypothetical protein At3g06800 - Arabidopsis thaliana (Mouse-ear cress) :: E = L	0	-0.131629	-0.0437946	0.042084
ws|Ctg1148.1	(M) :: Q38935|FKB21_ARATH FK506-binding protein 2-1 precursor (EC 5.2.1.8) (Peptidyl-prolyl cis-trans isomerase) (PPIase) (Rotamase) (15 kDa FKBP) (FKBP-15-1) - Arabidopsis thaliana (Mouse-ear cress) :: Q8LA41|Q8LA41_ARATH Immunophilin (FKBP15-1) - Arabidopsis thaliana (Mouse-ear cress) :: E = L SP	0	-0.0394883	-0.0368219	0.0411028
csp|Ctg784.1	(M) :: O22126|FLA8_ARATH Fasciclin-like arabinogalactan protein 8 precursor (AtAGP8) - Arabidopsis thaliana (Mouse-ear cress) :: Q9LZX4|FLA10_ARATH Fasciclin-like arabinogalactan protein 10 precursor - Arabidopsis thaliana (Mouse-ear cress) :: E = L SP	0	-0.094495	-0.0664274	0.0405417
cso|gi|110384883|gb|EC949350.1|EC949350	:: Q0PGG3|Q0PGG3_GOSHI Vacuolar H+-ATPase subunit C - Gossypium hirsutum (Upland cotton) :: Q2HUJ7|Q2HUJ7_MEDTR V-ATPase subunit C - Medicago truncatula (Barrel medic) :: E = L	0	0.241108	0.212383	0.0404014
csp|Ctg1241.1	:: Q8LPN7|Q8LPN7_ARATH AT3g19950/MPN9_19 - Arabidopsis thaliana (Mouse-ear cress) :: Q9LT14|Q9LT14_ARATH Genomic DNA, chromosome 3, P1 clone: MPN9 - Arabidopsis thaliana (Mouse-ear cress) :: E = L	0	0.0360461	0.0409626	0.0398403
vv|gi|110730173|gb|EE106953.1|EE106953	(M) :: Q6YNS1|Q6YNS1_PRUAV Putative glycine-rich RNA-binding protein - Prunus avium (Cherry) :: Q8VX74|Q8VX74_RICCO Glycine-rich RNA-binding protein - Ricinus communis (Castor bean) :: E = L	0	0.202637	0.193078	0.0396999
vv|Ctg1415.1	(M) :: Q7X5X9|Q7X5X9_ORYSA OSJNBa0058G03.7 protein (Os04g0444600 protein) (OSJNBa0027P08.4 protein) - Oryza sativa (japonica cultivar-group) :: Q6XJG4|Q6XJG4_ARATH 26S proteasome subunit RPN6a - Arabidopsis thaliana (Mouse-ear cress) :: E = L	0	0.0231843	0.22404	0.0391384
vv|Ctg1923.1	:: Q2LFC4|Q2LFC4_NICBE AGO1-1 (Fragment) - Nicotiana benthamiana :: Q2LFC3|Q2LFC3_NICBE AGO1-2 (Fragment) - Nicotiana benthamiana :: E = L	0	0.108892	-0.0340126	0.0385766
ws|Ctg737.1	:: Q41369|Q41369_SPIOL COP9 - Spinacia oleracea (Spinach) :: Q548D1|Q548D1_ARATH CSN complex subunit 8 - Arabidopsis thaliana (Mouse-ear cress) :: E = L	0	-0.0313562	-0.053344	0.0378742
vv|Ctg1225.1	:: Q39817|CALX_SOYBN Calnexin homolog precursor - Glycine max (Soybean) :: Q5NT70|Q5NT70_SOYBN Calnexin - Glycine max (Soybean) :: E = L	0	0.107688	0.0430645	0.0366088
vv|Ctg8896.1	:: Q8S3S1|Q8S3S1_ORYSA Putative kinesin light chain gene (Os02g0708400 protein) (Putative kinesin light chain) - Oryza sativa (japonica cultivar-group) :: Q8S408|Q8S408_HORVD Similar to A. thaliana protein BAB01483 similar - Hordeum vulgare var. distichum (Two-rowed barley) :: E = L	0	0.0742315	-0.074912	0.0360461
cso|Ctg1151.1	(M) :: Q0D568|Q0D568_ORYSA Os07g0577700 protein - Oryza sativa (japonica cultivar-group) :: Q6ZL94|SUCA_ORYSA Probable succinyl-CoA ligase [GDP-forming] subunit alpha, mitochondrial precursor (EC 6.2.1.4) (Succinyl-CoA synthetase subunit alpha) (SCS-alpha) - Oryza sativa (Rice) :: E = L	0	0.0453032	-0.0166871	0.0356239
cso|Ctg1361.1	(M) :: P26360|ATPG3_IPOBA ATP synthase gamma chain, mitochondrial precursor (EC 3.6.3.14) - Ipomoea batatas (Sweet potato) (Batate) :: Q59I53|Q59I53_IPONI Mitochondrial F1-ATPase gamma subunit - Ipomoea nil (Japanese morning glory) (Pharbitis nil) :: E = L	0	-0.00969855	-0.0149368	0.0350608
vv|Ctg4405.1	:: Q84VY8|Q84VY8_ARATH At2g36290 (Hypothetical protein At2g36290) - Arabidopsis thaliana (Mouse-ear cress) :: Q9SJM9|Q9SJM9_ARATH Expressed protein - Arabidopsis thaliana (Mouse-ear cress) :: E = L	0	-0.207561	-0.105008	0.0347792
ws|Ctg807.1	(M) :: Q9FQD7|Q9FQD7_SOYBN Glutathione S-transferase GST 21 (EC 2.5.1.18) (Fragment) - Glycine max (Soybean) :: Q9LZI9|Q9LZI9_ARATH Glutathione transferase III-like protein - Arabidopsis thaliana (Mouse-ear cress) :: E = L	0	-0.0515486	-0.0680901	0.0340749
csp|Ctg2686.1	(M) :: Q40201|Q40201_LOTJA RAB1A - Lotus japonicus :: Q9ZRH6|Q9ZRH6_PETHY Rab1-like small GTP-binding protein - Petunia hybrida (Petunia) :: E = L	0	0.0659858	0.0930192	0.033652
vv|Ctg19.1	(M) :: Q8GSN2|Q8GSN2_CUCMA Cell-autonomous heat shock cognate protein 70 - Cucurbita maxima (Pumpkin) (Winter squash) :: Q8GSN4|Q8GSN4_CUCMA Non-cell-autonomous heat shock cognate protein 70 - Cucurbita maxima (Pumpkin) (Winter squash) :: E = L	0	0.0340749	-0.103147	0.0319598
cso|Ctg9800.1	:: Q1SLQ8|Q1SLQ8_MEDTR Dihydrolipoamide succinyltransferase - Medicago truncatula (Barrel medic) :: Q8RWN9|OPD22_ARATH Dihydrolipoyllysine-residue acetyltransferase component 2 of pyruvate dehydrogenase complex, mitochondrial precursor (EC 2.3.1.12) (Pyruvate dehydrogenase complex E2 subunit 2) (PDCE2) (E2) (Dihydrolipoamide S-acetyltransferase component 2 of pyruvate dehydrogenase complex) (PDC-…	0	0.10675	-0.185573	0.0319598
vv|Ctg12627.1	(M) :: Q2L7C0|Q2L7C0_9MAGN Hypothetical protein - Vitis pseudoreticulata :: Q2PYX0|Q2PYX0_SOLTU Putative 24 kDa seed maturation protein-like protein - Solanum tuberosum (Potato) :: E = L	0	0.123004	0.1133	0.0312541
vv|gi|83276981|gb|DV940989.1|DV940989	:: A0EJL8|A0EJL8_MALGL GDP-D-mannose-3',5'-epimerase - Malpighia glabra (Barbados cherry) :: Q338B5|GME1_ORYSA GDP-mannose 3,5-epimerase 1 (EC 5.1.3.18) (GDP-Man 3,5-epimerase 1) (OsGME-1) - Oryza sativa (Rice) :: E = L	0	0.186754	0.282262	0.0311129
vv|Ctg2813.1	(M) :: Q9ZPI1|SYK_ARATH Lysyl-tRNA synthetase (EC 6.1.1.6) (Lysine--tRNA ligase) (LysRS) - Arabidopsis thaliana (Mouse-ear cress) :: A2Q1N3|A2Q1N3_MEDTR Lysyl-tRNA synthetase, class-2; Aminoacyl-transfer RNA synthetase, class II - Medicago truncatula (Barrel medic) :: E = L	0	-0.0121699	-0.0163953	0.0305479
ws|Ctg2350.1	(M) :: Q9T0K7|Q9T0K7_ARATH 3-hydroxyisobutyryl-coenzyme A hydrolase-like protein (AT4g13360/T9E8_100) - Arabidopsis thaliana (Mouse-ear cress) :: Q69UF2|Q69UF2_ORYSA Putative 3-hydroxyisobutyryl-coenzyme A hydrolase (Os06g0594100 protein) - Oryza sativa (japonica cultivar-group) :: E = L	0	-0.343	-0.375759	0.0299829
csp|Ctg530.1	(M) :: Q9FT00|Q9FT00_CICAR Cytosolic malate dehydrogenase (EC 1.1.1.37) - Cicer arietinum (Chickpea) (Garbanzo) :: Q1S0L5|Q1S0L5_MEDTR Malate dehydrogenase, active site - Medicago truncatula (Barrel medic) :: E = L	0	-0.00259919	-0.0554414	0.0295589
csb|Ctg1521.1	:: P50287|ASPG1_ARATH L-asparaginase 1 precursor (EC 3.5.1.1) (L-asparagine amidohydrolase 1) [Contains: L-asparaginase 1 subunit alpha; L-asparaginase 1 subunit beta] - Arabidopsis thaliana (Mouse-ear cress) :: P30362	0	0.0765591	-0.115129	0.0292761
csp|gi|51989930|gb|CV179385.1|CV179385	:: P49608|ACOC_CUCMA Aconitate hydratase, cytoplasmic (EC 4.2.1.3) (Citrate hydro-lyase) (Aconitase) - Cucurbita maxima (Pumpkin) (Winter squash) :: Q9FVE9|Q9FVE9_TOBAC Cytosolic aconitase - Nicotiana tabacum (Common tobacco) :: E = L	0	-0.0460271	-0.0226835	0.0292761
ws|Ctg1502.1	:: Q1SI14|Q1SI14_MEDTR Aspartyl-tRNA synthetase, class IIb; tRNA synthetase, class II (D, K and N) - Medicago truncatula (Barrel medic) :: Q8VYA0|Q8VYA0_ARATH Aspartate--tRNA ligase-like protein - Arabidopsis thaliana (Mouse-ear cress) :: E = L	0	0.0499095	0.0596321	0.0291349
vv|gi|34416315|gb|CF415069.1|CF415069	(M) :: P47920|NDKB_FLABI Nucleoside diphosphate kinase B (EC 2.7.4.6) (NDK B) (NDP kinase B) - Flaveria bidentis (Coastalplain yellowtops) :: Q96559|NDK_HELAN Nucleoside diphosphate kinase (EC 2.7.4.6) (NDK) (NDP kinase) - Helianthus annuus (Common sunflower) :: E = L	0	-0.104697	-0.0350469	0.0287106
vv|Ctg2982.1	(M) :: Q94AU2|SEC22_ARATH 25.3 kDa vesicle transport protein (AtSEC22) - Arabidopsis thaliana (Mouse-ear cress) :: Q307X8|Q307X8_SOLTU Hypothetical protein - Solanum tuberosum (Potato) :: E = L SP	0	0.0716254	0.0408223	0.0285691
vv|Ctg1217.1	(M) :: Q6DBF1|Q6DBF1_ARATH At4g05000 (Hypothetical protein At4g05000) - Arabidopsis thaliana (Mouse-ear cress) :: Q9S9T7|VP281_ARATH Vacuolar protein sorting-associated protein 28 homolog 1 - Arabidopsis thaliana (Mouse-ear cress) :: E = L	0	-0.0998964	0.135009	0.0274371
ws|gi|51578266|gb|CV096102.1|CV096102	(M) :: Q8RUF8|Q8RUF8_ARATH AT5g12040/F14F18_210 - Arabidopsis thaliana (Mouse-ear cress) :: Q3E9I5|Q3E9I5_ARATH Protein At5g12040 - Arabidopsis thaliana (Mouse-ear cress) :: E = L	0	0.0196308	-0.0469211	0.0272956
vv|Ctg15516.1	:: Q6XSH3|Q6XSH3_MEDTR Lecithine cholesterol acyltransferase-like protein - Medicago truncatula (Barrel medic) :: Q67U60|Q67U60_ORYSA Putative lecithin diacylglycerol cholesterol acyltransferase (Os09g0444200 protein) - Oryza sativa (japonica cultivar-group) :: E = L	0	0.0890913	0.228357	0.0272956
csp|Ctg174.1	(M) :: P41379|IF4A2_NICPL Eukaryotic initiation factor 4A-2 (EC 3.6.1.-) (ATP-dependent RNA helicase eIF4A-2) (eIF-4A-2) - Nicotiana plumbaginifolia (Leadwort-leaved tobacco) :: P41381|IF4A8_TOBAC Eukaryotic initiation factor 4A-8 (EC 3.6.1.-) (ATP-dependent RNA helicase eIF4A-8) (eIF-4A-8) - Nicotiana tabacum (Common tobacco) :: E = L	0	0.014641	0.0404014	0.0270125
vv|Ctg1796.1	(M) :: P49299|CYSZ_CUCMA Citrate synthase, glyoxysomal precursor (EC 2.3.3.1) (GCS) - Cucurbita maxima (Pumpkin) (Winter squash) :: Q9LXS6|CISY2_ARATH Citrate synthase 2, peroxisomal precursor (EC 2.3.3.1) - Arabidopsis thaliana (Mouse-ear cress) :: E = L	0	-0.00592724	0.0475383	0.0267293
cso|Ctg10971.1	(M) :: Q41014|FENR2_PEA Ferredoxin--NADP reductase, root isozyme, chloroplast precursor (EC 1.18.1.2) (FNR) - Pisum sativum (Garden pea) :: Q10CF5|Q10CF5_ORYSA Ferredoxin-NADP reductase, root isozyme, chloroplast, putative, expressed (Os03g0784700 protein) - Oryza sativa (japonica cultivar-group) :: E = L	0	-0.114035	0.0476779	0.0267293
vv|Ctg211.1	(M) :: Q93YG1|Q93YG1_MESCR Monodehydroascorbate reductase - Mesembryanthemum crystallinum (Common ice plant) :: Q0GA76|Q0GA76_9CARY Monodehydroascorbate reductase - Rheum australe :: E = L	0	-0.0328314	0.00230651	0.0267293
vv|gi|71866169|gb|DT015224.1|DT015224	:: Q9AV77|Q9AV77_ORYSA 60S ribosomal protein L17 (Os03g0139100 protein) (Os02g0814700 protein) (Os10g0466700 protein) (60S ribosomal protein L23, putative, expressed) - Oryza sativa (japonica cultivar-group) :: Q3HRY2|Q3HRY2_SOLTU Ribosomal protein L17-like protein - Solanum tuberosum (Potato) :: E = L	0	0.10742	0.216858	0.0254541
vv|Ctg9754.1	(M) :: Q1S8Y4|Q1S8Y4_MEDTR Ribosomal protein S3 - Medicago truncatula (Barrel medic) :: Q2VCJ9|Q2VCJ9_SOLTU Hypothetical protein - Solanum tuberosum (Potato) :: E = L	0	-0.00882739	0.0601858	0.0251707
vv|Ctg1780.1	(M) :: Q9LUF1|Q9LUF1_ARATH 11-beta-hydroxysteroid dehydrogenase-like (AT5g50700/MFB16_9) - Arabidopsis thaliana (Mouse-ear cress) :: A2TF12|A2TF12_BRANA Short-chain dehydrogenase reductase - Brassica napus (Rape) :: E = L SP	0	0.162597	0.164271	0.0250289
vv|Ctg2987.1	:: O82531|PSB1_PETHY Proteasome subunit beta type 1 (EC 3.4.25.1) (20S proteasome alpha subunit F) (20S proteasome subunit beta-6) - Petunia hybrida (Petunia) :: Q1SYZ8|Q1SYZ8_MEDTR Peptidase T1A, proteasome beta-subunit - Medicago truncatula (Barrel medic) :: E = L	0	-0.0341603	-0.0215115	0.0246034
ws|Ctg187.1	:: P19023|ATPBM_MAIZE ATP synthase subunit beta, mitochondrial precursor (EC 3.6.3.14) - Zea mays (Maize) :: Q0DG48|Q0DG48_ORYSA Os05g0553000 protein - Oryza sativa (japonica cultivar-group) :: E = L	0	-0.0222438	-0.125164	0.0244615
ws|Ctg348.1	(M) :: Q9SRR8|Q9SRR8_ARATH F21O3.19 protein (Hypothetical protein) (Hypothetical protein At3g07480) (Hypothetical protein F21O3.19) - Arabidopsis thaliana (Mouse-ear cress) :: Q69IM6|Q69IM6_ORYSA Hypothetical protein P0450E05.20 - Oryza sativa (japonica cultivar-group) :: E = L	0	0.0683268	0.0539454	0.0241777
ws|Ctg646.1	(M) :: Q948P6|FRI3_SOYBN Ferritin-3, chloroplast precursor (EC 1.16.3.1) (SFerH-3) - Glycine max (Soybean) :: Q4EWB8|Q4EWB8_AVIMR Ferritin - Avicennia marina (Grey mangrove) :: E = L	0	-0.109359	-0.0590439	0.024036
ws|Ctg204.1	(M) :: Q40512|Q40512_TOBAC Photosystem I light-harvesting chlorophyll a/b-binding protein - Nicotiana tabacum (Common tobacco) :: Q01667|Q01667_ARATH AT3g54890 (Chlorophyll A/B-binding protein) (At3g54890/F28P10_130) - Arabidopsis thaliana (Mouse-ear cress) :: E = L	0	-0.0285576	-0.0680901	0.0238941
ws|Ctg2936.1	(M) :: O04945|O04945_TOBAC Enoyl-ACP reductase precursor (EC 1.3.1.9) - Nicotiana tabacum (Common tobacco) :: O04946|O04946_TOBAC Enoyl-ACP reductase precursor (EC 1.3.1.9) - Nicotiana tabacum (Common tobacco) :: E = L	0	-0.0971161	-0.0842114	0.0220482
vv|Ctg332.1	(M) :: Q944K2|Q944K2_ARATH AT5g66680/MSN2_7 (Putative dolichyl-di-phosphooligosaccharide glycotransferase) (Oligosaccharyltransferase) - Arabidopsis thaliana (Mouse-ear cress) :: Q94CD6|Q94CD6_ARATH Putative dolichyl-di-phosphooligosaccharide-protein glycotransferase - Arabidopsis thaliana (Mouse-ear cress) :: E = L SP	0	-0.0508013	0.0313951	0.0211954
ws|gi|51575718|gb|CV093554.1|CV093554	(M) :: Q8H3Q7|Q8H3Q7_ORYSA Putative xylose isomerase (Os07g0669100 protein) - Oryza sativa (japonica cultivar-group) :: Q1SZG0|Q1SZG0_MEDTR Xylose isomerase - Medicago truncatula (Barrel medic) :: E = L SP	0	-0.042754	-0.0659743	0.0209111
vv|Ctg3747.1	(M) :: Q93Y05|Q93Y05_ARATH Proline iminopeptidase - Arabidopsis thaliana (Mouse-ear cress) :: P93732|PIP_ARATH Proline iminopeptidase (EC 3.4.11.5) (PIP) (Prolyl aminopeptidase) (PAP) - Arabidopsis thaliana (Mouse-ear cress) :: E = L	0	0.0681893	0.0894982	0.0200577
vv|gi|30299201|gb|CB975995.1|CB975995	:: Q3LUM5|Q3LUM5_GOSHI Translation elongation factor 1A-2 - Gossypium hirsutum (Upland cotton) :: Q3LUM3|Q3LUM3_GOSHI Translation elongation factor 1A-4 - Gossypium hirsutum (Upland cotton) :: E = L	0	0.0856966	0.0806577	0.0200577
csp|Ctg3762.1	:: Q01402|NDK2_SPIOL Nucleoside diphosphate kinase 2, chloroplast precursor (EC 2.7.4.6) (Nucleoside diphosphate kinase II) (NDK II) (NDP kinase II) (NDPK II) [Contains: Nucleoside diphosphate kinase 2 high-molecular-weight; Nucleoside diphosphate kinase 2 low-molecular-weight] - Spinacia oleracea (Spinach) :: Q852S5	0	0.0439044	-0.106871	0.0190613
csp|Ctg644.1	(M) :: O22342|ADT1_GOSHI ADP,ATP carrier protein 1, mitochondrial precursor (ADP/ATP translocase 1) (Adenine nucleotide translocator 1) (ANT 1) - Gossypium hirsutum (Upland cotton) :: P27081|ADT2_SOLTU ADP,ATP carrier protein, mitochondrial precursor (ADP/ATP translocase) (Adenine nucleotide translocator) (ANT) (Fragment) - Solanum tuberosum (Potato) :: E = L	0	-0.142576	-0.117161	0.0177795
cso|gi|33404240|gb|CF209867.1|CF209867	(M) :: Q2I314|Q2I314_9MAGN Ribulose-1,5-bisphophate carboxylase/oxygenase small subunit - Vitis pseudoreticulata :: Q43115|Q43115_9ROSA Ribulose 1,5-bisphosphate carboxylase small subunit precursor (EC 4.1.1.39) - Malus x domestica x Pyrus communis :: E = L	0	0.0753272	-0.175273	0.0163537
vv|Ctg7551.1	:: Q1SQK2|Q1SQK2_MEDTR Translation initiation factor eIF-3b - Medicago truncatula (Barrel medic) :: Q2V341|Q2V341_ARATH Protein At5g27640 - Arabidopsis thaliana (Mouse-ear cress) :: E = L	0	-0.119981	-0.137013	0.0159258
cso|Ctg1153.1	(M) :: Q84PA1|Q84PA1_ORYSA Hypothetical protein - Oryza sativa (japonica cultivar-group) :: Q10L32|Q10L32_ORYSA Peptide methionine sulfoxide reductase msrB, putative, expressed (Os03g0360700 protein) - Oryza sativa (japonica cultivar-group) :: E = L	0	-0.0677876	-0.03623	0.015212
ws|gi|51578420|gb|CV096256.1|CV096256	:: Q9C5U8|HISX_ARATH Histidinol dehydrogenase, chloroplast precursor (EC 1.1.1.23) (HDH) - Arabidopsis thaliana (Mouse-ear cress) :: P24226|HISX_BRAOC Histidinol dehydrogenase, chloroplast precursor (EC 1.1.1.23) (HDH) - Brassica oleracea var. capitata (Cabbage) :: E = L	0	0.0221902	-0.0558912	0.0150693
css|Ctg723.1	:: Q9SXU1|PSA7_CICAR Proteasome subunit alpha type 7 (EC 3.4.25.1) (20S proteasome alpha subunit D) (20S proteasome subunit alpha-4) - Cicer arietinum (Chickpea) (Garbanzo) :: Q2V988|Q2V988_SOLTU Proteasome-like protein alpha subunit-like - Solanum tuberosum (Potato) :: E = L	0	-0.0923401	-0.251024	0.0132121
cso|Ctg5951.1	:: Q9C8P0|Q9C8P0_ARATH Dihydrolipoamide S-acetyltransferase, putative; 19109-21166 (At1g34430/F7P12_2) - Arabidopsis thaliana (Mouse-ear cress) :: Q8LGH6|Q8LGH6_ARATH Dihydrolipoamide S-acetyltransferase, putative - Arabidopsis thaliana (Mouse-ear cress) :: E = L	0	-0.0522965	-0.042754	0.0127833
css|Ctg1213.1	(M) :: O48618|O48618_OLEEU Cytochome b5 (Fragment) - Olea europaea (Common olive) :: Q42342|CYB51_ARATH Cytochrome b5 isoform 1 - Arabidopsis thaliana (Mouse-ear cress) :: E = L	0	-0.109047	-0.0303245	0.0117819
vv|Ctg11314.1	:: Q6TQD7|Q6TQD7_COFAR Beta-1,3-glucanase, acidic - Coffea arabica (Coffee) :: Q9ZUP5|Q9ZUP5_ARATH Putative beta-1,3-glucanase - Arabidopsis thaliana (Mouse-ear cress) :: E = L	0	0.0840642	0.0280033	0.0116388
cso|Ctg1892.1	(M) :: Q5PXN9|Q5PXN9_SESPO Salt tolerance protein - Sesuvium portulacastrum (Shoreline sea purslane) :: O80576|O80576_ARATH Similar to late embryogenesis abundant proteins (At2g44060) - Arabidopsis thaliana (Mouse-ear cress) :: E = L	0	-0.00462402	0.0156403	0.0107799
csp|Ctg918.1	:: Q69NG5|Q69NG5_ORYSA Putative 6-phosphogluconolactonase (Os09g0529100 protein) - Oryza sativa (japonica cultivar-group) :: Q84XU3|Q84XU3_ELAGV Putative 6-phosphogluconolactonase (Fragment) - Elaeis guineensis var. tenera (Oil palm) :: E = L	0	-0.0512497	-0.00101024	0.0107799
vv|Ctg956.1	:: Q5K4L4|Q5K4L4_TOBAC Villin 2 (Fragment) - Nicotiana tabacum (Common tobacco) :: Q5K4L5|Q5K4L5_TOBAC Villin 1 (Fragment) - Nicotiana tabacum (Common tobacco) :: E = L	0	-0.0276749	0.0556121	0.0104934
ws|Ctg1026.1	:: O23144|O23144_ARATH Proton pump interactor (At4g27500/F27G19_100) - Arabidopsis thaliana (Mouse-ear cress) :: Q9SZS5|Q9SZS5_ARATH Proton pump interactor - Arabidopsis thaliana (Mouse-ear cress) :: E = L	0	0.0278618	0.191184	0.0097772
css|gi|110401295|gb|EC967901.1|EC967901	:: Q8L8T2|GRXC1_ARATH Glutaredoxin-C1 (AtGrxC1) - Arabidopsis thaliana (Mouse-ear cress) :: Q1T396|Q1T396_MEDTR Glutaredoxin - Medicago truncatula (Barrel medic) :: E = L	0	0.0157831	0.010923	0.0082
ws|gi|33962652|gb|CF355603.1|CF355603	(M) :: Q9SXJ5|Q9SXJ5_ARATH NClpP4 (Fragment) - Arabidopsis thaliana (Mouse-ear cress) :: Q94B60|Q94B60_ARATH ATP-dependent Clp protease-like protein (At5g45390) - Arabidopsis thaliana (Mouse-ear cress) :: E = L	0	-0.0894209	-0.213404	0.00776951
vv|Ctg11153.1	:: Q8H4Q9|Q8H4Q9_ORYSA GTP-binding protein Rab6 (Os07g0496000 protein) - Oryza sativa (japonica cultivar-group) :: Q40525|Q40525_TOBAC Nt-rab6 protein - Nicotiana tabacum (Common tobacco) :: E = L	0	-0.0845174	-0.120922	0.00762616
csb|Ctg1597.1	(M) :: Q6H8J2|Q6H8J2_CATRO 40S ribosomal protein S9 - Catharanthus roseus (Rosy periwinkle) (Madagascar periwinkle) :: Q60CZ2|Q60CZ2_SOLDE 40S ribosomal protein S9 , putative - Solanum demissum (Wild potato) :: E = L	0	0.379732	0.30871	0.00762616
cso|Ctg899.1	(M) :: Q1SAF9|Q1SAF9_MEDTR Mov34/MPN/PAD-1 (Mov34-1) - Medicago truncatula (Barrel medic) :: Q9C5Z2|IF33_ARATH Eukaryotic translation initiation factor 3 subunit 3 (eIF-3 gamma) (eIF3 p38 subunit) (eIF3h) - Arabidopsis thaliana (Mouse-ear cress) :: E = L	0	0.0739573	-0.0187318	0.00690831
vv|Ctg2672.1	(M) :: Q38HV2|Q38HV2_SOLTU GTP-binding-like protein - Solanum tuberosum (Potato) :: Q41009|TOC34_PEA Translocase of chloroplast 34 (EC 3.6.5.-) (34 kDa chloroplast outer envelope protein) (GTP-binding protein OEP34) (GTP-binding protein IAP34) - Pisum sativum (Garden pea) :: E = L	0	0.242694	0.0374524	0.00690831
vv|Ctg5060.1	(M) :: Q7Y0W7|Q7Y0W7_LUPAL NADP-specific isocitrate dehydrogenase (EC 1.1.1.42) - Lupinus albus (White lupin) :: O65853|O65853_TOBAC Isocitrate dehydrogenase (NADP+) precursor (EC 1.1.1.42) - Nicotiana tabacum (Common tobacco) :: E = L	0	-0.017125	0.00906043	0.0060466
csp|Ctg2792.1	(M) :: Q8H2B9|Q8H2B9_PRUDU 60s acidic ribosomal protein - Prunus dulcis (Almond) (Prunus amygdalus) :: Q3HVP0|Q3HVP0_SOLTU 60s acidic ribosomal protein-like protein - Solanum tuberosum (Potato) :: E = L	0	0.0749164	-0.187379	0.00388999
cso|Ctg7285.1	:: Q9LD43|Q9LD43_ARATH Carboxyltransferase alpha subunit (EC 6.4.1.2) - Arabidopsis thaliana (Mouse-ear cress) :: Q7XJR1|Q7XJR1_ARATH Putative alpha-carboxyltransferase - Arabidopsis thaliana (Mouse-ear cress) :: E = L	0	-0.153928	-0.401254	0.00374607
csp|Ctg107.1	(M) :: Q6SKP4|Q6SKP4_SOLLC Ribosomal protein L3 - Solanum lycopersicum (Tomato) (Lycopersicon esculentum) :: Q2VCJ2|Q2VCJ2_SOLTU Ribosomal protein L3-like - Solanum tuberosum (Potato) :: E = L	0	0.179893	0.0524158	0.00331442
ws|Ctg887.1	(M) :: Q1RXL2|Q1RXL2_MEDTR Tetratricopeptide-like helical - Medicago truncatula (Barrel medic) :: Q6T8C9|Q6T8C9_HELAN Putative alpha-soluble NSF attachment protein - Helianthus annuus (Common sunflower) :: E = L	0	-0.0478155	0.032242	0.00273846
vv|Ctg22170.1	:: O24051|O24051_MORCI 3-deoxy-D-arabino-heptulosonate 7-phosphate synthase precursor (EC 4.1.2.15) - Morinda citrifolia (Indian mulberry) :: Q10KC0|Q10KC0_ORYSA Phospho-2-dehydro-3-deoxyheptonate aldolase 1, chloroplast, putative, expressed - Oryza sativa (japonica cultivar-group) :: E = L	0	-0.159718	0.063641	0.00230651
cso|Ctg776.1	(M) :: Q1W376|Q1W376_SOYBN Phosphomannomutase (EC 5.4.2.8) - Glycine max (Soybean) :: Q1W375|Q1W375_TOBAC Phosphomannomutase (EC 5.4.2.8) - Nicotiana tabacum (Common tobacco) :: E = L	0	0.0714881	0.0695647	0.00158601
vv|gi|71855426|gb|DT004481.1|DT004481	:: Q0WWW1|Q0WWW1_ARATH Glycyl-tRNA synthetase (Fragment) - Arabidopsis thaliana (Mouse-ear cress) :: O23627|SYGM1_ARATH Glycyl-tRNA synthetase 1, mitochondrial precursor (EC 6.1.1.14) (Glycine--tRNA ligase 1) (GlyRS 1) - Arabidopsis thaliana (Mouse-ear cress) :: E = L	0	0.0305479	-0.0791731	0.000576886
vv|Ctg1743.1	(M) :: Q8H183|Q8H183_ARATH Beta-ureidopropionase (At5g64370) (N-carbamyl-beta-alanine amidohydrolase) (EC 3.5.1.6) - Arabidopsis thaliana (Mouse-ear cress) :: Q9FMF2|Q9FMF2_ARATH Beta-ureidopropionase - Arabidopsis thaliana (Mouse-ear cress) :: E = L	0	0.276675	0.038998	0.000576886
ws|gi|51578935|gb|CV096771.1|CV096771	(M) :: O81983|SYS_HELAN Seryl-tRNA synthetase (EC 6.1.1.11) (Serine--tRNA ligase) (SerRS) - Helianthus annuus (Common sunflower) :: Q39230|SYS_ARATH Seryl-tRNA synthetase (EC 6.1.1.11) (Serine--tRNA ligase) (SerRS) - Arabidopsis thaliana (Mouse-ear cress) :: E = L	0	-0.0937251	-0.000432859	0
vv|Ctg3454.1	(M) :: Q8RX26|Q8RX26_ARATH Hypothetical protein At5g63970 - Arabidopsis thaliana (Mouse-ear cress) :: Q5JMT9|Q5JMT9_ORYSA Copine I-like (Os01g0960500 protein) - Oryza sativa (japonica cultivar-group) :: E = L	0	0.0543624	0.128029	-0.000865848
vv|Ctg7130.1	(M) :: O50046|TRPB_CAMAC Tryptophan synthase beta chain 2, chloroplast precursor (EC 4.2.1.20) - Camptotheca acuminata :: Q5KT13|Q5KT13_9CARY Tryptophan synthase beta subunit - Polygonum tinctorium :: E = L	0	0.0526941	0.130799	-0.0017323
cso|Ctg432.1	(M) :: Q6DW08|Q6DW08_MEDSA GMPase - Medicago sativa (Alfalfa) :: Q09PG3|Q09PG3_9ROSI GDP-D-mannose pyrophosphorylase - Viola baoshanensis :: E = L SP	0	-0.137172	0.00446549	-0.0017323
vv|Ctg696.1	(M) :: Q8GS72|Q8GS72_ORYSA Hypothetical protein P0524G08.101 (Os07g0640100 protein) (Hypothetical protein OJ1340_C08.134) - Oryza sativa (japonica cultivar-group) :: Q9LHI0|Q9LHI0_ARATH Arabidopsis thaliana genomic DNA, chromosome 3, P1 clone: MQC3 (Hypothetical protein F28J15.12) - Arabidopsis thaliana (Mouse-ear cress) :: E = L	0	-0.161169	-0.0871203	-0.00187669
csb|gi|29781609|gb|CB346169.2|CB346169	:: Q38776|Q38776_ALLSA Chitinase precursor (Fragment) - Allium sativum (Garlic) :: Q9FEW1|Q9FEW1_NICSY Endochitinase precursor - Nicotiana sylvestris (Wood tobacco) :: E = L	0	0.105544	0.202136	-0.00216568
ws|gi|51580310|gb|CV098146.1|CV098146	:: Q9SBS1|Q9SBS1_MEDVA Ran GTPase activating protein - Medicago varia (Alfalfa) :: Q9M651|Q9M651_ARATH RAN GTPase activating protein 2 - Arabidopsis thaliana (Mouse-ear cress) :: E = L	0	0.0919367	0.195348	-0.00245465
vv|Ctg20294.1	:: Q94JT7|Q94JT7_ARATH AT3g10740/T7M13_18 - Arabidopsis thaliana (Mouse-ear cress) :: Q56W72|Q56W72_ARATH Putative alpha-L-arabinofuranosidase (Fragment) - Arabidopsis thaliana (Mouse-ear cress) :: E = L	0	0.157432	-0.0149368	-0.00274375
vv|Ctg136.1	(M) :: Q43116|PDI_RICCO Protein disulfide-isomerase precursor (EC 5.3.4.1) (PDI) - Ricinus communis (Castor bean) :: Q9XF61|PDI_DATGL Protein disulfide-isomerase precursor (EC 5.3.4.1) (PDI) - Datisca glomerata (Durango root) :: E = L SP	0	-0.0242965	0.00317045	-0.00274375
cso|gi|122689389|gb|EC938332.1|EC938332	:: Q9LLQ8|Q9LLQ8_SOYBN Carboxyl transferase alpha subunit (EC 6.4.1.2) - Glycine max (Soybean) :: Q39833|Q39833_SOYBN Alfa-carboxyltransferase precursor (Carboxyl transferase alpha subunit) (EC 6.4.1.2) - Glycine max (Soybean) :: E = L	0	0.204141	0.10286	-0.00303283
ws|Ctg3206.1	:: Q0ZPV3|Q0ZPV3_ACTDE CXE carboxylesterase (EC 3.1.1.1) - Actinidia deliciosa (Kiwi) :: Q0ZPX0|Q0ZPX0_VACCO CXE carboxylesterase (EC 3.1.1.1) - Vaccinium corymbosum (Highbush blueberry) :: E = L	0	-0.0600964	-0.028852	-0.0041899
vv|Ctg2160.1	(M) :: Q8H9B2|Q8H9B2_9ROSI T-complex polypeptide 1 - Bruguiera sexangula :: Q7FAT6|Q7FAT6_ORYSA OSJNBa0010H02.6 protein (Os04g0551800 protein) - Oryza sativa (japonica cultivar-group) :: E = L	0	-0.00433462	-0.0548418	-0.00447927
ws|Ctg232.1	(M) :: Q0WQZ1|Q0WQZ1_ARATH 60S ribosomal protein L11B - Arabidopsis thaliana (Mouse-ear cress) :: P42795|RL111_ARATH 60S ribosomal protein L11-1 (L16A) - Arabidopsis thaliana (Mouse-ear cress) :: E = L	0	0.0457225	-0.0137712	-0.00447927
vv|Ctg11045.1	(M) :: Q0GYS2|Q0GYS2_LILLO Alkaline phytase isoform 2 - Lilium longiflorum (Trumpet lily) :: Q0GYS1|Q0GYS1_LILLO Alkaline phytase isoform 1 - Lilium longiflorum (Trumpet lily) :: E = L SP	0	-0.0168331	-0.0017323	-0.00476878
cso|gi|110375374|gb|EC940355.1|EC940355	(M) :: Q307Y3|Q307Y3_SOLTU Vesicle transport v-SNARE 11-like - Solanum tuberosum (Potato) :: Q3HVM2|Q3HVM2_SOLTU Hypothetical protein - Solanum tuberosum (Potato) :: E = L	0	0.127105	0.00633395	-0.00476878
cso|Ctg2586.1	(M) :: Q52QX9|Q52QX9_MANES Aldo/keto reductase AKR - Manihot esculenta (Cassava) (Manioc) :: Q93ZN2|Q93ZN2_ARATH At1g60710/F8A5_23 (Hypothetical protein) (Auxin-induced protein, putative) - Arabidopsis thaliana (Mouse-ear cress) :: E = L	0	-0.021658	-0.0353426	-0.00520308
ws|Ctg1556.1	(M) :: Q5QJA3|Q5QJA3_9MAGN Harpin binding protein 1 - Vitis sp. NL-2003 :: Q5QJA4|Q5QJA4_9MAGN Harpin binding protein 1 - Vitis sp. NL-2003 :: E = L	0	-0.0613002	0.0524158	-0.0053479
csp|Ctg2123.1	(M) :: Q93XZ7|Q93XZ7_ARATH Hypothetical protein At5g42570; K16E1.4 (At5g42570) - Arabidopsis thaliana (Mouse-ear cress) :: Q9FH68|Q9FH68_ARATH Arabidopsis thaliana genomic DNA, chromosome 5, TAC clone:K16E1 - Arabidopsis thaliana (Mouse-ear cress) :: E = L	0	0.024036	0.13829	-0.00592724
vv|Ctg787.1	(M) :: Q1KUM6|Q1KUM6_9ROSI Hypothetical protein - Cleome spinosa :: Q1KUV7|Q1KUV7_9ROSI Hypothetical protein - Cleome spinosa :: E = L	0	0.0464211	0.0988237	-0.00723156
css|gi|110403029|gb|EC964083.1|EC964083	:: Q06060|MAPK_PEA Mitogen-activated protein kinase homolog D5 (EC 2.7.11.24) - Pisum sativum (Garden pea) :: Q9M534|Q9M534_EUPES Mitogen-activated protein kinase - Euphorbia esula (Leafy spurge) :: E = L	0	0.10286	0.0450235	-0.008392
csp|Ctg1099.1	:: Q682H9|Q682H9_ARATH Hypothetical protein At1g19580 - Arabidopsis thaliana (Mouse-ear cress) :: Q8LF67|Q8LF67_ARATH Hypothetical protein - Arabidopsis thaliana (Mouse-ear cress) :: E = L	0	0.179001	-0.00303283	-0.008392
ws|Ctg515.1	(M) :: Q9ZQY2|Q9ZQY2_MAIZE Pyruvate dehydrogenase E1 beta subunit isoform 2 (EC 1.2.4.1) - Zea mays (Maize) :: Q6Z1G7|Q6Z1G7_ORYSA Putative pyruvate dehydrogenase E1 beta subunit isoform 1 protein (Os08g0536000 protein) - Oryza sativa (japonica cultivar-group) :: E = L	0	-0.0665784	-0.0443896	-0.00926291
cso|gi|77579124|gb|DV218390.1|DV218390	:: Q9SH87|Q9SH87_ARATH Hypothetical protein At2g38000 (At2g38000 protein) - Arabidopsis thaliana (Mouse-ear cress) :: Q5W6X4|Q5W6X4_ORYSA Hypothetical protein OSJNBa0065C11.2 (Os05g0316200 protein) - Oryza sativa (japonica cultivar-group) :: E = L	0	0.180657	0.119555	-0.00955338
vv|gi|30255067|gb|CB971514.1|CB971514	:: Q9S7H2|Q9S7H2_SOYBN Ubiquitin - Glycine max (Soybean) :: Q6H7T6|Q6H7T6_ORYSA Polyubiquitin 6 (Os06g0681400 protein) (Os02g0161900 protein) - Oryza sativa (japonica cultivar-group) :: E = L	0	0.0788831	-0.0341603	-0.00984383
vv|Ctg3841.1	:: Q1SJW0|Q1SJW0_MEDTR Ubiquitin-associated - Medicago truncatula (Barrel medic) :: Q9C7R5|Q9C7R5_ARATH Hypothetical protein F15D2.27 - Arabidopsis thaliana (Mouse-ear cress) :: E = L	0	0.277152	0.00475299	-0.0101344
vv|gi|110728200|gb|EE103559.1|EE103559	:: Q3HVK7|Q3HVK7_SOLTU Glycoprotein-like protein - Solanum tuberosum (Potato) :: Q6L5M1|Q6L5M1_BROIN Glycoprotein - Bromus inermis (Smooth brome grass) :: E = L	0	-0.0736969	-0.0883468	-0.0101344
vv|gi|56408607|gb|CX016859.1|CX016859	:: Q9FX54|Q9FX54_ARATH Putative glyceraldehyde-3-phosphate dehydrogenase (At1g13440/F13B4_8) - Arabidopsis thaliana (Mouse-ear cress) :: Q9XG67|Q9XG67_TOBAC Glyceraldehyde-3-phosphate dehydrogenase (EC 1.2.1.12) - Nicotiana tabacum (Common tobacco) :: E = L	0	-0.0573916	-0.0788684	-0.0101344
ws|Ctg70.1	(M) :: P54773|PSBS_SOLLC Photosystem II 22 kDa protein, chloroplast precursor (CP22) - Solanum lycopersicum (Tomato) (Lycopersicon esculentum) :: Q9FPP4|PSBS_SOLSG Photosystem II 22 kDa protein, chloroplast precursor (CP22) - Solanum sogarandinum :: E = L	0	-0.185573	-0.247423	-0.0105703
css|Ctg1169.1	(M) :: Q68VB5|Q68VB5_NICBE ALY protein - Nicotiana benthamiana :: Q9FJE1|Q9FJE1_ARATH RNA and export factor binding protein 2-I-like protein - Arabidopsis thaliana (Mouse-ear cress) :: E = L	0	-0.00447927	-0.0778022	-0.0105703
vvfl|gi|91983992|ref|YP_567076.	(M) :: Q0ZJ20|PSAA_VITVI Photosystem I P700 chlorophyll a apoprotein A1 (PsaA) (PSI-A) - Vitis vinifera (Grape) :: A0A335|PSAA_COFAR Photosystem I P700 chlorophyll a apoprotein A1 (PsaA) (PSI-A) - Coffea arabica (Coffee) :: E = L	0	0.0901759	0.00173014	-0.0110064
ws|Ctg1019.1	(M) :: Q9SP38|Q9SP38_LUPLU NADH ubiquinone oxidoreductase PSST subunit - Lupinus luteus (European yellow lupin) :: Q9LKH4|Q9LKH4_LUPLU NADH-ubiquinone oxidoreductase subunit PSST - Lupinus luteus (European yellow lupin) :: E = L	0	-0.0665784	-0.0906493	-0.011588
vv|Ctg2849.1	(M) :: Q9M6B3|Q9M6B3_VITVI Malate dehydrogenase - Vitis vinifera (Grape) :: P17783|MDHM_CITLA Malate dehydrogenase, mitochondrial precursor (EC 1.1.1.37) - Citrullus lanatus (Watermelon) (Citrullus vulgaris) :: E = L	0	-0.00926291	0.0214797	-0.0124608
csp|Ctg1449.1	(M) :: Q38M79|Q38M79_SOLTU NADH:ubiquinone oxidoreductase-like - Solanum tuberosum (Potato) :: P80269|NDUS8_SOLTU NADH dehydrogenase [ubiquinone] iron-sulfur protein 8, mitochondrial precursor (EC 1.6.5.3) (EC 1.6.99.3) (NADH-ubiquinone oxidoreductase 23 kDa subunit) (Complex I-23kD) (CI-23kD) (Complex I-28.5kD) (CI-28.5kD) - Solanum tuberosum (Potato) :: E = L	0	-0.0741525	-0.0494569	-0.0124608
ws|Ctg335.1	(M) :: Q5UFR1|Q5UFR1_MALDO 14-3-3 family protein - Malus domestica (Apple) (Malus sylvestris) :: Q1AP39|Q1AP39_MANES 14-3-3 protein - Manihot esculenta (Cassava) (Manioc) :: E = L	0	-0.0245899	-0.0534937	-0.012752
vv|Ctg4797.1	:: Q9FF91|Q9FF91_ARATH Arabidopsis thaliana genomic DNA, chromosome 5, P1 clone:MRO11 - Arabidopsis thaliana (Mouse-ear cress) :: Q8H149|Q8H149_ARATH Hypothetical protein At5g23890 - Arabidopsis thaliana (Mouse-ear cress) :: E = L	0	0.0253123	-0.0862011	-0.0128974
vv|Ctg480.1	:: Q94G86|Q94G86_OLEEU Beta-1,3-glucanase-like protein - Olea europaea (Common olive) :: Q9SIX5|Q9SIX5_ARATH Putative beta-1,3-glucanase - Arabidopsis thaliana (Mouse-ear cress) :: E = L	0	-0.147841	-0.104542	-0.013043
vvfl|gi|52082696|gb|AAU25941.	(M) :: Q645H4|Q645H4_VITVI Cytochrome b (EC 1.10.2.2) - Vitis vinifera (Grape) :: Q6YSL7|Q6YSL7_BRANA Apocytochrome b - Brassica napus (Rape) :: E = L	0	-0.00853715	0.0710762	-0.0137712
vv|Ctg15624.1	(M) :: Q8L7K1|Q8L7K1_ARATH Hypothetical protein At4g32610 - Arabidopsis thaliana (Mouse-ear cress) :: O65538|O65538_ARATH Hypothetical protein F4D11.190 (Hypothetical protein AT4g32610) - Arabidopsis thaliana (Mouse-ear cress) :: E = L	0	-0.197765	-0.164238	-0.0137712
ws|Ctg2309.1	(M) :: Q8L9X1|Q8L9X1_ARATH Putative lysophospholipase (Hypothetical protein At5g20060) - Arabidopsis thaliana (Mouse-ear cress) :: Q84VJ1|Q84VJ1_WHEAT Biostress-resistance-related protein (Fragment) - Triticum aestivum (Wheat) :: E = L	0	-0.134319	-0.292122	-0.0140625
vv|Ctg5288.1	(M) :: Q67UZ0|Q67UZ0_ORYSA Putative cysteine conjugate beta-lyase (Aminotransferase) (Os09g0453800 protein) - Oryza sativa (japonica cultivar-group) :: Q25C96|Q25C96_HORVU Putative asparate aminotransferase - Hordeum vulgare (Barley) :: E = L	0	0.0114957	0.0503276	-0.0149368
css|Ctg567.1	(M) :: Q1SG07|Q1SG07_MEDTR Ribosomal L22e protein - Medicago truncatula (Barrel medic) :: Q1RUS3|Q1RUS3_MEDTR Ribosomal L22e protein - Medicago truncatula (Barrel medic) :: E = L	0	-0.0443896	-0.0918788	-0.0150826
vv|Ctg5729.1	(M) :: Q9T0K7|Q9T0K7_ARATH 3-hydroxyisobutyryl-coenzyme A hydrolase-like protein (AT4g13360/T9E8_100) - Arabidopsis thaliana (Mouse-ear cress) :: Q69UF2|Q69UF2_ORYSA Putative 3-hydroxyisobutyryl-coenzyme A hydrolase (Os06g0594100 protein) - Oryza sativa (japonica cultivar-group) :: E = L	0	-0.00361125	-0.0588937	-0.0153742
csb|Ctg1551.1	(M) :: A0T1V6|A0T1V6_SOLSC CBS domain-containing protein - Solenostemon scutellarioides (Coleus) (Coleus blumei) :: Q9LEV3|UMP3_ARATH Protein At5g10860, mitochondrial precursor - Arabidopsis thaliana (Mouse-ear cress) :: E = L	0	0.177599	0.0824301	-0.01552
vv|gi|34549559|gb|CF517791.1|CF517791	(M) :: Q1AFF4|Q1AFF4_9MAGN Ascorbate peroxidase - Vitis pseudoreticulata :: Q41772|Q41772_MAIZE Cytosolic ascorbate peroxidase - Zea mays (Maize) :: E = L	0	0.0878702	-0.0434972	-0.0156659
csp|gi|71888564|gb|DT037619.1|DT037619	(M) :: Q6ZBX9|Q6ZBX9_ORYSA Putative C2 domain-containing protein (Os08g0562600 protein) - Oryza sativa (japonica cultivar-group) :: Q651B1|Q651B1_ORYSA Hypothetical protein B1331F11.7 (Os09g0571200 protein) - Oryza sativa (japonica cultivar-group) :: E = L	0	-0.154891	-0.231583	-0.0156659
cso|Ctg814.1	(M) :: Q9AXQ2|Q9AXQ2_CUCME Mitochondrial processing peptidase beta subunit - Cucumis melo (Muskmelon) :: Q94KI0|Q94KI0_AVIMR Mitochondrial processing peptidase - Avicennia marina (Grey mangrove) :: E = L	0	-0.100979	-0.0762804	-0.0158117
css|Ctg595.1	(M) :: Q9AUZ3|Q9AUZ3_ORYSA Hypothetical protein OSJNBa0026O12.2 (Os10g0476000 protein) (Adaptin ear-binding coat-associated protein 2, putative, expressed) - Oryza sativa (japonica cultivar-group) :: Q7G7X0|Q7G7X0_ORYSA Hypothetical protein OSJNBb0044B19.3 - Oryza sativa (Rice) :: E = L	0	-0.0140625	-0.00433462	-0.016979
ws|Ctg1065.1	(M) :: Q8LCP1|Q8LCP1_ARATH Cytochrome c oxidase subunit, putative - Arabidopsis thaliana (Mouse-ear cress) :: Q9S7L9|Q9S7L9_ARATH Subunit 6b of cytochrome c oxidase (Putative cytochrome c oxidase subunit) - Arabidopsis thaliana (Mouse-ear cress) :: E = L	0	-0.0017323	-0.0894209	-0.016979
csb|gi|29783590|gb|CB349888.2|CB349888	:: Q3HRZ1|Q3HRZ1_SOLTU Vacuolar protein sorting-associated protein 26-like protein - Solanum tuberosum (Potato) :: Q2V3E3|Q2V3E3_ARATH Protein At4g27690 - Arabidopsis thaliana (Mouse-ear cress) :: E = L	0	0.1038	0.166458	-0.017271
vv|gi|37189140|gb|CF608489.1|CF608489	(M) :: Q9SIK2|RS252_ARATH 40S ribosomal protein S25-2 - Arabidopsis thaliana (Mouse-ear cress) :: Q8GYL5|RS253_ARATH 40S ribosomal protein S25-3 - Arabidopsis thaliana (Mouse-ear cress) :: E = L	0	0.27608	0.31742	-0.017271
vv|Ctg9749.1	:: Q9M4G8|Q9M4G8_VITVI Putative ripening-related P-450 enzyme - Vitis vinifera (Grape) :: Q6PLI5|Q6PLI5_HYPAN Cytochrome P450 - Hypericum androsaemum (Tutsan) :: E = L	0	-0.125951	-0.128472	-0.0175631
cso|Ctg4903.1	(M) :: Q9LMU0|FCL2_ARATH Putative GDP-L-fucose synthase 2 (EC 1.1.1.271) (GDP-4-keto-6-deoxy-D-mannose-3, 5-epimerase-4-reductase 2) (AtGER2) - Arabidopsis thaliana (Mouse-ear cress) :: Q0DAH4|Q0DAH4_ORYSA Os06g0652400 protein - Oryza sativa (japonica cultivar-group) :: E = L	0	-0.0790208	-0.0674852	-0.0193166
vv|gi|34416385|gb|CF415139.1|CF415139	:: Q9MAV8|Q9MAV8_PANGI Ribosomal protein L27 - Panax ginseng (Korean ginseng) :: Q1SWL9|Q1SWL9_MEDTR Ribosomal protein L27e; KOW - Medicago truncatula (Barrel medic) :: E = L	0	-0.0855886	-0.166665	-0.0197553
cso|Ctg4004.1	:: O80798|O80798_ARATH T8F5.4 protein (At1g65270) (Expressed protein) - Arabidopsis thaliana (Mouse-ear cress) :: Q8L9F2|Q8L9F2_ARATH Hypothetical protein - Arabidopsis thaliana (Mouse-ear cress) :: E = L	0	-0.0715728	0.0869197	-0.0199016
vvfl|gi|86371615|gb|ABC94876.	(M) :: Q2HY85|Q2HY85_9VIRU 28 kDa coat protein - Rupestris stem pitting-associated virus :: Q2HY91|Q2HY91_9VIRU 28 kDa coat protein - Rupestris stem pitting-associated virus :: E = L	0	0.102053	-0.178045	-0.0210723
vv|Ctg3567.1	(M) :: Q8VYJ6|Q8VYJ6_ARATH At2g30880/F7F1.9 - Arabidopsis thaliana (Mouse-ear cress) :: Q75H96|Q75H96_ORYSA Putative PH domain containing protein (Os03g0666200 protein) (Pleckstriny domain-containing protein, putative, expressed) - Oryza sativa (japonica cultivar-group) :: E = L	0	0.0798389	0.0140695	-0.0212186
cso|Ctg643.1	(M) :: Q93XW1|Q93XW1_PHAAN 14-3-3 protein - Phaseolus angularis (Adzuki bean) (Vigna angularis) :: Q9T0N0|Q9T0N0_PEA 14-3-3-like protein - Pisum sativum (Garden pea) :: E = L	0	-0.0700575	-0.00752163	-0.021658
vv|Ctg20144.1	(M) :: Q9SQH4|Q9SQH4_LILLO Actin bundling protein ABP135 - Lilium longiflorum (Trumpet lily) :: A0MTD1|A0MTD1_LILLO Actin-binding protein ABP29 - Lilium longiflorum (Trumpet lily) :: E = L	0	-0.062957	-0.0350469	-0.0223903
ws|gi|51579496|gb|CV097332.1|CV097332	:: O82762|O82762_ARATH Hypothetical protein At2g25970 (F17H15.1/F17H15.1) - Arabidopsis thaliana (Mouse-ear cress) :: Q0J8H8|Q0J8H8_ORYSA Os08g0110800 protein - Oryza sativa (japonica cultivar-group) :: E = L	0	-0.083447	-0.0661252	-0.0223903
css|Ctg281.1	:: O65731|RS5_CICAR 40S ribosomal protein S5 (Fragment) - Cicer arietinum (Chickpea) (Garbanzo) :: Q2R4A1|Q2R4A1_ORYSA 40S ribosomal protein S5, putative, expressed (Os11g0482000 protein) - Oryza sativa (japonica cultivar-group) :: E = L	0	0.0392789	-0.0014434	-0.0226835
csp|Ctg1165.1	(M) :: Q1S9B3|Q1S9B3_MEDTR Ribosomal protein L6E; Ribosomal protein L6, N-terminal - Medicago truncatula (Barrel medic) :: Q9C9C5|RL63_ARATH 60S ribosomal protein L6-3 - Arabidopsis thaliana (Mouse-ear cress) :: E = L	0	-0.0773455	0.0418037	-0.0229766
ws|Ctg41.1	(M) :: Q6UNT2|RL5_CUCSA 60S ribosomal protein L5 - Cucumis sativus (Cucumber) :: P49227|RL52_ARATH 60S ribosomal protein L5-2 - Arabidopsis thaliana (Mouse-ear cress) :: E = L	0	-0.152324	-0.0256175	-0.0234164
vv|Ctg2665.1	:: Q53WS7|Q53WS7_TOBAC Pyruvate kinase - Nicotiana tabacum (Common tobacco) :: Q40546|KPYG_TOBAC Pyruvate kinase isozyme G, chloroplast precursor (EC 2.7.1.40) - Nicotiana tabacum (Common tobacco) :: E = L	0	-0.0034666	-0.0260581	-0.0244432
css|Ctg1034.1	:: Q8H1Y2|Q8H1Y2_NICBE 20S proteasome alpha 6 subunit - Nicotiana benthamiana :: O23712|PSA1B_ARATH Proteasome subunit alpha type 1-B (EC 3.4.25.1) (Proteasome subunit alpha type 6) (20S proteasome alpha subunit F-2) (Proteasome component 2B) - Arabidopsis thaliana (Mouse-ear cress) :: E = L	0	0.0378742	-0.0512497	-0.0244432
vv|gi|30305433|gb|CB982227.1|CB982227	(M) :: A1ECJ6|A1ECJ6_9ROSI Putative thioredoxin-dependent peroxidase - Citrus cv. Shiranuhi :: Q5ZFS4|Q5ZFS4_PLAMJ Thioredoxin-dependent peroxidase - Plantago major (Common plantain) :: E = L	0	0.109695	0.152378	-0.0247367
cso|Ctg7748.1	:: Q6Z1L9|Q6Z1L9_ORYSA Putative syntaxin of plants 52 (Os08g0277900 protein) - Oryza sativa (japonica cultivar-group) :: Q6YUT2|Q6YUT2_ORYSA Putative syntaxin of plants 52 (Os02g0119400 protein) - Oryza sativa (japonica cultivar-group) :: E = L	0	0.040682	0.0507454	-0.0248834
vv|gi|71877014|gb|DT026069.1|DT026069	(M) :: A1ECK0|A1ECK0_9ROSI Putative glutaredoxin - Citrus cv. Shiranuhi :: O81187|GLRX_VERFO Glutaredoxin - Vernicia fordii (Tung) (Aleurites fordii) :: E = L	0	-0.10827	-0.0165412	-0.0253239
ws|Ctg2475.1	:: Q43644|NDUS1_SOLTU NADH-ubiquinone oxidoreductase 75 kDa subunit, mitochondrial precursor (EC 1.6.5.3) (EC 1.6.99.3) (Complex I-75kD) (CI-75kD) (76 kDa mitochondrial complex I subunit) - Solanum tuberosum (Potato) :: Q8W317|Q8W317_ORYSA Putative reductase (Os03g0713400 protein) (NADH-ubiquinone oxidoreductase 75 kDa subunit, mitochondrial, putative, expressed) - Oryza sativa (japonica cultivar…	0	0.0368901	-0.0381544	-0.0254707
ws|Ctg1206.1	(M) :: Q9M2W2|Q9M2W2_ARATH Hypothetical protein T15C9_60 (At3g55040) - Arabidopsis thaliana (Mouse-ear cress) :: Q9LZ06|Q9LZ06_ARATH Hypothetical protein F9G14_100 (Hypothetical protein At5g02790) (Hypothetical protein not annotated) (Hypothetical protein) - Arabidopsis thaliana (Mouse-ear cress) :: E = L	0	-0.0310614	-0.0123153	-0.0256175
cso|Ctg4868.1	(M) :: Q5QHW7|Q5QHW7_VIGUN Chloroplast thylakoid-bound ascorbate peroxidase - Vigna unguiculata (Cowpea) :: Q9XPR6|Q9XPR6_TOBAC Thylakoid-bound ascorbate peroxidase (EC 1.11.1.11) - Nicotiana tabacum (Common tobacco) :: E = L	0	-0.00897258	-0.0161034	-0.0264989
vv|WIN1120.C21_H01	:: Q8L640|Q8L640_ARATH Hypothetical protein At4g20850 (Fragment) - Arabidopsis thaliana (Mouse-ear cress) :: Q9SUC7|Q9SUC7_ARATH Hypothetical protein T13K14.10 (Hypothetical protein AT4g20850) - Arabidopsis thaliana (Mouse-ear cress) :: E = L	0	0.128293	0.0571383	-0.0273809
cso|Ctg1415.1	(M) :: Q15KG6|Q15KG6_SALMI Putative hydroxyphenylpyruvate reductase - Salvia miltiorrhiza (Chinese sage) :: Q65CJ7|Q65CJ7_SOLSC Hydroxyphenylpyruvate reductase (HPPR) (EC 1.1.1.237) - Solenostemon scutellarioides (Coleus) (Coleus blumei) :: E = L	0	-0.0521468	-0.0294408	-0.0275279
vv|Ctg3301.1	(M) :: Q5EUD5|Q5EUD5_MAIZE Protein disulfide isomerase - Zea mays (Maize) :: Q67UF5|Q67UF5_ORYSA Hypothetical protein OJ1163_C07.26-2 (Os09g0451500 protein) (Hypothetical protein P0488D02.3-2) - Oryza sativa (japonica cultivar-group) :: E = L SP	0	-0.0926478	-0.146403	-0.0276749
ws|Ctg471.1	(M) :: Q0J0I3|Q0J0I3_ORYSA Os09g0507800 protein (Os08g0326400 protein) - Oryza sativa (japonica cultivar-group) :: P35685|RL7A_ORYSA 60S ribosomal protein L7a - Oryza sativa (Rice) :: E = L	0	0.00834347	0.240497	-0.0287048
vv|Ctg5416.1	:: A1XX45|A1XX45_9MAGN Chloroplast carbonic anhydrase - Pachysandra terminalis :: P27140|CAHC_ARATH Carbonic anhydrase, chloroplast precursor (EC 4.2.1.1) (Carbonate dehydratase) - Arabidopsis thaliana (Mouse-ear cress) :: E = L	0	0.188148	0.0997664	-0.0292936
vv|Ctg1608.1_F=-2.1	(LC) :: Q0WWH7|Q0WWH7_ARATH Putative subtilisin-like serine proteinase - Arabidopsis thaliana (Mouse-ear cress) :: Q9LVJ1|Q9LVJ1_ARATH Cucumisin-like serine protease; subtilisin-like protease (Putative subtilisin-like serine proteinase) (At3g14067) - Arabidopsis thaliana (Mouse-ear cress) :: E = L	0	-0.141303	-0.0499049	-0.0298826
ws|Ctg58.1	(M) :: Q6UJX6|Q6UJX6_NICBE Molecular chaperone Hsp90-1 - Nicotiana benthamiana :: Q14TB1|Q14TB1_TOBAC Heat shock protein 90 - Nicotiana tabacum (Common tobacco) :: E = L	0	0.00719549	-0.217256	-0.0304719
vv|Ctg5755.1	:: Q9FEU4|Q9FEU4_PEA Putative serine carboxypeptidase precursor (Fragment) - Pisum sativum (Garden pea) :: Q0WRX3|SCP40_ARATH Serine carboxypeptidase-like 40 precursor (EC 3.4.16.-) - Arabidopsis thaliana (Mouse-ear cress) :: E = L	0	0.0801119	0.0780633	-0.0306193
ws|Ctg2998.1	(M) :: Q1S6P8|Q1S6P8_MEDTR Mitochondrial ribosomal protein L5 - Medicago truncatula (Barrel medic) :: P46287|RL11_MEDSA 60S ribosomal protein L11 (L5) - Medicago sativa (Alfalfa) :: E = L	0	0.0163537	0.0639171	-0.0310614
vv|Ctg2743.1	:: Q1SJD9|Q1SJD9_MEDTR Glycoside hydrolase, family 31 - Medicago truncatula (Barrel medic) :: Q9FN05|Q9FN05_ARATH Glucosidase II alpha subunit - Arabidopsis thaliana (Mouse-ear cress) :: E = L	0	-0.147362	-0.08253	-0.0313562
vv|gi|28965550|gb|CB344583.1|CB344583	:: Q9S7H2|Q9S7H2_SOYBN Ubiquitin - Glycine max (Soybean) :: Q8H0Y0|Q8H0Y0_ARATH Hypothetical protein At4g02890 (Hypothetical protein At4g05050) - Arabidopsis thaliana (Mouse-ear cress) :: E = L	0	-0.0561912	-0.0706635	-0.0315037
vv|WIN112.C21_A11	:: Q9M997|Q9M997_ARATH F27J15.26 (Hypothetical protein F27K7.14) - Arabidopsis thaliana (Mouse-ear cress) :: Q5ZD97|Q5ZD97_ORYSA Hypothetical protein P0681B11.44 - Oryza sativa (japonica cultivar-group) :: E = L	0	-0.0744562	0.00388999	-0.0319461
vv|Ctg1406.1	(M) :: P93338|GAPN_NICPL NADP-dependent glyceraldehyde-3-phosphate dehydrogenase (EC 1.2.1.9) (Non-phosphorylating glyceraldehyde 3-phosphate dehydrogenase) (Glyceraldehyde-3-phosphate dehydrogenase [NADP+]) (Triosephosphate dehydrogenase) - Nicotiana plumbaginifolia (Leadwort-leaved tobacco) :: Q53WX1	0	0.088413	-0.000721562	-0.0322411
vv|Ctg2856.1	:: A2IBG3|A2IBG3_VIGUN Mitochondrial alternative oxidase 2a - Vigna unguiculata (Cowpea) :: Q93X12|Q93X12_VIGUN Putative alternative oxidase - Vigna unguiculata (Cowpea) :: E = L	0	-0.0705119	-0.0668806	-0.0322411
csp|WIN0418.C21_A14	:: Q94KS2|Q94KS2_PHAVU TGF-beta receptor-interacting protein 1 - Phaseolus vulgaris (Kidney bean) (French bean) :: Q0WVZ3|Q0WVZ3_ARATH Eukaryotic translation initiation factor 3 delta subunit - Arabidopsis thaliana (Mouse-ear cress) :: E = L	0	-0.017271	-0.0147911	-0.0332743
cso|Ctg947.1	(M) :: Q38M52|Q38M52_SOLTU Hypothetical protein - Solanum tuberosum (Potato) :: O23708|PSA2A_ARATH Proteasome subunit alpha type 2-A (EC 3.4.25.1) (20S proteasome alpha subunit B) (Proteasome component 3) - Arabidopsis thaliana (Mouse-ear cress) :: E = L	0	-0.135111	-0.137965	-0.0335695
cso|Ctg5211.1	:: Q9FQF0|Q9FQF0_SOYBN Glutathione S-transferase GST 8 (EC 2.5.1.18) - Glycine max (Soybean) :: P32110|GSTX6_SOYBN Probable glutathione S-transferase (EC 2.5.1.18) (Heat shock protein 26A) (G2-4) - Glycine max (Soybean) :: E = L	0	-0.150721	-0.143213	-0.0347514
vv|Ctg29.1	(M) :: Q38HS6|Q38HS6_SOLTU Transaldolase-like protein - Solanum tuberosum (Potato) :: O04894|O04894_SOLTU Transaldolase (EC 2.2.1.2) - Solanum tuberosum (Potato) :: E = L	0	-0.10827	-0.105473	-0.0350469
cso|Ctg131.1	(M) :: Q8H6A3|Q8H6A3_STERE Actin - Stevia rebaudiana (Stevia) :: Q7XZJ2|Q7XZJ2_GOSHI Actin - Gossypium hirsutum (Upland cotton) :: E = L	0	-0.00694164	0.0352017	-0.0350469
csp|gi|71889458|gb|DT038513.1|DT038513	:: Q0WSK2|Q0WSK2_ARATH Hypothetical protein At1g60070 - Arabidopsis thaliana (Mouse-ear cress) :: Q9ZUI6|Q9ZUI6_ARATH T2K10.12 protein - Arabidopsis thaliana (Mouse-ear cress) :: E = L	0	-0.0312088	0.141302	-0.0353426
vv|Ctg5037.1	(M) :: Q1SI14|Q1SI14_MEDTR Aspartyl-tRNA synthetase, class IIb; tRNA synthetase, class II (D, K and N) - Medicago truncatula (Barrel medic) :: Q9M084|Q9M084_ARATH Aspartate--tRNA ligase-like protein - Arabidopsis thaliana (Mouse-ear cress) :: E = L	0	0.0443242	0.066537	-0.0363779
ws|gi|51582070|gb|CV099906.1|CV099906	:: Q1SF28|Q1SF28_MEDTR Epsin, N-terminal; ENTH/VHS - Medicago truncatula (Barrel medic) :: Q9C5H4|Y3627_ARATH VHS domain-containing protein At3g16270 - Arabidopsis thaliana (Mouse-ear cress) :: E = L	0	0.404031	0.0772429	-0.0363779
vv|Ctg2131.1	(M) :: Q6L3K1|Q6L3K1_SOLDE NmrA-like family protein - Solanum demissum (Wild potato) :: Q3HRZ0|Q3HRZ0_SOLTU Putative cinnamoyl-CoA reductase-like protein - Solanum tuberosum (Potato) :: E = L	0	-0.000144301	0.000721115	-0.0368219
css|Ctg75.1	(M) :: Q5J1K3|Q5J1K3_ELAGV Elongation factor 1-alpha 1 - Elaeis guineensis var. tenera (Oil palm) :: Q3LUM5|Q3LUM5_GOSHI Translation elongation factor 1A-2 - Gossypium hirsutum (Upland cotton) :: E = L	0	0.148739	0.0318186	-0.0371178
cso|Ctg8981.1	(M) :: Q2V732|Q2V732_SOYBN VHS and GAT domain protein - Glycine max (Soybean) :: Q8L860|Q8L860_ARATH Hypothetical protein At4g32760 - Arabidopsis thaliana (Mouse-ear cress) :: E = L	0	0.163885	-0.0891138	-0.0372659
css|gi|110399056|gb|EC965543.1|EC965543	:: Q9SQI8|Q9SQI8_ARATH Dihydrolipoamide S-acetyltransferase (AT3g25860/MPE11_1) - Arabidopsis thaliana (Mouse-ear cress) :: Q9LUA6|Q9LUA6_ARATH Dihydrolipoamide S-acetyltransferase - Arabidopsis thaliana (Mouse-ear cress) :: E = L	0	0.0339339	-0.224317	-0.037562
ws|Ctg373.1	(M) :: Q9ZU52|Q9ZU52_ARATH Putative aldolase (At2g01140) - Arabidopsis thaliana (Mouse-ear cress) :: Q94JJ0|Q94JJ0_ORYSA Putative plastidic aldolase (Os01g0118000 protein) - Oryza sativa (japonica cultivar-group) :: E = L	0	-0.108736	-0.12202	-0.0384508
vv|Ctg10474.1	(M) :: Q6ATR5|Q6ATR5_ORYSA Expressed protein (Os03g0810600 protein) (Small GTP-binding protein domain containing protein, expressed) - Oryza sativa (japonica cultivar-group) :: Q8RXF8|Q8RXF8_ARATH Hypothetical protein At5g27540 - Arabidopsis thaliana (Mouse-ear cress) :: E = L	0	-0.113255	0.070252	-0.0388953
vvfl|gi|95117794|gb|ABF57085.	(M) :: Q1HDV6|Q1HDV6_VITVI GDHB glutamate dehydrogenase (EC 1.4.1.2) - Vitis vinifera (Grape) :: Q5F2M9|Q5F2M9_SOYBN Glutamate dehydrogenase 1 (EC 1.4.1.2) - Glycine max (Soybean) :: E = L	0	-0.0733933	-0.140666	-0.0388953
cso|Ctg2646.1	(M) :: O82797|PCNA_TOBAC Proliferating cell nuclear antigen (PCNA) - Nicotiana tabacum (Common tobacco) :: Q9FUI4|Q9FUI4_NICBE Proliferating cell nuclear antigen - Nicotiana benthamiana :: E = L	0	0.213129	0.0295589	-0.0390436
cso|Ctg528.1	(M) :: Q5J1K3|Q5J1K3_ELAGV Elongation factor 1-alpha 1 - Elaeis guineensis var. tenera (Oil palm) :: O49169|EF1A_MANES Elongation factor 1-alpha (EF-1-alpha) - Manihot esculenta (Cassava) (Manioc) :: E = L	0	-0.143213	-0.178535	-0.0391917
ws|Ctg567.1	(M) :: Q2QNF3|Q2QNF3_ORYSA 60S ribosomal protein L2, putative, expressed (Os12g0567700 protein) - Oryza sativa (japonica cultivar-group) :: P29766|RL8_SOLLC 60S ribosomal protein L8 (L2) (Ribosomal protein TL2) - Solanum lycopersicum (Tomato) (Lycopersicon esculentum) :: E = L	0	0.107018	0.0143553	-0.0399332
vv|Ctg4264.1	(M) :: Q3E8V7|Q3E8V7_ARATH Protein At5g28830 - Arabidopsis thaliana (Mouse-ear cress) :: Q3UU47|Q3UU47_MOUSE 0 day neonate thymus cDNA, RIKEN full-length enriched library, clone:A430075H22 product:agouti related protein, full insert sequence - Mus musculus (Mouse) :: E = L	0	0.0315363	-0.238885	-0.0402298
cso|Ctg3995.1	(M) :: Q5UNS2|Q5UNS2_SOLLC Arginase 1 - Solanum lycopersicum (Tomato) (Lycopersicon esculentum) :: P46637|ARGI1_ARATH Arginase (EC 3.5.3.1) - Arabidopsis thaliana (Mouse-ear cress) :: E = L	0	0.0270125	-0.0506518	-0.040675
vvfl|gi|124702509|gb|ABN14349.	(M) :: Q0MX16|Q0MX16_VITVI Putative aquaporin - Vitis vinifera (Grape) :: Q9LLL9|Q9LLL9_VITVI Plasma membrane aquaporin - Vitis vinifera (Grape) :: E = L	0	-0.0396366	-0.0209258	-0.0409718
vv|Ctg2372.1	(M) :: Q0WWC6|Q0WWC6_ARATH DEAD BOX RNA helicase RH15-like protein - Arabidopsis thaliana (Mouse-ear cress) :: Q9LFN6|RH56_ARATH DEAD-box ATP-dependent RNA helicase 56 (EC 3.6.1.-) - Arabidopsis thaliana (Mouse-ear cress) :: E = L	0	0.017922	-0.0452826	-0.0414171
vv|Ctg8560.1	:: Q84LL8|Q84LL8_BETVU Salt tolerance protein 4 - Beta vulgaris (Sugar beet) :: Q3HRW9|Q3HRW9_SOLTU Hypothetical protein - Solanum tuberosum (Potato) :: E = L	0	0.243791	0.0746424	-0.0426054
vv|gi|110725504|gb|EE102081.1|EE102081	(M) :: Q9SXG0|Q9SXG0_ORYSA F1F0-ATPase inhibitor protein (Os09g0568900 protein) - Oryza sativa (japonica cultivar-group) :: Q9ZUX4|UMP2_ARATH Unknown mitochondrial protein At2g27730 - Arabidopsis thaliana (Mouse-ear cress) :: E = L	0	0.308128	0.141433	-0.0434972
vv|Ctg1994.1	(M) :: Q9FVI7|Q9FVI7_VITVI Putative serine/threonine kinase GDBrPK (Fragment) - Vitis vinifera (Grape) :: Q0D4J7|Q0D4J7_ORYSA Os07g0622000 protein - Oryza sativa (japonica cultivar-group) :: E = L	0	0.154454	0.251568	-0.0436459
cso|Ctg951.1	(M) :: Q9FWX0|Q9FWX0_ARATH T28K15.4 protein (At1g12230) (Expressed protein) - Arabidopsis thaliana (Mouse-ear cress) :: Q7XAS4|Q7XAS4_GOSHI Transaldolase - Gossypium hirsutum (Upland cotton) :: E = L	0	0.237441	0.0825663	-0.0439433
vv|Ctg2035.1	(M) :: Q9LNJ3|Q9LNJ3_ARATH F6F3.10 protein (At1g01300) (Chloroplast nucleoid DNA binding protein, putative) - Arabidopsis thaliana (Mouse-ear cress) :: Q8L9B9|Q8L9B9_ARATH Chloroplast nucleoid DNA binding protein, putative - Arabidopsis thaliana (Mouse-ear cress) :: E = L SP	0	-0.0397848	-0.0597957	-0.0446872
vv|gi|71857334|gb|DT006389.1|DT006389	:: Q10QZ6|Q10QZ6_ORYSA Elongation factor 1-alpha, putative, expressed (Os03g0178000 protein) (Os03g0177900 protein) (Os03g0177500 protein) (Os03g0177400 protein) (Elongation factor 1-alpha, putative) - Oryza sativa (japonica cultivar-group) :: Q10QZ4|Q10QZ4_ORYSA Elongation factor 1-alpha, putative, expressed - Oryza sativa (japonica cultivar-group) :: E = L	0	-0.0567913	-0.174296	-0.0449849
vv|gi|110722730|gb|EE099232.1|EE099232	(M) :: Q9AT34|RS15A_DAUCA 40S ribosomal protein S15a - Daucus carota (Carrot) :: Q3HRZ3|Q3HRZ3_SOLTU Hypothetical protein - Solanum tuberosum (Potato) :: E = L	0	0.0565835	0.0684644	-0.0452826
vv|Ctg4331.1	(M) :: Q6K3R8|Q6K3R8_ORYSA Putative chaperonin containing TCP1, subunit 3 (Gamma) (Os02g0247200 protein) - Oryza sativa (japonica cultivar-group) :: Q5Z6U5|Q5Z6U5_ORYSA Putative CCT chaperonin gamma subunit (Os06g0538000 protein) - Oryza sativa (japonica cultivar-group) :: E = L	0	0.0652966	0.00662125	-0.046176
cso|Ctg552.1_F=-1.1	(LC) (M) :: Q9FJL3|Q9FJL3_ARATH Peptidylprolyl isomerase - Arabidopsis thaliana (Mouse-ear cress) :: Q38931|FKB70_ARATH 70 kDa peptidyl-prolyl isomerase (EC 5.2.1.8) (Peptidyl-prolyl cis-trans isomerase) (PPIase) (Rotamase) (Peptidylprolyl isomerase ROF1) - Arabidopsis thaliana (Mouse-ear cress) :: E = L	0	-0.0512497	-0.0423083	-0.046176
vv|Ctg4284.1	(M) :: Q84XZ6|Q84XZ6_PETCR Mitogen-activated protein kinase 4 - Petroselinum crispum (Parsley) (Petroselinum hortense) :: Q3C254|Q3C254_TOBAC Mitogen-activated protein kinase - Nicotiana tabacum (Common tobacco) :: E = L	0	-0.075064	-0.119354	-0.046623
ws|Ctg2540.1	:: Q7XPI5|Q7XPI5_ORYSA OSJNBb0004A17.4 protein (H0624F09.11 protein) - Oryza sativa (Rice) :: Q0J953|Q0J953_ORYSA Os04g0671700 protein - Oryza sativa (japonica cultivar-group) :: E = L	0	0.0356239	0.0476779	-0.0469211
css|gi|110401003|gb|EC967594.1|EC967594	:: Q6K840|Q6K840_ORYSA Putative quinone oxidoreductase (Os02g0805600 protein) - Oryza sativa (japonica cultivar-group) :: Q948G0|Q948G0_ORYSA Putative quinone oxidoreductase - Oryza sativa (Rice) :: E = L	0	-0.0670318	-0.136062	-0.0470701
cso|Ctg10613.1	:: Q1MSG9|Q1MSG9_NICBE ALY protein - Nicotiana benthamiana :: Q6JAC7|Q6JAC7_TOBAC Hin19 (Fragment) - Nicotiana tabacum (Common tobacco) :: E = L	0	-0.0335695	-0.136062	-0.0476665
css|Ctg1327.1	:: O04202|IF35_ARATH Eukaryotic translation initiation factor 3 subunit 5 (eIF-3 epsilon) (eIF3 p32 subunit) (eIF3f) - Arabidopsis thaliana (Mouse-ear cress) :: Q8W4H4|Q8W4H4_ARATH 26S proteasome regulatory subunit - Arabidopsis thaliana (Mouse-ear cress) :: E = L	0	-0.106716	-0.126423	-0.0476665
ws|Ctg18.1	(M) :: Q8VX73|Q8VX73_RICCO Cyclophilin (EC 5.2.1.8) - Ricinus communis (Castor bean) :: Q39613|CYPH_CATRO Peptidyl-prolyl cis-trans isomerase (EC 5.2.1.8) (PPIase) (Rotamase) (Cyclophilin) (Cyclosporin A-binding protein) - Catharanthus roseus (Rosy periwinkle) (Madagascar periwinkle) :: E = L	0	-0.167312	-0.183114	-0.0487107
vv|gi|28971190|gb|CB350223.1|CB350223	(M) :: A1YW90|A1YW90_VITVI Glutathione S-transferase - Vitis vinifera (Grape) :: O49235|O49235_SOYBN 2,4-D inducible glutathione S-transferase (EC 2.5.1.18) - Glycine max (Soybean) :: E = L SP	0	0.0190613	-0.0608487	-0.0490091
vv|Ctg511.1	(M) :: Q9LKA4|Q9LKA4_ARATH Similarity to RNA-binding protein (Putative RNA-binding protein) - Arabidopsis thaliana (Mouse-ear cress) :: Q5ZDX8|Q5ZDX8_ORYSA Heterogeneous nuclear ribonucleoprotein A2/B1-like (Os01g0614500 protein) - Oryza sativa (japonica cultivar-group) :: E = L	0	-0.057692	-0.0852824	-0.0493076
cso|Ctg2403.1	(M) :: Q8H1Y2|Q8H1Y2_NICBE 20S proteasome alpha 6 subunit - Nicotiana benthamiana :: O23712|PSA1B_ARATH Proteasome subunit alpha type 1-B (EC 3.4.25.1) (Proteasome subunit alpha type 6) (20S proteasome alpha subunit F-2) (Proteasome component 2B) - Arabidopsis thaliana (Mouse-ear cress) :: E = L	0	-0.142736	-0.0190242	-0.0494569
cso|Ctg7213.1	:: Q5JJY4|Q5JJY4_ORYSA Hypothetical protein OSJNBa0062A24.20 (Os01g0541900 protein) - Oryza sativa (japonica cultivar-group) :: Q940A2|Q940A2_ARATH Hypothetical protein At2g40870 - Arabidopsis thaliana (Mouse-ear cress) :: E = L	0	0.0408223	0.0821575	-0.0500543
cso|gi|33408738|gb|CF214365.1|CF214365	(M) :: Q9M069|E137_ARATH Putative glucan endo-1,3-beta-glucosidase 7 precursor (EC 3.2.1.39) ((1->3)-beta-glucan endohydrolase 7) ((1->3)-beta-glucanase 7) (Beta-1,3-endoglucanase 7) (Beta-1,3-glucanase 7) - Arabidopsis thaliana (Mouse-ear cress) :: Q8VY12|Q8VY12_ARATH Putative beta-1,3-glucanase - Arabidopsis thaliana (Mouse-ear cress) :: E = L SP	0	-0.204732	-0.00795675	-0.0500543
css|Ctg211.1	(M) :: Q9M1C2|Q9M1C2_ARATH Hypothetical protein T2O9.190 (Hypothetical protein At3g60210) (At3g60210) (Hypothetical protein) - Arabidopsis thaliana (Mouse-ear cress) :: O80504|O80504_ARATH Expressed protein (Chloroplast chaperonin 10) - Arabidopsis thaliana (Mouse-ear cress) :: E = L	0	0.038998	-0.250852	-0.0515486
vv|Ctg3379.1	:: Q6ZKB8|Q6ZKB8_ORYSA Putative UVB-resistance protein UVR8 (Os08g0430700 protein) - Oryza sativa (japonica cultivar-group) :: Q1KUV8|Q1KUV8_9ROSI Hypothetical protein - Cleome spinosa :: E = L	0	-0.0279692	-0.30561	-0.0521468
vv|Ctg8491.1	:: Q7XAS3|Q7XAS3_GOSHI Beta-D-glucosidase - Gossypium hirsutum (Upland cotton) :: O82151|O82151_TOBAC Beta-D-glucan exohydrolase - Nicotiana tabacum (Common tobacco) :: E = L	0	0.0776532	0.0719	-0.0527453
cso|Ctg7909.1	:: Q8GTQ9|Q8GTQ9_SOLLC Succinyl-CoA ligase alpha 1 subunit (EC 6.2.1.5) - Solanum lycopersicum (Tomato) (Lycopersicon esculentum) :: Q307Y1|Q307Y1_SOLTU Succinyl-CoA ligase alpha 1 subunit-like - Solanum tuberosum (Potato) :: E = L	0	0.155102	-0.172344	-0.0534937
vv|Ctg3572.1	(M) :: Q38M62|Q38M62_SOLTU Hypothetical protein - Solanum tuberosum (Potato) :: Q6EUK2|Q6EUK2_ORYSA Putative U2 snRNP protein A' (Os02g0234800 protein) - Oryza sativa (japonica cultivar-group) :: E = L	0	-0.154088	-0.139236	-0.0536434
ws|gi|51576544|gb|CV094380.1|CV094380	:: Q84R73|Q84R73_ORYSA Putative pyruvate kinase (Os03g0672300 protein) (Pyruvate kinase isozyme A, chloroplast, putative, expressed) - Oryza sativa (japonica cultivar-group) :: Q43117|KPYA_RICCO Pyruvate kinase isozyme A, chloroplast precursor (EC 2.7.1.40) - Ricinus communis (Castor bean) :: E = L	0	0.177854	0.0508847	-0.0537932
ws|Ctg1584.1	(M) :: Q9ZPK0|Q9ZPK0_DATGL Thiosulfate sulfurtransferase - Datisca glomerata (Durango root) :: O64530|O64530_ARATH YUP8H12R.17 protein (At1g79230) (Mercaptopyruvate sulfurtransferase) (Mst1/Rdh1) (At1g79230/YUP8H12R_39) (Thiosulfate sulfurtransferase) (EC 2.8.1.1) (EC 2.8.1.2) - Arabidopsis thaliana (Mouse-ear cress) :: E = L SP	0	-0.148481	-0.0774976	-0.0543923
vv|Ctg1429.1	(M) :: Q8LEY1|Q8LEY1_ARATH Putative prolyl 4-hydroxylase, alpha subunit - Arabidopsis thaliana (Mouse-ear cress) :: Q9LN20|Q9LN20_ARATH F14O10.12 protein (At1g20270) - Arabidopsis thaliana (Mouse-ear cress) :: E = L	0	0.064469	-0.000721562	-0.0546919
vv|Ctg4721.1	:: O80763|O80763_ARATH T13D8.29 protein (Hypothetical protein At1g60420) - Arabidopsis thaliana (Mouse-ear cress) :: Q8LB68|Q8LB68_ARATH PDI-like protein - Arabidopsis thaliana (Mouse-ear cress) :: E = L	0	-0.0549917	0.189287	-0.0552914
vv|WIN109.C21_G01	(M) :: Q8H2B9|Q8H2B9_PRUDU 60s acidic ribosomal protein - Prunus dulcis (Almond) (Prunus amygdalus) :: Q3HVP0|Q3HVP0_SOLTU 60s acidic ribosomal protein-like protein - Solanum tuberosum (Potato) :: E = L	0	0.120485	-0.165046	-0.0552914
vv|gi|30295805|gb|CB972599.1|CB972599	(M) :: Q941A6|Q941A6_ARATH At1g08480/T27G7_10 - Arabidopsis thaliana (Mouse-ear cress) :: Q1EMM1|Q1EMM1_PLAMJ Hypothetical protein (Fragment) - Plantago major (Common plantain) :: E = L	0	-0.187214	-0.0983511	-0.0570915
csp|Ctg2821.1	:: Q3HVL5|Q3HVL5_SOLTU NADPH quinone oxidoreductase-like protein - Solanum tuberosum (Potato) :: Q6K840|Q6K840_ORYSA Putative quinone oxidoreductase (Os02g0805600 protein) - Oryza sativa (japonica cultivar-group) :: E = L	0	-0.102527	0.121546	-0.0572416
vv|gi|26267253|gb|CA818316.1|CA818316	:: Q5ZF86|Q5ZF86_PLAMJ Hypothetical protein - Plantago major (Common plantain) :: Q9SK39|SBP3_ARATH Putative steroid-binding protein 3 (AtMP3) - Arabidopsis thaliana (Mouse-ear cress) :: E = L	0	-0.11904	-0.0334219	-0.0573916
vv|Ctg3241.1	(M) :: O04940|CDS1_SOLTU Phosphatidate cytidylyltransferase (EC 2.7.7.41) (CDP-diglyceride synthetase) (CDP-diglyceride pyrophosphorylase) (CDP-diacylglycerol synthase) (CDS) (CTP:phosphatidate cytidylyltransferase) (CDP-DAG synthase) (CDP-DG synthetase) - Solanum tuberosum (Potato) :: Q2HT24|Q2HT24_MEDTR Phosphatidate cytidylyltransferase - Medicago truncatula (Barrel medic) :: E = L	0	0.297367	0.356031	-0.0573916
vv|Ctg1102.1	:: Q68HC8|Q68HC8_SOLLC Glucose-6-phosphate isomerase - Solanum lycopersicum (Tomato) (Lycopersicon esculentum) :: Q6YXI1|Q6YXI1_ORYSA Putative glucose-6-phosphate isomerase (Os09g0465600 protein) - Oryza sativa (japonica cultivar-group) :: E = L	0	-0.10036	-0.156981	-0.0581425
cso|Ctg133.1	(M) :: Q5J1K3|Q5J1K3_ELAGV Elongation factor 1-alpha 1 - Elaeis guineensis var. tenera (Oil palm) :: O49169|EF1A_MANES Elongation factor 1-alpha (EF-1-alpha) - Manihot esculenta (Cassava) (Manioc) :: E = L	0	0.0330882	-0.088807	-0.0602468
vv|Ctg2253.1	(M) :: P93619|P93619_VIGUN Ted2 protein - Vigna unguiculata (Cowpea) :: Q9FKG8|Q9FKG8_ARATH Quinone oxidoreductase - Arabidopsis thaliana (Mouse-ear cress) :: E = L	0	0.131589	0.102994	-0.0611496
vv|Ctg3089.1	(M) :: Q8GWW7|AGUA_ARATH Agmatine deiminase (EC 3.5.3.12) (Agmatine iminohydrolase) - Arabidopsis thaliana (Mouse-ear cress) :: Q01KF3|Q01KF3_ORYSA OSIGBa0115M15.6 protein - Oryza sativa (Rice) :: E = L	0	-0.00723156	-0.139713	-0.0614507
ws|gi|51579237|gb|CV097073.1|CV097073	:: P37221|MAOM_SOLTU NAD-dependent malic enzyme 62 kDa isoform, mitochondrial precursor (EC 1.1.1.39) (NAD-ME) - Solanum tuberosum (Potato) :: Q9SIU0|Q9SIU0_ARATH Malate oxidoreductase (Malic enzyme) - Arabidopsis thaliana (Mouse-ear cress) :: E = L	0	-0.00737659	-0.116692	-0.0614507
cso|Ctg504.1	(M) :: P54260|GCST_SOLTU Aminomethyltransferase, mitochondrial precursor (EC 2.1.2.10) (Glycine cleavage system T protein) (GCVT) - Solanum tuberosum (Potato) :: O65396|GCST_ARATH Aminomethyltransferase, mitochondrial precursor (EC 2.1.2.10) (Glycine cleavage system T protein) (GCVT) - Arabidopsis thaliana (Mouse-ear cress) :: E = L	0	0.0147838	-0.0372659	-0.0614507
ws|Ctg407.1	(M) :: Q8L6A8|Q8L6A8_THECC Aspartic proteinase - Theobroma cacao (Cacao) (Cocoa) :: Q9FRW7|Q9FRW7_NEPAL Aspartic proteinase 3 - Nepenthes alata (Winged pitcher plant) :: E = L SP	0	-0.139713	-0.15441	-0.0623543
vv|gi|110705413|gb|EE082235.1|EE082235	(M) :: Q6Y1D2|Q6Y1D2_9ASTR 60S acidic ribosomal protein P3 (Fragment) - Lactuca saligna :: Q6Y1D1|Q6Y1D1_9ASTR 60S acidic ribosomal protein P3 (Fragment) - Lactuca saligna :: E = L	0	-0.0505024	-0.0331266	-0.0623543
ws|gi|51579622|gb|CV097458.1|CV097458	:: P28723|FTHS_SPIOL Formate--tetrahydrofolate ligase (EC 6.3.4.3) (Formyltetrahydrofolate synthetase) (10-formyletrahydrofolate synthetase) (FHS) (FTHFS) - Spinacia oleracea (Spinach) :: Q1SCS3|Q1SCS3_MEDTR Formate-tetrahydrofolate ligase, FTHFS - Medicago truncatula (Barrel medic) :: E = L	0	0.0669503	-0.0238563	-0.0631077
vv|WIN1144.C21_J06	:: Q6V9I4|Q6V9I4_SOLCH SWIb domain-containing protein (Fragment) - Solanum chacoense (Chaco potato) :: Q93W30|Q93W30_ARATH Hypothetical protein At2g35605 (Hypothetical protein) (Hypothetical protein At2g35605/T20F21.29) (Expressed protein) - Arabidopsis thaliana (Mouse-ear cress) :: E = L	0	0.0889556	-0.0439433	-0.0632585
cso|Ctg302.1	(M) :: Q08375|Q08375_CUCSA Acetyl-CoA acyltransferase (3-ketoacyl-coa thiolase) (EC 2.3.1.16) - Cucumis sativus (Cucumber) :: Q56WD9|THIK2_ARATH 3-ketoacyl-CoA thiolase 2, peroxisomal precursor (EC 2.3.1.16) (Beta-ketothiolase 2) (Acetyl-CoA acyltransferase 2) (Peroxisomal 3-oxoacyl-CoA thiolase 2) (Peroxisome defective protein 1) - Arabidopsis thaliana (Mouse-ear cress) :: E = L	0	-0.0503531	-0.0472191	-0.0635599
vv|Ctg9092.1	:: Q0JA66|Q0JA66_ORYSA Os04g0613700 protein (Fragment) - Oryza sativa (japonica cultivar-group) :: Q9FYJ8|Q9FYJ8_ARATH F17F8.1 - Arabidopsis thaliana (Mouse-ear cress) :: E = L	0	0.0196308	0.260869	-0.0638615
csp|Ctg2054.1	:: Q9SX77|UMP6_ARATH Unknown protein At1g47420, mitochondrial precursor - Arabidopsis thaliana (Mouse-ear cress) :: Q8SA48|Q8SA48_HORVD Hypothetical protein 259I16.6 - Hordeum vulgare var. distichum (Two-rowed barley) :: E = L	0	-0.10067	-0.156498	-0.0640123
vv|Ctg1692.1	(M) :: P50433|GLYM_SOLTU Serine hydroxymethyltransferase, mitochondrial precursor (EC 2.1.2.1) (Serine methylase) (Glycine hydroxymethyltransferase) (SHMT) - Solanum tuberosum (Potato) :: Q1T0S7|Q1T0S7_MEDTR Glycine hydroxymethyltransferase - Medicago truncatula (Barrel medic) :: E = L	0	-0.248965	-0.182131	-0.0640123
vv|Ctg2241.1	:: Q84LM4|Q84LM4_ARATH Acylamino acid-releasing enzyme - Arabidopsis thaliana (Mouse-ear cress) :: Q338C1|Q338C1_ORYSA Prolyl oligopeptidase family protein, expressed - Oryza sativa (japonica cultivar-group) :: E = L	0	0.0499095	0.212507	-0.0644648
cso|Ctg1554.1	:: Q84VH0|Q84VH0_MALPU Glutathione S-transferase Z1 - Malva pusilla (Dwarf mallow) :: P57108|GSTZ_EUPES Glutathione S-transferase zeta class (EC 2.5.1.18) - Euphorbia esula (Leafy spurge) :: E = L	0	-0.154891	0.00201835	-0.0661252
css|gi|110364685|gb|EC928117.1|EC928117	:: Q8LD27|PSB6_ARATH Proteasome subunit beta type 6 precursor (EC 3.4.25.1) (Proteasome subunit beta type 1) (20S proteasome beta subunit A-1) (Proteasome component CD) - Arabidopsis thaliana (Mouse-ear cress) :: Q2V3D4|Q2V3D4_ARATH Protein At4g31300 - Arabidopsis thaliana (Mouse-ear cress) :: E = L	0	-0.285425	-0.250337	-0.0670318
vv|Ctg1293.1	:: Q7XZJ2|Q7XZJ2_GOSHI Actin - Gossypium hirsutum (Upland cotton) :: Q8H6A3|Q8H6A3_STERE Actin - Stevia rebaudiana (Stevia) :: E = L	0	-0.0454315	0.576861	-0.0671829
vv|Ctg1487.1	:: Q9SR13|Q9SR13_ARATH Putative RNA-binding protein (AT3g04610/F7O18_9) - Arabidopsis thaliana (Mouse-ear cress) :: Q58T16|Q58T16_ARATH FLK - Arabidopsis thaliana (Mouse-ear cress) :: E = L	0	-0.0166871	-0.0337172	-0.0673341
cse|gi|46910147|gb|CN545522.1|CN545522	:: Q9SK74|Q9SK74_ARATH Hypothetical protein At2g20280 - Arabidopsis thaliana (Mouse-ear cress) :: Q5QMG2|Q5QMG2_ORYSA Putative uncharacterized hypothalamus protein HT010 - Oryza sativa (japonica cultivar-group) :: E = L	0	-0.429731	-0.129892	-0.0680901
vv|Ctg6638.1	(M) :: Q10DV7|Q10DV7_ORYSA Actin-1, putative, expressed (Os03g0718100 protein) - Oryza sativa (japonica cultivar-group) :: P13362|ACT1_ORYSA Actin-1 - Oryza sativa (Rice) :: E = L	0	0.125519	0.116631	-0.0686952
vv|Ctg440.1	(M) :: Q5XTZ3|Q5XTZ3_SALMI Glycosyl hydrolase family-like protein - Salvia miltiorrhiza (Chinese sage) :: Q8VXZ7|Q8VXZ7_ARATH Putative alpha-galactosidase - Arabidopsis thaliana (Mouse-ear cress) :: E = L SP	0	-0.217759	-0.15441	-0.0693005
vv|gi|110726878|gb|EE103046.1|EE103046	(M) :: O23787|THI4_CITSI Thiazole biosynthetic enzyme, chloroplast precursor - Citrus sinensis (Sweet orange) :: Q84QE4|Q84QE4_TOBAC Putative chloroplast thiazole biosynthetic protein - Nicotiana tabacum (Common tobacco) :: E = L	0	-0.0219508	-0.312402	-0.0694519
vv|Ctg2187.1	:: Q1S8V6|Q1S8V6_MEDTR Helicase, C-terminal - Medicago truncatula (Barrel medic) :: Q9M2F9|RH52_ARATH DEAD-box ATP-dependent RNA helicase 52 (EC 3.6.1.-) - Arabidopsis thaliana (Mouse-ear cress) :: E = L	0	-0.0400815	0.0353423	-0.0697547
cso|gi|110376341|gb|EC941396.1|EC941396	:: Q1S0S9|Q1S0S9_MEDTR Hypothetical protein - Medicago truncatula (Barrel medic) :: Q8RX56|Q8RX56_ARATH AT5g06970/MOJ9_14 - Arabidopsis thaliana (Mouse-ear cress) :: E = L	0	0.0346383	-0.0343081	-0.0697547
vv|Ctg18635.1	:: Q6NPT2|Q6NPT2_ARATH At1g14610 - Arabidopsis thaliana (Mouse-ear cress) :: P93736|SYV_ARATH Valyl-tRNA synthetase (EC 6.1.1.9) (Valine--tRNA ligase) (ValRS) - Arabidopsis thaliana (Mouse-ear cress) :: E = L	0	0.0824301	-0.0439433	-0.0699061
vv|Ctg766.1	(M) :: Q05046|CH62_CUCMA Chaperonin CPN60-2, mitochondrial precursor (HSP60-2) - Cucurbita maxima (Pumpkin) (Winter squash) :: Q05045|CH61_CUCMA Chaperonin CPN60-1, mitochondrial precursor (HSP60-1) - Cucurbita maxima (Pumpkin) (Winter squash) :: E = L	0	-0.0297353	-0.0641631	-0.0705119
vv|gi|37186141|gb|CF605494.1|CF605494	:: Q53PZ2|Q53PZ2_ORYSA Ribosomal protein L24, putative (60S ribosomal protein L26-1, putative, expressed) - Oryza sativa (japonica cultivar-group) :: Q2QXN5|Q2QXN5_ORYSA 60S ribosomal protein L26-1, putative, expressed (Os12g0150100 protein) - Oryza sativa (japonica cultivar-group) :: E = L	0	0.00863036	-0.0476665	-0.0720277
vv|Ctg57.1	(M) :: Q5K4K7|Q5K4K7_GOSHI Cysteine proteinase - Gossypium hirsutum (Upland cotton) :: Q2AAC8|Q2AAC8_9ASTR Cysteine proteinase - Platycodon grandiflorus :: E = L SP	0	-0.0506518	0.00115371	-0.0721794
ws|Ctg369.1	(M) :: Q6T871|Q6T871_9ROSI Dicarboxylate/tricarboxylate carrier - Citrus junos :: Q8SF02|Q8SF02_TOBAC Dicarboxylate/tricarboxylate carrier - Nicotiana tabacum (Common tobacco) :: E = L	0	-0.0555913	-0.0542425	-0.0721794
vv|Ctg2296.1	:: O23946|O23946_GOSHI Phosphoenolpyruvate carboxylase 1 (EC 4.1.1.31) - Gossypium hirsutum (Upland cotton) :: A0N072|A0N072_CITSI Phosphoenolpyruvate carboxylase (EC 4.1.1.31) - Citrus sinensis (Sweet orange) :: E = L	0	-0.0316512	-0.0866606	-0.0732414
vv|Ctg11489.1	:: Q6K973|Q6K973_ORYSA Putative sucrose synthase (Os02g0831500 protein) - Oryza sativa (japonica cultivar-group) :: Q9FX32|Q9FX32_ARATH Sucrose synthase, putative - Arabidopsis thaliana (Mouse-ear cress) :: E = L	0	-0.226341	-0.141303	-0.0732414
ws|Ctg368.1	(M) :: O82572|PROF1_RICCO Profilin-1 - Ricinus communis (Castor bean) :: Q93YI9|PROF_CAPAN Profilin (Minor food allergen Cap a 2) - Capsicum annuum (Bell pepper) :: E = L	0	-0.0920326	-0.0281162	-0.0733933
vv|gi|32244991|gb|CD710810.1|CD710810	(M) :: Q9SGA6|RS191_ARATH 40S ribosomal protein S19-1 - Arabidopsis thaliana (Mouse-ear cress) :: Q67ZX8|Q67ZX8_ARATH 40S ribosomal protein S19-like - Arabidopsis thaliana (Mouse-ear cress) :: E = L	0	0.063779	0.204391	-0.0741525
csp|Ctg506.1	(M) :: Q7X752|Q7X752_ORYSA OSJNBb0070J16.13 protein (Os04g0515300 protein) (OSJNBb0072M01.9 protein) - Oryza sativa (japonica cultivar-group) :: Q3HVK7|Q3HVK7_SOLTU Glycoprotein-like protein - Solanum tuberosum (Potato) :: E = L	0	-0.0626556	0.0753272	-0.0741525
ws|gi|33396204|gb|CF201831.1|CF201831	(M) :: Q84SZ1|Q84SZ1_ORYSA Synaptobrevin-like protein (Os03g0803000 protein) (Vesicle-associated membrane protein 724, putative, expressed) - Oryza sativa (japonica cultivar-group) :: Q69WS1|Q69WS1_ORYSA Synaptobrevin-like protein (Os07g0194000 protein) (Synaptobrevin 1) - Oryza sativa (japonica cultivar-group) :: E = L SP	0	-0.00853715	0.171207	-0.0759761
cso|Ctg1122.1	(M) :: Q96529|PURA_ARATH Adenylosuccinate synthetase, chloroplast precursor (EC 6.3.4.4) (IMP--aspartate ligase) (AdSS) (AMPSase) - Arabidopsis thaliana (Mouse-ear cress) :: Q8LEZ6|Q8LEZ6_ARATH Adenylosuccinate synthetase - Arabidopsis thaliana (Mouse-ear cress) :: E = L	0	-0.115754	-0.152163	-0.0759761
vv|Ctg2907.1	:: A2Q1H3|A2Q1H3_MEDTR Malic oxidoreductase - Medicago truncatula (Barrel medic) :: Q8L7K9|Q8L7K9_ARATH Putative malate oxidoreductase (At4g00570) - Arabidopsis thaliana (Mouse-ear cress) :: E = L	0	-0.0694519	-0.0365258	-0.0764324
vv|Ctg3218.1_F=-2.1	(LC) :: Q8L640|Q8L640_ARATH Hypothetical protein At4g20850 (Fragment) - Arabidopsis thaliana (Mouse-ear cress) :: Q9SUC7|Q9SUC7_ARATH Hypothetical protein T13K14.10 (Hypothetical protein AT4g20850) - Arabidopsis thaliana (Mouse-ear cress) :: E = L	0	-0.0788684	-0.0978878	-0.0764324
css|gi|110392915|gb|EC957538.1|EC957538	:: Q84WV1|Q84WV1_ARATH Putative chaperonin gamma chain - Arabidopsis thaliana (Mouse-ear cress) :: O81503|O81503_ARATH F9D12.18 protein - Arabidopsis thaliana (Mouse-ear cress) :: E = L	0	-0.0696033	-0.100206	-0.0768889
css|gi|110398065|gb|EC964159.1|EC964159	:: O82147|SPDE_COFAR Spermidine synthase (EC 2.5.1.16) (Putrescine aminopropyltransferase) (SPDSY) - Coffea arabica (Coffee) :: O48659|SPD2_HYONI Spermidine synthase 2 (EC 2.5.1.16) (Putrescine aminopropyltransferase 2) (SPDSY 2) - Hyoscyamus niger (Henbane) :: E = L	0	-0.0949573	-0.0680901	-0.0768889
vv|Ctg8934.1	:: Q9LW17|Q9LW17_ARATH WD-40 repeat protein-like (Hypothetical protein At3g15610) (Expressed protein) - Arabidopsis thaliana (Mouse-ear cress) :: Q69X61|Q69X61_ORYSA Putative WD-40 repeat protein - Oryza sativa (japonica cultivar-group) :: E = L	0	-0.139395	-0.396119	-0.0776499
vv|Ctg2467.1	:: Q41440|Q41440_SOLTU Mitochondrial processing peptidase - Solanum tuberosum (Potato) :: P29677|MPPA_SOLTU Mitochondrial-processing peptidase alpha subunit, mitochondrial precursor (EC 3.4.24.64) (Alpha-MPP) (Ubiquinol-cytochrome-c reductase subunit II) (EC 1.10.2.2) - Solanum tuberosum (Potato) :: E = L	0	-0.169582	-0.166017	-0.0779545
vv|gi|51050462|gb|CO818564.1|CO818564	(M) :: Q3HVK9|Q3HVK9_SOLTU Ribosomal protein S27-like protein - Solanum tuberosum (Potato) :: Q2VCJ1|Q2VCJ1_SOLTU Ribosomal protein S27-like protein-like - Solanum tuberosum (Potato) :: E = L	0	-0.153126	-0.209395	-0.0785636
cso|Ctg3269.1	:: Q9SZP8|Q9SZP8_ARATH Hypothetical protein F20M13.270 (Hypothetical protein AT4g38710) - Arabidopsis thaliana (Mouse-ear cress) :: Q0E1I1|Q0E1I1_ORYSA Os02g0439700 protein - Oryza sativa (japonica cultivar-group) :: E = L	0	0.169797	-0.0585931	-0.079478
vv|Ctg1340.1	(M) :: P54260|GCST_SOLTU Aminomethyltransferase, mitochondrial precursor (EC 2.1.2.10) (Glycine cleavage system T protein) (GCVT) - Solanum tuberosum (Potato) :: O65396|GCST_ARATH Aminomethyltransferase, mitochondrial precursor (EC 2.1.2.10) (Glycine cleavage system T protein) (GCVT) - Arabidopsis thaliana (Mouse-ear cress) :: E = L	0	-0.094341	-0.104697	-0.079478
cso|Ctg775.1	(M) :: Q078S3|Q078S3_9LAMI Progesterone 5beta-reductase - Isoplexis sceptrum :: Q3HLM8|Q3HLM8_9LAMI Progesterone 5-beta-reductase - Digitalis davisiana :: E = L	0	-0.0272338	-0.0338649	-0.0796304
cso|Ctg2837.1	(M) :: Q8S0M7|Q8S0M7_ORYSA Putative allyl alcohol dehydrogenase (Os01g0891300 protein) - Oryza sativa (japonica cultivar-group) :: Q9SLN8|Q9SLN8_TOBAC Allyl alcohol dehydrogenase - Nicotiana tabacum (Common tobacco) :: E = L	0	-0.0949573	-0.127053	-0.0797829
csp|Ctg992.1	(M) :: Q9SIA7|Q9SIA7_ARATH Legumin-like protein - Arabidopsis thaliana (Mouse-ear cress) :: Q9LQQ3|Q9LQQ3_ARATH F24B9.13 protein (At1g07750/F24B9_13) (Putative globulin protein) - Arabidopsis thaliana (Mouse-ear cress) :: E = L	0	-0.125321	-0.14401	-0.0810032
vv|Ctg5550.1	(M) :: Q1SAA8|Q1SAA8_MEDTR DSBA oxidoreductase - Medicago truncatula (Barrel medic) :: Q9FMB1|Q9FMB1_ARATH FrnE protein-like - Arabidopsis thaliana (Mouse-ear cress) :: E = L	0	0.0164963	0.0297002	-0.0819191
css|Ctg461.1	:: Q1SZ15|Q1SZ15_MEDTR Hypothetical protein - Medicago truncatula (Barrel medic) :: O04209|O04209_ARATH Expressed protein (Hypothetical protein At2g40060) - Arabidopsis thaliana (Mouse-ear cress) :: E = L	0	-0.0509507	-0.0852824	-0.0828356
cso|gi|110378491|gb|EC943627.1|EC943627	:: Q6T7F2|Q6T7F2_SOLTU 5'-aminoimidazole ribonucleotide synthetase (EC 6.3.3.1) - Solanum tuberosum (Potato) :: Q05728|PUR5_ARATH Phosphoribosylformylglycinamidine cyclo-ligase, chloroplast precursor (EC 6.3.3.1) (AIRS) (Phosphoribosyl-aminoimidazole synthetase) (AIR synthase) - Arabidopsis thaliana (Mouse-ear cress) :: E = L	0	0.00460933	-0.148481	-0.0835998
css|Ctg234.1	(M) :: A2Q4V6|A2Q4V6_MEDTR Ribosomal protein S10, eukaryotic and archaeal form - Medicago truncatula (Barrel medic) :: Q9STY6|RS202_ARATH 40S ribosomal protein S20-2 - Arabidopsis thaliana (Mouse-ear cress) :: E = L	0	-0.116848	-0.181804	-0.0835998
css|Ctg1246.1	(M) :: Q9LKK9|Q9LKK9_9ROSI 14-3-3 protein - Populus tremula x Populus alba :: Q9XEW5|Q9XEW5_9ROSI 14-3-3 protein - Populus tremula x Populus alba :: E = L	0	-0.0622037	-0.0929555	-0.0839056
cso|Ctg4147.1	(M) :: Q9ZUS6|Q9ZUS6_ARATH Chloroplast lumen common protein family (At2g37400) - Arabidopsis thaliana (Mouse-ear cress) :: Q8L932|Q8L932_ARATH Hypothetical protein - Arabidopsis thaliana (Mouse-ear cress) :: E = L	0	0.0190613	0.128689	-0.0842114
ws|Ctg617.1	(M) :: Q2VCI0|Q2VCI0_SOLTU Translocon-associated protein beta family protein-like - Solanum tuberosum (Potato) :: Q94BY3|Q94BY3_ARATH AT5g14030/MUA22_2 (Hypothetical protein) - Arabidopsis thaliana (Mouse-ear cress) :: E = L SP	0	-0.119354	-0.16343	-0.0854355
vv|gi|110730701|gb|EE108081.1|EE108081	(M) :: Q9AV77|Q9AV77_ORYSA 60S ribosomal protein L17 (Os03g0139100 protein) (Os02g0814700 protein) (Os10g0466700 protein) (60S ribosomal protein L23, putative, expressed) - Oryza sativa (japonica cultivar-group) :: Q3HRY2|Q3HRY2_SOLTU Ribosomal protein L17-like protein - Solanum tuberosum (Potato) :: E = L	0	-0.116692	0.0343565	-0.0863542
cso|Ctg334.1	(M) :: A0T1V6|A0T1V6_SOLSC CBS domain-containing protein - Solenostemon scutellarioides (Coleus) (Coleus blumei) :: Q9LEV3|UMP3_ARATH Protein At5g10860, mitochondrial precursor - Arabidopsis thaliana (Mouse-ear cress) :: E = L	0	-0.105473	-0.15457	-0.0863542
css|Ctg1629.1	:: Q94K62|Q94K62_ARATH Hypothetical protein At4g19880 (Fragment) - Arabidopsis thaliana (Mouse-ear cress) :: Q8H121|Q8H121_ARATH Hypothetical protein At4g19880 - Arabidopsis thaliana (Mouse-ear cress) :: E = L	0	-0.123434	-0.11466	-0.0863542
vv|Ctg333.1_F=-3.1	(LC) :: Q7Y068|Q7Y068_SESRO Plasma membrane H+-ATPase - Sesbania rostrata :: Q43106|Q43106_PHAVU H(+)-transporting ATPase (EC 3.6.1.35) - Phaseolus vulgaris (Kidney bean) (French bean) :: E = L	0	-0.128472	-0.102527	-0.0865074
ws|Ctg1055.1	(M) :: A1YMW5|A1YMW5_BRACM Hypothetical protein - Brassica campestris (Field mustard) :: Q9LSP5|Q9LSP5_ARATH Gb|AAF26101.1 (AT3g17020/K14A17_14) - Arabidopsis thaliana (Mouse-ear cress) :: E = L	0	0.0119249	-0.0238563	-0.0868137
cso|Ctg10410.1	(M) :: P37225|MAON_SOLTU NAD-dependent malic enzyme 59 kDa isoform, mitochondrial precursor (EC 1.1.1.39) (NAD-ME) - Solanum tuberosum (Potato) :: A2Q1H3|A2Q1H3_MEDTR Malic oxidoreductase - Medicago truncatula (Barrel medic) :: E = L	0	-0.0521468	-0.0837527	-0.0868137
cso|Ctg3172.1	(M) :: Q1RVJ0|Q1RVJ0_MEDTR Glutathione S-transferase, N-terminal domain, putative - Medicago truncatula (Barrel medic) :: Q9FQE1|Q9FQE1_SOYBN Glutathione S-transferase GST 17 (EC 2.5.1.18) - Glycine max (Soybean) :: E = L	0	-0.0301772	-0.070209	-0.0875801
vv|gi|32269871|gb|CD719030.1|CD719030	:: Q9M566|Q9M566_EUPES LMW heat shock protein - Euphorbia esula (Leafy spurge) :: Q39818|HS22M_SOYBN Heat shock 22 kDa protein, mitochondrial precursor - Glycine max (Soybean) :: E = L	0	0.322736	0.200002	-0.0883468
vvfl|gi|1706403|sp|P52596|DHE3_VITVI	(M) :: P52596|DHE3_VITVI Glutamate dehydrogenase (EC 1.4.1.3) (GDH) - Vitis vinifera (Grape) :: Q9FES0|Q9FES0_VITVI NADH glutamate dehydrogenase (EC 1.4.1.2) - Vitis vinifera (Grape) :: E = L	0	-0.0298826	-0.0191704	-0.0885001
ws|gi|51575655|gb|CV093491.1|CV093491	:: Q8RW94|Q8RW94_ARATH At1g80210/F18B13_28 - Arabidopsis thaliana (Mouse-ear cress) :: Q8RY58|Q8RY58_ARATH AT3g06820/F3E22_4 - Arabidopsis thaliana (Mouse-ear cress) :: E = L	0	-0.0350469	-0.144489	-0.088807
ws|gi|51581080|gb|CV098916.1|CV098916	:: Q1SGB6|Q1SGB6_MEDTR Phosphoglucosamine mutase - Medicago truncatula (Barrel medic) :: P57750|AGM1_ARATH Phosphoacetylglucosamine mutase (EC 5.4.2.3) (PAGM) (Acetylglucosamine phosphomutase) (N-acetylglucosamine-phosphate mutase) (DNA-damage-repair/toleration protein DRT101) - Arabidopsis thaliana (Mouse-ear cress) :: E = L	0	0.127237	0.158983	-0.0895743
cso|gi|26257669|gb|CA808732.1|CA808732	(M) :: Q9FS43|Q9FS43_VITVI Pathogenesis-related protein 10 - Vitis vinifera (Grape) :: Q9FS42|Q9FS42_VITVI Pathogenesis-related protein 10 - Vitis vinifera (Grape) :: E = L	0	-0.0914176	0.0106367	-0.0897278
ws|Ctg2266.1	(M) :: Q6RJY1|Q6RJY1_CAPAN 60S ribosomal protein L12 - Capsicum annuum (Bell pepper) :: Q308B0|Q308B0_SOLTU Hypothetical protein - Solanum tuberosum (Potato) :: E = L	0	-0.0885001	-0.166341	-0.0903421
vv|Ctg3099.1	(M) :: Q1T680|Q1T680_MEDTR C2 - Medicago truncatula (Barrel medic) :: Q9LNT5|Q9LNT5_ARATH T20H2.13 protein - Arabidopsis thaliana (Mouse-ear cress) :: E = L	0	-0.174784	-0.19909	-0.0903421
css|gi|110365442|gb|EC928439.1|EC928439	:: Q1SBN2|Q1SBN2_MEDTR SPFH domain / Band 7 family, putative - Medicago truncatula (Barrel medic) :: Q9ZQ87|Q9ZQ87_ARATH Expressed protein (Hypothetical protein) - Arabidopsis thaliana (Mouse-ear cress) :: E = L	0	-0.116223	0.0177795	-0.0906493
cso|Ctg2280.1	(M) :: Q2HRW5|Q2HRW5_MEDTR Syntaxin, N-terminal - Medicago truncatula (Barrel medic) :: Q1RZ96|Q1RZ96_MEDTR Syntaxin, N-terminal - Medicago truncatula (Barrel medic) :: E = L	0	-0.0175631	-0.206728	-0.0908029
vv|Ctg2890.1	:: Q7Y066|Q7Y066_SESRO Plasma membrane H+-ATPase - Sesbania rostrata :: Q6V914|Q6V914_9ROSI Plasma membrane H+-ATPase (EC 3.6.1.3) - Juglans regia (English walnut) :: E = L	0	-0.248622	-0.139554	-0.0908029
ws|Ctg711.1	(M) :: Q60E58|Q60E58_ORYSA Hypothetical protein OSJNBa0073E05.18 (Os05g0388600 protein) - Oryza sativa (japonica cultivar-group) :: Q94CJ5|Q94CJ5_ARATH Hypothetical protein At5g12470 (At5g12470) - Arabidopsis thaliana (Mouse-ear cress) :: E = L SP	0	-0.143213	-0.075216	-0.0911103
csp|Ctg3935.1	:: Q01HH4|Q01HH4_ORYSA OSIGBa0142I02-OSIGBa0101B20.15 protein - Oryza sativa (Rice) :: Q0JAK7|Q0JAK7_ORYSA Os04g0592500 protein - Oryza sativa (japonica cultivar-group) :: E = L	0	-0.149281	-0.094033	-0.0914176
css|gi|110395693|gb|EC961363.1|EC961363	:: Q1T1X1|Q1T1X1_MEDTR Lipoxygenase, LH2 - Medicago truncatula (Barrel medic) :: Q1T1X3|Q1T1X3_MEDTR Lipoxygenase, LH2 - Medicago truncatula (Barrel medic) :: E = L	0	-0.269164	-0.100051	-0.0917251
vv|gi|110705370|gb|EE082160.1|EE082160	(M) :: Q9M011|Q9M011_ARATH Light-inducible protein ATLS1 - Arabidopsis thaliana (Mouse-ear cress) :: Q42335|Q42335_ARATH MIF homologue (Fragment) - Arabidopsis thaliana (Mouse-ear cress) :: E = L	0	-0.169096	-0.185245	-0.0926478
vv|gi|33409053|gb|CF214680.1|CF214680	:: Q9M1P5|Q9M1P5_ARATH ADP-ribosylation factor-like protein (AT3g62290/T17J13_250) - Arabidopsis thaliana (Mouse-ear cress) :: Q1RUM4|Q1RUM4_MEDTR Ras GTPase - Medicago truncatula (Barrel medic) :: E = L	0	0.137504	-0.00274375	-0.0938791
vv|Ctg2727.1	:: Q9C8G5|Q9C8G5_ARATH Hypothetical protein T4K22.4 (Hypothetical protein At1g30360) - Arabidopsis thaliana (Mouse-ear cress) :: Q94II2|Q94II2_ARATH ERD4 protein (Fragment) - Arabidopsis thaliana (Mouse-ear cress) :: E = L	0	-0.0606982	-0.0557412	-0.0938791
ws|Ctg1531.1	(M) :: O82090|O82090_GOSHI Fiber annexin - Gossypium hirsutum (Upland cotton) :: P93157|P93157_GOSHI Annexin (Fragment) - Gossypium hirsutum (Upland cotton) :: E = L	0	-0.0711181	-0.144648	-0.094033
cso|gi|71863664|gb|DT012719.1|DT012719	(M) :: Q9C6D2|Q9C6D2_ARATH Hypothetical protein F10F5.1 (At1g49820/F10F5_1) - Arabidopsis thaliana (Mouse-ear cress) :: Q7XR61|Q7XR61_ORYSA OSJNBa0043A12.24 protein (Os04g0669800 protein) - Oryza sativa (japonica cultivar-group) :: E = L	0	-0.0436459	-0.070815	-0.0946491
ws|Ctg1593.1	(M) :: A1Z3W7|A1Z3W7_ROSCH EIF5A - Rosa chinensis (China rose) :: Q71F50|Q71F50_HEVBR Eukaryotic translation initiation factor 5A isoform II (Eukaryotic translation initiation factor 5A isoform I) - Hevea brasiliensis (Para rubber tree) :: E = L	0	-0.0608487	-0.22196	-0.0948032
vv|Ctg1626.1	(M) :: Q8GYK2|Q8GYK2_ARATH Hypothetical protein At4g22300/T10I14_130 - Arabidopsis thaliana (Mouse-ear cress) :: Q0J969|Q0J969_ORYSA Os04g0669500 protein - Oryza sativa (japonica cultivar-group) :: E = L	0	0.0264459	-0.0284105	-0.0949573
vv|Ctg1050.1	(M) :: Q9LUG8|Q9LUG8_ARATH Similarity to endo-1 (AT3g23600/MDB19_9) (Contains similarity to endo-1,3-1,4-beta-D-glucanase) - Arabidopsis thaliana (Mouse-ear cress) :: Q2V3T4|Q2V3T4_ARATH Protein At3g23600 - Arabidopsis thaliana (Mouse-ear cress) :: E = L	0	-0.0920326	-0.0997418	-0.0949573
cso|Ctg4970.1	(M) :: A1Z1T1|A1Z1T1_ARAHY Cytosolic ascorbate peroxidase - Arachis hypogaea (Peanut) :: Q76LA6|Q76LA6_SOYBN Cytosolic ascorbate peroxidase 2 - Glycine max (Soybean) :: E = L	0	0.0060466	-0.00897258	-0.0971161
vv|Ctg7884.1	(M) :: Q9FVV7|Q9FVV7_ARATH Hypothetical protein F3I17.4 (Hypothetical protein At1g71310) - Arabidopsis thaliana (Mouse-ear cress) :: Q8L4C2|Q8L4C2_ORYSA Putative SnRK1-interacting protein 1 (Os01g0876900 protein) - Oryza sativa (japonica cultivar-group) :: E = L	0	-0.141303	0.00805652	-0.0975791
vv|gi|30126311|gb|CB911650.1|CB911650	(M) :: Q71F50|Q71F50_HEVBR Eukaryotic translation initiation factor 5A isoform II (Eukaryotic translation initiation factor 5A isoform I) - Hevea brasiliensis (Para rubber tree) :: Q71F49|Q71F49_HEVBR Eukaryotic translation initiation factor 5A isoform III - Hevea brasiliensis (Para rubber tree) :: E = L	0	-0.21073	-0.284019	-0.0977335
vv|Ctg17069.1	:: P92974|P92974_ARATH Ubiquitin activating enzyme 2 - Arabidopsis thaliana (Mouse-ear cress) :: Q75VJ8|Q75VJ8_TOBAC Ubiquitin activating enzyme 2 - Nicotiana tabacum (Common tobacco) :: E = L	0	0.0579701	-0.0433486	-0.09866
vv|gi|110709293|gb|EE084627.1|EE084627	(M) :: Q8VX73|Q8VX73_RICCO Cyclophilin (EC 5.2.1.8) - Ricinus communis (Castor bean) :: Q39613|CYPH_CATRO Peptidyl-prolyl cis-trans isomerase (EC 5.2.1.8) (PPIase) (Rotamase) (Cyclophilin) (Cyclosporin A-binding protein) - Catharanthus roseus (Rosy periwinkle) (Madagascar periwinkle) :: E = L	0	-0.107492	-0.159074	-0.0992781
cso|Ctg1700.1	(M) :: Q9LKK9|Q9LKK9_9ROSI 14-3-3 protein - Populus tremula x Populus alba :: Q9M5W3|Q9M5W3_EUPES 14-3-3-like protein - Euphorbia esula (Leafy spurge) :: E = L	0	0.502738	0.384603	-0.0995872
vv|Ctg10078.1	:: Q6VEV2|Q6VEV2_SOYBN Amino acid aminotransferase (Fragment) - Glycine max (Soybean) :: Q84L60|Q84L60_CICAR Branched-chain amino acid aminotransferase-like protein (EC 2.6.1.42) - Cicer arietinum (Chickpea) (Garbanzo) :: E = L	0	-0.0267929	-0.149281	-0.0997418
vv|Ctg1813.1	:: Q84P54|Q84P54_SOLLC Gamma-aminobutyrate transaminase subunit isozyme 1 (EC 2.6.1.19) - Solanum lycopersicum (Tomato) (Lycopersicon esculentum) :: Q84P52|Q84P52_SOLLC Gamma-aminobutyrate transaminase subunit isozyme 3 (EC 2.6.1.19) - Solanum lycopersicum (Tomato) (Lycopersicon esculentum) :: E = L	0	-0.0518478	-0.0245899	-0.100051
vv|Ctg9716.1	:: Q1SK93|Q1SK93_MEDTR EPS15 homology (EH); Protein kinase - Medicago truncatula (Barrel medic) :: Q2PMC9|Q2PMC9_IPONI CDPK - Ipomoea nil (Japanese morning glory) (Pharbitis nil) :: E = L	0	0.20389	0.00331442	-0.100206
cso|Ctg6245.1	(M) :: Q6TFM2|Q6TFM2_SOLLC Dihydroneopterin aldolase - Solanum lycopersicum (Tomato) (Lycopersicon esculentum) :: Q653D9|Q653D9_ORYSA Putative dihydroneopterin aldolase (Os09g0560500 protein) - Oryza sativa (japonica cultivar-group) :: E = L	0	0.093425	0.0243196	-0.100979
vv|Ctg983.1	(M) :: Q9SGE0|Q9SGE0_ARATH T23G18.6 (Similar to dihydroflavonol reductase) - Arabidopsis thaliana (Mouse-ear cress) :: Q8L9F5|Q8L9F5_ARATH Putative dTDP-glucose 4-6-dehydratase - Arabidopsis thaliana (Mouse-ear cress) :: E = L	0	0.312549	0.381283	-0.102063
vv|Ctg4484.1	:: Q29Q36|Q29Q36_ARATH At5g20080 (Cytochrome-b5 reductase-like protein) - Arabidopsis thaliana (Mouse-ear cress) :: P83291|NCB5R_ARATH NADH-cytochrome b5 reductase-like protein (EC 1.6.2.2) (B5R) - Arabidopsis thaliana (Mouse-ear cress) :: E = L	0	-0.0298826	-0.0714213	-0.102682
vv|gi|110719728|gb|EE095111.1|EE095111	:: O24329|O24329_RICCO Hypothetical protein - Ricinus communis (Castor bean) :: Q43557|Q43557_MEDSA Unidentified precursor - Medicago sativa (Alfalfa) :: E = L	0	-0.265345	-0.0914176	-0.102837
vv|Ctg3384.1	(M) :: Q9T082|Q9T082_ARATH Hypothetical protein AT4g27580 - Arabidopsis thaliana (Mouse-ear cress) :: Q93VP9|Q93VP9_ARATH Hypothetical protein At4g27585 (Stomatin-like protein) - Arabidopsis thaliana (Mouse-ear cress) :: E = L	0	-0.157464	-0.181313	-0.103302
vv|gi|32248493|gb|CD714312.1|CD714312	(M) :: Q3HVN0|Q3HVN0_SOLTU Ubiquitin-conjugating enzyme family protein-like - Solanum tuberosum (Potato) :: Q9SJ44|Q9SJ44_ARATH E2, ubiquitin-conjugating enzyme, putative (Putative ubiquitin-conjugating enzyme) - Arabidopsis thaliana (Mouse-ear cress) :: E = L	0	0.103128	0.161049	-0.103457
ws|Ctg769.1	(M) :: Q42912|Q42912_MALDO Ser/Thr protein phosphatase homologous to PPX - Malus domestica (Apple) (Malus sylvestris) :: Q8LSN3|Q8LSN3_PEA Serine/threonine protein phosphatase 2A - Pisum sativum (Garden pea) :: E = L	0	0.00302647	-0.10036	-0.106094
css|gi|110392429|gb|EC957843.1|EC957843	(M) :: Q5YJQ2|Q5YJQ2_HYAOR Hypothetical protein - Hyacinthus orientalis (Common hyacinth) :: Q5YJP9|Q5YJP9_HYAOR At1g67350-like protein - Hyacinthus orientalis (Common hyacinth) :: E = L	0	-0.0694519	-0.0650684	-0.10656
vv|Ctg5764.1	:: Q9FY49|Q9FY49_ARATH Leukotriene-A4 hydrolase-like protein - Arabidopsis thaliana (Mouse-ear cress) :: Q84TA3|Q84TA3_ORYSA Putative leukotriene A-4 hydrolase (Os03g0819100 protein) (Peptidase family M1 containing protein, expressed) - Oryza sativa (japonica cultivar-group) :: E = L	0	-0.20307	-0.138759	-0.107182
cso|gi|34320219|gb|CF372973.1|CF372973	(M) :: Q1W1W5|Q1W1W5_NICBE BTF3 - Nicotiana benthamiana :: Q6DQ93|Q6DQ93_MUSAC BTF3b-like transcription factor - Musa acuminata (Banana) :: E = L	0	-0.0582927	-0.173645	-0.108736
vv|Ctg5088.1	:: Q1EP67|Q1EP67_MUSBA Protein kinase, putative - Musa balbisiana (Banana) :: Q1ENV7|Q1ENV7_MUSAC Protein kinase family protein - Musa acuminata (Banana) :: E = L	0	0.0882773	-0.295482	-0.109203
vv|Ctg5336.1	:: O81983|SYS_HELAN Seryl-tRNA synthetase (EC 6.1.1.11) (Serine--tRNA ligase) (SerRS) - Helianthus annuus (Common sunflower) :: Q39230|SYS_ARATH Seryl-tRNA synthetase (EC 6.1.1.11) (Serine--tRNA ligase) (SerRS) - Arabidopsis thaliana (Mouse-ear cress) :: E = L	0	0.0123541	-0.117005	-0.110604
cso|gi|110361723|gb|EC925217.1|EC925217	(M) :: Q8W259|Q8W259_MOMCH Phospholipid hydroperoxide glutathione peroxidase - Momordica charantia (Bitter gourd) (Balsam pear) :: Q8L5Q6|Q8L5Q6_CICAR Putative phospholipid hydroperoxide glutathione peroxidase - Cicer arietinum (Chickpea) (Garbanzo) :: E = L	0	-0.0411202	-0.0479647	-0.111227
vv|Ctg625.1	(M) :: Q6VAF7|TBB5_GOSHI Tubulin beta-5 chain (Beta-5 tubulin) - Gossypium hirsutum (Upland cotton) :: Q1S4W8|Q1S4W8_MEDTR Tubulin/FtsZ family, GTPase domain, putative - Medicago truncatula (Barrel medic) :: E = L	0	0.0294175	-0.0331266	-0.112475
css|Ctg338.1	(M) :: Q93XW1|Q93XW1_PHAAN 14-3-3 protein - Phaseolus angularis (Adzuki bean) (Vigna angularis) :: P46266|1433_PEA 14-3-3-like protein - Pisum sativum (Garden pea) :: E = L	0	-0.0168331	-0.0383026	-0.114035
css|Ctg1252.1	(M) :: Q0VH86|Q0VH86_GOSHI 3-ketoacyl-CoA reductase 3 - Gossypium hirsutum (Upland cotton) :: Q8H1Q6|Q8H1Q6_ARATH Hypothetical protein At4g23420 - Arabidopsis thaliana (Mouse-ear cress) :: E = L	0	-0.170394	-0.0746082	-0.114504
css|Ctg241.1	(M) :: Q9LIP2|PSB5B_ARATH Proteasome subunit beta type 5-B precursor (EC 3.4.25.1) (20S proteasome beta subunit E-2) (Proteasome epsilon-2 chain) - Arabidopsis thaliana (Mouse-ear cress) :: O24361|PSB5_SPIOL Proteasome subunit beta type 5 precursor (EC 3.4.25.1) (20S proteasome subunit E) (Proteasome epsilon chain) - Spinacia oleracea (Spinach) :: E = L	0	-0.155695	-0.145765	-0.115285
cso|Ctg2867.1	(M) :: Q9ZNX1|Q9ZNX1_TOBAC NAD-dependent isocitrate dehydrogenase precursor (EC 1.1.1.41) - Nicotiana tabacum (Common tobacco) :: Q6ZI55|Q6ZI55_ORYSA Putative NAD-dependent isocitrate dehydrogenase (Os02g0595500 protein) (NAD-dependent isocitrate dehydrogenase c;2) - Oryza sativa (japonica cultivar-group) :: E = L	0	0.125254	0.0985544	-0.115754
vv|gi|32245143|gb|CD710962.1|CD710962	(M) :: Q38HT5|Q38HT5_SOLTU Hypothetical protein - Solanum tuberosum (Potato) :: P46297|RS23_FRAAN 40S ribosomal protein S23 (S12) - Fragaria ananassa (Strawberry) :: E = L	0	-0.0548418	0.052555	-0.116223
vv|Ctg1958.1_F=-3.1	(LC) (M) :: Q43644|NDUS1_SOLTU NADH-ubiquinone oxidoreductase 75 kDa subunit, mitochondrial precursor (EC 1.6.5.3) (EC 1.6.99.3) (Complex I-75kD) (CI-75kD) (76 kDa mitochondrial complex I subunit) - Solanum tuberosum (Potato) :: Q8W317|Q8W317_ORYSA Putative reductase (Os03g0713400 protein) (NADH-ubiquinone oxidoreductase 75 kDa subunit, mitochondrial, putative, expressed) - Oryza sativa (japonica…	0	-0.0829884	-0.0918788	-0.116536
cso|gi|71875575|gb|DT024630.1|DT024630	(M) :: Q5ZD69|Q5ZD69_ORYSA Hypothetical protein P0030H07.27 (Os01g0153500 protein) - Oryza sativa (japonica cultivar-group) :: Q94JD6|Q94JD6_ORYSA Hypothetical protein P0030H07.35 - Oryza sativa (japonica cultivar-group) :: E = L	0	-0.270382	-0.286656	-0.116692
cso|Ctg9820.1	(M) :: Q8S8J6|Q8S8J6_ARATH Putative myosin heavy chain - Arabidopsis thaliana (Mouse-ear cress) :: Q01K10|Q01K10_ORYSA OSIGBa0126B18.8 protein - Oryza sativa (Rice) :: E = L	0	0.105276	0.156008	-0.117161
vv|Ctg2373.1_F=1.1	(LC) :: A2Q5F8|A2Q5F8_MEDTR Peptidase S26A, signal peptidase I; WD40-like - Medicago truncatula (Barrel medic) :: Q9LTT9|Q9LTT9_ARATH Genomic DNA, chromosome 3, P1 clone: MDC11 - Arabidopsis thaliana (Mouse-ear cress) :: E = L	0	-0.0185857	-0.0995872	-0.1181
vv|gi|27581850|gb|CB004545.1|CB004545	(M) :: Q9XI42|Q9XI42_ARATH F9L1.21 protein (Hypothetical protein At1g15270) (Hypothetical protein) (Hypothetical protein At1g15270; F9L1.21) - Arabidopsis thaliana (Mouse-ear cress) :: Q1EBS5|Q1EBS5_ARATH At3g16040 - Arabidopsis thaliana (Mouse-ear cress) :: E = L	0	0.100574	0.199374	-0.118884
vv|gi|110716691|gb|EE091892.1|EE091892	(M) :: P47920|NDKB_FLABI Nucleoside diphosphate kinase B (EC 2.7.4.6) (NDK B) (NDP kinase B) - Flaveria bidentis (Coastalplain yellowtops) :: P47919|NDKA_FLABI Nucleoside diphosphate kinase A (EC 2.7.4.6) (NDK A) (NDP kinase A) - Flaveria bidentis (Coastalplain yellowtops) :: E = L	0	-0.167475	-0.143692	-0.119197
ws|gi|51574441|gb|CV092277.1|CV092277	:: Q84VH0|Q84VH0_MALPU Glutathione S-transferase Z1 - Malva pusilla (Dwarf mallow) :: P57108|GSTZ_EUPES Glutathione S-transferase zeta class (EC 2.5.1.18) - Euphorbia esula (Leafy spurge) :: E = L	0	0.220825	-0.0291463	-0.119824
css|gi|110401860|gb|EC968484.1|EC968484	(M) :: A2Q466|A2Q466_MEDTR Protein kinase PKN/PRK1, effector - Medicago truncatula (Barrel medic) :: Q9C717|Q9C717_ARATH Hypothetical protein T7N22.12 (Hypothetical protein At1g55170) (Myosin-like protein) - Arabidopsis thaliana (Mouse-ear cress) :: E = L	0	-0.00911769	-0.0683926	-0.120608
vv|Ctg6229.1	(M) :: Q1SDD1|Q1SDD1_MEDTR Survival protein SurE - Medicago truncatula (Barrel medic) :: Q8LAM2|Q8LAM2_ARATH Hypothetical protein (At4g14930) (Expressed protein) - Arabidopsis thaliana (Mouse-ear cress) :: E = L	0	0.00100953	-0.104077	-0.122177
vv|Ctg488.1	(M) :: Q9FLQ4|Q9FLQ4_ARATH 2-oxoglutarate dehydrogenase E2 subunit - Arabidopsis thaliana (Mouse-ear cress) :: Q9ZRQ1|Q9ZRQ1_ARATH 2-oxoglutarate dehydrogenase E2 subunit (EC 2.3.1.61) - Arabidopsis thaliana (Mouse-ear cress) :: E = L	0	-0.212735	-0.175925	-0.122177
cso|gi|110380643|gb|EC945926.1|EC945926	(M) :: Q8H642|Q8H642_ORYSA Putative RNA-binding protein (Os06g0127500 protein) - Oryza sativa (japonica cultivar-group) :: Q6Z9C4|Q6Z9C4_ORYSA Putative RNA-binding protein (Os08g0547000 protein) - Oryza sativa (japonica cultivar-group) :: E = L	0	-0.225329	-0.00375591	-0.122648
ws|Ctg292.1	(M) :: Q00763|COMT1_POPTM Caffeic acid 3-O-methyltransferase 1 (EC 2.1.1.68) (S-adenosysl-L-methionine:caffeic acid 3-O-methyltransferase 1) (COMT-1) (CAOMT-1) - Populus tremuloides (Quaking aspen) :: Q9M560|Q9M560_VITVI Caffeic acid O-methyltransferase - Vitis vinifera (Grape) :: E = L	0	0.0360461	-0.191821	-0.123748
ws|Ctg2989.1	:: P92792|TOM20_SOLTU Mitochondrial import receptor subunit TOM20 (Translocase of outer membrane 20 kDa subunit) - Solanum tuberosum (Potato) :: Q8LBR8|Q8LBR8_ARATH Putative TOM20 - Arabidopsis thaliana (Mouse-ear cress) :: E = L	0	-0.0335695	-0.136537	-0.123906
css|gi|110396691|gb|EC962385.1|EC962385	(M) :: Q9SP02|CP20A_ARATH Peptidyl-prolyl cis-trans isomerase CYP20-1 precursor (EC 5.2.1.8) (PPIase CYP20-1) (Rotamase cyclophilin-7) (Cyclophilin of 20 kDa 1) - Arabidopsis thaliana (Mouse-ear cress) :: Q5Z9H9|Q5Z9H9_ORYSA Putative cyclophilin (Os06g0708500 protein) - Oryza sativa (japonica cultivar-group) :: E = L SP	0	-0.175925	-0.13622	-0.124063
vv|Ctg4291.1	(M) :: Q1T4K0|Q1T4K0_MEDTR Aldehyde dehydrogenase; Carbamoyl-phosphate synthase L chain, ATP-binding - Medicago truncatula (Barrel medic) :: Q40255|ALDH_LINUS Probable aldehyde dehydrogenase (EC 1.2.1.3) (Flax-inducible sequence 1) - Linum usitatissimum (Flax) (Linseed) :: E = L	0	-0.0727862	-0.104232	-0.124377
css|Ctg1625.1	(M) :: A1YMW5|A1YMW5_BRACM Hypothetical protein - Brassica campestris (Field mustard) :: Q9LSP5|Q9LSP5_ARATH Gb|AAF26101.1 (AT3g17020/K14A17_14) - Arabidopsis thaliana (Mouse-ear cress) :: E = L	0	-0.204067	-0.16715	-0.124692
vv|Ctg91.1	(M) :: Q155L4|Q155L4_HEVBR Cysteine protease - Hevea brasiliensis (Para rubber tree) :: Q52QX8|Q52QX8_MANES Cysteine protease CP1 - Manihot esculenta (Cassava) (Manioc) :: E = L SP	0	-0.182786	-0.0957278	-0.125006
css|gi|110393143|gb|EC958135.1|EC958135	:: Q84K90|Q84K90_ARATH Hypothetical protein At4g26410 - Arabidopsis thaliana (Mouse-ear cress) :: Q1SBP5|Q1SBP5_MEDTR Hypothetical protein - Medicago truncatula (Barrel medic) :: E = L	0	0.0980152	0.0663992	-0.125951
csp|Ctg4165.1	:: Q0WWG4|Q0WWG4_ARATH Putative ubiquitin activating enzyme E1 - Arabidopsis thaliana (Mouse-ear cress) :: O65041|UBA3_ARATH NEDD8-activating enzyme E1 catalytic subunit (EC 6.3.2.-) (RUB-activating enzyme) (Ubiquitin-activating enzyme E1-like protein) - Arabidopsis thaliana (Mouse-ear cress) :: E = L	0	-0.136379	-0.264824	-0.12658
vvfl|gi|37359246|gb|AAN77867.	:: Q6YH15|Q6YH15_VITVI 5-enolpyruvylshikimate-3-phosphate synthase (Fragment) - Vitis vinifera (Grape) :: Q1M157|Q1M157_CAMAC 5-enolpyruvylshikimate 3-phosphate synthase - Camptotheca acuminata :: E = L	0	0.0298416	0.142087	-0.126738
vv|Ctg21916.1	(M) :: Q9FXW4|Q9FXW4_COPJA (S)-N-methylcoclaurine-3'-hydroxylase - Coptis japonica (Japanese goldthread) :: Q1A1B0|Q1A1B0_HYONI Littorine mutase/monooxygenase - Hyoscyamus niger (Henbane) :: E = L SP	0	0.166715	0.196481	-0.127053
vv|Ctg4647.1	(M) :: Q1SDZ1|Q1SDZ1_MEDTR Porin, eukaryotic type - Medicago truncatula (Barrel medic) :: Q10M45|Q10M45_ORYSA Mitochondrial import receptor subunit TOM40, putative, expressed (Os03g0323800 protein) - Oryza sativa (japonica cultivar-group) :: E = L	0	-0.083447	-0.0322411	-0.127526
cso|gi|34545752|gb|CF513984.1|CF513984	:: Q14K72|Q14K72_PLAAC Translation elongation factor 1 alpha (Fragment) - Platanus acerifolia (London plane tree) :: Q0VJA7|Q0VJA7_PLAAC Elongation factor 1 alpha (Fragment) - Platanus acerifolia (London plane tree) :: E = L	0	-0.108114	-0.198593	-0.127683
vv|Ctg6731.1	:: Q9AVG7|Q9AVG7_TOBAC Isopentenyl diphosphate isomerase 2 - Nicotiana tabacum (Common tobacco) :: O48964|IDI1_CAMAC Isopentenyl-diphosphate Delta-isomerase I (EC 5.3.3.2) (IPP isomerase I) (Isopentenyl pyrophosphate isomerase I) - Camptotheca acuminata :: E = L	0	0.0654344	0.0173518	-0.128314
vv|gi|34543748|gb|CF511980.1|CF511980	(M) :: Q9LWT2|Q9LWT2_ORYSA Ozone-responsive stress-related protein-like (Os06g0114500 protein) - Oryza sativa (japonica cultivar-group) :: Q2HIQ2|Q2HIQ2_ARATH At1g01170 - Arabidopsis thaliana (Mouse-ear cress) :: E = L SP	0	-0.201742	-0.207394	-0.129103
cso|Ctg5562.1	(M) :: Q2ABE8|Q2ABE8_CAMSI Cyclin dependent kinase A - Camellia sinensis (Tea) :: Q40789|Q40789_PETCR Protein kinase p34cdc2 - Petroselinum crispum (Parsley) (Petroselinum hortense) :: E = L	0	0.130667	0.098689	-0.129576
ws|Ctg1259.1	:: Q0WUV8|Q0WUV8_ARATH Mitochondrial elongation factor Tu - Arabidopsis thaliana (Mouse-ear cress) :: Q9ZT91|EFTM_ARATH Elongation factor Tu, mitochondrial precursor - Arabidopsis thaliana (Mouse-ear cress) :: E = L	0	-0.0952654	-0.0852824	-0.129892
vv|Ctg3776.1	:: Q9LST0|Q9LST0_ARATH Aspartyl aminopeptidase (At5g60160/f15l12_20) - Arabidopsis thaliana (Mouse-ear cress) :: Q2QVB4|Q2QVB4_ORYSA Aspartyl aminopeptidase, putative, expressed (Os12g0236500 protein) - Oryza sativa (japonica cultivar-group) :: E = L	0	0.107822	0.41997	-0.129892
css|Ctg1511.1	:: Q9M898|Q9M898_ARATH F16B3.5 protein (Hypothetical protein) (AT3g02420/F16B3_5) - Arabidopsis thaliana (Mouse-ear cress) :: Q1KUT0|Q1KUT0_9ROSI Hypothetical protein - Cleome spinosa :: E = L	0	-0.147522	0.0941009	-0.130208
vv|Ctg12226.1	:: P42495|CADH1_ARACO Cinnamyl-alcohol dehydrogenase 1 (EC 1.1.1.195) (CAD) - Aralia cordata (Udo) (Cordate spikenard) :: Q2KNL5|Q2KNL5_OCIBA Cinnamyl alcohol dehydrogenase - Ocimum basilicum (Sweet basil) :: E = L	0	-0.0270868	-0.112007	-0.130208
cso|Ctg1810.1	(M) :: Q1SYF3|Q1SYF3_MEDTR Inorganic pyrophosphatase - Medicago truncatula (Barrel medic) :: Q9LXC9|IPYR1_ARATH Soluble inorganic pyrophosphatase 1, chloroplast precursor (EC 3.6.1.1) (Pyrophosphate phospho-hydrolase 1) (PPase 1) (Chloroplast inorganic pyrophosphatase 1) - Arabidopsis thaliana (Mouse-ear cress) :: E = L	0	-0.0901885	-0.0872735	-0.131155
ws|Ctg261.1	(M) :: P42791|RL182_ARATH 60S ribosomal protein L18-2 - Arabidopsis thaliana (Mouse-ear cress) :: Q940B0|RL183_ARATH 60S ribosomal protein L18-3 - Arabidopsis thaliana (Mouse-ear cress) :: E = L	0	-0.268991	0.148609	-0.131629
vv|Ctg5750.1	(M) :: Q9XGA1|KPRS4_SPIOL Ribose-phosphate pyrophosphokinase 4 (EC 2.7.6.1) (Phosphoribosyl pyrophosphate synthetase 4) - Spinacia oleracea (Spinach) :: Q680A5|KPRS4_ARATH Ribose-phosphate pyrophosphokinase 4 (EC 2.7.6.1) (Phosphoribosyl pyrophosphate synthetase 4) - Arabidopsis thaliana (Mouse-ear cress) :: E = L	0	-0.0521468	0.0648829	-0.131945
ws|gi|51575361|gb|CV093197.1|CV093197	(M) :: Q1RVE5|Q1RVE5_MEDTR Ubiquitin family, putative - Medicago truncatula (Barrel medic) :: Q9SII9|Q9SII9_ARATH Putative ubiquitin-like protein - Arabidopsis thaliana (Mouse-ear cress) :: E = L	0	-0.248622	-0.195781	-0.131945
csb|gi|30296111|gb|CB972905.1|CB972905	:: Q2MCJ5|Q2MCJ5_9ROSI Xylan 1,4-beta-xylosidase (EC 3.2.1.37) - Populus tremula x Populus alba :: Q2MCJ6|Q2MCJ6_9ROSI Xylan 1,4-beta-xylosidase (EC 3.2.1.37) - Populus tremula x Populus alba :: E = L	0	-0.00361125	0.0497701	-0.132104
ws|Ctg2292.1	(M) :: Q1RWA2|Q1RWA2_MEDTR Peptidase T1A, proteasome beta-subunit - Medicago truncatula (Barrel medic) :: Q7DLR9|PSB4_ARATH Proteasome subunit beta type 4 precursor (EC 3.4.25.1) (Proteasome subunit beta type 7) (20S proteasome beta subunit G-1) (Proteasome component H) - Arabidopsis thaliana (Mouse-ear cress) :: E = L	0	-0.0892673	-0.199918	-0.133527
vv|Ctg1931.1	(M) :: Q9LJH5|Q9LJH5_ARATH Glycolate oxidase - Arabidopsis thaliana (Mouse-ear cress) :: Q8LF60|Q8LF60_ARATH Glycolate oxidase, putative - Arabidopsis thaliana (Mouse-ear cress) :: E = L	0	0.206893	0.0749164	-0.134319
cso|gi|110383007|gb|EC947346.1|EC947346	:: Q9LPF9|Q9LPF9_ARATH T3F20.25 protein - Arabidopsis thaliana (Mouse-ear cress) :: Q9LPG0|Q9LPG0_ARATH T3F20.24 protein - Arabidopsis thaliana (Mouse-ear cress) :: E = L	0	-0.146723	-0.0545421	-0.134319
cso|Ctg4580.1	(M) :: Q9LZS7|Q9LZS7_ARATH Hypothetical protein F17C15_30 (Putative lipase/acylhydrolase) (Hypothetical protein At5g03610) - Arabidopsis thaliana (Mouse-ear cress) :: Q84WD5|Q84WD5_ARATH Putative lipase acylhydrolase - Arabidopsis thaliana (Mouse-ear cress) :: E = L SP	0	-0.253773	-0.305253	-0.134477
vv|Ctg6660.1	:: Q84V96|Q84V96_LOTCO Aldehyde dehydrogenase 1 precursor (EC 1.2.1.3) - Lotus corniculatus (Bird's-foot trefoil) :: Q1AFF6|Q1AFF6_9MAGN Aldehyde dehydrogenase - Vitis pseudoreticulata :: E = L	0	-0.0266459	-0.0765846	-0.135269
cso|Ctg2379.1	(M) :: Q8LAS8|SFGH_ARATH S-formylglutathione hydrolase (EC 3.1.2.12) (AtSFGH) (Esterase D) - Arabidopsis thaliana (Mouse-ear cress) :: Q5JLP6|Q5JLP6_ORYSA Putative S-formylglutathione hydrolase (Os01g0939700 protein) - Oryza sativa (japonica cultivar-group) :: E = L	0	-0.0569413	-0.0733933	-0.135586
vv|Ctg3080.1	(M) :: Q1RXR3|Q1RXR3_MEDTR ArgE/dapE/ACY1/CPG2/yscS - Medicago truncatula (Barrel medic) :: Q8S9L3|Q8S9L3_ARATH AT4g38220/F20D10_340 - Arabidopsis thaliana (Mouse-ear cress) :: E = L SP	0	-0.106249	-0.163268	-0.135745
vv|gi|110701328|gb|EE078772.1|EE078772	(M) :: Q1S8Y4|Q1S8Y4_MEDTR Ribosomal protein S3 - Medicago truncatula (Barrel medic) :: Q2VCJ9|Q2VCJ9_SOLTU Hypothetical protein - Solanum tuberosum (Potato) :: E = L	0	-0.120294	-0.183277	-0.136537
vv|Ctg3576.1	:: Q8L7S6|Q8L7S6_ARATH At1g65600/F5I14_13 - Arabidopsis thaliana (Mouse-ear cress) :: Q5WMR0|Q5WMR0_ORYSA Putative beta-N-acetylhexosaminidase (Os05g0415700 protein) - Oryza sativa (japonica cultivar-group) :: E = L	0	-0.0696033	-0.0527453	-0.137013
cso|Ctg1196.1	:: Q155L4|Q155L4_HEVBR Cysteine protease - Hevea brasiliensis (Para rubber tree) :: Q2AAC8|Q2AAC8_9ASTR Cysteine proteinase - Platycodon grandiflorus :: E = L	0	-0.0623543	-0.125478	-0.13733
vv|Ctg1353.1	(M) :: Q93YR3|F10AL_ARATH FAM10 family protein At4g22670 - Arabidopsis thaliana (Mouse-ear cress) :: Q6YUA1|Q6YUA1_ORYSA Putative tetratricopeptide repeat (TPR)-containing protein (Os02g0100300 protein) - Oryza sativa (japonica cultivar-group) :: E = L	0	-0.078259	-0.208061	-0.138283
cso|Ctg742.1	(M) :: Q30D02|Q30D02_FAGSY Putative 3-deoxy-D-arabino-heptulosonate 7-phosphate synthase 3 - Fagus sylvatica (Beechnut) :: O24051|O24051_MORCI 3-deoxy-D-arabino-heptulosonate 7-phosphate synthase precursor (EC 4.1.2.15) - Morinda citrifolia (Indian mulberry) :: E = L	0	-0.0397848	-0.257045	-0.138442
css|Ctg864.1	(M) :: O82572|PROF1_RICCO Profilin-1 - Ricinus communis (Castor bean) :: Q3BCS6|Q3BCS6_MALDO Profilin 2 - Malus domestica (Apple) (Malus sylvestris) :: E = L	0	-0.107492	-0.156338	-0.138759
cso|Ctg4743.1	(M) :: Q5U8V7|Q5U8V7_9ASTR Cyclophilin 1 - Codonopsis lanceolata :: Q38867|CP19C_ARATH Peptidyl-prolyl cis-trans isomerase CYP19-3 (EC 5.2.1.8) (PPIase CYP19-3) (Rotamase cyclophilin-2) (Cyclophilin of 19 kDa 3) (Cyclophilin-4) - Arabidopsis thaliana (Mouse-ear cress) :: E = L	0	-0.180986	-0.318866	-0.139395
vv|Ctg683.1	(M) :: Q3KN68|Q3KN68_VITVI Isoflavone reductase-like protein 5 - Vitis vinifera (Grape) :: Q3KN67|Q3KN67_VITVI Isoflavone reductase-like protein 6 - Vitis vinifera (Grape) :: E = L	0	-0.0440921	-0.165046	-0.139554
cso|Ctg2655.1	(M) :: Q3C2L6|Q3C2L6_SOLLC Sorbitol related enzyme - Solanum lycopersicum (Tomato) (Lycopersicon esculentum) :: Q9FJ95|Q9FJ95_ARATH Sorbitol dehydrogenase-like protein - Arabidopsis thaliana (Mouse-ear cress) :: E = L	0	-0.0921864	-0.244172	-0.139872
vv|Ctg7403.1	:: Q9M0X9|Q9M0X9_ARATH 4-coumarate--CoA ligase-like protein - Arabidopsis thaliana (Mouse-ear cress) :: Q10RN5|Q10RN5_ORYSA AMP-binding enzyme family protein, expressed - Oryza sativa (japonica cultivar-group) :: E = L	0	-0.259461	-0.100824	-0.14003
vv|gi|26267190|gb|CA818253.1|CA818253	:: Q9SS48|Q9SS48_ARATH Putative glycerol-3-phosphate dehydrogenase - Arabidopsis thaliana (Mouse-ear cress) :: Q0JEP5|Q0JEP5_ORYSA Os04g0224900 protein (Fragment) - Oryza sativa (japonica cultivar-group) :: E = L	0	-0.0878867	0.040121	-0.140189
vv|Ctg4847.1	(M) :: Q8VZK2|Q8VZK2_ARATH Hypothetical protein At5g11900 - Arabidopsis thaliana (Mouse-ear cress) :: Q0JPX3|Q0JPX3_ORYSA Os01g0195500 protein (Fragment) - Oryza sativa (japonica cultivar-group) :: E = L	0	-0.0203404	-0.13242	-0.140985
vv|Ctg533.1	:: Q9AT36|Q9AT36_SOLTU Putative short-chain type alcohol dehydrogenase - Solanum tuberosum (Potato) :: Q8H744|Q8H744_SOLTU Putative short-chain type alcohol dehydrogenase - Solanum tuberosum (Potato) :: E = L	0	0.0282862	0.101784	-0.142417
vv|Ctg9198.1	:: Q0WRS4|Q0WRS4_ARATH Putative heat shock protein - Arabidopsis thaliana (Mouse-ear cress) :: Q9S7E7|Q9S7E7_ARATH Putative heat-shock protein - Arabidopsis thaliana (Mouse-ear cress) :: E = L	0	0.062398	-0.0670318	-0.142417
vv|Ctg2714.1	(M) :: Q84J81|Q84J81_ARATH Hypothetical protein At3g09350 - Arabidopsis thaliana (Mouse-ear cress) :: Q8LDQ1|Q8LDQ1_ARATH Hypothetical protein - Arabidopsis thaliana (Mouse-ear cress) :: E = L	0	0.122341	-0.255667	-0.143054
vv|Ctg8198.1	:: Q9M5J0|Q9M5J0_PHAAU Pectin methylesterase isoform alpha (EC 3.1.1.11) (Fragment) - Phaseolus aureus (Mung bean) (Vigna radiata) :: Q655P5|Q655P5_ORYSA Putative pectinesterase (Os01g0312500 protein) - Oryza sativa (japonica cultivar-group) :: E = L	0	-0.127368	-0.07552	-0.143213
vv|Ctg0.1_F=-3.3	(LC) (M) :: Q0ZJ11|Q0ZJ11_VITVI Acetyl-CoA carboxylase carboxyltransferase beta subunit - Vitis vinifera (Grape) :: Q68RZ7|Q68RZ7_PANGI Acetyl-CoA carboxylase beta subunit - Panax ginseng (Korean ginseng) :: E = L	0	-0.164884	0.312433	-0.143373
vv|gi|32460578|gb|CD801752.1|CD801752	:: Q6RH11|Q6RH11_CAPAN 40S ribosomal protein S5 - Capsicum annuum (Bell pepper) :: O65731|RS5_CICAR 40S ribosomal protein S5 (Fragment) - Cicer arietinum (Chickpea) (Garbanzo) :: E = L	0	-0.125793	-0.0963447	-0.143373
cso|Ctg661.1	:: Q84WG2|Q84WG2_ARATH Putative VAMP protein SEC22 - Arabidopsis thaliana (Mouse-ear cress) :: Q9SRN0|Q9SRN0_ARATH T19F11.6 protein (At3g11660) (Harpin-induced protein-like) (NDR1/HIN1-Like protein 1) - Arabidopsis thaliana (Mouse-ear cress) :: E = L	0	-0.120608	-0.130839	-0.143532
vv|Ctg161.1_F=1.2	(LC) (M) :: Q1STD4|Q1STD4_MEDTR RNA-binding region RNP-1 (RNA recognition motif) - Medicago truncatula (Barrel medic) :: Q9M549|Q9M549_CUCSA Poly(A)-binding protein - Cucumis sativus (Cucumber) :: E = L	0	-0.0685439	-0.0790208	-0.143532
vv|Ctg3476.1	(M) :: Q9SK66|Q9SK66_ARATH Putative NADH-ubiquinone oxireductase (Hypothetical protein) - Arabidopsis thaliana (Mouse-ear cress) :: Q6K6A4|Q6K6A4_ORYSA Putative NADH dehydrogenase (Os02g0816800 protein) - Oryza sativa (japonica cultivar-group) :: E = L	0	-0.148961	-0.163591	-0.144329
cso|gi|71860806|gb|DT009861.1|DT009861	(M) :: Q9C8G5|Q9C8G5_ARATH Hypothetical protein T4K22.4 (Hypothetical protein At1g30360) - Arabidopsis thaliana (Mouse-ear cress) :: Q94B69|Q94B69_ARATH Hypothetical protein T4K22.4 (Fragment) - Arabidopsis thaliana (Mouse-ear cress) :: E = L SP	0	-0.0865074	-0.106094	-0.144489
css|gi|110395997|gb|EC961671.1|EC961671	(M) :: Q9XQB6|Q9XQB6_PHAAU Chlorophyll a/b-binding protein CP24 - Phaseolus aureus (Mung bean) (Vigna radiata) :: Q0PWS6|Q0PWS6_TOBAC Chloroplast pigment-binding protein CP24 - Nicotiana tabacum (Common tobacco) :: E = L	0	0.111833	-0.0531943	-0.144489
vv|gi|34549188|gb|CF517420.1|CF517420	:: Q45NM5|Q45NM5_MEDSA Hypothetical protein (Fragment) - Medicago sativa (Alfalfa) :: Q9ZUC0|Q9ZUC0_ARATH F5O8.30 protein (Hypothetical protein At1g23750) (Hypothetical protein) - Arabidopsis thaliana (Mouse-ear cress) :: E = L	0	-0.105318	-0.30276	-0.144648
csp|gi|34416724|gb|CF415478.1|CF415478	:: Q76KW1|Q76KW1_PEA Glutathione S-transferase - Pisum sativum (Garden pea) :: Q9M2W2|Q9M2W2_ARATH Hypothetical protein T15C9_60 (At3g55040) - Arabidopsis thaliana (Mouse-ear cress) :: E = L	0	-0.180168	-0.207228	-0.144967
ws|gi|51575429|gb|CV093265.1|CV093265	(M) :: Q6RJY1|Q6RJY1_CAPAN 60S ribosomal protein L12 - Capsicum annuum (Bell pepper) :: Q308B0|Q308B0_SOLTU Hypothetical protein - Solanum tuberosum (Potato) :: E = L	0	-0.0457292	-0.0726344	-0.145286
cso|Ctg7654.1	(M) :: Q8LDQ8|Q8LDQ8_ARATH Hypothetical protein (Hypothetical protein At5g24165) (At5g24165) - Arabidopsis thaliana (Mouse-ear cress) :: Q8LC23|Q8LC23_ARATH Hypothetical protein - Arabidopsis thaliana (Mouse-ear cress) :: E = L	0	-0.0131887	-0.0304719	-0.145605
cso|Ctg804.1	(M) :: Q43317|CYSK_CITLA Cysteine synthase (EC 2.5.1.47) (Beta-pyrazolylalanine synthase) (Beta-PA/CSase) (EC 2.5.1.51) (L-mimosine synthase) (EC 2.5.1.52) (O-acetylserine sulfhydrylase) (O-acetylserine (Thiol)-lyase) (CSase) (OAS-TL) - Citrullus lanatus (Watermelon) (Citrullus vulgaris) :: Q3LAG5|Q3LAG5_TOBAC Putative cytosolic cysteine synthase 7 (EC 2.5.1.47) - Nicotiana tabacum (Common tobacc…	0	-0.195286	-0.167312	-0.145605
vv|Ctg5047.1	:: Q93W28|Q93W28_ARATH AT4g15540/dl3810w (Expressed protein) (Hypothetical protein) - Arabidopsis thaliana (Mouse-ear cress) :: O23405|O23405_ARATH Hypothetical protein dl3810w (Hypothetical protein AT4g15540) - Arabidopsis thaliana (Mouse-ear cress) :: E = L	0	-0.0727862	-0.123434	-0.146084
cso|Ctg4840.1	:: Q9SZE1|Q9SZE1_ARATH Hypothetical protein F19B15.150 (Hypothetical protein At4g29120) - Arabidopsis thaliana (Mouse-ear cress) :: Q8LQ70|Q8LQ70_ORYSA Putative D-threonine dehydrogenase (Os01g0742300 protein) - Oryza sativa (japonica cultivar-group) :: E = L	0	-0.0578421	-0.078259	-0.146403
vv|Ctg4738.1	:: Q9ASV5|Q9ASV5_ARATH AT4g39690/T19P19_80 (Hypothetical protein At4g39690) - Arabidopsis thaliana (Mouse-ear cress) :: Q1SJ54|Q1SJ54_MEDTR AT4g39690/T19P19_80 - Medicago truncatula (Barrel medic) :: E = L	0	-0.074912	-0.0655212	-0.146403
css|Ctg1520.1	(M) :: Q5JBR7|Q5JBR7_IPOBA Peroxiredoxin - Ipomoea batatas (Sweet potato) (Batate) :: Q9SDD6|Q9SDD6_ORYSA Putative thioredoxin peroxidase (Os01g0266600 protein) - Oryza sativa (japonica cultivar-group) :: E = L	0	-0.16715	-0.133052	-0.146883
vv|Ctg935.1	(M) :: Q84UV7|Q84UV7_NICBE SGT1 - Nicotiana benthamiana :: Q5EEY5|Q5EEY5_NICBE SGT1 - Nicotiana benthamiana :: E = L	0	-0.0800879	-0.115129	-0.147202
vv|Ctg3210.1	(M) :: P35055|HEM6_SOYBN Coproporphyrinogen III oxidase, chloroplast precursor (EC 1.3.3.3) (Coproporphyrinogenase) (Coprogen oxidase) - Glycine max (Soybean) :: Q9LR75|HEM6_ARATH Coproporphyrinogen III oxidase, chloroplast precursor (EC 1.3.3.3) (Coproporphyrinogenase) (Coprogen oxidase) (LESION INITIATION 2 protein) - Arabidopsis thaliana (Mouse-ear cress) :: E = L	0	0.274292	0.114367	-0.148161
vv|Ctg2134.1	:: Q8GS16|Q8GS16_CITSI Putative thermostable pectinesterase - Citrus sinensis (Sweet orange) :: Q9LEB0|Q9LEB0_TOBAC Pectin methylesterase - Nicotiana tabacum (Common tobacco) :: E = L	0	-0.171693	-0.121235	-0.148801
cso|Ctg2432.1	(M) :: Q8RXA8|NDK4_SPIOL Nucleoside diphosphate kinase 4, chloroplast precursor (EC 2.7.4.6) (Nucleoside diphosphate kinase IV) (NDK IV) (NDP kinase IV) (NDPK IV) (Nucleoside diphosphate kinase III) - Spinacia oleracea (Spinach) :: Q2KK37|Q2KK37_THLCA Putative nucleoside diphosphate kinase III - Thlaspi caerulescens (Alpine penny-cress) (Thlaspi calaminare) :: E = L	0	-0.152324	0.0347792	-0.149441
cso|Ctg2542.1	(M) :: O23207|O23207_ARATH Minor allergen - Arabidopsis thaliana (Mouse-ear cress) :: Q8LB59|Q8LB59_ARATH Minor allergen - Arabidopsis thaliana (Mouse-ear cress) :: E = L	0	-0.0557412	-0.122177	-0.149601
cso|Ctg1858.1_F=-2.2	(LC) :: Q9LVJ1|Q9LVJ1_ARATH Cucumisin-like serine protease; subtilisin-like protease (Putative subtilisin-like serine proteinase) (At3g14067) - Arabidopsis thaliana (Mouse-ear cress) :: Q0WWH7|Q0WWH7_ARATH Putative subtilisin-like serine proteinase - Arabidopsis thaliana (Mouse-ear cress) :: E = L	0	-0.173807	-0.283668	-0.149601
vv|Ctg3821.1	:: Q42942|PYR5_TOBAC Uridine 5'-monophosphate synthase (UMP synthase) [Includes: Orotate phosphoribosyltransferase (EC 2.4.2.10) (OPRTase); Orotidine 5'-phosphate decarboxylase (EC 4.1.1.23) (OMPdecase)] (Fragment) - Nicotiana tabacum (Common tobacco) :: Q9LKI3	0	-0.170881	-0.112631	-0.150241
[truncated: 761 more rows]
