# Supplementary material for: Generation of a predicted protein database from EST data and application to iTRAQ analyses in grape (Vitis vinifera cv. Cabernet Sauvignon) berries at ripening initiation
Source: BMC Genomics. 2009 Jan 26;10:50. doi: 10.1186/1471-2164-10-50 (PMC2637896; doi:10.1186/1471-2164-10-50)
Supplement: Additional file 6 — Protein isoforms detected in common between the exocarp and mesocarp (Additional files 4 and 5, respectively). A custom script written in the R environment was used to search for proteins common to the combined exocarp and mesocarp files using 'Custom ORF ID' as the search string. [file 1471-2164-10-50-S6.xls]

## Sheet: exocarp_mesocarp_common_protein
Additional file 6	Protein isoforms detected in common between the exocarp and mesocarp (Additional files 4 and 5, respectively). A custom script written in the R environment was used to search for proteins common to the combined exocarp and mesocarp files using ‘Custom ORF ID’ as the search string.
Custom ORF ID	Protein Annotation
css|Ctg418.1	(M) :: A1E2A9|A1E2A9_NELNU Small molecular heat shock protein 17.5 - Nelumbo nucifera (Sacred lotus) :: Q9XGS6|Q9XGS6_PRUDU Cytosolic class II low molecular weight heat shock protein - Prunus dulcis (Almond) (Prunus amygdalus) :: E = L
css|Ctg1294.1	(M) :: A2PYH3|A2PYH3_NICBE Alpha chain of nascent polypeptide associated complex - Nicotiana benthamiana :: Q2HUT9|Q2HUT9_MEDTR Nascent polypeptide-associated complex NAC; UBA-like - Medicago truncatula (Barrel medic) :: E = L
css|gi|110401860|gb|EC968484.1|EC968484	(M) :: A2Q466|A2Q466_MEDTR Protein kinase PKN/PRK1, effector - Medicago truncatula (Barrel medic) :: Q9C717|Q9C717_ARATH Hypothetical protein T7N22.12 (Hypothetical protein At1g55170) (Myosin-like protein) - Arabidopsis thaliana (Mouse-ear cress) :: E = L
csp|Ctg1476.1	(M) :: O04486|RB11C_ARATH Ras-related protein Rab11C - Arabidopsis thaliana (Mouse-ear cress) :: Q1SL05|Q1SL05_MEDTR Ras GTPase - Medicago truncatula (Barrel medic) :: E = L
csp|Ctg68.1	(M) :: O04708|O04708_VITVI VVTL1 - Vitis vinifera (Grape) :: Q9M4G6|Q9M4G6_VITVI Putative thaumatin-like protein - Vitis vinifera (Grape) :: E = L SP
css|Ctg1556.1	(M) :: O04905|UMPK_ARATH Uridylate kinase (EC 2.7.4.-) (UK) (Uridine monophosphate kinase) (UMP kinase) (UMP/CMP kinase) - Arabidopsis thaliana (Mouse-ear cress) :: Q9SE47|Q9SE47_ORYSA UMP/CMP kinase b (EC 2.7.1.48) - Oryza sativa (Rice) :: E = L
csp|Ctg644.1	(M) :: O22342|ADT1_GOSHI ADP,ATP carrier protein 1, mitochondrial precursor (ADP/ATP translocase 1) (Adenine nucleotide translocator 1) (ANT 1) - Gossypium hirsutum (Upland cotton) :: P27081|ADT2_SOLTU ADP,ATP carrier protein, mitochondrial precursor (ADP/ATP translocase) (Adenine nucleotide translocator) (ANT) (Fragment) - Solanum tuberosum (Potato) :: E = L
csp|Ctg2114.1	(M) :: O23299|O23299_ARATH Carnitine racemase like protein (AT4g14430/dl3255c) - Arabidopsis thaliana (Mouse-ear cress) :: Q8LC07|Q8LC07_ARATH Carnitine racemase like protein - Arabidopsis thaliana (Mouse-ear cress) :: E = L
css|Ctg415.1	(M) :: O23714|PSB2A_ARATH Proteasome subunit beta type 2-A (EC 3.4.25.1) (Proteasome subunit beta type 4) (20S proteasome beta subunit D-1) (Proteasome component GB) - Arabidopsis thaliana (Mouse-ear cress) :: Q2HIJ3|Q2HIJ3_ARATH At4g14800 (Proteasome chain protein) - Arabidopsis thaliana (Mouse-ear cress) :: E = L
css|Ctg222.1	(M) :: O24329|O24329_RICCO Hypothetical protein - Ricinus communis (Castor bean) :: Q43557|Q43557_MEDSA Unidentified precursor - Medicago sativa (Alfalfa) :: E = L SP
css|Ctg1213.1	(M) :: O48618|O48618_OLEEU Cytochome b5 (Fragment) - Olea europaea (Common olive) :: Q42342|CYB51_ARATH Cytochrome b5 isoform 1 - Arabidopsis thaliana (Mouse-ear cress) :: E = L
csp|Ctg186.1	(M) :: O49447|O49447_ARATH ADP, ATP carrier-like protein - Arabidopsis thaliana (Mouse-ear cress) :: Q8L9Y1|Q8L9Y1_ARATH ADP,ATP carrier-like protein - Arabidopsis thaliana (Mouse-ear cress) :: E = L
csp|Ctg1577.1	(M) :: O80889|O80889_ARATH Putative carboxymethylenebutenolidase (At2g32520) - Arabidopsis thaliana (Mouse-ear cress) :: Q8LDC7|Q8LDC7_ARATH Putative carboxymethylenebutenolidase - Arabidopsis thaliana (Mouse-ear cress) :: E = L
csp|gi|71887971|gb|DT037026.1|DT037026	(M) :: O81983|SYS_HELAN Seryl-tRNA synthetase (EC 6.1.1.11) (Serine--tRNA ligase) (SerRS) - Helianthus annuus (Common sunflower) :: Q39230|SYS_ARATH Seryl-tRNA synthetase (EC 6.1.1.11) (Serine--tRNA ligase) (SerRS) - Arabidopsis thaliana (Mouse-ear cress) :: E = L
csp|Ctg1871.1	(M) :: O82047|O82047_RIBNI PRIB5 protein (Fragment) - Ribes nigrum (European black currant) :: Q9M214|Q9M214_ARATH Hypothetical protein T8B10_110 (At3g60450) - Arabidopsis thaliana (Mouse-ear cress) :: E = L
csp|WIN0411.C21_N18	(M) :: P00058|CYC_GOSBA Cytochrome c - Gossypium barbadense (Sea-island cotton) (Egyptian cotton) :: P00063|CYC_ACENE Cytochrome c - Acer negundo (Box elder) :: E = L
css|gi|110396816|gb|EC962516.1|EC962516	(M) :: P07030|PLAS_SILPR Plastocyanin, chloroplast precursor - Silene pratensis (White campion) (Lychnis alba) :: P17340|PLAS_SOLLC Plastocyanin, chloroplast precursor - Solanum lycopersicum (Tomato) (Lycopersicon esculentum) :: E = L
csp|Ctg168.1	(M) :: P20363|TBA3_ARATH Tubulin alpha-3/alpha-5 chain - Arabidopsis thaliana (Mouse-ear cress) :: Q0PVB0|Q0PVB0_ORYSA Alpha-tubulin (Os07g0574800 protein) - Oryza sativa (japonica cultivar-group) :: E = L
csp|Ctg30.1	(M) :: P26518|G3PC_MAGLI Glyceraldehyde-3-phosphate dehydrogenase, cytosolic (EC 1.2.1.12) - Magnolia liliiflora :: Q9FX54|Q9FX54_ARATH Putative glyceraldehyde-3-phosphate dehydrogenase (At1g13440/F13B4_8) - Arabidopsis thaliana (Mouse-ear cress) :: E = L
css|Ctg1442.1	(M) :: P27774|KPPR_MESCR Phosphoribulokinase, chloroplast precursor (EC 2.7.1.19) (Phosphopentokinase) (PRKase) (PRK) - Mesembryanthemum crystallinum (Common ice plant) :: P26302|KPPR_WHEAT Phosphoribulokinase, chloroplast precursor (EC 2.7.1.19) (Phosphopentokinase) (PRKase) (PRK) - Triticum aestivum (Wheat) :: E = L
csp|Ctg174.1	(M) :: P41379|IF4A2_NICPL Eukaryotic initiation factor 4A-2 (EC 3.6.1.-) (ATP-dependent RNA helicase eIF4A-2) (eIF-4A-2) - Nicotiana plumbaginifolia (Leadwort-leaved tobacco) :: P41381|IF4A8_TOBAC Eukaryotic initiation factor 4A-8 (EC 3.6.1.-) (ATP-dependent RNA helicase eIF4A-8) (eIF-4A-8) - Nicotiana tabacum (Common tobacco) :: E = L
css|Ctg1243.1	(M) :: P93788|REMO_SOLTU Remorin (pp34) - Solanum tuberosum (Potato) :: Q7XMK5|Q7XMK5_ORYSA OSJNBb0039L24.13 protein (Os04g0533300 protein) - Oryza sativa (japonica cultivar-group) :: E = L
csp|Ctg196.1	(M) :: Q00321|Q00321_SOLLC Type I (26 kD) CP29 polypeptide - Solanum lycopersicum (Tomato) (Lycopersicon esculentum) :: Q0PWS5|Q0PWS5_TOBAC Chloroplast pigment-binding protein CP26 - Nicotiana tabacum (Common tobacco) :: E = L
csp|WIN093.C21_J13	(M) :: Q08150|Q08150_PEA GTP-binding protein - Pisum sativum (Garden pea) :: Q7DLK8|Q7DLK8_VICFA Guanine nucleotide regulatory protein - Vicia faba (Broad bean) :: E = L
css|Ctg290.1	(M) :: Q0D5P4|Q0D5P4_ORYSA Os07g0545400 protein - Oryza sativa (japonica cultivar-group) :: Q6ZL42|H2A2_ORYSA Probable histone H2A.2 - Oryza sativa (Rice) :: E = L
css|gi|110402654|gb|EC960675.1|EC960675	(M) :: Q0DLG4|Q0DLG4_ORYSA Os05g0103500 protein - Oryza sativa (japonica cultivar-group) :: Q9STH7|Q9STH7_ARATH Hypothetical protein T4C9.180 (AT4g12340/T4C9_180) (Hypothetical protein AT4g12340) - Arabidopsis thaliana (Mouse-ear cress) :: E = L
css|Ctg1084.1	(M) :: Q0IMG2|Q0IMG2_ORYSA Os12g0571200 protein - Oryza sativa (japonica cultivar-group) :: Q9XGX7|TIM9_ORYSA Mitochondrial import inner membrane translocase subunit Tim9 - Oryza sativa (Rice) :: E = L
css|Ctg795.1	(M) :: Q0JJ30|Q0JJ30_ORYSA Os01g0763300 protein (Fragment) - Oryza sativa (japonica cultivar-group) :: Q5JMG1|Q5JMG1_ORYSA Hypothetical protein P0512C01.47 - Oryza sativa (japonica cultivar-group) :: E = L
csp|Ctg236.1	(M) :: Q0MX10|Q0MX10_VITVI Putative aquaporin - Vitis vinifera (Grape) :: Q9LKL9|Q9LKL9_9MAGN Putative aquaporin TIP3 - Vitis berlandieri x Vitis rupestris :: E = L
csp|Ctg195.1	(M) :: Q0PGF2|Q0PGF2_RICCO Molecular chaperone - Ricinus communis (Castor bean) :: Q04960|DNJH_CUCSA DnaJ protein homolog (DNAJ-1) - Cucumis sativus (Cucumber) :: E = L
csp|Ctg465.1	(M) :: Q1M0P0|Q1M0P0_9ROSI UDP-glucuronic acid decarboxylase 3 - Populus tomentosa :: Q9ZV36|Q9ZV36_ARATH Putative nucleotide-sugar dehydratase - Arabidopsis thaliana (Mouse-ear cress) :: E = L
csp|Ctg708.1	(M) :: Q1RTV1|Q1RTV1_MEDTR Hypothetical protein - Medicago truncatula (Barrel medic) :: Q9SJ12|ATP7_ARATH Probable ATP synthase 24 kDa subunit, mitochondrial precursor (EC 3.6.3.14) - Arabidopsis thaliana (Mouse-ear cress) :: E = L
css|Ctg1595.1	(M) :: Q1S444|Q1S444_MEDTR Dimethylmenaquinone methyltransferase - Medicago truncatula (Barrel medic) :: Q8W0C5|Q8W0C5_ORYSA S-adenosylmethionine:2-demethylmenaquinone methyltransferase-like - Oryza sativa (japonica cultivar-group) :: E = L
css|Ctg1105.1	(M) :: Q1S712|Q1S712_MEDTR Longin-like - Medicago truncatula (Barrel medic) :: Q0WWE7|Q0WWE7_ARATH Vesicle-associated membrane protein 7C - Arabidopsis thaliana (Mouse-ear cress) :: E = L SP
csp|Ctg2677.1	(M) :: Q1S7W2|Q1S7W2_MEDTR Glyoxalase/bleomycin resistance protein/dioxygenase - Medicago truncatula (Barrel medic) :: Q9SKZ0|Q9SKZ0_ARATH Expressed protein (At2g32090/F22D22.16) - Arabidopsis thaliana (Mouse-ear cress) :: E = L
csp|Ctg38.1	(M) :: Q1S8I6|Q1S8I6_MEDTR Expansin 45, endoglucanase-like - Medicago truncatula (Barrel medic) :: Q8GZD3|Q8GZD3_SOYBN Expansin - Glycine max (Soybean) :: E = L SP
csp|Ctg1165.1	(M) :: Q1S9B3|Q1S9B3_MEDTR Ribosomal protein L6E; Ribosomal protein L6, N-terminal - Medicago truncatula (Barrel medic) :: Q9C9C5|RL63_ARATH 60S ribosomal protein L6-3 - Arabidopsis thaliana (Mouse-ear cress) :: E = L
csp|Ctg713.1	(M) :: Q1S9W4|Q1S9W4_MEDTR NAD-dependent epimerase/dehydratase; TonB box, N-terminal - Medicago truncatula (Barrel medic) :: Q2PEY6|Q2PEY6_TRIPR Putative NAD dependent epimerase - Trifolium pratense (Red clover) :: E = L
csp|Ctg1242.1	(M) :: Q1SEP6|Q1SEP6_MEDTR Hypothetical protein - Medicago truncatula (Barrel medic) :: Q944A3|Q944A3_ARATH At2g47010/F14M4.16 - Arabidopsis thaliana (Mouse-ear cress) :: E = L SP
css|Ctg307.1	(M) :: Q1SJS6|Q1SJS6_MEDTR 20S proteasome, A and B subunits - Medicago truncatula (Barrel medic) :: Q0WWF5|Q0WWF5_ARATH 20S proteasome beta subunit PBC2 like protein - Arabidopsis thaliana (Mouse-ear cress) :: E = L
csp|Ctg867.1	(M) :: Q1SLE0|Q1SLE0_MEDTR Ribosomal protein S5, bacterial and organelle form - Medicago truncatula (Barrel medic) :: Q84M35|Q84M35_ORYSA Putative 40S ribosomal protein S2 (Os03g0807800 protein) (40S ribosomal protein S2, putative, expressed) - Oryza sativa (japonica cultivar-group) :: E = L
css|gi|110400281|gb|EC966839.1|EC966839	(M) :: Q1SMR1|Q1SMR1_MEDTR Hypothetical protein - Medicago truncatula (Barrel medic) :: Q9FI44|Q9FI44_ARATH Genomic DNA, chromosome 5, TAC clone:K3K7 (Hypothetical protein At5g51040) (At5g51040) - Arabidopsis thaliana (Mouse-ear cress) :: E = L
css|gi|122691038|gb|EC966551.1|EC966551	(M) :: Q25B23|Q25B23_PRUPE Endo-beta-1,4-glucanase (EC 3.2.1.4) - Prunus persica (Peach) :: Q25B24|Q25B24_PRUPE Endo-beta-1,4-glucanase precursor (EC 3.2.1.4) - Prunus persica (Peach) :: E = L SP
csp|Ctg2143.1	(M) :: Q2HSW3|Q2HSW3_MEDTR Sec61beta - Medicago truncatula (Barrel medic) :: Q156E3|Q156E3_9ASPA Putative transport protein - Gymnadenia conopsea :: E = L
css|Ctg297.1	(M) :: Q2HT34|Q2HT34_MEDTR Fumarylacetoacetase - Medicago truncatula (Barrel medic) :: Q8RW90|Q8RW90_ARATH At1g12050/F12F1_8 - Arabidopsis thaliana (Mouse-ear cress) :: E = L
css|Ctg593.1	(M) :: Q2I312|Q2I312_9MAGN L-isoaspartate-O-methyl transferase - Vitis pseudoreticulata :: Q6ZJ17|Q6ZJ17_ORYSA Hypothetical protein OJ1150_A11.18 (Os08g0557000 protein) - Oryza sativa (japonica cultivar-group) :: E = L
csp|Ctg2129.1	(M) :: Q2L7C4|Q2L7C4_9MAGN Hypothetical protein - Vitis pseudoreticulata :: O48521|O48521_ARATH Hypothetical protein At2g42130 - Arabidopsis thaliana (Mouse-ear cress) :: E = L
css|gi|110402805|gb|EC963503.1|EC963503	(M) :: Q2MGR2|Q2MGR2_MEDTR SGS; HSP20-like chaperone - Medicago truncatula (Barrel medic) :: Q9C8R4|Q9C8R4_ARATH Hypothetical protein T1P2.12 (Hypothetical protein At1g30070) (Hypothetical protein) (Hypothetical protein At1g30070/T1P2_12) - Arabidopsis thaliana (Mouse-ear cress) :: E = L
css|Ctg513.1	(M) :: Q2Q9T4|Q2Q9T4_PICMA Beta-hydroxyacyl-ACP dehydratase - Picea mariana (Black spruce) :: Q2Q9T3|Q2Q9T3_PICMA Beta-hydroxyacyl-ACP dehydratase b - Picea mariana (Black spruce) :: E = L
csp|Ctg744.1	(M) :: Q2QNF3|Q2QNF3_ORYSA 60S ribosomal protein L2, putative, expressed (Os12g0567700 protein) - Oryza sativa (japonica cultivar-group) :: P29766|RL8_SOLLC 60S ribosomal protein L8 (L2) (Ribosomal protein TL2) - Solanum lycopersicum (Tomato) (Lycopersicon esculentum) :: E = L
css|gi|110364690|gb|EC928128.1|EC928128	(M) :: Q2R066|Q2R066_ORYSA Small nuclear ribonucleoprotein F, putative, expressed (Os11g0657300 protein) - Oryza sativa (japonica cultivar-group) :: Q6ETN4|Q6ETN4_ORYSA Putative small nuclear ribonucleoprotein polypeptide F (Os02g0177500 protein) - Oryza sativa (japonica cultivar-group) :: E = L
csp|Ctg785.1	(M) :: Q2VCJ8|Q2VCJ8_SOLTU Cytochrome c oxidase family protein-like - Solanum tuberosum (Potato) :: Q0KKQ8|Q0KKQ8_PEA Cytochrome c oxidase subunit Vb - Pisum sativum (Garden pea) :: E = L
css|Ctg17.1	(M) :: Q2WFK8|Q2WFK8_9ASTR Fructose-bisphosphate aldolase - Codonopsis lanceolata :: Q9M4M9|Q9M4M9_PERAE Fructose-bisphosphate aldolase (EC 4.1.2.13) - Persea americana (Avocado) :: E = L
css|gi|110398785|gb|EC965259.1|EC965259	(M) :: Q2XTB2|Q2XTB2_SOLTU 40S ribosomal protein S10-like - Solanum tuberosum (Potato) :: Q2XPV4|Q2XPV4_SOLTU 40S ribosomal protein S10-like - Solanum tuberosum (Potato) :: E = L
css|Ctg703.1	(M) :: Q38JG4|Q38JG4_SOLTU Hypothetical protein - Solanum tuberosum (Potato) :: Q8W424|Q8W424_ORYSA 26S proteasome regulatory particle non-ATPase subunit8 - Oryza sativa (japonica cultivar-group) :: E = L
csp|Ctg140.1	(M) :: Q38JI4|Q38JI4_SOLTU Triose phosphate isomerase cytosolic isoform-like - Solanum tuberosum (Potato) :: Q6T379|Q6T379_SOLCH Triose phosphate isomerase cytosolic isoform (EC 5.3.1.1) - Solanum chacoense (Chaco potato) :: E = L
css|Ctg733.1	(M) :: Q39780|Q39780_GOSHI Ascorbate peroxidase - Gossypium hirsutum (Upland cotton) :: Q948P1|Q948P1_9ROSI Peroxisomal ascorbate peroxidase - Cucurbita cv. Kurokawa Amakuri :: E = L
css|gi|110401562|gb|EC968175.1|EC968175	(M) :: Q39819|Q39819_SOYBN Hsp22.3 - Glycine max (Soybean) :: Q41218|Q41218_SOLTU Small heat-shock protein homolog protein - Solanum tuberosum (Potato) :: E = L SP
css|Ctg362.1	(M) :: Q39929|Q39929_HELAN 18.6 kDa heat-shock protein - Helianthus annuus (Common sunflower) :: Q40867|Q40867_PENAM Heat shock protein 17.9 - Pennisetum americanum (Pearl millet) :: E = L
css|Ctg1358.1	(M) :: Q3E953|Q3E953_ARATH Protein At5g25450 - Arabidopsis thaliana (Mouse-ear cress) :: P48502|UCR6_SOLTU Ubiquinol-cytochrome c reductase complex 14 kDa protein (EC 1.10.2.2) (CR14) - Solanum tuberosum (Potato) :: E = L
csp|Ctg1959.1	(M) :: Q3HVP7|Q3HVP7_SOLTU Hypothetical protein (Putative elongation factor 1B alpha-subunit0like) - Solanum tuberosum (Potato) :: Q3HVL1|Q3HVL1_SOLTU Elongation factor-like protein - Solanum tuberosum (Potato) :: E = L
css|Ctg737.1	(M) :: Q40089|ATP4_IPOBA ATP synthase delta' chain, mitochondrial precursor (EC 3.6.3.14) - Ipomoea batatas (Sweet potato) (Batate) :: A1YN04|A1YN04_BRACM Hydrogen-transporting ATP synthase - Brassica campestris (Field mustard) :: E = L
csp|Ctg75.1	(M) :: Q40468|IF415_TOBAC Eukaryotic initiation factor 4A-15 (EC 3.6.1.-) (ATP-dependent RNA helicase eIF4A-15) (eIF-4A-15) - Nicotiana tabacum (Common tobacco) :: Q40465|IF411_TOBAC Eukaryotic initiation factor 4A-11 (EC 3.6.1.-) (ATP-dependent RNA helicase eIF4A-11) (eIF-4A-11) - Nicotiana tabacum (Common tobacco) :: E = L
css|gi|110398323|gb|EC964602.1|EC964602	(M) :: Q41916|CYT5_ARATH Cysteine proteinase inhibitor 5 precursor (AtCYS-5) - Arabidopsis thaliana (Mouse-ear cress) :: Q6TPK2|Q6TPK2_9ERIC Cystatin - Actinidia eriantha :: E = L SP
css|gi|110402537|gb|EC960374.1|EC960374	(M) :: Q42461|Q42461_CANGL High mobility group protein - Canavalia gladiata (Sword bean) (Japanese jack bean) :: Q42492|Q42492_CANGL High mobility group protein - Canavalia gladiata (Sword bean) (Japanese jack bean) :: E = L
csp|Ctg551.1	(M) :: Q45Q23|Q45Q23_NICBE PHB2 - Nicotiana benthamiana :: Q9AXM0|Q9AXM0_BRANA Prohibitin 1-like protein - Brassica napus (Rape) :: E = L
css|Ctg1109.1	(M) :: Q45W77|Q45W77_ARAHY Ubiquitin-conjugating enzyme 1 - Arachis hypogaea (Peanut) :: Q9FZ48|Q9FZ48_ARATH Putative ubiquitin-conjugating enzyme E2 (Ubiquitinating enzyme) (E2, ubiquitin-conjugating enzyme, putative) (At1g16890/F17F16.16) - Arabidopsis thaliana (Mouse-ear cress) :: E = L
css|gi|110398178|gb|EC964351.1|EC964351	(M) :: Q4LAW5|Q4LAW5_CAPCH Putative ethylene response protein - Capsicum chinense (Scotch bonnet) (Bonnet pepper) :: Q9LYJ2|Q9LYJ2_ARATH Hypothetical protein T15N1_170 (At5g14680) - Arabidopsis thaliana (Mouse-ear cress) :: E = L
css|Ctg909.1	(M) :: Q541V4|Q541V4_ARATH Putative mitochondrion-localized small heat shock protein - Arabidopsis thaliana (Mouse-ear cress) :: Q96331|HS23M_ARATH Heat shock 22 kDa protein, mitochondrial precursor - Arabidopsis thaliana (Mouse-ear cress) :: E = L
css|Ctg135.1	(M) :: Q5GMM8|Q5GMM8_CAPCH ATPase - Capsicum chinense (Scotch bonnet) (Bonnet pepper) :: O82628|VATG1_ARATH Vacuolar ATP synthase subunit G 1 (EC 3.6.3.14) (V-ATPase G subunit 1) (Vacuolar proton pump G subunit 1) - Arabidopsis thaliana (Mouse-ear cress) :: E = L
css|Ctg1520.1	(M) :: Q5JBR7|Q5JBR7_IPOBA Peroxiredoxin - Ipomoea batatas (Sweet potato) (Batate) :: Q9SDD6|Q9SDD6_ORYSA Putative thioredoxin peroxidase (Os01g0266600 protein) - Oryza sativa (japonica cultivar-group) :: E = L
css|Ctg612.1	(M) :: Q5PNZ9|Q5PNZ9_ARATH At1g22780 - Arabidopsis thaliana (Mouse-ear cress) :: P34788|RS18_ARATH 40S ribosomal protein S18 - Arabidopsis thaliana (Mouse-ear cress) :: E = L
css|Ctg279.1	(M) :: Q5PYQ5|Q5PYQ5_MANES Chloroplast oxygen-evolving enhancer protein - Manihot esculenta (Cassava) (Manioc) :: Q53UI6|Q53UI6_TOBAC PsbQ - Nicotiana tabacum (Common tobacco) :: E = L
css|Ctg193.1	(M) :: Q5V9L2|Q5V9L2_VERFO Cytochrome b5 isoform Cb5-C - Vernicia fordii (Tung) (Aleurites fordii) :: O24651|O24651_OLEEU Cytochrome b5 (Fragment) - Olea europaea (Common olive) :: E = L
css|Ctg1570.1	(M) :: Q60EJ0|Q60EJ0_ORYSA Hypothetical protein OSJNBa0017K09.8 (Os05g0501700 protein) - Oryza sativa (japonica cultivar-group) :: Q5ZAV7|Q5ZAV7_ORYSA Universal stress protein-like (Os01g0783500 protein) - Oryza sativa (japonica cultivar-group) :: E = L
csp|Ctg352.1	(M) :: Q676U1|Q676U1_9SOLA Beta-tubulin - Nicotiana attenuata :: P12411|TBB1_ARATH Tubulin beta-1 chain (Beta-1 tubulin) - Arabidopsis thaliana (Mouse-ear cress) :: E = L
css|Ctg1169.1	(M) :: Q68VB5|Q68VB5_NICBE ALY protein - Nicotiana benthamiana :: Q9FJE1|Q9FJE1_ARATH RNA and export factor binding protein 2-I-like protein - Arabidopsis thaliana (Mouse-ear cress) :: E = L
css|gi|110395425|gb|EC961089.1|EC961089	(M) :: Q6EPY3|Q6EPY3_ORYSA Hypothetical protein B1136H02.6 (Os02g0533800 protein) (Hypothetical protein P0605D08.39) - Oryza sativa (japonica cultivar-group) :: Q6YZI5|Q6YZI5_ORYSA Putative F1F0-ATPase inhibitor protein (Os08g0558900 protein) - Oryza sativa (japonica cultivar-group) :: E = L
css|Ctg486.1	(M) :: Q6H7T1|Q6H7T1_ORYSA Putative ribosomal protein S14 (Os02g0162500 protein) - Oryza sativa (japonica cultivar-group) :: P19950|RS141_MAIZE 40S ribosomal protein S14 (Clone MCH1) - Zea mays (Maize) :: E = L
csp|Ctg994.1	(M) :: Q6IV07|Q6IV07_SOLLC UDP-glucose:protein transglucosylase-like protein SlUPTG1 - Solanum lycopersicum (Tomato) (Lycopersicon esculentum) :: Q0PW29|Q0PW29_GOSHI GRP-like protein 2 - Gossypium hirsutum (Upland cotton) :: E = L
css|gi|110398150|gb|EC964307.1|EC964307	(M) :: Q6K950|Q6K950_ORYSA Nucleolar RNA-binding Nop10p-like protein - Oryza sativa (japonica cultivar-group) :: Q93XX8|NOLA3_ARATH H/ACA ribonucleoprotein complex subunit 3-like protein - Arabidopsis thaliana (Mouse-ear cress) :: E = L
csp|Ctg201.1	(M) :: Q6KBB0|Q6KBB0_ARAHY Putative inorganic pyrophosphatase - Arachis hypogaea (Peanut) :: Q2P9V0|Q2P9V0_9MAGN Soluble inorganic pyrophosphatase - Papaver rhoeas :: E = L
css|gi|110397512|gb|EC963257.1|EC963257	(M) :: Q6L460|Q6L460_SOLDE ATP synthase D chain, mitochondrial, putative - Solanum demissum (Wild potato) :: Q9FT52|ATPQ_ARATH ATP synthase D chain, mitochondrial (EC 3.6.3.14) - Arabidopsis thaliana (Mouse-ear cress) :: E = L
css|gi|110396610|gb|EC962302.1|EC962302	(M) :: Q6NM52|Q6NM52_ARATH At4g15770 - Arabidopsis thaliana (Mouse-ear cress) :: Q8H478|Q8H478_ORYSA Putative 60S ribosome subunit biogenesis protein (Os07g0670600 protein) - Oryza sativa (japonica cultivar-group) :: E = L
csp|gi|71890474|gb|DT039529.1|DT039529	(M) :: Q6QPJ6|Q6QPJ6_9ROSI Peroxiredoxin Q - Populus trichocarpa x Populus deltoides :: Q75SY5|Q75SY5_GENTR Peroxiredoxin Q - Gentiana triflora (Clustered gentian) :: E = L
csp|Ctg107.1	(M) :: Q6SKP4|Q6SKP4_SOLLC Ribosomal protein L3 - Solanum lycopersicum (Tomato) (Lycopersicon esculentum) :: Q2VCJ2|Q2VCJ2_SOLTU Ribosomal protein L3-like - Solanum tuberosum (Potato) :: E = L
csp|Ctg244.1	(M) :: Q6T871|Q6T871_9ROSI Dicarboxylate/tricarboxylate carrier - Citrus junos :: Q8SF02|Q8SF02_TOBAC Dicarboxylate/tricarboxylate carrier - Nicotiana tabacum (Common tobacco) :: E = L
css|Ctg702.1	(M) :: Q6V9I4|Q6V9I4_SOLCH SWIb domain-containing protein (Fragment) - Solanum chacoense (Chaco potato) :: Q9SS61|Q9SS61_ARATH T12J13.13 protein (At3g03590) (Hypothetical protein At3g03590/T12J13_13) - Arabidopsis thaliana (Mouse-ear cress) :: E = L
csp|gi|71888564|gb|DT037619.1|DT037619	(M) :: Q6ZBX9|Q6ZBX9_ORYSA Putative C2 domain-containing protein (Os08g0562600 protein) - Oryza sativa (japonica cultivar-group) :: Q651B1|Q651B1_ORYSA Hypothetical protein B1331F11.7 (Os09g0571200 protein) - Oryza sativa (japonica cultivar-group) :: E = L
csp|Ctg4669.1	(M) :: Q7M1K9|Q7M1K9_SOLLC Chlorophyll a/b-binding protein (cab-11) - Solanum lycopersicum (Tomato) (Lycopersicon esculentum) :: Q1H8L9|Q1H8L9_SOLTU Chlorophyll a/b binding protein - Solanum tuberosum (Potato) :: E = L
csp|Ctg907.1	(M) :: Q8GUN2|Q8GUN2_ARATH Hypothetical protein At3g56490 - Arabidopsis thaliana (Mouse-ear cress) :: Q9LXZ1|Q9LXZ1_ARATH Protein kinase C inhibitor-like protein (Hypothetical protein At3g56490) - Arabidopsis thaliana (Mouse-ear cress) :: E = L
csp|Ctg2792.1	(M) :: Q8H2B9|Q8H2B9_PRUDU 60s acidic ribosomal protein - Prunus dulcis (Almond) (Prunus amygdalus) :: Q3HVP0|Q3HVP0_SOLTU 60s acidic ribosomal protein-like protein - Solanum tuberosum (Potato) :: E = L
csp|Ctg2540.1	(M) :: Q8H8E0|Q8H8E0_ORYSA Putative glutathione S-transferase (Os03g0135300 protein) (Glutathione S-transferase, N-terminal domain containing protein, expressed) - Oryza sativa (japonica cultivar-group) :: Q9FUD8|Q9FUD8_ORYSA Putative glutathione S-transferase OsGSTF3 - Oryza sativa (japonica cultivar-group) :: E = L
csp|Ctg1997.1	(M) :: Q8LFC0|IDH1_ARATH Isocitrate dehydrogenase [NAD] regulatory subunit 1, mitochondrial precursor (EC 1.1.1.41) (Isocitric dehydrogenase 1) (NAD(+)-specific ICDH 1) (IDH-I) - Arabidopsis thaliana (Mouse-ear cress) :: Q84TU3
css|Ctg1440.1	(M) :: Q8RXV3|Q8RXV3_ARATH Hypothetical protein At4g31750 - Arabidopsis thaliana (Mouse-ear cress) :: Q8S8Z0|Q8S8Z0_MESCR Protein phosphatase 2C - Mesembryanthemum crystallinum (Common ice plant) :: E = L
css|Ctg550.1	(M) :: Q8S3L1|Q8S3L1_9ROSI Glutaredoxin - Populus tremula x Populus tremuloides :: Q8LFQ6|GRXC4_ARATH Glutaredoxin-C4 precursor (AtGrxC4) - Arabidopsis thaliana (Mouse-ear cress) :: E = L SP
csp|Ctg936.1	(M) :: Q8W3J4|Q8W3J4_TOBAC Ras-related protein RAB8-1 - Nicotiana tabacum (Common tobacco) :: Q1SU94|Q1SU94_MEDTR Sigma-54 factor, interaction region; Ras small GTPase, Rab type - Medicago truncatula (Barrel medic) :: E = L
csp|Ctg8.1	(M) :: Q8W3L8|Q8W3L8_9MAGN Xyloglucan endo-transglycosylase - Vitis labrusca x Vitis vinifera :: A0MMD6|A0MMD6_LITCN Xyloglucan endotransglycosylase 1 - Litchi chinensis (Lychee) :: E = L SP
css|gi|110398655|gb|EC965126.1|EC965126	(M) :: Q8W465|Q8W465_ARATH Hypothetical protein At4g31360; F8F16.180 (Hypothetical protein At4g31360) - Arabidopsis thaliana (Mouse-ear cress) :: Q9ZQ24|Q9ZQ24_ARATH Expressed protein (Hypothetical protein) (Hypothetical protein At2g24440/T28I24.17) - Arabidopsis thaliana (Mouse-ear cress) :: E = L
csp|Ctg574.1	(M) :: Q93X34|Q93X34_TOBAC Putative alpha7 proteasome subunit - Nicotiana tabacum (Common tobacco) :: O24362|PSA3_SPIOL Proteasome subunit alpha type 3 (EC 3.4.25.1) (20S proteasome alpha subunit G) (20S proteasome subunit alpha-7) (Proteasome component C8) - Spinacia oleracea (Spinach) :: E = L
css|Ctg338.1	(M) :: Q93XW1|Q93XW1_PHAAN 14-3-3 protein - Phaseolus angularis (Adzuki bean) (Vigna angularis) :: P46266|1433_PEA 14-3-3-like protein - Pisum sativum (Garden pea) :: E = L
csp|Ctg2123.1	(M) :: Q93XZ7|Q93XZ7_ARATH Hypothetical protein At5g42570; K16E1.4 (At5g42570) - Arabidopsis thaliana (Mouse-ear cress) :: Q9FH68|Q9FH68_ARATH Arabidopsis thaliana genomic DNA, chromosome 5, TAC clone:K16E1 - Arabidopsis thaliana (Mouse-ear cress) :: E = L
css|Ctg1432.1	(M) :: Q96253|ATP5E_ARATH ATP synthase epsilon chain, mitochondrial (EC 3.6.3.14) - Arabidopsis thaliana (Mouse-ear cress) :: Q06450|ATP5E_IPOBA ATP synthase epsilon chain, mitochondrial (EC 3.6.3.14) - Ipomoea batatas (Sweet potato) (Batate) :: E = L
csp|Ctg4520.1	(M) :: Q9ATW1|Q9ATW1_FRAAN Cinnamyl alcohol dehydrogenase - Fragaria ananassa (Strawberry) :: Q9ZRF1|MTDH_FRAAN Probable mannitol dehydrogenase (EC 1.1.1.255) (NAD-dependent mannitol dehydrogenase) - Fragaria ananassa (Strawberry) :: E = L
csp|Ctg306.1	(M) :: Q9AUD8|Q9AUD8_PSIGU Fatty acid hydroperoxide lyase - Psidium guajava (Guava) :: Q84V86|Q84V86_CITSI Fatty acid hydroperoxide lyase - Citrus sinensis (Sweet orange) :: E = L
css|Ctg595.1	(M) :: Q9AUZ3|Q9AUZ3_ORYSA Hypothetical protein OSJNBa0026O12.2 (Os10g0476000 protein) (Adaptin ear-binding coat-associated protein 2, putative, expressed) - Oryza sativa (japonica cultivar-group) :: Q7G7X0|Q7G7X0_ORYSA Hypothetical protein OSJNBb0044B19.3 - Oryza sativa (Rice) :: E = L
css|gi|110401937|gb|EC968563.1|EC968563	(M) :: Q9C8D8|Q9C8D8_ARATH Hypothetical protein F15E12.10 (Hypothetical protein At1g66070) - Arabidopsis thaliana (Mouse-ear cress) :: Q8GRX2|Q8GRX2_ARATH Hypothetical protein - Arabidopsis thaliana (Mouse-ear cress) :: E = L
csp|Ctg1578.1	(M) :: Q9C8W1|Q9C8W1_ARATH Hypothetical protein T22A15.3 (Hypothetical protein At1g36050) (At1g36050) - Arabidopsis thaliana (Mouse-ear cress) :: Q7XRF0|Q7XRF0_ORYSA OSJNBa0006M15.17 protein (Os04g0455900 protein) - Oryza sativa (japonica cultivar-group) :: E = L
css|gi|110402451|gb|EC960213.1|EC960213	(M) :: Q9C920|Q9C920_ARATH Putative deoxyoctulonosic acid synthetase; 116195-114393 (Putative CMP-KDO synthetase) (EC 2.7.7.38) - Arabidopsis thaliana (Mouse-ear cress) :: Q688Y2|Q688Y2_ORYSA Putative 3-deoxy-manno-octulosonate cytidylyltransferase (Os05g0561500 protein) - Oryza sativa (japonica cultivar-group) :: E = L
css|Ctg301.1	(M) :: Q9FJL3|Q9FJL3_ARATH Peptidylprolyl isomerase - Arabidopsis thaliana (Mouse-ear cress) :: Q38931|FKB70_ARATH 70 kDa peptidyl-prolyl isomerase (EC 5.2.1.8) (Peptidyl-prolyl cis-trans isomerase) (PPIase) (Rotamase) (Peptidylprolyl isomerase ROF1) - Arabidopsis thaliana (Mouse-ear cress) :: E = L
csp|Ctg531.1	(M) :: Q9FT00|Q9FT00_CICAR Cytosolic malate dehydrogenase (EC 1.1.1.37) - Cicer arietinum (Chickpea) (Garbanzo) :: Q1S0L5|Q1S0L5_MEDTR Malate dehydrogenase, active site - Medicago truncatula (Barrel medic) :: E = L
csp|Ctg108.1	(M) :: Q9FZ01|Q9FZ01_VITVI Alcohol dehydrogenase 2 (EC 1.1.1.1) - Vitis vinifera (Grape) :: Q9M6B5|Q9M6B5_VITVI Alcohol dehydrogenase 6 - Vitis vinifera (Grape) :: E = L
csp|Ctg23.1	(M) :: Q9LEJ0|ENO1_HEVBR Enolase 1 (EC 4.2.1.11) (2-phosphoglycerate dehydratase 1) (2-phospho-D-glycerate hydro-lyase 1) (Allergen Hev b 9) - Hevea brasiliensis (Para rubber tree) :: Q9LEI9|ENO2_HEVBR Enolase 2 (EC 4.2.1.11) (2-phosphoglycerate dehydratase 2) (2-phospho-D-glycerate hydro-lyase 2) (Allergen Hev b 9) - Hevea brasiliensis (Para rubber tree) :: E = L
csp|Ctg446.1	(M) :: Q9LHE6|Q9LHE6_ARATH Arabidopsis thaliana genomic DNA, chromosome 3, P1 clone: MZE19 - Arabidopsis thaliana (Mouse-ear cress) :: Q501F4|Q501F4_ARATH At3g19990 - Arabidopsis thaliana (Mouse-ear cress) :: E = L
css|gi|110391959|gb|EC957032.1|EC957032	(M) :: Q9LHL7|Q9LHL7_ARATH Arabidopsis thaliana genomic DNA, chromosome 3, P1 clone: MEC18 (Hypothetical protein) (Hypothetical protein T21B14.13) - Arabidopsis thaliana (Mouse-ear cress) :: Q8L863|Q8L863_ARATH Hypothetical protein At3g12050 - Arabidopsis thaliana (Mouse-ear cress) :: E = L
css|Ctg241.1	(M) :: Q9LIP2|PSB5B_ARATH Proteasome subunit beta type 5-B precursor (EC 3.4.25.1) (20S proteasome beta subunit E-2) (Proteasome epsilon-2 chain) - Arabidopsis thaliana (Mouse-ear cress) :: O24361|PSB5_SPIOL Proteasome subunit beta type 5 precursor (EC 3.4.25.1) (20S proteasome subunit E) (Proteasome epsilon chain) - Spinacia oleracea (Spinach) :: E = L
css|Ctg1246.1	(M) :: Q9LKK9|Q9LKK9_9ROSI 14-3-3 protein - Populus tremula x Populus alba :: Q9XEW5|Q9XEW5_9ROSI 14-3-3 protein - Populus tremula x Populus alba :: E = L
csp|Ctg2037.1	(M) :: Q9LQ04|Q9LQ04_ARATH F16P17.17 protein (3,5-epimerase/4-reductase) (Hypothetical protein At1g63000) - Arabidopsis thaliana (Mouse-ear cress) :: Q8L9Z8|Q8L9Z8_ARATH Hypothetical protein - Arabidopsis thaliana (Mouse-ear cress) :: E = L
css|gi|110398730|gb|EC965204.1|EC965204	(M) :: Q9LUG8|Q9LUG8_ARATH Similarity to endo-1 (AT3g23600/MDB19_9) (Contains similarity to endo-1,3-1,4-beta-D-glucanase) - Arabidopsis thaliana (Mouse-ear cress) :: Q2V3T4|Q2V3T4_ARATH Protein At3g23600 - Arabidopsis thaliana (Mouse-ear cress) :: E = L
css|Ctg665.1	(M) :: Q9M4T8|PSA5_SOYBN Proteasome subunit alpha type 5 (EC 3.4.25.1) (20S proteasome alpha subunit E) (20S proteasome subunit alpha-5) - Glycine max (Soybean) :: Q0IRM4|Q0IRM4_ORYSA Os11g0615700 protein - Oryza sativa (japonica cultivar-group) :: E = L
csp|Ctg866.1	(M) :: Q9M531|H2A_EUPES Histone H2A - Euphorbia esula (Leafy spurge) :: Q1H552|Q1H552_ARATH At5g02560 - Arabidopsis thaliana (Mouse-ear cress) :: E = L
css|Ctg643.1	(M) :: Q9M7N6|Q9M7N6_SOLLC MFP1 attachment factor 1 - Solanum lycopersicum (Tomato) (Lycopersicon esculentum) :: Q9M7N4|Q9M7N4_SOYBN MFP1 attachment factor 1 - Glycine max (Soybean) :: E = L
csp|Ctg634.1	(M) :: Q9M7P3|Q9M7P3_CAPAN GTP-binding protein - Capsicum annuum (Bell pepper) :: Q9SA73|Q9SA73_ARATH T5I8.3 protein (At1g30580) - Arabidopsis thaliana (Mouse-ear cress) :: E = L
css|gi|110402694|gb|EC960785.1|EC960785	(M) :: Q9M9M9|NDUAC_ARATH Probable NADH dehydrogenase [ubiquinone] 1 alpha subcomplex subunit 12 (EC 1.6.5.3) (EC 1.6.99.3) - Arabidopsis thaliana (Mouse-ear cress) :: Q2V3Y9
csp|Ctg992.1	(M) :: Q9SIA7|Q9SIA7_ARATH Legumin-like protein - Arabidopsis thaliana (Mouse-ear cress) :: Q9LQQ3|Q9LQQ3_ARATH F24B9.13 protein (At1g07750/F24B9_13) (Putative globulin protein) - Arabidopsis thaliana (Mouse-ear cress) :: E = L
css|Ctg1524.1	(M) :: Q9SMK5|Q9SMK5_CICAR Plasma membrane intrinsic polypeptide - Cicer arietinum (Chickpea) (Garbanzo) :: O49911|O49911_TOBAC Plasma membrane polypeptide - Nicotiana tabacum (Common tobacco) :: E = L
css|gi|110400441|gb|EC967004.1|EC967004	(M) :: Q9SS37|Q9SS37_ARATH F14P13.14 protein (Hypothetical protein At3g10260) (Hypothetical protein) - Arabidopsis thaliana (Mouse-ear cress) :: Q3EB99|Q3EB99_ARATH Protein At3g10260 - Arabidopsis thaliana (Mouse-ear cress) :: E = L
csp|Ctg2776.1	(M) :: Q9SSF7|Q9SSF7_ARATH F25A4.30 protein - Arabidopsis thaliana (Mouse-ear cress) :: Q94F10|Q94F10_ARATH Hypothetical protein At1g74730 - Arabidopsis thaliana (Mouse-ear cress) :: E = L
csp|Ctg2834.1	(M) :: Q9SXU1|PSA7_CICAR Proteasome subunit alpha type 7 (EC 3.4.25.1) (20S proteasome alpha subunit D) (20S proteasome subunit alpha-4) - Cicer arietinum (Chickpea) (Garbanzo) :: Q2V988|Q2V988_SOLTU Proteasome-like protein alpha subunit-like - Solanum tuberosum (Potato) :: E = L
css|gi|110401960|gb|EC968588.1|EC968588	(M) :: Q9SYV0|Q9SYV0_SOLLC 17.6 kD class I small heat shock protein (Type I small heat shock protein 17.6 kDa isoform) - Solanum lycopersicum (Tomato) (Lycopersicon esculentum) :: Q9SYU8|Q9SYU8_SOLLC 17.7 kD class I small heat shock protein (Type I small heat shock protein 17.7 kDa I2I isoform) - Solanum lycopersicum (Tomato) (Lycopersicon esculentum) :: E = L
css|Ctg413.1	(M) :: Q9SZQ8|Q9SZQ8_ARATH Hypothetical protein F27B13.110 (Hypothetical protein) (Hypothetical protein AT4g29870) - Arabidopsis thaliana (Mouse-ear cress) :: O64567|O64567_ARATH Hypothetical protein At2g19340 (Hypothetical protein) - Arabidopsis thaliana (Mouse-ear cress) :: E = L
css|gi|110395253|gb|EC960911.1|EC960911	(M) :: Q9XQB1|Q9XQB1_PHAAU LHCII type III chlorophyll a/b binding protein - Phaseolus aureus (Mung bean) (Vigna radiata) :: Q1T0L1|Q1T0L1_MEDTR Chlorophyll A-B binding protein - Medicago truncatula (Barrel medic) :: E = L
css|gi|110395997|gb|EC961671.1|EC961671	(M) :: Q9XQB6|Q9XQB6_PHAAU Chlorophyll a/b-binding protein CP24 - Phaseolus aureus (Mung bean) (Vigna radiata) :: Q0PWS6|Q0PWS6_TOBAC Chloroplast pigment-binding protein CP24 - Nicotiana tabacum (Common tobacco) :: E = L
css|Ctg1555.1	(M) :: Q9ZNS1|RS7_AVIMR 40S ribosomal protein S7 - Avicennia marina (Grey mangrove) :: Q5I7K2|Q5I7K2_WHEAT Ribosomal protein S7 - Triticum aestivum (Wheat) :: E = L
css|Ctg503.1	(M) :: Q9ZST5|Q9ZST5_RICCO PII protein (Fragment) - Ricinus communis (Castor bean) :: Q6T2D2|Q6T2D2_SOLLC PII-like protein - Solanum lycopersicum (Tomato) (Lycopersicon esculentum) :: E = L
csp|Ctg2067.1	(M) :: Q9ZW12|Q9ZW12_ARATH Putative tropinone reductase - Arabidopsis thaliana (Mouse-ear cress) :: Q84W78|Q84W78_ARATH Putative tropinone reductase (Fragment) - Arabidopsis thaliana (Mouse-ear cress) :: E = L
vv|Ctg451.1_F=-1.1	(LC) (M) :: A1IIA8|A1IIA8_PRUPE Pectate lyase (Fragment) - Prunus persica (Peach) :: Q94FT5|Q94FT5_FRAAN Pectate lyase (Fragment) - Fragaria ananassa (Strawberry) :: E = L SP
vv|Ctg1628.1_F=-3.1	(LC) (M) :: A2Q340|A2Q340_MEDTR Acyl-coA-binding protein, ACBP; Serine/threonine protein phosphatase, BSU1 - Medicago truncatula (Barrel medic) :: Q3E7F2|Q3E7F2_ARATH Protein At3g05420 - Arabidopsis thaliana (Mouse-ear cress) :: E = L
vv|Ctg198.1_F=-2.1	(LC) (M) :: O78327|O78327_CAPAN Transketolase 1 - Capsicum annuum (Bell pepper) :: Q43848|TKTC_SOLTU Transketolase, chloroplast precursor (EC 2.2.1.1) (TK) - Solanum tuberosum (Potato) :: E = L
vv|Ctg101.1_F=-3.1	(LC) (M) :: P19023|ATPBM_MAIZE ATP synthase subunit beta, mitochondrial precursor (EC 3.6.3.14) - Zea mays (Maize) :: P17614|ATPBM_NICPL ATP synthase subunit beta, mitochondrial precursor (EC 3.6.3.14) - Nicotiana plumbaginifolia (Leadwort-leaved tobacco) :: E = L
vv|Ctg108.1_F=2.1	(LC) (M) :: P31542|CLPAB_SOLLC ATP-dependent Clp protease ATP-binding subunit clpA homolog CD4B, chloroplast precursor - Solanum lycopersicum (Tomato) (Lycopersicon esculentum) :: P31541|CLPAA_SOLLC ATP-dependent Clp protease ATP-binding subunit clpA homolog CD4A, chloroplast precursor - Solanum lycopersicum (Tomato) (Lycopersicon esculentum) :: E = L
vv|Ctg47.1_F=-3.1	(LC) (M) :: P51615|MAOX_VITVI NADP-dependent malic enzyme (EC 1.1.1.40) (NADP-ME) - Vitis vinifera (Grape) :: Q9M4Q9|Q9M4Q9_RICCO NADP-dependent malic protein (EC 1.1.1.40) - Ricinus communis (Castor bean) :: E = L
vv|Ctg660.1_F=-2.1	(LC) (M) :: P51819|HSP83_IPONI Heat shock protein 83 - Ipomoea nil (Japanese morning glory) (Pharbitis nil) :: Q71EE1|Q71EE1_HEVBR Heat shock protein - Hevea brasiliensis (Para rubber tree) :: E = L
vv|Ctg655.1_F=-1.1	(LC) (M) :: Q0WW77|Q0WW77_ARATH Glucose-6-phosphate/phosphate translocator - Arabidopsis thaliana (Mouse-ear cress) :: Q9M5A9|GPT1_ARATH Glucose-6-phosphate/phosphate translocator 1, chloroplast precursor - Arabidopsis thaliana (Mouse-ear cress) :: E = L
vv|Ctg0.1_F=-3.3	(LC) (M) :: Q0ZJ11|Q0ZJ11_VITVI Acetyl-CoA carboxylase carboxyltransferase beta subunit - Vitis vinifera (Grape) :: Q68RZ7|Q68RZ7_PANGI Acetyl-CoA carboxylase beta subunit - Panax ginseng (Korean ginseng) :: E = L
vv|Ctg1.1_F=3.1	(LC) (M) :: Q0ZJ35|ATPA_VITVI ATP synthase subunit alpha (EC 3.6.3.14) (ATPase subunit alpha) (ATP synthase F1 sector subunit alpha) - Vitis vinifera (Grape) :: Q3C1H4|ATPA_NICSY ATP synthase subunit alpha (EC 3.6.3.14) (ATPase subunit alpha) (ATP synthase F1 sector subunit alpha) - Nicotiana sylvestris (Wood tobacco) :: E = L
vv|Ctg2464.1_F=-2.1	(LC) (M) :: Q1RY20|Q1RY20_MEDTR Proteasome/cyclosome, regulatory subunit - Medicago truncatula (Barrel medic) :: Q9SIV2|Q9SIV2_ARATH 26S proteasome regulatory subunit S2 (RPN1) (26S proteasome subunit RPN1a) - Arabidopsis thaliana (Mouse-ear cress) :: E = L
vv|Ctg32.1_F=2.1	(LC) (M) :: Q1S825|Q1S825_MEDTR Translation factor; Elongation factor G, III and V - Medicago truncatula (Barrel medic) :: Q7XTK1|Q7XTK1_ORYSA OSJNBa0020P07.3 protein (Elongation factor) (Os04g0118400 protein) - Oryza sativa (japonica cultivar-group) :: E = L
vv|Ctg189.1_F=2.1	(LC) (M) :: Q1STD4|Q1STD4_MEDTR RNA-binding region RNP-1 (RNA recognition motif) - Medicago truncatula (Barrel medic) :: Q9M549|Q9M549_CUCSA Poly(A)-binding protein - Cucumis sativus (Cucumber) :: E = L
vv|Ctg14.1_F=-2.1	(LC) (M) :: Q27J84|Q27J84_CUCSA Alkaline alpha galactosidase - Cucumis sativus (Cucumber) :: Q84NI6|Q84NI6_CUCME Alkaline alpha galactosidase II - Cucumis melo (Muskmelon) :: E = L
vv|Ctg832.1_F=3.1	(LC) (M) :: Q40473|Q40473_TOBAC PS60 protein precursor - Nicotiana tabacum (Common tobacco) :: Q9SGR6|Q9SGR6_ARATH T23E18.10 - Arabidopsis thaliana (Mouse-ear cress) :: E = L SP
vv|Ctg23.1_F=3.1	(LC) (M) :: Q42699|METE_CATRO 5-methyltetrahydropteroyltriglutamate--homocysteine methyltransferase (EC 2.1.1.14) (Vitamin-B12-independent methionine synthase isozyme) (Cobalamin-independent methionine synthase isozyme) - Catharanthus roseus (Rosy periwinkle) (Madagascar periwinkle) :: Q069K2|Q069K2_9SOLA Methionine synthase - Nicotiana suaveolens :: E = L
vv|Ctg578.1_F=2.1	(LC) (M) :: Q42908|PMGI_MESCR 2,3-bisphosphoglycerate-independent phosphoglycerate mutase (EC 5.4.2.1) (Phosphoglyceromutase) (BPG-independent PGAM) (PGAM-I) - Mesembryanthemum crystallinum (Common ice plant) :: P35493|PMGI_RICCO 2,3-bisphosphoglycerate-independent phosphoglycerate mutase (EC 5.4.2.1) (Phosphoglyceromutase) (BPG-independent PGAM) (PGAM-I) - Ricinus communis (Castor bean) :: E = L
vv|Ctg1958.1_F=-3.1	(LC) (M) :: Q43644|NDUS1_SOLTU NADH-ubiquinone oxidoreductase 75 kDa subunit, mitochondrial precursor (EC 1.6.5.3) (EC 1.6.99.3) (Complex I-75kD) (CI-75kD) (76 kDa mitochondrial complex I subunit) - Solanum tuberosum (Potato) :: Q8W317|Q8W317_ORYSA Putative reductase (Os03g0713400 protein) (NADH-ubiquinone oxidoreductase 75 kDa subunit, mitochondrial, putative, expressed) - Oryza sativa (japonica…
vv|Ctg414.1_F=-1.1	(LC) (M) :: Q43848|TKTC_SOLTU Transketolase, chloroplast precursor (EC 2.2.1.1) (TK) - Solanum tuberosum (Potato) :: Q1SCS1|Q1SCS1_MEDTR Transketolase, C-terminal-like - Medicago truncatula (Barrel medic) :: E = L
vv|Ctg933.1_F=-2.1	(LC) (M) :: Q4U339|Q4U339_VITVI Putative hexose transporter - Vitis vinifera (Grape) :: Q4VKB3|Q4VKB3_VITVI Hexose transporter 6 - Vitis vinifera (Grape) :: E = L
vv|Ctg471.1_F=1.1	(LC) (M) :: Q6X5R6|Q6X5R6_9SOLA Lipoxygenase (Fragment) - Nicotiana attenuata :: O24370|O24370_SOLTU 13-lipoxygenase (EC 1.13.11.12) - Solanum tuberosum (Potato) :: E = L
vv|Ctg1920.1_F=-2.1	(LC) (M) :: Q6ZNE1|Q6ZNE1_HUMAN CDNA FLJ16186 fis, clone BRTHA2007060, moderately similar to EUKARYOTIC TRANSLATION INITIATION FACTOR 3 SUBUNIT 10 - Homo sapiens (Human) :: Q40554|IF3A_TOBAC Eukaryotic translation initiation factor 3 subunit 10 (eIF-3 theta) (Eukaryotic translation initiation factor 3 large subunit) (eIF3a) (PNLA-35) - Nicotiana tabacum (Common tobacco) :: E = L
vv|Ctg911.1_F=-2.1	(LC) (M) :: Q9MAT3|Q9MAT3_ARATH F13M7.16 protein (Hypothetical protein At1g04850) (Hypothetical protein) (Hypothetical protein F13M7.16) - Arabidopsis thaliana (Mouse-ear cress) :: Q1SDW9|Q1SDW9_MEDTR PUG; Zinc finger, C2H2-type; UBA-like - Medicago truncatula (Barrel medic) :: E = L
vv|Ctg794.1_F=-3.1	(LC) (M) :: Q9S7C0|Q9S7C0_ARATH Putative heat-shock protein; 37113-40399 (At1g79930/F19K16_11) (F18B13.1 protein) - Arabidopsis thaliana (Mouse-ear cress) :: Q8VZ83|Q8VZ83_ARATH Putative heat-shock protein - Arabidopsis thaliana (Mouse-ear cress) :: E = L
vv|Ctg18.1_F=-1.1	(LC) (M) :: Q9SLS2|Q9SLS2_CITUN Sucrose synthase - Citrus unshiu (Satsuma orange) :: Q00P15|Q00P15_EUCGR Sucrose synthase (EC 2.4.1.13) - Eucalyptus grandis (Flooded gum) :: E = L
vv|Ctg659.1_F=-1.1	(LC) (M) :: Q9SYM5|RHM1_ARATH Probable rhamnose biosynthetic enzyme 1 (EC 4.2.1.-) (EC 1.1.1.-) - Arabidopsis thaliana (Mouse-ear cress) :: Q9LH76|RHM3_ARATH Probable rhamnose biosynthetic enzyme 3 (EC 4.2.1.-) (EC 1.1.1.-) - Arabidopsis thaliana (Mouse-ear cress) :: E = L
vv|Ctg67.1_F=1.1	(LC) (M) :: Q9ZP50|Q9ZP50_TOBAC FtsH-like protein Pftf precursor - Nicotiana tabacum (Common tobacco) :: O99018|O99018_CAPAN Chloroplast protease precursor - Capsicum annuum (Bell pepper) :: E = L
cso|Ctg2853.1_F=3.1	(LC) (M) :: Q2QLY4|Q2QLY4_ORYSA 5-methyltetrahydropteroyltriglutamate-homocysteine methyltransferase, putative, expressed (Os12g0624000 protein) - Oryza sativa (japonica cultivar-group) :: Q2QLY5|Q2QLY5_ORYSA 5-methyltetrahydropteroyltriglutamate-homocysteine methyltransferase, putative, expressed (Os12g0623900 protein) - Oryza sativa (japonica cultivar-group) :: E = L
cso|Ctg0.1_F=2.2	(LC) (M) :: Q8GSN4|Q8GSN4_CUCMA Non-cell-autonomous heat shock cognate protein 70 - Cucurbita maxima (Pumpkin) (Winter squash) :: Q5QHT3|Q5QHT3_9FABA 70 kDa heat shock cognate protein 2 - Vigna radiata :: E = L
csp|Ctg185.1_F=1.1	(LC) (M) :: Q8VWQ0|Q8VWQ0_GOSHI Putative serine carboxypeptidase - Gossypium hirsutum (Upland cotton) :: Q8L6A7|Q8L6A7_THECC Carboxypeptidase type III - Theobroma cacao (Cacao) (Cocoa) :: E = L SP
vv|Ctg830.1_F=2.1	(LC) :: A1KXM7|A1KXM7_SOLLC FtsH-like protein - Solanum lycopersicum (Tomato) (Lycopersicon esculentum) :: Q0D9D4|Q0D9D4_ORYSA Os06g0725900 protein - Oryza sativa (japonica cultivar-group) :: E = L
vv|Ctg249.1_F=-3.1	(LC) :: O22060|SPS1_CITUN Sucrose-phosphate synthase 1 (EC 2.4.1.14) (UDP-glucose-fructose-phosphate glucosyltransferase 1) - Citrus unshiu (Satsuma orange) :: Q8S560|Q8S560_ACTCH Sucrose phosphate synthase - Actinidia chinensis (Kiwi) (Yangtao) :: E = L
vv|Ctg1608.1_F=-2.1	(LC) :: Q0WWH7|Q0WWH7_ARATH Putative subtilisin-like serine proteinase - Arabidopsis thaliana (Mouse-ear cress) :: Q9LVJ1|Q9LVJ1_ARATH Cucumisin-like serine protease; subtilisin-like protease (Putative subtilisin-like serine proteinase) (At3g14067) - Arabidopsis thaliana (Mouse-ear cress) :: E = L
vv|Ctg3892.1_F=-3.1	(LC) :: Q1SIS0|Q1SIS0_MEDTR SWAP/Surp; Ubiquitin - Medicago truncatula (Barrel medic) :: Q0WWB5|Q0WWB5_ARATH Putative splicing factor - Arabidopsis thaliana (Mouse-ear cress) :: E = L
vv|Ctg3824.1_F=-1.2	(LC) :: Q2HZ34|Q2HZ34_SOYBN Plamsma membrane-associated AAA-ATPase - Glycine max (Soybean) :: P54774|CDC48_SOYBN Cell division cycle protein 48 homolog (Valosin-containing protein homolog) (VCP) - Glycine max (Soybean) :: E = L
vv|Ctg2221.1_F=1.1	(LC) :: Q75VJ8|Q75VJ8_TOBAC Ubiquitin activating enzyme 2 - Nicotiana tabacum (Common tobacco) :: P93393|P93393_TOBAC Ubiquitin activating enzyme E1 - Nicotiana tabacum (Common tobacco) :: E = L
vv|Ctg746.1_F=-3.2	(LC) :: Q8H0S9|Q8H0S9_ARATH Putative aminopeptidase (M1 aminopeptidase) (At1g63770) - Arabidopsis thaliana (Mouse-ear cress) :: Q9CAE1|Q9CAE1_ARATH Putative aminopeptidase; 4537-10989 - Arabidopsis thaliana (Mouse-ear cress) :: E = L
vv|Ctg3218.1_F=-2.1	(LC) :: Q8L640|Q8L640_ARATH Hypothetical protein At4g20850 (Fragment) - Arabidopsis thaliana (Mouse-ear cress) :: Q9SUC7|Q9SUC7_ARATH Hypothetical protein T13K14.10 (Hypothetical protein AT4g20850) - Arabidopsis thaliana (Mouse-ear cress) :: E = L
vv|Ctg1189.1_F=-3.1	(LC) :: Q8S8J6|Q8S8J6_ARATH Putative myosin heavy chain - Arabidopsis thaliana (Mouse-ear cress) :: Q93ZJ6|Q93ZJ6_ARATH At2g32240/F22D22.1 (Putative myosin heavy chain) - Arabidopsis thaliana (Mouse-ear cress) :: E = L
vv|Ctg1189.1_F=-3.2	(LC) :: Q93ZJ6|Q93ZJ6_ARATH At2g32240/F22D22.1 (Putative myosin heavy chain) - Arabidopsis thaliana (Mouse-ear cress) :: Q8S8J6|Q8S8J6_ARATH Putative myosin heavy chain - Arabidopsis thaliana (Mouse-ear cress) :: E = L
cso|Ctg1858.1_F=-2.2	(LC) :: Q9LVJ1|Q9LVJ1_ARATH Cucumisin-like serine protease; subtilisin-like protease (Putative subtilisin-like serine proteinase) (At3g14067) - Arabidopsis thaliana (Mouse-ear cress) :: Q0WWH7|Q0WWH7_ARATH Putative subtilisin-like serine proteinase - Arabidopsis thaliana (Mouse-ear cress) :: E = L
vv|Ctg90.1_F=-3.4	(LC) :: Q9M3U4|Q9M3U4_VITVI Beta 1-3 glucanase - Vitis vinifera (Grape) :: Q944B1|Q944B1_PRUPE Beta-1,3-glucanase - Prunus persica (Peach) :: E = L
ws|Ctg143.1	(M) :: A0EJL8|A0EJL8_MALGL GDP-D-mannose-3',5'-epimerase - Malpighia glabra (Barbados cherry) :: Q338B5|GME1_ORYSA GDP-mannose 3,5-epimerase 1 (EC 5.1.3.18) (GDP-Man 3,5-epimerase 1) (OsGME-1) - Oryza sativa (Rice) :: E = L
cso|Ctg136.1	(M) :: A0EJL8|A0EJL8_MALGL GDP-D-mannose-3',5'-epimerase - Malpighia glabra (Barbados cherry) :: Q338B5|GME1_ORYSA GDP-mannose 3,5-epimerase 1 (EC 5.1.3.18) (GDP-Man 3,5-epimerase 1) (OsGME-1) - Oryza sativa (Rice) :: E = L
cso|Ctg1591.1	(M) :: A0MKC7|A0MKC7_CAPAN 26S proteasome subunit RPN7 - Capsicum annuum (Bell pepper) :: Q01IF7|Q01IF7_ORYSA H0805A05.13 protein - Oryza sativa (Rice) :: E = L
ws|gi|33962144|gb|CF355345.1|CF355345	(M) :: A0S5Z5|A0S5Z5_SESIN Dehydroascorbate reductase - Sesamum indicum (Oriental sesame) (Gingelly) :: Q84UH4|Q84UH4_TOBAC Dehydroascorbate reductase - Nicotiana tabacum (Common tobacco) :: E = L
vv|Ctg5000.1	(M) :: A0SEK9|A0SEK9_GOSHI Putative retinoblastoma binding protein - Gossypium hirsutum (Upland cotton) :: Q5HZ33|Q5HZ33_ARATH At4g35050 - Arabidopsis thaliana (Mouse-ear cress) :: E = L
cso|Ctg334.1	(M) :: A0T1V6|A0T1V6_SOLSC CBS domain-containing protein - Solenostemon scutellarioides (Coleus) (Coleus blumei) :: Q9LEV3|UMP3_ARATH Protein At5g10860, mitochondrial precursor - Arabidopsis thaliana (Mouse-ear cress) :: E = L
vvfl|gi|125616878|gb|ABN46891.	(M) :: A1BQ40|A1BQ40_VITVI Flowering locus T-like protein - Vitis vinifera (Grape) :: Q76CC3|Q76CC3_POPNI Flowering locus T - Populus nigra (Lombardy poplar) :: E = L
vv|gi|30303532|gb|CB980326.1|CB980326	(M) :: A1ECK0|A1ECK0_9ROSI Putative glutaredoxin - Citrus cv. Shiranuhi :: Q9ZR41|GLRX_SOLLC Glutaredoxin - Solanum lycopersicum (Tomato) (Lycopersicon esculentum) :: E = L
vv|Ctg4996.1	(M) :: A1KXW3|A1KXW3_HEVBR Putative 2C-methyl-D-erythritol 2,4-cyclodiphosphate synthase - Hevea brasiliensis (Para rubber tree) :: Q0Q5B3|Q0Q5B3_STERE 2C-methyl-D-erythritol 2,4-cyclodiphosphate synthase (EC 4.6.1.12) - Stevia rebaudiana (Stevia) :: E = L
ws|Ctg1055.1	(M) :: A1YMW5|A1YMW5_BRACM Hypothetical protein - Brassica campestris (Field mustard) :: Q9LSP5|Q9LSP5_ARATH Gb|AAF26101.1 (AT3g17020/K14A17_14) - Arabidopsis thaliana (Mouse-ear cress) :: E = L
cso|Ctg540.1	(M) :: A1YQJ3|A1YQJ3_ORYSA Enolase - Oryza sativa (japonica cultivar-group) :: Q42971|ENO_ORYSA Enolase (EC 4.2.1.11) (2-phosphoglycerate dehydratase) (2-phospho-D-glycerate hydro-lyase) (OSE1) - Oryza sativa (Rice) :: E = L
vv|gi|110709586|gb|EE085186.1|EE085186	(M) :: A1YW90|A1YW90_VITVI Glutathione S-transferase - Vitis vinifera (Grape) :: Q03666|GSTX4_TOBAC Probable glutathione S-transferase (EC 2.5.1.18) (Auxin-induced protein PCNT107) - Nicotiana tabacum (Common tobacco) :: E = L SP
cso|Ctg7267.1	(M) :: A1YW90|A1YW90_VITVI Glutathione S-transferase - Vitis vinifera (Grape) :: Q0PN10|Q0PN10_9FABA Glutathione S-transferase - Caragana korshinskii :: E = L SP
cso|Ctg4970.1	(M) :: A1Z1T1|A1Z1T1_ARAHY Cytosolic ascorbate peroxidase - Arachis hypogaea (Peanut) :: Q76LA6|Q76LA6_SOYBN Cytosolic ascorbate peroxidase 2 - Glycine max (Soybean) :: E = L
ws|Ctg1593.1	(M) :: A1Z3W7|A1Z3W7_ROSCH EIF5A - Rosa chinensis (China rose) :: Q71F50|Q71F50_HEVBR Eukaryotic translation initiation factor 5A isoform II (Eukaryotic translation initiation factor 5A isoform I) - Hevea brasiliensis (Para rubber tree) :: E = L
ws|gi|51580929|gb|CV098765.1|CV098765	(M) :: A2PYH3|A2PYH3_NICBE Alpha chain of nascent polypeptide associated complex - Nicotiana benthamiana :: Q2HUT9|Q2HUT9_MEDTR Nascent polypeptide-associated complex NAC; UBA-like - Medicago truncatula (Barrel medic) :: E = L
vv|Ctg1175.1	(M) :: A2Q1B1|A2Q1B1_MEDTR Octicosapeptide/Phox/Bem1p - Medicago truncatula (Barrel medic) :: Q9FGF3|Q9FGF3_ARATH Similarity to unknown protein (At5g64430) (Hypothetical protein At5g64430) (Hypothetical protein At5g64430; T12B11.2) - Arabidopsis thaliana (Mouse-ear cress) :: E = L
vv|Ctg19950.1	(M) :: A2Q1P0|A2Q1P0_MEDTR Dynamin central region; Dynamin - Medicago truncatula (Barrel medic) :: Q8S944|DRP3A_ARATH Dynamin-related protein 3A (Dynamin-like protein 2) (Dynamin-like protein 2a) - Arabidopsis thaliana (Mouse-ear cress) :: E = L
ws|Ctg296.1	(M) :: A2Q2I3|A2Q2I3_MEDTR Peptidase T1A, proteasome beta-subunit - Medicago truncatula (Barrel medic) :: Q7DLS1|PSB7B_ARATH Proteasome subunit beta type 7-B precursor (EC 3.4.25.1) (Proteasome subunit beta type 2) (20S proteasome beta subunit B-2) (Proteasome component FC) - Arabidopsis thaliana (Mouse-ear cress) :: E = L
vv|Ctg364.1	(M) :: A2Q2V1|A2Q2V1_MEDTR ATP-citrate lyase/succinyl-CoA ligase - Medicago truncatula (Barrel medic) :: Q9FGX1|Q9FGX1_ARATH ATP citrate lyase (ATP-citrate lyase subunit B) - Arabidopsis thaliana (Mouse-ear cress) :: E = L
vv|gi|110727135|gb|EE103563.1|EE103563	(M) :: A2Q4V6|A2Q4V6_MEDTR Ribosomal protein S10, eukaryotic and archaeal form - Medicago truncatula (Barrel medic) :: Q9STY6|RS202_ARATH 40S ribosomal protein S20-2 - Arabidopsis thaliana (Mouse-ear cress) :: E = L
vv|Ctg4554.1	(M) :: A2Q6E4|A2Q6E4_MEDTR Protein phosphatase 2C-like - Medicago truncatula (Barrel medic) :: Q9LME4|Q9LME4_ARATH T16E15.10 protein (Hypothetical protein At1g22280) - Arabidopsis thaliana (Mouse-ear cress) :: E = L
ws|Ctg1385.1	(M) :: A2SXS2|A2SXS2_VITVI Urate oxidase - Vitis vinifera (Grape) :: A2SXR4|A2SXR4_TOBAC Urate oxidase - Nicotiana tabacum (Common tobacco) :: E = L
cso|Ctg475.1	(M) :: A2TJV6|A2TJV6_CUCSA Chloroplast HSP70 - Cucumis sativus (Cucumber) :: O50036|O50036_SPIOL Heat shock 70 protein - Spinacia oleracea (Spinach) :: E = L
ws|gi|51581434|gb|CV099270.1|CV099270	(M) :: O04016|P5CR_ACTCH Pyrroline-5-carboxylate reductase (EC 1.5.1.2) (P5CR) (P5C reductase) - Actinidia chinensis (Kiwi) (Yangtao) :: Q9AYM3|Q9AYM3_VIGUN VuP5CR protein - Vigna unguiculata (Cowpea) :: E = L
vv|Ctg226.1	(M) :: O04237|O04237_VICFA Transcription factor - Vicia faba var. minor :: Q0GH11|Q0GH11_CAPAN Nuclear-localized RNA binding protein - Capsicum annuum (Bell pepper) :: E = L
ws|Ctg2936.1	(M) :: O04945|O04945_TOBAC Enoyl-ACP reductase precursor (EC 1.3.1.9) - Nicotiana tabacum (Common tobacco) :: O04946|O04946_TOBAC Enoyl-ACP reductase precursor (EC 1.3.1.9) - Nicotiana tabacum (Common tobacco) :: E = L
ws|Ctg356.1	(M) :: O20252|S17P_SPIOL Sedoheptulose-1,7-bisphosphatase, chloroplast precursor (EC 3.1.3.37) (Sedoheptulose-bisphosphatase) (SBPase) (SED(1,7)P2ase) - Spinacia oleracea (Spinach) :: P46283|S17P_ARATH Sedoheptulose-1,7-bisphosphatase, chloroplast precursor (EC 3.1.3.37) (Sedoheptulose-bisphosphatase) (SBPase) (SED(1,7)P2ase) - Arabidopsis thaliana (Mouse-ear cress) :: E = L
vv|Ctg20127.1	(M) :: O22060|SPS1_CITUN Sucrose-phosphate synthase 1 (EC 2.4.1.14) (UDP-glucose-fructose-phosphate glucosyltransferase 1) - Citrus unshiu (Satsuma orange) :: O49979|O49979_ACTDE Sucrose-phosphate synthase (EC 2.4.1.14) (Fragment) - Actinidia deliciosa (Kiwi) :: E = L
vv|Ctg13987.1	(M) :: O22342|ADT1_GOSHI ADP,ATP carrier protein 1, mitochondrial precursor (ADP/ATP translocase 1) (Adenine nucleotide translocator 1) (ANT 1) - Gossypium hirsutum (Upland cotton) :: P27081|ADT2_SOLTU ADP,ATP carrier protein, mitochondrial precursor (ADP/ATP translocase) (Adenine nucleotide translocator) (ANT) (Fragment) - Solanum tuberosum (Potato) :: E = L
ws|Ctg150.1	(M) :: O22518|RSSA_SOYBN 40S ribosomal protein SA (p40) - Glycine max (Soybean) :: O80377|RSSA_DAUCA 40S ribosomal protein SA (p40) - Daucus carota (Carrot) :: E = L
ws|gi|47090906|gb|CN605162.1|CN605162	(M) :: O22656|O22656_MAIZE Ubiquitin-conjugating enzyme protein E2 - Zea mays (Maize) :: Q06H22|Q06H22_ARAHY Ubiquitin-conjugating enzyme - Arachis hypogaea (Peanut) :: E = L
vv|Ctg1578.1	(M) :: O22769|NDUV2_ARATH NADH-ubiquinone oxidoreductase 24 kDa subunit, mitochondrial precursor (EC 1.6.5.3) (EC 1.6.99.3) - Arabidopsis thaliana (Mouse-ear cress) :: Q6L4W7|Q6L4W7_ORYSA Putative NADH-ubiquinone oxidoreductase (Os05g0509200 protein) - Oryza sativa (japonica cultivar-group) :: E = L
cso|Ctg4274.1	(M) :: O22870|FKBP2_ARATH Probable FKBP-type peptidyl-prolyl cis-trans isomerase 2, chloroplast precursor (EC 5.2.1.8) (PPIase) (Rotamase) - Arabidopsis thaliana (Mouse-ear cress) :: Q8VWK3|Q8VWK3_PYRCO Putative FKBP type peptidyl-prolyl cis-trans isomerase - Pyrus communis (Pear) :: E = L
cso|Ctg2542.1	(M) :: O23207|O23207_ARATH Minor allergen - Arabidopsis thaliana (Mouse-ear cress) :: Q8LB59|Q8LB59_ARATH Minor allergen - Arabidopsis thaliana (Mouse-ear cress) :: E = L
ws|Ctg181.1	(M) :: O24076|GBLP_MEDSA Guanine nucleotide-binding protein subunit beta-like protein - Medicago sativa (Alfalfa) :: Q39836|GBLP_SOYBN Guanine nucleotide-binding protein subunit beta-like protein - Glycine max (Soybean) :: E = L
cso|Ctg6413.1	(M) :: O24391|O24391_SOLTU Mitochondrial uncoupling protein (UCP protein) - Solanum tuberosum (Potato) :: Q8SA58|Q8SA58_SOLLC Putative uncoupling protein - Solanum lycopersicum (Tomato) (Lycopersicon esculentum) :: E = L
vv|Ctg9457.1	(M) :: O48587|O48587_ARATH Dreg-2 like protein (At5g44730) - Arabidopsis thaliana (Mouse-ear cress) :: Q655Y3|Q655Y3_ORYSA Dreg-2 like protein (Os06g0665100 protein) - Oryza sativa (japonica cultivar-group) :: E = L
ws|Ctg509.1	(M) :: O48645|O48645_SOLLC CLB1 - Solanum lycopersicum (Tomato) (Lycopersicon esculentum) :: Q9LEX1|Q9LEX1_ARATH CaLB protein (At3g61050) - Arabidopsis thaliana (Mouse-ear cress) :: E = L SP
vv|Ctg1625.1	(M) :: O48906|O48906_MEDSA Malate dehydrogenase precursor (EC 1.1.1.37) - Medicago sativa (Alfalfa) :: Q9XQP4|Q9XQP4_TOBAC NAD-malate dehydrogenase precursor (EC 1.1.1.37) - Nicotiana tabacum (Common tobacco) :: E = L
ws|gi|51582540|gb|CV100376.1|CV100376	(M) :: O49313|O49313_ARATH Expressed protein (Hypothetical protein At2g33220) (Hypothetical protein) - Arabidopsis thaliana (Mouse-ear cress) :: Q8RWA7|Q8RWA7_ARATH Hypothetical protein At1g04630 - Arabidopsis thaliana (Mouse-ear cress) :: E = L
vv|Ctg3622.1	(M) :: O49543|NFS1_ARATH Cysteine desulfurase 1, mitochondrial precursor (EC 2.8.1.7) (Protein AtMtNifS) - Arabidopsis thaliana (Mouse-ear cress) :: Q6ERL4|Q6ERL4_ORYSA Putative tRNA splicing protein (Os09g0338400 protein) - Oryza sativa (japonica cultivar-group) :: E = L
ws|Ctg82.1	(M) :: O50002|O50002_PRUAR Cysteine protease - Prunus armeniaca (Apricot) :: Q8RWQ9|ALEUL_ARATH Thiol protease aleurain-like precursor (EC 3.4.22.16) - Arabidopsis thaliana (Mouse-ear cress) :: E = L SP
vv|Ctg18346.1	(M) :: O50036|O50036_SPIOL Heat shock 70 protein - Spinacia oleracea (Spinach) :: A2TJV6|A2TJV6_CUCSA Chloroplast HSP70 - Cucumis sativus (Cucumber) :: E = L
vv|Ctg7130.1	(M) :: O50046|TRPB_CAMAC Tryptophan synthase beta chain 2, chloroplast precursor (EC 4.2.1.20) - Camptotheca acuminata :: Q5KT13|Q5KT13_9CARY Tryptophan synthase beta subunit - Polygonum tinctorium :: E = L
vv|gi|110722512|gb|EE098805.1|EE098805	(M) :: O64866|O64866_ARATH Expressed protein (Hypothetical protein At2g44310) (Hypothetical protein) - Arabidopsis thaliana (Mouse-ear cress) :: Q852G4|Q852G4_ORYSA Expressed protein (EF hand family protein, expressed) - Oryza sativa (japonica cultivar-group) :: E = L
cso|Ctg455.1	(M) :: O64982|PRS7_PRUPE 26S protease regulatory subunit 7 (26S proteasome subunit 7) (26S proteasome AAA-ATPase subunit RPT1) (Regulatory particle triple-A ATPase subunit 1) - Prunus persica (Peach) :: Q0DDX2|Q0DDX2_ORYSA Os06g0192600 protein - Oryza sativa (japonica cultivar-group) :: E = L
cso|Ctg759.1	(M) :: O65199|SODCP_VITVI Superoxide dismutase [Cu-Zn], chloroplast precursor (EC 1.15.1.1) - Vitis vinifera (Grape) :: Q3SAX0
vv|Ctg730.1	(M) :: O65744|O65744_CICAR GDP dissociation inhibitor - Cicer arietinum (Chickpea) (Garbanzo) :: O22402|O22402_TOBAC GDP dissociation inhibitor - Nicotiana tabacum (Common tobacco) :: E = L
vv|Ctg831.1	(M) :: O65781|GALE2_CYATE UDP-glucose 4-epimerase GEPI48 (EC 5.1.3.2) (Galactowaldenase) (UDP-galactose 4-epimerase) - Cyamopsis tetragonoloba (Guar) (Cluster bean) :: Q1SI65|Q1SI65_MEDTR UDP-glucose 4-epimerase - Medicago truncatula (Barrel medic) :: E = L SP
cso|Ctg2025.1	(M) :: O65781|GALE2_CYATE UDP-glucose 4-epimerase GEPI48 (EC 5.1.3.2) (Galactowaldenase) (UDP-galactose 4-epimerase) - Cyamopsis tetragonoloba (Guar) (Cluster bean) :: Q1SI65|Q1SI65_MEDTR UDP-glucose 4-epimerase - Medicago truncatula (Barrel medic) :: E = L
cso|Ctg1341.1	(M) :: O65852|O65852_TOBAC Isocitrate dehydrogenase (NAD+) precursor (EC 1.1.1.41) - Nicotiana tabacum (Common tobacco) :: Q945K7|IDH5_ARATH Isocitrate dehydrogenase [NAD] catalytic subunit 5, mitochondrial precursor (EC 1.1.1.41) (Isocitric dehydrogenase 5) (NAD(+)-specific ICDH 5) (IDH-V) - Arabidopsis thaliana (Mouse-ear cress) :: E = L
vv|Ctg1515.1	(M) :: O80412|O80412_SOYBN Mitochondrial phosphate transporter - Glycine max (Soybean) :: Q7XV24|Q7XV24_ORYSA OSJNBa0064H22.14 protein (Os04g0448800 protein) - Oryza sativa (japonica cultivar-group) :: E = L
vv|Ctg773.1	(M) :: O80763|O80763_ARATH T13D8.29 protein (Hypothetical protein At1g60420) - Arabidopsis thaliana (Mouse-ear cress) :: Q8LB68|Q8LB68_ARATH PDI-like protein - Arabidopsis thaliana (Mouse-ear cress) :: E = L
vv|Ctg2017.1	(M) :: O80798|O80798_ARATH T8F5.4 protein (At1g65270) (Expressed protein) - Arabidopsis thaliana (Mouse-ear cress) :: Q8L9F2|Q8L9F2_ARATH Hypothetical protein - Arabidopsis thaliana (Mouse-ear cress) :: E = L SP
ws|Ctg2259.1	(M) :: O80889|O80889_ARATH Putative carboxymethylenebutenolidase (At2g32520) - Arabidopsis thaliana (Mouse-ear cress) :: Q8LDC7|Q8LDC7_ARATH Putative carboxymethylenebutenolidase - Arabidopsis thaliana (Mouse-ear cress) :: E = L
vv|Ctg722.1	(M) :: O81102|O81102_TOBAC Glutamate decarboxylase isozyme 1 - Nicotiana tabacum (Common tobacco) :: Q9AT17|Q9AT17_TOBAC Glutamate decarboxylase isozyme 1 (EC 4.1.1.15) - Nicotiana tabacum (Common tobacco) :: E = L
ws|gi|51578935|gb|CV096771.1|CV096771	(M) :: O81983|SYS_HELAN Seryl-tRNA synthetase (EC 6.1.1.11) (Serine--tRNA ligase) (SerRS) - Helianthus annuus (Common sunflower) :: Q39230|SYS_ARATH Seryl-tRNA synthetase (EC 6.1.1.11) (Serine--tRNA ligase) (SerRS) - Arabidopsis thaliana (Mouse-ear cress) :: E = L
vv|Ctg2583.1	(M) :: O82064|O82064_SOLTU Putative beta-subunit of K+ channels - Solanum tuberosum (Potato) :: O23016|O23016_ARATH T1G11.6 protein (Putative potassium channel beta subunit) (Putative K+ channel, beta subunit) - Arabidopsis thaliana (Mouse-ear cress) :: E = L
ws|Ctg1531.1	(M) :: O82090|O82090_GOSHI Fiber annexin - Gossypium hirsutum (Upland cotton) :: P93157|P93157_GOSHI Annexin (Fragment) - Gossypium hirsutum (Upland cotton) :: E = L
cso|Ctg914.1	(M) :: O82160|O82160_POPNI Chloroplast phosphoglycerate kinase - Populus nigra (Lombardy poplar) :: O81394|O81394_SOLTU Phosphoglycerate kinase - Solanum tuberosum (Potato) :: E = L
ws|Ctg368.1	(M) :: O82572|PROF1_RICCO Profilin-1 - Ricinus communis (Castor bean) :: Q93YI9|PROF_CAPAN Profilin (Minor food allergen Cap a 2) - Capsicum annuum (Bell pepper) :: E = L
vv|Ctg926.1	(M) :: O82662|SUCB_ARATH Succinyl-CoA ligase [GDP-forming] beta-chain, mitochondrial precursor (EC 6.2.1.4) (Succinyl-CoA synthetase, beta chain) (SCS-beta) - Arabidopsis thaliana (Mouse-ear cress) :: Q2PYW7
cso|Ctg1471.1	(M) :: O82662|SUCB_ARATH Succinyl-CoA ligase [GDP-forming] beta-chain, mitochondrial precursor (EC 6.2.1.4) (Succinyl-CoA synthetase, beta chain) (SCS-beta) - Arabidopsis thaliana (Mouse-ear cress) :: Q2PYW7
ws|gi|51579295|gb|CV097131.1|CV097131	(M) :: O82663|DHSA1_ARATH Succinate dehydrogenase [ubiquinone] flavoprotein subunit 1, mitochondrial precursor (EC 1.3.5.1) (FP) (Flavoprotein subunit 1 of complex II) - Arabidopsis thaliana (Mouse-ear cress) :: Q0D8R4
vv|Ctg17145.1	(M) :: O82762|O82762_ARATH Hypothetical protein At2g25970 (F17H15.1/F17H15.1) - Arabidopsis thaliana (Mouse-ear cress) :: A2AKL6|A2AKL6_MOUSE A kinase (PRKA) anchor protein 2 (Fragment) - Mus musculus (Mouse) :: E = L
vv|Ctg230.1	(M) :: P08926|RUBA_PEA RuBisCO large subunit-binding protein subunit alpha, chloroplast precursor (60 kDa chaperonin subunit alpha) (CPN-60 alpha) - Pisum sativum (Garden pea) :: Q2PEP1|Q2PEP1_TRIPR Putative rubisco subunit binding-protein alpha subunit - Trifolium pratense (Red clover) :: E = L
cso|Ctg874.1	(M) :: P17614|ATPBM_NICPL ATP synthase subunit beta, mitochondrial precursor (EC 3.6.3.14) - Nicotiana plumbaginifolia (Leadwort-leaved tobacco) :: O82722|O82722_NICSY Mitochondrial ATPase beta subunit - Nicotiana sylvestris (Wood tobacco) :: E = L
ws|Ctg527.1	(M) :: P22778|ATPO_IPOBA ATP synthase delta chain, mitochondrial precursor (EC 3.6.3.14) (Oligomycin sensitivity conferral protein) (OSCP) - Ipomoea batatas (Sweet potato) (Batate) :: Q9SXX1|Q9SXX1_IPOBA F1-ATP synthase delta subunit - Ipomoea batatas (Sweet potato) (Batate) :: E = L
cso|Ctg415.1	(M) :: P22778|ATPO_IPOBA ATP synthase delta chain, mitochondrial precursor (EC 3.6.3.14) (Oligomycin sensitivity conferral protein) (OSCP) - Ipomoea batatas (Sweet potato) (Batate) :: Q9SXX1|Q9SXX1_IPOBA F1-ATP synthase delta subunit - Ipomoea batatas (Sweet potato) (Batate) :: E = L
vv|Ctg5871.1	(M) :: P24929|RK12_TOBAC 50S ribosomal protein L12, chloroplast precursor (CL12) - Nicotiana tabacum (Common tobacco) :: P36688|RK12_NICSY 50S ribosomal protein L12, chloroplast precursor (CL12) - Nicotiana sylvestris (Wood tobacco) :: E = L
cso|Ctg1361.1	(M) :: P26360|ATPG3_IPOBA ATP synthase gamma chain, mitochondrial precursor (EC 3.6.3.14) - Ipomoea batatas (Sweet potato) (Batate) :: Q59I53|Q59I53_IPONI Mitochondrial F1-ATPase gamma subunit - Ipomoea nil (Japanese morning glory) (Pharbitis nil) :: E = L
cso|Ctg313.1	(M) :: P27081|ADT2_SOLTU ADP,ATP carrier protein, mitochondrial precursor (ADP/ATP translocase) (Adenine nucleotide translocator) (ANT) (Fragment) - Solanum tuberosum (Potato) :: Q307Y6|Q307Y6_SOLTU ADP/ATP translocator-like (ADP,ATP carrier protein-like) - Solanum tuberosum (Potato) :: E = L
vv|gi|26262013|gb|CA813076.1|CA813076	(M) :: P27880|HSP12_MEDSA 18.2 kDa class I heat shock protein - Medicago sativa (Alfalfa) :: Q2HTU2|Q2HTU2_MEDTR Heat shock protein Hsp20 - Medicago truncatula (Barrel medic) :: E = L
cso|Ctg5835.1	(M) :: P27880|HSP12_MEDSA 18.2 kDa class I heat shock protein - Medicago sativa (Alfalfa) :: Q2HTU2|Q2HTU2_MEDTR Heat shock protein Hsp20 - Medicago truncatula (Barrel medic) :: E = L
cso|Ctg2016.1	(M) :: P28734|AATC_DAUCA Aspartate aminotransferase, cytoplasmic (EC 2.6.1.1) (Transaminase A) - Daucus carota (Carrot) :: Q0JJ47|Q0JJ47_ORYSA Os01g0760600 protein - Oryza sativa (japonica cultivar-group) :: E = L
cso|Ctg2908.1	(M) :: P30236|HSP41_SOYBN 22.0 kDa class IV heat shock protein precursor - Glycine max (Soybean) :: Q38806|Q38806_ARATH AtHSP22.0 precursor (Heat shock protein 22.0) (At4g10250) (T9A4.7 protein) - Arabidopsis thaliana (Mouse-ear cress) :: E = L SP
vv|gi|71869321|gb|DT018376.1|DT018376	(M) :: P31674|RS15_ORYSA 40S ribosomal protein S15 - Oryza sativa (Rice) :: O65059|RS15_PICMA 40S ribosomal protein S15 - Picea mariana (Black spruce) :: E = L
ws|Ctg27.1	(M) :: P33629|TBA_PRUDU Tubulin alpha chain - Prunus dulcis (Almond) (Prunus amygdalus) :: Q5ME66|Q5ME66_PSEMZ Alpha tubulin 1 - Pseudotsuga menziesii var. menziesii :: E = L
vv|Ctg3155.1	(M) :: P34795|G6PI_ARATH Glucose-6-phosphate isomerase, cytosolic (EC 5.3.1.9) (GPI) (Phosphoglucose isomerase) (PGI) (Phosphohexose isomerase) (PHI) - Arabidopsis thaliana (Mouse-ear cress) :: Q9FXM5|G6PI_ARAGE Glucose-6-phosphate isomerase, cytosolic (EC 5.3.1.9) (GPI) (Phosphoglucose isomerase) (PGI) (Phosphohexose isomerase) (PHI) - Arabis gemmifera :: E = L
vv|Ctg883.1	(M) :: P35007|SAHH_CATRO Adenosylhomocysteinase (EC 3.3.1.1) (S-adenosyl-L-homocysteine hydrolase) (AdoHcyase) - Catharanthus roseus (Rosy periwinkle) (Madagascar periwinkle) :: A1KYB0|A1KYB0_TOBAC S-adenosyl-L-homocysteine hydrolase (EC 3.3.1.1) - Nicotiana tabacum (Common tobacco) :: E = L
vv|Ctg3210.1	(M) :: P35055|HEM6_SOYBN Coproporphyrinogen III oxidase, chloroplast precursor (EC 1.3.3.3) (Coproporphyrinogenase) (Coprogen oxidase) - Glycine max (Soybean) :: Q9LR75|HEM6_ARATH Coproporphyrinogen III oxidase, chloroplast precursor (EC 1.3.3.3) (Coproporphyrinogenase) (Coprogen oxidase) (LESION INITIATION 2 protein) - Arabidopsis thaliana (Mouse-ear cress) :: E = L
cso|Ctg10410.1	(M) :: P37225|MAON_SOLTU NAD-dependent malic enzyme 59 kDa isoform, mitochondrial precursor (EC 1.1.1.39) (NAD-ME) - Solanum tuberosum (Potato) :: A2Q1H3|A2Q1H3_MEDTR Malic oxidoreductase - Medicago truncatula (Barrel medic) :: E = L
vv|Ctg2722.1	(M) :: P41380|IF4A3_NICPL Eukaryotic initiation factor 4A-3 (EC 3.6.1.-) (ATP-dependent RNA helicase eIF4A-3) (eIF-4A-3) - Nicotiana plumbaginifolia (Leadwort-leaved tobacco) :: Q5VNM3|Q5VNM3_ORYSA Putative nicotiana eukaryotic translation initiation factor 4A (Os01g0639100 protein) - Oryza sativa (japonica cultivar-group) :: E = L
ws|Ctg2497.1	(M) :: P42056|VDAC2_SOLTU 36 kDa outer mitochondrial membrane protein porin (Voltage-dependent anion-selective channel protein) (VDAC) (POM 36) - Solanum tuberosum (Potato) :: Q9XH72|Q9XH72_PRUAR Porin - Prunus armeniaca (Apricot) :: E = L
ws|Ctg261.1	(M) :: P42791|RL182_ARATH 60S ribosomal protein L18-2 - Arabidopsis thaliana (Mouse-ear cress) :: Q940B0|RL183_ARATH 60S ribosomal protein L18-3 - Arabidopsis thaliana (Mouse-ear cress) :: E = L
ws|Ctg895.1	(M) :: P42799|GSA1_ARATH Glutamate-1-semialdehyde 2,1-aminomutase 1, chloroplast precursor (EC 5.4.3.8) (GSA 1) (Glutamate-1-semialdehyde aminotransferase 1) (GSA-AT 1) - Arabidopsis thaliana (Mouse-ear cress) :: Q85WB7|GSA_BRANA Glutamate-1-semialdehyde 2,1-aminomutase, chloroplast precursor (EC 5.4.3.8) (GSA) (Glutamate-1-semialdehyde aminotransferase) (GSA-AT) - Brassica napus (Rape) :: E = L
cso|Ctg115.1	(M) :: P43311|PPO_VITVI Polyphenol oxidase, chloroplast precursor (EC 1.10.3.1) (PPO) (Catechol oxidase) - Vitis vinifera (Grape) :: P93622|P93622_VITVI Polyphenol oxidase (EC 1.10.3.1) - Vitis vinifera (Grape) :: E = L
cso|gi|71871053|gb|DT020108.1|DT020108	(M) :: P47920|NDKB_FLABI Nucleoside diphosphate kinase B (EC 2.7.4.6) (NDK B) (NDP kinase B) - Flaveria bidentis (Coastalplain yellowtops) :: P47919|NDKA_FLABI Nucleoside diphosphate kinase A (EC 2.7.4.6) (NDK A) (NDP kinase A) - Flaveria bidentis (Coastalplain yellowtops) :: E = L
vv|Ctg952.1	(M) :: P48496|TPIC_SPIOL Triosephosphate isomerase, chloroplast precursor (EC 5.3.1.1) (TIM) (Triose-phosphate isomerase) - Spinacia oleracea (Spinach) :: Q9M4S8|TPIC_FRAAN Triosephosphate isomerase, chloroplast precursor (EC 5.3.1.1) (TIM) (Triose-phosphate isomerase) - Fragaria ananassa (Strawberry) :: E = L
vv|Ctg1796.1	(M) :: P49299|CYSZ_CUCMA Citrate synthase, glyoxysomal precursor (EC 2.3.3.1) (GCS) - Cucurbita maxima (Pumpkin) (Winter squash) :: Q9LXS6|CISY2_ARATH Citrate synthase 2, peroxisomal precursor (EC 2.3.3.1) - Arabidopsis thaliana (Mouse-ear cress) :: E = L
cso|Ctg4068.1	(M) :: P50287|ASPG1_ARATH L-asparaginase 1 precursor (EC 3.5.1.1) (L-asparagine amidohydrolase 1) [Contains: L-asparaginase 1 subunit alpha; L-asparaginase 1 subunit beta] - Arabidopsis thaliana (Mouse-ear cress) :: Q9ZSD6
cso|Ctg1179.1	(M) :: P50346|RLA0_SOYBN 60S acidic ribosomal protein P0 - Glycine max (Soybean) :: Q307Z8|Q307Z8_SOLTU P0 ribosomal protein-like - Solanum tuberosum (Potato) :: E = L
vv|Ctg721.1	(M) :: P50433|GLYM_SOLTU Serine hydroxymethyltransferase, mitochondrial precursor (EC 2.1.2.1) (Serine methylase) (Glycine hydroxymethyltransferase) (SHMT) - Solanum tuberosum (Potato) :: P49357|GLYM_FLAPR Serine hydroxymethyltransferase 1, mitochondrial precursor (EC 2.1.2.1) (Serine methylase) (Glycine hydroxymethyltransferase) (SHMT) - Flaveria pringlei :: E = L
vv|Ctg1692.1	(M) :: P50433|GLYM_SOLTU Serine hydroxymethyltransferase, mitochondrial precursor (EC 2.1.2.1) (Serine methylase) (Glycine hydroxymethyltransferase) (SHMT) - Solanum tuberosum (Potato) :: Q1T0S7|Q1T0S7_MEDTR Glycine hydroxymethyltransferase - Medicago truncatula (Barrel medic) :: E = L
vvfl|gi|1134896|emb|CAA63981.	(M) :: P51118|GLNA1_VITVI Glutamine synthetase cytosolic isozyme 1 (EC 6.3.1.2) (Glutamate--ammonia ligase) - Vitis vinifera (Grape) :: P51119|GLNA2_VITVI Glutamine synthetase cytosolic isozyme 2 (EC 6.3.1.2) (Glutamate--ammonia ligase) - Vitis vinifera (Grape) :: E = L
vvfl|gi|1706403|sp|P52596|DHE3_VITVI	(M) :: P52596|DHE3_VITVI Glutamate dehydrogenase (EC 1.4.1.3) (GDH) - Vitis vinifera (Grape) :: Q9FES0|Q9FES0_VITVI NADH glutamate dehydrogenase (EC 1.4.1.2) - Vitis vinifera (Grape) :: E = L
vv|Ctg1340.1	(M) :: P54260|GCST_SOLTU Aminomethyltransferase, mitochondrial precursor (EC 2.1.2.10) (Glycine cleavage system T protein) (GCVT) - Solanum tuberosum (Potato) :: O65396|GCST_ARATH Aminomethyltransferase, mitochondrial precursor (EC 2.1.2.10) (Glycine cleavage system T protein) (GCVT) - Arabidopsis thaliana (Mouse-ear cress) :: E = L
cso|Ctg504.1	(M) :: P54260|GCST_SOLTU Aminomethyltransferase, mitochondrial precursor (EC 2.1.2.10) (Glycine cleavage system T protein) (GCVT) - Solanum tuberosum (Potato) :: O65396|GCST_ARATH Aminomethyltransferase, mitochondrial precursor (EC 2.1.2.10) (Glycine cleavage system T protein) (GCVT) - Arabidopsis thaliana (Mouse-ear cress) :: E = L
cso|Ctg1715.1	(M) :: P54767|DCE_SOLLC Glutamate decarboxylase (EC 4.1.1.15) (GAD) (ERT D1) - Solanum lycopersicum (Tomato) (Lycopersicon esculentum) :: Q9AQU4|Q9AQU4_ORYSA Glutamate decarboxylase (EC 4.1.1.15) (Os08g0465800 protein) - Oryza sativa (japonica cultivar-group) :: E = L
ws|Ctg70.1	(M) :: P54773|PSBS_SOLLC Photosystem II 22 kDa protein, chloroplast precursor (CP22) - Solanum lycopersicum (Tomato) (Lycopersicon esculentum) :: Q9FPP4|PSBS_SOLSG Photosystem II 22 kDa protein, chloroplast precursor (CP22) - Solanum sogarandinum :: E = L
vv|Ctg2249.1	(M) :: P55871|IF2B_MALDO Eukaryotic translation initiation factor 2 subunit beta (eIF-2-beta) - Malus domestica (Apple) (Malus sylvestris) :: Q10LV9|Q10LV9_ORYSA Eukaryotic translation initiation factor 2 beta subunit, putative, expressed (Os03g0333300 protein) - Oryza sativa (japonica cultivar-group) :: E = L
vvfl|gi|115311623|sp|P56648|RBL_VITVI	(M) :: P56648|RBL_VITVI Ribulose bisphosphate carboxylase large chain precursor (EC 4.1.1.39) (RuBisCO large subunit) - Vitis vinifera (Grape) :: Q9MVF6|Q9MVF6_9MAGN Ribulose-1,5-bisphosphate carboxylase/oxygenase, large subunit - Vitis rotundifolia :: E = L
ws|Ctg832.1	(M) :: P82231|RRFC_SPIOL Ribosome recycling factor, chloroplast precursor (Ribosome-releasing factor, chloroplast) (RRF) (CpFrr) (RRFHCP) - Spinacia oleracea (Spinach) :: Q9M1X0|RRFC_ARATH Ribosome recycling factor, chloroplast precursor (Ribosome-releasing factor, chloroplast) (RRF) (CpFrr) (RRFHCP) - Arabidopsis thaliana (Mouse-ear cress) :: E = L
cso|Ctg10087.1	(M) :: P93033|FUM1_ARATH Fumarate hydratase 1, mitochondrial precursor (EC 4.2.1.2) (Fumarase 1) - Arabidopsis thaliana (Mouse-ear cress) :: Q10LR5|Q10LR5_ORYSA Fumarate hydratase 1, mitochondrial, putative, expressed - Oryza sativa (japonica cultivar-group) :: E = L
vv|Ctg3774.1	(M) :: P93078|P93078_CAMAC Ap19 protein - Camptotheca acuminata :: O23685|O23685_ARATH Clathrin assembly protein AP19 homolog - Arabidopsis thaliana (Mouse-ear cress) :: E = L
cso|Ctg150.1	(M) :: P93133|P93133_EUCGL NADP-isocitrate dehydrogenase - Eucalyptus globulus (Blue gum) :: A0EJ87|A0EJ87_9ROSI Cytosolic NADP+-isocitrate dehydrogenase (EC 1.1.1.42) - Populus tremula x Populus alba :: E = L
cso|Ctg1323.1	(M) :: P93260|P93260_MESCR Glycolate oxidase (EC 1.1.3.15) - Mesembryanthemum crystallinum (Common ice plant) :: Q9LRR9|GOX2_ARATH Probable peroxisomal (S)-2-hydroxy-acid oxidase 2 (EC 1.1.3.15) (Glycolate oxidase 2) (GOX 2) (Short chain alpha-hydroxy acid oxidase 2) - Arabidopsis thaliana (Mouse-ear cress) :: E = L
vv|Ctg1406.1	(M) :: P93338|GAPN_NICPL NADP-dependent glyceraldehyde-3-phosphate dehydrogenase (EC 1.2.1.9) (Non-phosphorylating glyceraldehyde 3-phosphate dehydrogenase) (Glyceraldehyde-3-phosphate dehydrogenase [NADP+]) (Triosephosphate dehydrogenase) - Nicotiana plumbaginifolia (Leadwort-leaved tobacco) :: Q53WX1
cso|Ctg1376.1	(M) :: P93447|EF1D_PIMBR Elongation factor 1-delta (EF-1-delta) (Elongation factor 1B-beta) (eEF-1B beta) - Pimpinella brachycarpa :: Q6SZ89|Q6SZ89_PEA Translational elongation factor 1 subunit Bbeta - Pisum sativum (Garden pea) :: E = L
cso|Ctg518.1	(M) :: P93570|P93570_SOLTU Chaperonin-60 beta subunit precursor - Solanum tuberosum (Potato) :: P08927|RUBB_PEA RuBisCO large subunit-binding protein subunit beta, chloroplast precursor (60 kDa chaperonin subunit beta) (CPN-60 beta) - Pisum sativum (Garden pea) :: E = L
vv|Ctg2253.1	(M) :: P93619|P93619_VIGUN Ted2 protein - Vigna unguiculata (Cowpea) :: Q9FKG8|Q9FKG8_ARATH Quinone oxidoreductase - Arabidopsis thaliana (Mouse-ear cress) :: E = L
vv|Ctg5902.1	(M) :: Q01899|HSP7M_PHAVU Heat shock 70 kDa protein, mitochondrial precursor - Phaseolus vulgaris (Kidney bean) (French bean) :: P37900|HSP7M_PEA Heat shock 70 kDa protein, mitochondrial precursor - Pisum sativum (Garden pea) :: E = L
ws|Ctg1161.1	(M) :: Q02585|UCRIB_TOBAC Cytochrome b6-f complex iron-sulfur subunit 2, chloroplast precursor (EC 1.10.99.1) (Rieske iron-sulfur protein 2) (Plastohydroquinone:plastocyanin oxidoreductase iron-sulfur protein 2) (ISP 2) (RISP 2) - Nicotiana tabacum (Common tobacco) :: P30361|UCRIA_TOBAC Cytochrome b6-f complex iron-sulfur subunit 1, chloroplast precursor (EC 1.10.99.1) (Rieske iron-sulfur protein…
cso|Ctg422.1	(M) :: Q02585|UCRIB_TOBAC Cytochrome b6-f complex iron-sulfur subunit 2, chloroplast precursor (EC 1.10.99.1) (Rieske iron-sulfur protein 2) (Plastohydroquinone:plastocyanin oxidoreductase iron-sulfur protein 2) (ISP 2) (RISP 2) - Nicotiana tabacum (Common tobacco) :: P30361|UCRIA_TOBAC Cytochrome b6-f complex iron-sulfur subunit 1, chloroplast precursor (EC 1.10.99.1) (Rieske iron-sulfur protein…
vv|Ctg766.1	(M) :: Q05046|CH62_CUCMA Chaperonin CPN60-2, mitochondrial precursor (HSP60-2) - Cucurbita maxima (Pumpkin) (Winter squash) :: Q05045|CH61_CUCMA Chaperonin CPN60-1, mitochondrial precursor (HSP60-1) - Cucurbita maxima (Pumpkin) (Winter squash) :: E = L
ws|Ctg130.1	(M) :: Q05758|ILV5_ARATH Ketol-acid reductoisomerase, chloroplast precursor (EC 1.1.1.86) (Acetohydroxy-acid reductoisomerase) (Alpha-keto-beta-hydroxylacil reductoisomerase) - Arabidopsis thaliana (Mouse-ear cress) :: Q01292|ILV5_SPIOL Ketol-acid reductoisomerase, chloroplast precursor (EC 1.1.1.86) (Acetohydroxy-acid reductoisomerase) (Alpha-keto-beta-hydroxylacil reductoisomerase) - Spinacia o…
vv|Ctg2451.1	(M) :: Q058N8|Q058N8_ARATH At5g39410 - Arabidopsis thaliana (Mouse-ear cress) :: Q8LGI2|SCPDH_ARATH Probable mitochondrial saccharopine dehydrogenase At5g39410 (EC 1.5.1.9) (SDH) - Arabidopsis thaliana (Mouse-ear cress) :: E = L
vv|Ctg1185.1	(M) :: Q06364|PSMD3_DAUCA Probable 26S proteasome non-ATPase regulatory subunit 3 (26S proteasome subunit S3) (Nuclear antigen 21D7) - Daucus carota (Carrot) :: P93768|PSMD3_TOBAC Probable 26S proteasome non-ATPase regulatory subunit 3 (26S proteasome subunit S3) (Nuclear antigen 21D7) - Nicotiana tabacum (Common tobacco) :: E = L
ws|Ctg60.1	(M) :: Q06B50|Q06B50_9ROSI Chloroplast ribulose-1,5-bisphosphate carboxylase/oxygenase activase large protein isoform - Acer rubrum (red maple) :: Q06B51|Q06B51_9ROSI Chloroplast ribulose-1,5-bisphosphate carboxylase/oxygenase activase small protein isoform - Acer rubrum (red maple) :: E = L
vv|gi|30254961|gb|CB971408.1|CB971408	(M) :: Q06H31|Q06H31_ARAHY Translationally controlled tumor-like protein - Arachis hypogaea (Peanut) :: Q5J907|TCTP_ELAGV Translationally-controlled tumor protein homolog (TCTP) - Elaeis guineensis var. tenera (Oil palm) :: E = L
vv|Ctg5235.1	(M) :: Q072J9|Q072J9_VIGUN Glutathione reductase - Vigna unguiculata (Cowpea) :: Q43621|GSHRC_PEA Glutathione reductase, cytosolic (EC 1.8.1.7) (GR) (GRase) (GOR2) - Pisum sativum (Garden pea) :: E = L
vv|Ctg155.1	(M) :: Q07511|FDH_SOLTU Formate dehydrogenase, mitochondrial precursor (EC 1.2.1.2) (NAD-dependent formate dehydrogenase) (FDH) - Solanum tuberosum (Potato) :: Q5NE18|Q5NE18_SOLLC Formate dehydrogenase (EC 1.2.1.2) - Solanum lycopersicum (Tomato) (Lycopersicon esculentum) :: E = L
cso|Ctg581.1	(M) :: Q07511|FDH_SOLTU Formate dehydrogenase, mitochondrial precursor (EC 1.2.1.2) (NAD-dependent formate dehydrogenase) (FDH) - Solanum tuberosum (Potato) :: Q5NE18|Q5NE18_SOLLC Formate dehydrogenase (EC 1.2.1.2) - Solanum lycopersicum (Tomato) (Lycopersicon esculentum) :: E = L
cso|Ctg775.1	(M) :: Q078S3|Q078S3_9LAMI Progesterone 5beta-reductase - Isoplexis sceptrum :: Q3HLM8|Q3HLM8_9LAMI Progesterone 5-beta-reductase - Digitalis davisiana :: E = L
cso|Ctg302.1	(M) :: Q08375|Q08375_CUCSA Acetyl-CoA acyltransferase (3-ketoacyl-coa thiolase) (EC 2.3.1.16) - Cucumis sativus (Cucumber) :: Q56WD9|THIK2_ARATH 3-ketoacyl-CoA thiolase 2, peroxisomal precursor (EC 2.3.1.16) (Beta-ketothiolase 2) (Acetyl-CoA acyltransferase 2) (Peroxisomal 3-oxoacyl-CoA thiolase 2) (Peroxisome defective protein 1) - Arabidopsis thaliana (Mouse-ear cress) :: E = L
vvfl|gi|84620126|gb|ABC59316.	(M) :: Q09VU3|Q09VU3_VITVI Phospholipase D alpha - Vitis vinifera (Grape) :: Q41142|PLDA1_RICCO Phospholipase D alpha 1 precursor (EC 3.1.4.4) (PLD 1) (Choline phosphatase 1) (Phosphatidylcholine-hydrolyzing phospholipase D 1) - Ricinus communis (Castor bean) :: E = L
cso|Ctg1151.1	(M) :: Q0D568|Q0D568_ORYSA Os07g0577700 protein - Oryza sativa (japonica cultivar-group) :: Q6ZL94|SUCA_ORYSA Probable succinyl-CoA ligase [GDP-forming] subunit alpha, mitochondrial precursor (EC 6.2.1.4) (Succinyl-CoA synthetase subunit alpha) (SCS-alpha) - Oryza sativa (Rice) :: E = L
cso|Ctg3600.1	(M) :: Q0DWH1|Q0DWH1_ORYSA Os02g0815500 protein - Oryza sativa (japonica cultivar-group) :: P93436|ADHX_ORYSA Alcohol dehydrogenase class 3 (EC 1.1.1.1) (Alcohol dehydrogenase class III) (S-(hydroxymethyl)glutathione dehydrogenase) (EC 1.1.1.284) (Glutathione-dependent formaldehyde dehydrogenase) (FDH) (FALDH) (GSH-FDH) - Oryza sativa (Rice) :: E = L
vv|Ctg5357.1	(M) :: Q0DYB1|Q0DYB1_ORYSA Os02g0704900 protein - Oryza sativa (japonica cultivar-group) :: O22537|IPYR_ORYSA Soluble inorganic pyrophosphatase (EC 3.6.1.1) (Pyrophosphate phospho-hydrolase) (PPase) - Oryza sativa (Rice) :: E = L
ws|Ctg466.1	(M) :: Q0GEA1|Q0GEA1_CAMSI 26S proteasome regulatory particle non-ATPase subunit 12 - Camellia sinensis (Tea) :: Q9SGW3|Q9SGW3_ARATH F1N19.9 (26S proteasome subunit RPN12) (At1g64520/F1N19_10) - Arabidopsis thaliana (Mouse-ear cress) :: E = L
vv|Ctg1712.1	(M) :: Q0H950|Q0H950_SOYBN Lethal leaf spot 1-like protein - Glycine max (Soybean) :: Q8W5A3|Q8W5A3_SOLLC Lethal leaf spot 1-like protein - Solanum lycopersicum (Tomato) (Lycopersicon esculentum) :: E = L
vv|gi|30252944|gb|CB970495.1|CB970495	(M) :: Q0MX09|Q0MX09_VITVI Putative aquaporin - Vitis vinifera (Grape) :: Q9FS46|Q9FS46_VITVI Putative aquaporin - Vitis vinifera (Grape) :: E = L
vv|gi|110698772|gb|EE076654.1|EE076654	(M) :: Q0MX10|Q0MX10_VITVI Putative aquaporin - Vitis vinifera (Grape) :: Q9LKL9|Q9LKL9_9MAGN Putative aquaporin TIP3 - Vitis berlandieri x Vitis rupestris :: E = L
vv|gi|34549379|gb|CF517611.1|CF517611	(M) :: Q0MX13|Q0MX13_VITVI Putative aquaporin - Vitis vinifera (Grape) :: Q9M7B0|Q9M7B0_9MAGN Putative aquaporin PIP2-2 - Vitis berlandieri x Vitis rupestris :: E = L
vv|gi|33409302|gb|CF214929.1|CF214929	(M) :: Q0MX14|Q0MX14_VITVI Putative aquaporin - Vitis vinifera (Grape) :: Q5PXH0|Q5PXH0_VITVI Aquaporin - Vitis vinifera (Grape) :: E = L
vvfl|gi|124702509|gb|ABN14349.	(M) :: Q0MX16|Q0MX16_VITVI Putative aquaporin - Vitis vinifera (Grape) :: Q9LLL9|Q9LLL9_VITVI Plasma membrane aquaporin - Vitis vinifera (Grape) :: E = L
ws|Ctg1445.1	(M) :: Q0MYQ7|Q0MYQ7_VITVI Germin-like protein 2 - Vitis vinifera (Grape) :: Q1S2H0|Q1S2H0_MEDTR 11-S plant seed storage protein - Medicago truncatula (Barrel medic) :: E = L SP
vv|Ctg1637.1	(M) :: Q0PGG3|Q0PGG3_GOSHI Vacuolar H+-ATPase subunit C - Gossypium hirsutum (Upland cotton) :: Q9SDS7|VATC_ARATH Vacuolar ATP synthase subunit C (EC 3.6.3.14) (V-ATPase C subunit) (Vacuolar proton pump C subunit) - Arabidopsis thaliana (Mouse-ear cress) :: E = L
ws|Ctg194.1	(M) :: Q0PW29|Q0PW29_GOSHI GRP-like protein 2 - Gossypium hirsutum (Upland cotton) :: Q8VWN8|Q8VWN8_GOSHI Reversibly glycosylated polypeptide (GRP-like protein 1) - Gossypium hirsutum (Upland cotton) :: E = L
cso|Ctg1985.1	(M) :: Q0VH88|Q0VH88_GOSHI 3-ketoacyl-CoA reductase 1 - Gossypium hirsutum (Upland cotton) :: Q1T3W8|Q1T3W8_MEDTR Short-chain dehydrogenase/reductase SDR - Medicago truncatula (Barrel medic) :: E = L
ws|Ctg571.1	(M) :: Q0VJB7|Q0VJB7_PLAAC Actin-depolymerizing factor - Platanus acerifolia (London plane tree) :: Q4JHK7|Q4JHK7_GOSHI Actin depolymerizing factor (Actin depolymerizing factor 8) - Gossypium hirsutum (Upland cotton) :: E = L
ws|Ctg232.1	(M) :: Q0WQZ1|Q0WQZ1_ARATH 60S ribosomal protein L11B - Arabidopsis thaliana (Mouse-ear cress) :: P42795|RL111_ARATH 60S ribosomal protein L11-1 (L16A) - Arabidopsis thaliana (Mouse-ear cress) :: E = L
ws|Ctg1139.1	(M) :: Q0WR81|Q0WR81_ARATH Hypothetical protein - Arabidopsis thaliana (Mouse-ear cress) :: Q5Z9Q4|Q5Z9Q4_ORYSA Hypothetical protein P0481E08.8 - Oryza sativa (japonica cultivar-group) :: E = L
vv|Ctg13873.1	(M) :: Q0WUV8|Q0WUV8_ARATH Mitochondrial elongation factor Tu - Arabidopsis thaliana (Mouse-ear cress) :: Q9ZT91|EFTM_ARATH Elongation factor Tu, mitochondrial precursor - Arabidopsis thaliana (Mouse-ear cress) :: E = L
vv|Ctg6630.1	(M) :: Q0WW76|Q0WW76_ARATH Putative thioredoxin reductase (Fragment) - Arabidopsis thaliana (Mouse-ear cress) :: Q39242|TRXB2_ARATH Thioredoxin reductase 2 (EC 1.8.1.9) (NADPH-dependent thioredoxin reductase 2) (NTR 2) - Arabidopsis thaliana (Mouse-ear cress) :: E = L
ws|Ctg521.1	(M) :: Q0WWD3|Q0WWD3_ARATH Vacuolar-type H+-ATPase (V-ATPase) subunit D - Arabidopsis thaliana (Mouse-ear cress) :: Q9XGM1|VATD_ARATH Vacuolar ATP synthase subunit D (EC 3.6.3.14) (V-ATPase D subunit) (Vacuolar proton pump D subunit) - Arabidopsis thaliana (Mouse-ear cress) :: E = L
vv|Ctg202.1	(M) :: Q0WWP1|Q0WWP1_ARATH Hypothetical protein At4g01050 - Arabidopsis thaliana (Mouse-ear cress) :: Q9M158|Y4105_ARATH Putative protein At4g01050 - Arabidopsis thaliana (Mouse-ear cress) :: E = L
cso|gi|77587391|gb|DV222837.1|DV222837	(M) :: Q0WWT7|Q0WWT7_ARATH Hypothetical protein At4g24750 (At4g24750) - Arabidopsis thaliana (Mouse-ear cress) :: Q501G8|Q501G8_ARATH At4g24750 - Arabidopsis thaliana (Mouse-ear cress) :: E = L
vvfl|gi|91701675|gb|ABE47559.	(M) :: Q0ZIZ3|Q0ZIZ3_VITVI Photosystem II CP47 chlorophyll apoprotein - Vitis vinifera (Grape) :: Q49KX2|Q49KX2_EUCGG Photosystem II CP47 chlorophyll apoprotein - Eucalyptus globulus subsp. globulus (Tasmanian blue gum) :: E = L
vvfl|gi|91701663|gb|ABE47547.	(M) :: Q0ZJ07|CYF_VITVI Apocytochrome f precursor - Vitis vinifera (Grape) :: Q68RZ3|CYF_PANGI Apocytochrome f precursor - Panax ginseng (Korean ginseng) :: E = L SP
vvfl|gi|91701657|gb|ABE47541.	(M) :: Q0ZJ13|ATPB_VITVI ATP synthase subunit beta (EC 3.6.3.14) (ATPase subunit beta) (ATP synthase F1 sector subunit beta) - Vitis vinifera (Grape) :: Q95FR9|Q95FR9_9APIA ATP synthase beta subunit (Fragment) - Griselinia lucida :: E = L
vvfl|gi|91983992|ref|YP_567076.	(M) :: Q0ZJ20|PSAA_VITVI Photosystem I P700 chlorophyll a apoprotein A1 (PsaA) (PSI-A) - Vitis vinifera (Grape) :: A0A335|PSAA_COFAR Photosystem I P700 chlorophyll a apoprotein A1 (PsaA) (PSI-A) - Coffea arabica (Coffee) :: E = L
vvfl|gi|91983991|ref|YP_567075.	(M) :: Q0ZJ21|PSAB_VITVI Photosystem I P700 chlorophyll a apoprotein A2 (PsaB) (PSI-B) - Vitis vinifera (Grape) :: Q09FW2|Q09FW2_NANDO Photosystem I P700 apoprotein A2 - Nandina domestica (Heavenly bamboo) :: E = L
vvfl|gi|91701646|gb|ABE47530.	(M) :: Q0ZJ24|Q0ZJ24_VITVI Photosystem II CP43 chlorophyll apoprotein - Vitis vinifera (Grape) :: Q2L901|Q2L901_GOSHI Photosystem II CP43 chlorophyll apoprotein - Gossypium hirsutum (Upland cotton) :: E = L
vvfl|gi|91983987|ref|YP_567071.	(M) :: Q0ZJ25|Q0ZJ25_VITVI Photosystem II protein D2 - Vitis vinifera (Grape) :: A0A330|A0A330_COFAR Photosystem II protein D2 - Coffea arabica (Coffee) :: E = L
vvfl|gi|91701630|gb|ABE47514.	(M) :: Q0ZJ40|Q0ZJ40_VITVI Photosystem II protein D1 - Vitis vinifera (Grape) :: Q09FY1|Q09FY1_NANDO Photosystem II protein D1 - Nandina domestica (Heavenly bamboo) :: E = L
ws|Ctg724.1	(M) :: Q10QU7|Q10QU7_ORYSA Eukaryotic translation initiation factor 3 subunit 11 family protein, expressed - Oryza sativa (japonica cultivar-group) :: Q0DUJ9|Q0DUJ9_ORYSA Os03g0182700 protein (Fragment) - Oryza sativa (japonica cultivar-group) :: E = L
ws|gi|38628983|gb|CK136903.1|CK136903	(M) :: Q10RZ3|Q10RZ3_ORYSA 60S ribosomal protein L21, putative, expressed - Oryza sativa (japonica cultivar-group) :: Q9AV87|Q9AV87_ORYSA 60S ribosomal protein L21 (Os10g0465800 protein) (60S ribosomal protein L21, putative, expressed) - Oryza sativa (japonica cultivar-group) :: E = L
vv|Ctg91.1	(M) :: Q155L4|Q155L4_HEVBR Cysteine protease - Hevea brasiliensis (Para rubber tree) :: Q52QX8|Q52QX8_MANES Cysteine protease CP1 - Manihot esculenta (Cassava) (Manioc) :: E = L SP
cso|Ctg1415.1	(M) :: Q15KG6|Q15KG6_SALMI Putative hydroxyphenylpyruvate reductase - Salvia miltiorrhiza (Chinese sage) :: Q65CJ7|Q65CJ7_SOLSC Hydroxyphenylpyruvate reductase (HPPR) (EC 1.1.1.237) - Solenostemon scutellarioides (Coleus) (Coleus blumei) :: E = L
vv|Ctg1910.1	(M) :: Q1A531|Q1A531_9SOLA Phospholipase C - Petunia inflata :: A0FLF3|A0FLF3_TOBAC Phospholipase C - Nicotiana tabacum (Common tobacco) :: E = L
vv|gi|34549559|gb|CF517791.1|CF517791	(M) :: Q1AFF4|Q1AFF4_9MAGN Ascorbate peroxidase - Vitis pseudoreticulata :: Q41772|Q41772_MAIZE Cytosolic ascorbate peroxidase - Zea mays (Maize) :: E = L
vv|Ctg836.1	(M) :: Q1AFF6|Q1AFF6_9MAGN Aldehyde dehydrogenase - Vitis pseudoreticulata :: Q1AFF3|Q1AFF3_9MAGN Aldehyde dehydrogenase - Vitis pseudoreticulata :: E = L SP
vv|Ctg1479.1	(M) :: Q1AFF6|Q1AFF6_9MAGN Aldehyde dehydrogenase - Vitis pseudoreticulata :: Q84V96|Q84V96_LOTCO Aldehyde dehydrogenase 1 precursor (EC 1.2.1.3) - Lotus corniculatus (Bird's-foot trefoil) :: E = L
vvfl|gi|95117794|gb|ABF57085.	(M) :: Q1HDV6|Q1HDV6_VITVI GDHB glutamate dehydrogenase (EC 1.4.1.2) - Vitis vinifera (Grape) :: Q5F2M9|Q5F2M9_SOYBN Glutamate dehydrogenase 1 (EC 1.4.1.2) - Glycine max (Soybean) :: E = L
vv|Ctg1693.1	(M) :: Q1I0X5|Q1I0X5_CAPAN Pyruvate kinase - Capsicum annuum (Bell pepper) :: Q8L7J4|Q8L7J4_SOYBN Pyruvate kinase (EC 2.7.1.40) - Glycine max (Soybean) :: E = L
vv|gi|34548792|gb|CF517024.1|CF517024	(M) :: Q1KLZ3|Q1KLZ3_9ROSI Putative chloroplast chlorophyll a/b-binding protein - Carya cathayensis :: Q1EP45|Q1EP45_MUSBA Chlorophyll A-B binding protein (CAB), putative - Musa balbisiana (Banana) :: E = L
vv|Ctg787.1	(M) :: Q1KUM6|Q1KUM6_9ROSI Hypothetical protein - Cleome spinosa :: Q1KUV7|Q1KUV7_9ROSI Hypothetical protein - Cleome spinosa :: E = L
cso|Ctg2077.1	(M) :: Q1KUV7|Q1KUV7_9ROSI Hypothetical protein - Cleome spinosa :: Q38JH6|Q38JH6_SOLTU RAD23-like - Solanum tuberosum (Potato) :: E = L
vv|Ctg1500.1	(M) :: Q1M0P1|Q1M0P1_9ROSI UDP-glucuronic acid decarboxylase 2 - Populus tomentosa :: Q6IVK3|Q6IVK3_TOBAC Putative UDP-glucuronate decarboxylase 3 (EC 4.1.1.35) - Nicotiana tabacum (Common tobacco) :: E = L
cso|Ctg2004.1	(M) :: Q1RSF0|Q1RSF0_MEDTR Rhodanese-like - Medicago truncatula (Barrel medic) :: Q9FN48|Q9FN48_ARATH Emb|CAB75797.1 (Extracellular calcium sensing receptor) (Hypothetical protein At5g23060) - Arabidopsis thaliana (Mouse-ear cress) :: E = L
cso|Ctg658.1	(M) :: Q1RSM6|Q1RSM6_MEDTR AAA ATPase; 26S proteasome subunit P45 - Medicago truncatula (Barrel medic) :: Q9SEI2|Q9SEI2_ARATH 26S proteasome AAA-ATPase subunit RPT5a - Arabidopsis thaliana (Mouse-ear cress) :: E = L
ws|gi|51581154|gb|CV098990.1|CV098990	(M) :: Q1RSS7|Q1RSS7_MEDTR CS domain containing protein - Medicago truncatula (Barrel medic) :: Q6YYB0|Q6YYB0_ORYSA Putative p23 co-chaperone (Os08g0359500 protein) - Oryza sativa (japonica cultivar-group) :: E = L
vv|Ctg1672.1	(M) :: Q1RVE5|Q1RVE5_MEDTR Ubiquitin family, putative - Medicago truncatula (Barrel medic) :: Q9SII8|Q9SII8_ARATH Putative ubiquitin protein - Arabidopsis thaliana (Mouse-ear cress) :: E = L
cso|Ctg3172.1	(M) :: Q1RVJ0|Q1RVJ0_MEDTR Glutathione S-transferase, N-terminal domain, putative - Medicago truncatula (Barrel medic) :: Q9FQE1|Q9FQE1_SOYBN Glutathione S-transferase GST 17 (EC 2.5.1.18) - Glycine max (Soybean) :: E = L
vv|Ctg2236.1	(M) :: Q1RWA6|Q1RWA6_MEDTR Acyl-CoA dehydrogenase - Medicago truncatula (Barrel medic) :: Q9SM62|Q9SM62_PEA Isovaleryl-CoA Dehydrogenase (Auxin binding protein (Abp44)) precursor (EC 1.3.99.10) - Pisum sativum (Garden pea) :: E = L
vv|Ctg8258.1	(M) :: Q1RX84|Q1RX84_MEDTR 2OG-Fe(II) oxygenase - Medicago truncatula (Barrel medic) :: O48631|O48631_PRUAR Ethylene-forming-enzyme-like dioxygenase - Prunus armeniaca (Apricot) :: E = L
vv|Ctg3080.1	(M) :: Q1RXR3|Q1RXR3_MEDTR ArgE/dapE/ACY1/CPG2/yscS - Medicago truncatula (Barrel medic) :: Q8S9L3|Q8S9L3_ARATH AT4g38220/F20D10_340 - Arabidopsis thaliana (Mouse-ear cress) :: E = L SP
vv|Ctg3329.1	(M) :: Q1RZ36|Q1RZ36_MEDTR Serine/threonine-specific protein phosphatase and bis(5-nucleosyl)-tetraphosphatase - Medicago truncatula (Barrel medic) :: Q9XGH7|PP2A_TOBAC Serine/threonine-protein phosphatase PP2A catalytic subunit (EC 3.1.3.16) - Nicotiana tabacum (Common tobacco) :: E = L
ws|Ctg2201.1	(M) :: Q1S104|Q1S104_MEDTR Embryo-specific 3 - Medicago truncatula (Barrel medic) :: Q2HUA9|Q2HUA9_MEDTR Embryo-specific 3 - Medicago truncatula (Barrel medic) :: E = L SP
cso|Ctg6986.1	(M) :: Q1S160|Q1S160_MEDTR AAA ATPase; Small GTP-binding protein domain - Medicago truncatula (Barrel medic) :: Q9FFK7|Q9FFK7_ARATH Signal recognition particle receptor beta subunit-like protein (At5g05670) - Arabidopsis thaliana (Mouse-ear cress) :: E = L
cso|Ctg511.1	(M) :: Q1S1B2|Q1S1B2_MEDTR Adenosine kinase - Medicago truncatula (Barrel medic) :: Q1RYR5|Q1RYR5_MEDTR Adenosine kinase - Medicago truncatula (Barrel medic) :: E = L
vv|Ctg844.1	(M) :: Q1S3A6|Q1S3A6_MEDTR Aldo/keto reductase - Medicago truncatula (Barrel medic) :: Q9SJV2|Q9SJV2_ARATH Putative NADPH-dependent mannose 6-phosphate reductase - Arabidopsis thaliana (Mouse-ear cress) :: E = L
vv|gi|32458401|gb|CD799575.1|CD799575	(M) :: Q1S444|Q1S444_MEDTR Dimethylmenaquinone methyltransferase - Medicago truncatula (Barrel medic) :: Q8W0C5|Q8W0C5_ORYSA S-adenosylmethionine:2-demethylmenaquinone methyltransferase-like - Oryza sativa (japonica cultivar-group) :: E = L
vv|Ctg5885.1	(M) :: Q1S4P8|Q1S4P8_MEDTR Peptidase aspartic, catalytic; UBA-like - Medicago truncatula (Barrel medic) :: Q1EBV4|Q1EBV4_ARATH At3g13235 (Hypothetical protein At3g13235) - Arabidopsis thaliana (Mouse-ear cress) :: E = L
ws|Ctg2998.1	(M) :: Q1S6P8|Q1S6P8_MEDTR Mitochondrial ribosomal protein L5 - Medicago truncatula (Barrel medic) :: P46287|RL11_MEDSA 60S ribosomal protein L11 (L5) - Medicago sativa (Alfalfa) :: E = L
vv|Ctg704.1	(M) :: Q1S6T1|Q1S6T1_MEDTR AAA ATPase, central region; 26S proteasome subunit P45 - Medicago truncatula (Barrel medic) :: Q5PNS4|Q5PNS4_ARATH At5g58290 - Arabidopsis thaliana (Mouse-ear cress) :: E = L
vv|Ctg1482.1	(M) :: Q1S703|Q1S703_MEDTR Metallo-dependent hydrolase, composite - Medicago truncatula (Barrel medic) :: Q9FMP3|Q9FMP3_ARATH Dihydropyrimidinase (Dihydropyrimidine amidohydrolase) (EC 3.5.2.2) - Arabidopsis thaliana (Mouse-ear cress) :: E = L SP
vv|Ctg5550.1	(M) :: Q1SAA8|Q1SAA8_MEDTR DSBA oxidoreductase - Medicago truncatula (Barrel medic) :: Q9FMB1|Q9FMB1_ARATH FrnE protein-like - Arabidopsis thaliana (Mouse-ear cress) :: E = L
cso|Ctg899.1	(M) :: Q1SAF9|Q1SAF9_MEDTR Mov34/MPN/PAD-1 (Mov34-1) - Medicago truncatula (Barrel medic) :: Q9C5Z2|IF33_ARATH Eukaryotic translation initiation factor 3 subunit 3 (eIF-3 gamma) (eIF3 p38 subunit) (eIF3h) - Arabidopsis thaliana (Mouse-ear cress) :: E = L
csb|Ctg1039.1	(M) :: Q1SCP6|Q1SCP6_MEDTR 20S proteasome, A and B subunits - Medicago truncatula (Barrel medic) :: O82531|PSB1_PETHY Proteasome subunit beta type 1 (EC 3.4.25.1) (20S proteasome alpha subunit F) (20S proteasome subunit beta-6) - Petunia hybrida (Petunia) :: E = L
cso|Ctg3825.1	(M) :: Q1SCR6|Q1SCR6_MEDTR Nitrilase/cyanide hydratase and apolipoprotein N-acyltransferase - Medicago truncatula (Barrel medic) :: Q2QQ94|Q2QQ94_ORYSA Hydrolase, carbon-nitrogen family protein, expressed (Os12g0502500 protein) - Oryza sativa (japonica cultivar-group) :: E = L
cso|Ctg2476.1	(M) :: Q1SDA8|Q1SDA8_MEDTR Heat shock protein DnaJ, N-terminal - Medicago truncatula (Barrel medic) :: Q9LZK5|Q9LZK5_ARATH Hypothetical protein F26K9_30 (At3g62600/F26K9_30) (Hypothetical protein) - Arabidopsis thaliana (Mouse-ear cress) :: E = L SP
vv|Ctg4647.1	(M) :: Q1SDZ1|Q1SDZ1_MEDTR Porin, eukaryotic type - Medicago truncatula (Barrel medic) :: Q10M45|Q10M45_ORYSA Mitochondrial import receptor subunit TOM40, putative, expressed (Os03g0323800 protein) - Oryza sativa (japonica cultivar-group) :: E = L
cso|Ctg2830.1	(M) :: Q1SEC7|Q1SEC7_MEDTR Protein kinase - Medicago truncatula (Barrel medic) :: Q70Z24|Q70Z24_TOBAC Protein kinase CK2 alpha chain - Nicotiana tabacum (Common tobacco) :: E = L
vv|Ctg4110.1	(M) :: Q1SES6|Q1SES6_MEDTR Hypothetical protein - Medicago truncatula (Barrel medic) :: Q0WQB9|Q0WQB9_ARATH Hypothetical protein At2g03800 - Arabidopsis thaliana (Mouse-ear cress) :: E = L
vv|Ctg5037.1	(M) :: Q1SI14|Q1SI14_MEDTR Aspartyl-tRNA synthetase, class IIb; tRNA synthetase, class II (D, K and N) - Medicago truncatula (Barrel medic) :: Q9M084|Q9M084_ARATH Aspartate--tRNA ligase-like protein - Arabidopsis thaliana (Mouse-ear cress) :: E = L
cso|gi|110374672|gb|EC939593.1|EC939593	(M) :: Q1SL66|Q1SL66_MEDTR Aldehyde oxidase and xanthine dehydrogenase, a/b hammerhead; Membrane attack complex component/perforin/complement C9 - Medicago truncatula (Barrel medic) :: Q9C7N2|Q9C7N2_ARATH Hypothetical protein F15D2.24 (At1g29690/F15D2_24) - Arabidopsis thaliana (Mouse-ear cress) :: E = L
vv|Ctg623.1	(M) :: Q1SM38|Q1SM38_MEDTR Mov34-1; Invasin/intimin cell-adhesion - Medicago truncatula (Barrel medic) :: Q9FR56|Q9FR56_SOLLC JAB - Solanum lycopersicum (Tomato) (Lycopersicon esculentum) :: E = L
vv|Ctg714.1	(M) :: Q1SMW0|Q1SMW0_MEDTR Pyridoxal-5-phosphate-dependent enzyme, beta subunit - Medicago truncatula (Barrel medic) :: Q7Y256|Q7Y256_BETVE Beta-cyanoalanine synthase - Betula verrucosa (White birch) (Betula pendula) :: E = L
ws|Ctg324.1	(M) :: Q1SQB6|Q1SQB6_MEDTR Photosystem I reaction centre subunit N - Medicago truncatula (Barrel medic) :: Q84U30|Q84U30_PHAVU Photosystem I-N subunit - Phaseolus vulgaris (Kidney bean) (French bean) :: E = L
vv|Ctg1787.1	(M) :: Q1SS00|Q1SS00_MEDTR IMP dehydrogenase/GMP reductase - Medicago truncatula (Barrel medic) :: Q851Y6|Q851Y6_ORYSA Putative proteasome regulatory non-ATPase subunit (Os03g0851300 protein) (PCI domain containing protein, expressed) - Oryza sativa (japonica cultivar-group) :: E = L
cso|Ctg3285.1	(M) :: Q1SU94|Q1SU94_MEDTR Sigma-54 factor, interaction region; Ras small GTPase, Rab type - Medicago truncatula (Barrel medic) :: Q8W3J3|Q8W3J3_TOBAC Ras-related protein RAB8-3 - Nicotiana tabacum (Common tobacco) :: E = L
ws|Ctg3128.1	(M) :: Q1SUP9|Q1SUP9_MEDTR Adenylate kinase - Medicago truncatula (Barrel medic) :: Q0IT43|Q0IT43_ORYSA Os11g0312400 protein - Oryza sativa (japonica cultivar-group) :: E = L
ws|gi|51577403|gb|CV095239.1|CV095239	(M) :: Q1SV83|Q1SV83_MEDTR IMP dehydrogenase/GMP reductase - Medicago truncatula (Barrel medic) :: Q6ZBK6|Q6ZBK6_ORYSA Putative stress related-like protein interactor (Os08g0519400 protein) - Oryza sativa (japonica cultivar-group) :: E = L SP
cso|Ctg1810.1	(M) :: Q1SYF3|Q1SYF3_MEDTR Inorganic pyrophosphatase - Medicago truncatula (Barrel medic) :: Q9LXC9|IPYR1_ARATH Soluble inorganic pyrophosphatase 1, chloroplast precursor (EC 3.6.1.1) (Pyrophosphate phospho-hydrolase 1) (PPase 1) (Chloroplast inorganic pyrophosphatase 1) - Arabidopsis thaliana (Mouse-ear cress) :: E = L
vv|Ctg4868.1	(M) :: Q1SYL0|Q1SYL0_MEDTR Acetylglutamate kinase - Medicago truncatula (Barrel medic) :: Q9SCL7|Q9SCL7_ARATH Acetylglutamate kinase-like protein - Arabidopsis thaliana (Mouse-ear cress) :: E = L
vv|Ctg4036.1	(M) :: Q1SZ15|Q1SZ15_MEDTR Hypothetical protein - Medicago truncatula (Barrel medic) :: Q8LG44|Q8LG44_ARATH Hypothetical protein - Arabidopsis thaliana (Mouse-ear cress) :: E = L
vv|Ctg296.1	(M) :: Q1SZ48|Q1SZ48_MEDTR AAA ATPase, central region; Homeodomain-like - Medicago truncatula (Barrel medic) :: Q06B50|Q06B50_9ROSI Chloroplast ribulose-1,5-bisphosphate carboxylase/oxygenase activase large protein isoform - Acer rubrum (red maple) :: E = L
ws|Ctg2930.1	(M) :: Q1T1X1|Q1T1X1_MEDTR Lipoxygenase, LH2 - Medicago truncatula (Barrel medic) :: Q1T1X3|Q1T1X3_MEDTR Lipoxygenase, LH2 - Medicago truncatula (Barrel medic) :: E = L SP
vv|Ctg9579.1	(M) :: Q1T3A6|Q1T3A6_MEDTR Peptidase S1 and S6, chymotrypsin/Hap - Medicago truncatula (Barrel medic) :: O22609|DEGP1_ARATH Protease Do-like 1, chloroplast precursor (EC 3.4.21.-) - Arabidopsis thaliana (Mouse-ear cress) :: E = L
ws|Ctg2894.1	(M) :: Q1T3N0|Q1T3N0_MEDTR Helicase, C-terminal - Medicago truncatula (Barrel medic) :: Q8RXK6|RH8_ARATH DEAD-box ATP-dependent RNA helicase 8 (EC 3.6.1.-) - Arabidopsis thaliana (Mouse-ear cress) :: E = L
cso|Ctg2591.1	(M) :: Q1T3P8|Q1T3P8_MEDTR Alcohol dehydrogenase superfamily, zinc-containing; D-isomer specific 2-hydroxyacid dehydrogenase, NAD-binding - Medicago truncatula (Barrel medic) :: Q9CAI3|Q9CAI3_ARATH Putative cinnamyl-alcohol dehydrogenase; 49641-51171 (At1g72680) (Hypothetical protein At1g72680) (Putative alcohol dehydrogenase) (EC 1.1.1.195) - Arabidopsis thaliana (Mouse-ear cress) :: E = L
vv|Ctg4291.1	(M) :: Q1T4K0|Q1T4K0_MEDTR Aldehyde dehydrogenase; Carbamoyl-phosphate synthase L chain, ATP-binding - Medicago truncatula (Barrel medic) :: Q40255|ALDH_LINUS Probable aldehyde dehydrogenase (EC 1.2.1.3) (Flax-inducible sequence 1) - Linum usitatissimum (Flax) (Linseed) :: E = L
vv|Ctg3099.1	(M) :: Q1T680|Q1T680_MEDTR C2 - Medicago truncatula (Barrel medic) :: Q9LNT5|Q9LNT5_ARATH T20H2.13 protein - Arabidopsis thaliana (Mouse-ear cress) :: E = L
ws|Ctg294.1	(M) :: Q1T6P2|Q1T6P2_MEDTR Stress protein DDR48 , related - Medicago truncatula (Barrel medic) :: Q9FKA5|Y5957_ARATH Uncharacterized protein At5g39570 - Arabidopsis thaliana (Mouse-ear cress) :: E = L
ws|Ctg850.1	(M) :: Q1W376|Q1W376_SOYBN Phosphomannomutase (EC 5.4.2.8) - Glycine max (Soybean) :: Q1W375|Q1W375_TOBAC Phosphomannomutase (EC 5.4.2.8) - Nicotiana tabacum (Common tobacco) :: E = L
cso|Ctg776.1	(M) :: Q1W376|Q1W376_SOYBN Phosphomannomutase (EC 5.4.2.8) - Glycine max (Soybean) :: Q1W375|Q1W375_TOBAC Phosphomannomutase (EC 5.4.2.8) - Nicotiana tabacum (Common tobacco) :: E = L
ws|gi|51575030|gb|CV092866.1|CV092866	(M) :: Q2A9V2|Q2A9V2_BRAOL Lil3 protein, putative - Brassica oleracea (Wild cabbage) :: Q8LC02|Q8LC02_ARATH Lil3 protein - Arabidopsis thaliana (Mouse-ear cress) :: E = L
vv|Ctg5283.1	(M) :: Q2HIU8|Q2HIU8_ARATH At3g09740 - Arabidopsis thaliana (Mouse-ear cress) :: Q9SF29|SYP71_ARATH Syntaxin-71 (AtSYP71) - Arabidopsis thaliana (Mouse-ear cress) :: E = L
ws|Ctg1436.1	(M) :: Q2HPL4|Q2HPL4_SOLTU Expp1 protein precursor - Solanum tuberosum (Potato) :: Q8VZ18|Q8VZ18_ARATH Hypothetical protein At3g44150 - Arabidopsis thaliana (Mouse-ear cress) :: E = L SP
ws|Ctg1307.1	(M) :: Q2HRW5|Q2HRW5_MEDTR Syntaxin, N-terminal - Medicago truncatula (Barrel medic) :: Q1RZ96|Q1RZ96_MEDTR Syntaxin, N-terminal - Medicago truncatula (Barrel medic) :: E = L
vv|gi|71856838|gb|DT005893.1|DT005893	(M) :: Q2HZ34|Q2HZ34_SOYBN Plamsma membrane-associated AAA-ATPase - Glycine max (Soybean) :: P54774|CDC48_SOYBN Cell division cycle protein 48 homolog (Valosin-containing protein homolog) (VCP) - Glycine max (Soybean) :: E = L
vv|Ctg12627.1	(M) :: Q2L7C0|Q2L7C0_9MAGN Hypothetical protein - Vitis pseudoreticulata :: Q2PYX0|Q2PYX0_SOLTU Putative 24 kDa seed maturation protein-like protein - Solanum tuberosum (Potato) :: E = L
ws|Ctg429.1	(M) :: Q2L7C4|Q2L7C4_9MAGN Hypothetical protein - Vitis pseudoreticulata :: O48521|O48521_ARATH Hypothetical protein At2g42130 - Arabidopsis thaliana (Mouse-ear cress) :: E = L
ws|Ctg116.1	(M) :: Q2L8A7|Q2L8A7_9LAMI Acetoacetyl-CoA thiolase - Picrorhiza kurrooa :: Q5XMB8|Q5XMB8_TOBAC Cytosolic acetoacetyl-coenzyme A thiolase - Nicotiana tabacum (Common tobacco) :: E = L
vv|Ctg1062.1	(M) :: Q2L8A7|Q2L8A7_9LAMI Acetoacetyl-CoA thiolase - Picrorhiza kurrooa :: Q944G3|Q944G3_HEVBR Acetyl Co-A acetyltransferase - Hevea brasiliensis (Para rubber tree) :: E = L
vv|Ctg840.1	(M) :: Q2PER2|Q2PER2_TRIPR Putative 60S ribosomal protein L1 - Trifolium pratense (Red clover) :: Q2PEV4|Q2PEV4_TRIPR Putative 60S ribosomal protein L1 - Trifolium pratense (Red clover) :: E = L
ws|Ctg1116.1	(M) :: Q2PES4|Q2PES4_TRIPR Putative fasciclin-like arabinogalactan protein FLA2 - Trifolium pratense (Red clover) :: Q9SU13|FLA2_ARATH Fasciclin-like arabinogalactan protein 2 precursor - Arabidopsis thaliana (Mouse-ear cress) :: E = L SP
cso|Ctg2577.1	(M) :: Q2PEV9|Q2PEV9_TRIPR Putative galactose kinase - Trifolium pratense (Red clover) :: Q5ZP80|Q5ZP80_PEA Galactokinase (EC 2.7.1.6) - Pisum sativum (Garden pea) :: E = L
vv|Ctg633.1	(M) :: Q2PF01|Q2PF01_TRIPR Putative cytosolic factor - Trifolium pratense (Red clover) :: Q2Q0V7|Q2Q0V7_CUCPE Patellin 1 - Cucurbita pepo (Vegetable marrow) (Summer squash) :: E = L
ws|gi|51580547|gb|CV098383.1|CV098383	(M) :: Q2PYY1|Q2PYY1_SOLTU Protein transport SEC13-like protein - Solanum tuberosum (Potato) :: Q6Z0Y9|Q6Z0Y9_ORYSA Sec13p (Os02g0135800 protein) - Oryza sativa (japonica cultivar-group) :: E = L
ws|Ctg999.1	(M) :: Q2QQS1|Q2QQS1_ORYSA Prefoldin subunit - Oryza sativa (japonica cultivar-group) :: Q2R2E8|Q2R2E8_ORYSA Prefoldin subunit - Oryza sativa (japonica cultivar-group) :: E = L
vv|Ctg2023.1	(M) :: Q2QXL3|Q2QXL3_ORYSA ACT domain-containing protein, putative, expressed (Os12g0152700 protein) - Oryza sativa (japonica cultivar-group) :: Q9LZ23|Q9LZ23_ARATH Hypothetical protein T1E3_100 (Hypothetical protein At5g04740) (Genomic DNA, chromosome 5, P1 clone:MUK11) - Arabidopsis thaliana (Mouse-ear cress) :: E = L
ws|Ctg804.1	(M) :: Q2QZ86|Q2QZ86_ORYSA ATP-citrate synthase, putative, expressed (Os11g0696200 protein) - Oryza sativa (japonica cultivar-group) :: O80526|O80526_ARATH F19J9.9 protein (At1g09430/F19J9_9) - Arabidopsis thaliana (Mouse-ear cress) :: E = L
ws|gi|47061129|gb|CN601833.1|CN601833	(M) :: Q2V3D0|Q2V3D0_ARATH Protein At4g31990 - Arabidopsis thaliana (Mouse-ear cress) :: P46248|AAT5_ARATH Aspartate aminotransferase, chloroplast precursor (EC 2.6.1.1) (Transaminase A) - Arabidopsis thaliana (Mouse-ear cress) :: E = L
cso|Ctg889.1	(M) :: Q2V987|Q2V987_SOLTU Transcription factor APFI-like - Solanum tuberosum (Potato) :: Q682H9|Q682H9_ARATH Hypothetical protein At1g19580 - Arabidopsis thaliana (Mouse-ear cress) :: E = L
ws|gi|51576534|gb|CV094370.1|CV094370	(M) :: Q2V997|Q2V997_SOLTU Adenine phosphoribosyltransferase-like - Solanum tuberosum (Potato) :: P31166|APT1_ARATH Adenine phosphoribosyltransferase 1 (EC 2.4.2.7) (APRT 1) - Arabidopsis thaliana (Mouse-ear cress) :: E = L
ws|Ctg617.1	(M) :: Q2VCI0|Q2VCI0_SOLTU Translocon-associated protein beta family protein-like - Solanum tuberosum (Potato) :: Q94BY3|Q94BY3_ARATH AT5g14030/MUA22_2 (Hypothetical protein) - Arabidopsis thaliana (Mouse-ear cress) :: E = L SP
ws|Ctg182.1	(M) :: Q2VCJ5|Q2VCJ5_SOLTU Hypothetical protein - Solanum tuberosum (Potato) :: Q9M3V8|RS6_ASPOF 40S ribosomal protein S6 - Asparagus officinalis (Garden asparagus) :: E = L
ws|Ctg781.1	(M) :: Q2VCJ8|Q2VCJ8_SOLTU Cytochrome c oxidase family protein-like - Solanum tuberosum (Potato) :: Q0KKQ8|Q0KKQ8_PEA Cytochrome c oxidase subunit Vb - Pisum sativum (Garden pea) :: E = L
vv|Ctg4569.1	(M) :: Q2XPV3|Q2XPV3_SOLTU Oligouridylate binding protein-like protein - Solanum tuberosum (Potato) :: Q9M427|Q9M427_NICPL Oligouridylate binding protein - Nicotiana plumbaginifolia (Leadwort-leaved tobacco) :: E = L
vv|Ctg9945.1	(M) :: Q2XSM1|Q2XSM1_BRAOB NADH dehydrogenase subunit 9 - Brassica oleracea var. botrytis (Cauliflower) :: Q6YSJ8|Q6YSJ8_BRANA NADH dehydrogenase subunit 9 - Brassica napus (Rape) :: E = L
vv|Ctg1901.1	(M) :: Q2XTC4|Q2XTC4_SOLTU Glucose-6-phosphate 1-dehydrogenase cytoplasmic isoform-like - Solanum tuberosum (Potato) :: P37830|G6PD_SOLTU Glucose-6-phosphate 1-dehydrogenase, cytoplasmic isoform (EC 1.1.1.49) (G6PD) - Solanum tuberosum (Potato) :: E = L
cso|Ctg742.1	(M) :: Q30D02|Q30D02_FAGSY Putative 3-deoxy-D-arabino-heptulosonate 7-phosphate synthase 3 - Fagus sylvatica (Beechnut) :: O24051|O24051_MORCI 3-deoxy-D-arabino-heptulosonate 7-phosphate synthase precursor (EC 4.1.2.15) - Morinda citrifolia (Indian mulberry) :: E = L
vv|Ctg4134.1	(M) :: Q338B1|Q338B1_ORYSA Auxin-induced protein PCNT115, putative, expressed (Os10g0419100 protein) - Oryza sativa (japonica cultivar-group) :: Q3L181|Q3L181_RAUSE Perakine reductase - Rauvolfia serpentina (Serpentwood) (Devilpepper) :: E = L
vv|gi|110689401|gb|EE065591.1|EE065591	(M) :: Q338B5|GME1_ORYSA GDP-mannose 3,5-epimerase 1 (EC 5.1.3.18) (GDP-Man 3,5-epimerase 1) (OsGME-1) - Oryza sativa (Rice) :: A0EJL8|A0EJL8_MALGL GDP-D-mannose-3',5'-epimerase - Malpighia glabra (Barbados cherry) :: E = L
vv|Ctg4073.1	(M) :: Q38922|Q38922_ARATH ATGB2 (Putative GTP-binding protein GB2) - Arabidopsis thaliana (Mouse-ear cress) :: Q9SLP2|Q9SLP2_CARPA Small GTP-binding protein - Carica papaya (Papaya) :: E = L
ws|Ctg1148.1	(M) :: Q38935|FKB21_ARATH FK506-binding protein 2-1 precursor (EC 5.2.1.8) (Peptidyl-prolyl cis-trans isomerase) (PPIase) (Rotamase) (15 kDa FKBP) (FKBP-15-1) - Arabidopsis thaliana (Mouse-ear cress) :: Q8LA41|Q8LA41_ARATH Immunophilin (FKBP15-1) - Arabidopsis thaliana (Mouse-ear cress) :: E = L SP
vv|Ctg29.1	(M) :: Q38HS6|Q38HS6_SOLTU Transaldolase-like protein - Solanum tuberosum (Potato) :: O04894|O04894_SOLTU Transaldolase (EC 2.2.1.2) - Solanum tuberosum (Potato) :: E = L
cso|Ctg2288.1	(M) :: Q38HT0|Q38HT0_SOLTU Proteasome-like protein alpha subunit - Solanum tuberosum (Potato) :: Q3HVM0|Q3HVM0_SOLTU Proteasome alpha subunit-like protein - Solanum tuberosum (Potato) :: E = L
cso|Ctg558.1	(M) :: Q38IX0|Q38IX0_SOYBN Glyceraldehyde-3-phosphate dehydrogenase B subunit - Glycine max (Soybean) :: Q1T014|Q1T014_MEDTR Glyceraldehyde-3-phosphate dehydrogenase, type I - Medicago truncatula (Barrel medic) :: E = L
ws|Ctg235.1	(M) :: Q38IX1|Q38IX1_SOYBN Glyceraldehyde-3-phosphate dehydrogenase A subunit - Glycine max (Soybean) :: Q9LPW0|Q9LPW0_ARATH F13K23.15 protein (At1g12900) (Putative calcium-binding protein, calreticulin) - Arabidopsis thaliana (Mouse-ear cress) :: E = L
cso|Ctg85.1	(M) :: Q38IX1|Q38IX1_SOYBN Glyceraldehyde-3-phosphate dehydrogenase A subunit - Glycine max (Soybean) :: Q9LPW0|Q9LPW0_ARATH F13K23.15 protein (At1g12900) (Putative calcium-binding protein, calreticulin) - Arabidopsis thaliana (Mouse-ear cress) :: E = L
ws|Ctg2795.1	(M) :: Q38JB2|Q38JB2_SOYBN Chloroplast lipocalin - Glycine max (Soybean) :: Q38JB5|Q38JB5_IPONI Chloroplast lipocalin - Ipomoea nil (Japanese morning glory) (Pharbitis nil) :: E = L
vvfl|gi|77744883|gb|ABB02395.	(M) :: Q38JC9|Q38JC9_VITVI Temperature-induced lipocalin - Vitis vinifera (Grape) :: Q38JD5|Q38JD5_9ROSI Temperature-induced lipocalin' - Populus balsamifera :: E = L
cso|Ctg1140.1	(M) :: Q38JH4|Q38JH4_SOLTU 26S proteasome subunit 4-like - Solanum tuberosum (Potato) :: Q2HTA3|Q2HTA3_MEDTR AAA ATPase; 26S proteasome subunit P45 - Medicago truncatula (Barrel medic) :: E = L
vv|Ctg1025.1	(M) :: Q38JJ2|Q38JJ2_SOLTU Disulfide-isomerase-like protein - Solanum tuberosum (Potato) :: Q1T4Z3|Q1T4Z3_MEDTR Thioredoxin domain 2 - Medicago truncatula (Barrel medic) :: E = L SP
cso|Ctg947.1	(M) :: Q38M52|Q38M52_SOLTU Hypothetical protein - Solanum tuberosum (Potato) :: O23708|PSA2A_ARATH Proteasome subunit alpha type 2-A (EC 3.4.25.1) (20S proteasome alpha subunit B) (Proteasome component 3) - Arabidopsis thaliana (Mouse-ear cress) :: E = L
ws|Ctg590.1	(M) :: Q38M59|Q38M59_SOLTU NtSar1 protein-like - Solanum tuberosum (Potato) :: O04834|SAR1A_ARATH GTP-binding protein SAR1A - Arabidopsis thaliana (Mouse-ear cress) :: E = L SP
vv|Ctg3572.1	(M) :: Q38M62|Q38M62_SOLTU Hypothetical protein - Solanum tuberosum (Potato) :: Q6EUK2|Q6EUK2_ORYSA Putative U2 snRNP protein A' (Os02g0234800 protein) - Oryza sativa (japonica cultivar-group) :: E = L
cso|Ctg176.1	(M) :: Q39227|SMT2_ARATH 24-methylenesterol C-methyltransferase 2 (EC 2.1.1.143) (24-sterol C-methyltransferase 2) (Sterol-C-methyltransferase 2) - Arabidopsis thaliana (Mouse-ear cress) :: O24154|O24154_TOBAC S-adenosyl-methionine-sterol-C-methyltransferase - Nicotiana tabacum (Common tobacco) :: E = L SP
vv|Ctg115.1	(M) :: Q39659|MFPA_CUCSA Glyoxysomal fatty acid beta-oxidation multifunctional protein MFP-a [Includes: Enoyl-CoA hydratase (EC 4.2.1.17); 3-2-trans-enoyl-CoA isomerase (EC 5.3.3.8); 3-hydroxybutyryl-CoA epimerase (EC 5.1.2.3); 3-hydroxyacyl-CoA dehydrogenase (EC 1.1.1.35)] - Cucumis sativus (Cucumber) :: Q9ZPI5
ws|Ctg469.1	(M) :: Q39732|GCSH_FLAAN Glycine cleavage system H protein, mitochondrial precursor - Flaveria anomala (Yellowtops) :: Q42442|Q42442_FLAPR H-protein (EC 2.1.2.10) - Flaveria pringlei :: E = L
cso|Ctg3674.1	(M) :: Q39819|Q39819_SOYBN Hsp22.3 - Glycine max (Soybean) :: Q41218|Q41218_SOLTU Small heat-shock protein homolog protein - Solanum tuberosum (Potato) :: E = L SP
vv|Ctg1521.1	(M) :: Q39828|Q39828_SOYBN SDL5A - Glycine max (Soybean) :: A2T1L8|A2T1L8_CAMSI Phragmoplastin - Camellia sinensis (Tea) :: E = L
cso|gi|122689373|gb|EC937903.1|EC937903	(M) :: Q3C251|Q3C251_CITLA Glutamate N-acetyltransferase - Citrullus lanatus (Watermelon) (Citrullus vulgaris) :: Q9ZUR7|Q9ZUR7_ARATH Putative glutamate/ornithine acetyltransferase (At2g37500/F3G5.29) - Arabidopsis thaliana (Mouse-ear cress) :: E = L
vv|Ctg1632.1	(M) :: Q3C2L6|Q3C2L6_SOLLC Sorbitol related enzyme - Solanum lycopersicum (Tomato) (Lycopersicon esculentum) :: Q9FJ95|Q9FJ95_ARATH Sorbitol dehydrogenase-like protein - Arabidopsis thaliana (Mouse-ear cress) :: E = L
vv|Ctg10827.1	(M) :: Q3HRV9|Q3HRV9_SOLTU Triosphosphate isomerase-like protein - Solanum tuberosum (Potato) :: P21820|TPIS_COPJA Triosephosphate isomerase, cytosolic (EC 5.3.1.1) (TIM) (Triose-phosphate isomerase) - Coptis japonica (Japanese goldthread) :: E = L
vv|Ctg4524.1	(M) :: Q3HRZ1|Q3HRZ1_SOLTU Vacuolar protein sorting-associated protein 26-like protein - Solanum tuberosum (Potato) :: Q9FJD0|Q9FJD0_ARATH Vacuolar sorting protein-like; embryogenesis protein H beta 58-like protein (Vacuolar sorting protein-like) - Arabidopsis thaliana (Mouse-ear cress) :: E = L
vvfl|gi|59805048|gb|AAX08108.	(M) :: Q3L1D0|Q3L1D0_VITVI Heat shock protein 101 - Vitis vinifera (Grape) :: Q9ZT13|Q9ZT13_TOBAC 101 kDa heat shock protein - Nicotiana tabacum (Common tobacco) :: E = L
ws|Ctg28.1	(M) :: Q3LFQ5|Q3LFQ5_PANGI Chlorophyll a/b binding protein - Panax ginseng (Korean ginseng) :: P27518|CB21_GOSHI Chlorophyll a-b binding protein 151, chloroplast precursor (LHCII type II CAB-151) (LHCP) - Gossypium hirsutum (Upland cotton) :: E = L
cso|gi|28958585|gb|CB339287.1|CB339287	(M) :: Q40430|Q40430_NICSY PSI-H precursor - Nicotiana sylvestris (Wood tobacco) :: Q40431|Q40431_NICSY PSI-H precursor - Nicotiana sylvestris (Wood tobacco) :: E = L
vv|gi|34548161|gb|CF516393.1|CF516393	(M) :: Q40510|Q40510_TOBAC Nthsp18p - Nicotiana tabacum (Common tobacco) :: Q9ZS24|Q9ZS24_CASSA Cytosolic class I small heat-shock protein HSP17.5 - Castanea sativa (Sweet chestnut) :: E = L
ws|Ctg204.1	(M) :: Q40512|Q40512_TOBAC Photosystem I light-harvesting chlorophyll a/b-binding protein - Nicotiana tabacum (Common tobacco) :: Q01667|Q01667_ARATH AT3g54890 (Chlorophyll A/B-binding protein) (At3g54890/F28P10_130) - Arabidopsis thaliana (Mouse-ear cress) :: E = L
cso|Ctg10971.1	(M) :: Q41014|FENR2_PEA Ferredoxin--NADP reductase, root isozyme, chloroplast precursor (EC 1.18.1.2) (FNR) - Pisum sativum (Garden pea) :: Q10CF5|Q10CF5_ORYSA Ferredoxin-NADP reductase, root isozyme, chloroplast, putative, expressed (Os03g0784700 protein) - Oryza sativa (japonica cultivar-group) :: E = L
vv|Ctg835.1	(M) :: Q41140|PFPA_RICCO Pyrophosphate--fructose 6-phosphate 1-phosphotransferase alpha subunit (EC 2.7.1.90) (PFP) (6-phosphofructokinase, pyrophosphate dependent) (Pyrophosphate-dependent 6-phosphofructose-1-kinase) (PPi-PFK) - Ricinus communis (Castor bean) :: Q9ZST2|Q9ZST2_CITPA Pyrophosphate-dependent phosphofructokinase alpha subunit (EC 2.7.1.90) - Citrus paradisi (Grapefruit) :: E = L
vv|Ctg6072.1	(M) :: Q41413|Q41413_SOLTU Epoxide hydrolase - Solanum tuberosum (Potato) :: Q76E11|Q76E11_9ROSI Soluble epoxide hydrolase - Citrus jambhiri (rough lemon) :: E = L
cso|Ctg1272.1	(M) :: Q41695|Q41695_PHAAU Pectinacetylesterase precursor - Phaseolus aureus (Mung bean) (Vigna radiata) :: A1KXE1|A1KXE1_LACSA Pectin acetylesterase - Lactuca sativa (Garden lettuce) :: E = L SP
vv|gi|71855342|gb|DT004397.1|DT004397	(M) :: Q42560|ACO1_ARATH Aconitate hydratase 1 (EC 4.2.1.3) (Citrate hydro-lyase 1) (Aconitase 1) - Arabidopsis thaliana (Mouse-ear cress) :: P49608|ACOC_CUCMA Aconitate hydratase, cytoplasmic (EC 4.2.1.3) (Citrate hydro-lyase) (Aconitase) - Cucurbita maxima (Pumpkin) (Winter squash) :: E = L
vv|Ctg944.1	(M) :: Q42884|AROC1_SOLLC Chorismate synthase 1, chloroplast precursor (EC 4.2.3.5) (5-enolpyruvylshikimate-3-phosphate phospholyase 1) - Solanum lycopersicum (Tomato) (Lycopersicon esculentum) :: Q42885|AROC2_SOLLC Chorismate synthase 2, chloroplast precursor (EC 4.2.3.5) (5-enolpyruvylshikimate-3-phosphate phospholyase 2) - Solanum lycopersicum (Tomato) (Lycopersicon esculentum) :: E = L
ws|Ctg769.1	(M) :: Q42912|Q42912_MALDO Ser/Thr protein phosphatase homologous to PPX - Malus domestica (Apple) (Malus sylvestris) :: Q8LSN3|Q8LSN3_PEA Serine/threonine protein phosphatase 2A - Pisum sativum (Garden pea) :: E = L
vv|Ctg4393.1	(M) :: Q42966|Q42966_TOBAC Nitrilase (EC 3.5.5.1) - Nicotiana tabacum (Common tobacco) :: Q5QGZ8|Q5QGZ8_LUPAN Nitrilase 4A - Lupinus angustifolius (Narrow-leaved blue lupin) :: E = L
cso|Ctg2809.1	(M) :: Q43032|Q43032_PETCR Anionic peroxidase precursor (EC 1.11.1.7) - Petroselinum crispum (Parsley) (Petroselinum hortense) :: Q94IQ1|Q94IQ1_TOBAC Peroxidase - Nicotiana tabacum (Common tobacco) :: E = L SP
vv|Ctg136.1	(M) :: Q43116|PDI_RICCO Protein disulfide-isomerase precursor (EC 5.3.4.1) (PDI) - Ricinus communis (Castor bean) :: Q9XF61|PDI_DATGL Protein disulfide-isomerase precursor (EC 5.3.4.1) (PDI) - Datisca glomerata (Durango root) :: E = L SP
ws|Ctg131.1	(M) :: Q43317|CYSK_CITLA Cysteine synthase (EC 2.5.1.47) (Beta-pyrazolylalanine synthase) (Beta-PA/CSase) (EC 2.5.1.51) (L-mimosine synthase) (EC 2.5.1.52) (O-acetylserine sulfhydrylase) (O-acetylserine (Thiol)-lyase) (CSase) (OAS-TL) - Citrullus lanatus (Watermelon) (Citrullus vulgaris) :: Q3LAG5|Q3LAG5_TOBAC Putative cytosolic cysteine synthase 7 (EC 2.5.1.47) - Nicotiana tabacum (Common tobacc…
cso|Ctg804.1	(M) :: Q43317|CYSK_CITLA Cysteine synthase (EC 2.5.1.47) (Beta-pyrazolylalanine synthase) (Beta-PA/CSase) (EC 2.5.1.51) (L-mimosine synthase) (EC 2.5.1.52) (O-acetylserine sulfhydrylase) (O-acetylserine (Thiol)-lyase) (CSase) (OAS-TL) - Citrullus lanatus (Watermelon) (Citrullus vulgaris) :: Q3LAG5|Q3LAG5_TOBAC Putative cytosolic cysteine synthase 7 (EC 2.5.1.47) - Nicotiana tabacum (Common tobacc…
vv|Ctg2671.1	(M) :: Q43467|EFTU1_SOYBN Elongation factor Tu, chloroplast precursor (EF-Tu) - Glycine max (Soybean) :: P46280|EFTU2_SOYBN Elongation factor Tu, chloroplast precursor (EF-Tu) - Glycine max (Soybean) :: E = L
vvfl|gi|1840425|gb|AAB65840.	(M) :: Q43690|Q43690_VITVI Alcohol dehydrogenase (Alcohol dehydrogenase 1) (EC 1.1.1.1) - Vitis vinifera (Grape) :: Q9M6B5|Q9M6B5_VITVI Alcohol dehydrogenase 6 - Vitis vinifera (Grape) :: E = L
vv|Ctg5265.1	(M) :: Q43814|OTC_PEA Ornithine carbamoyltransferase, chloroplast precursor (EC 2.1.3.3) (OTCase) (Ornithine transcarbamylase) - Pisum sativum (Garden pea) :: O50039|OTC_ARATH Ornithine carbamoyltransferase, chloroplast precursor (EC 2.1.3.3) (OTCase) (Ornithine transcarbamylase) - Arabidopsis thaliana (Mouse-ear cress) :: E = L
cso|Ctg580.1	(M) :: Q43840|Q43840_SOLTU NADH dehydrogenase (EC 1.6.99.3) - Solanum tuberosum (Potato) :: Q9FNN5|Q9FNN5_ARATH NADH dehydrogenase (At5g08530) - Arabidopsis thaliana (Mouse-ear cress) :: E = L
vv|Ctg1106.1	(M) :: Q45Q23|Q45Q23_NICBE PHB2 - Nicotiana benthamiana :: Q9AXM0|Q9AXM0_BRANA Prohibitin 1-like protein - Brassica napus (Rape) :: E = L
ws|Ctg587.1	(M) :: Q49RB5|Q49RB5_9ROSI Ubiquitin carrier protein - Populus tomentosa :: Q9M4R0|Q9M4R0_AVIMR Ubiquitin conjugating protein - Avicennia marina (Grey mangrove) :: E = L
vvfl|gi|122236489|sp|Q0ZIW7|PSAC_VITVI	(M) :: Q4FFK5|Q4FFK5_RANMC Photosystem I subunit VII (Fragment) - Ranunculus macranthus (Large buttercup) :: Q09FZ5|Q09FZ5_PLAOC Photosystem I subunit VII - Platanus occidentalis (Sycamore) :: E = L
cso|Ctg390.1	(M) :: Q4JIJ4|Q4JIJ4_9ROSI Stearoyl-ACP desaturase (EC 1.14.19.2) - Jatropha curcas :: P22337|STAD_RICCO Acyl-[acyl-carrier-protein] desaturase, chloroplast precursor (EC 1.14.19.2) (Stearoyl-ACP desaturase) (Delta(9) stearoyl-acyl carrier protein desaturase) - Ricinus communis (Castor bean) :: E = L
cso|Ctg338.1	(M) :: Q4JR85|Q4JR85_MEDTR Dehydroascorbate reductase - Medicago truncatula (Barrel medic) :: A2ICR9|A2ICR9_SOLTU Dehydroascorbate reductase - Solanum tuberosum (Potato) :: E = L
cso|Ctg5253.1	(M) :: Q4QXS6|Q4QXS6_HORVD MLL - Hordeum vulgare var. distichum (Two-rowed barley) :: Q8RZU5|Q8RZU5_ORYSA MCT-1 protein-like (Os01g0314300 protein) - Oryza sativa (japonica cultivar-group) :: E = L
vv|Ctg5830.1	(M) :: Q4U0W0|Q4U0W0_NICAL Thioredoxin H - Nicotiana alata (Winged tobacco) (Persian tobacco) :: Q6VBI6|Q6VBI6_IPOBA Thioredoxin H2 - Ipomoea batatas (Sweet potato) (Batate) :: E = L
vv|Ctg3088.1	(M) :: Q4ZJ73|Q4ZJ73_HEVBR 12-oxophytodienoate reductase - Hevea brasiliensis (Para rubber tree) :: Q9FEW9|OPR3_SOLLC 12-oxophytodienoate reductase 3 (EC 1.3.1.42) (12-oxophytodienoate-10,11-reductase 3) (OPDA-reductase 3) (LeOPR3) - Solanum lycopersicum (Tomato) (Lycopersicon esculentum) :: E = L
vv|Ctg3373.1	(M) :: Q52QX9|Q52QX9_MANES Aldo/keto reductase AKR - Manihot esculenta (Cassava) (Manioc) :: Q7XT99|Q7XT99_ORYSA OSJNBa0008A08.11 protein (Os04g0338000 protein) (OSJNBa0032I19.2 protein) - Oryza sativa (japonica cultivar-group) :: E = L
vv|Ctg2577.1	(M) :: Q52ZH8|Q52ZH8_PEA FVE - Pisum sativum (Garden pea) :: Q9LKY2|Q9LKY2_MAIZE WD-repeat protein RBAP1 - Zea mays (Maize) :: E = L
vvfl|gi|51574116|gb|AAU07980.	(M) :: Q539E7|Q539E7_VITVI Plastid hexose transporter - Vitis vinifera (Grape) :: Q93WT7|Q93WT7_OLEEU Hexose transporter pGlT - Olea europaea (Common olive) :: E = L
vv|Ctg6341.1	(M) :: Q53NM9|Q53NM9_ORYSA DnaK-type molecular chaperone hsp70-rice (Os11g0703900 protein) (Heat shock cognate 70 kDa protein, putative, expressed) - Oryza sativa (japonica cultivar-group) :: Q2QZ41|Q2QZ41_ORYSA Heat shock cognate 70 kDa protein, putative, expressed - Oryza sativa (japonica cultivar-group) :: E = L
vv|Ctg4508.1	(M) :: Q5BMC5|Q5BMC5_CYATE Phosphomannose isomerase - Cyamopsis tetragonoloba (Guar) (Cluster bean) :: Q9M884|Q9M884_ARATH Putative mannose-6-phosphate isomerase - Arabidopsis thaliana (Mouse-ear cress) :: E = L
cso|Ctg1126.1	(M) :: Q5CZ53|Q5CZ53_SOLTU Pom30 protein - Solanum tuberosum (Potato) :: Q38HV8|Q38HV8_SOLTU POM30-like protein - Solanum tuberosum (Potato) :: E = L
vv|Ctg3301.1	(M) :: Q5EUD5|Q5EUD5_MAIZE Protein disulfide isomerase - Zea mays (Maize) :: Q67UF5|Q67UF5_ORYSA Hypothetical protein OJ1163_C07.26-2 (Os09g0451500 protein) (Hypothetical protein P0488D02.3-2) - Oryza sativa (japonica cultivar-group) :: E = L SP
vv|Ctg1718.1	(M) :: Q5GI04|Q5GI04_CAPAN Hypersensitive-induced reaction protein - Capsicum annuum (Bell pepper) :: Q9FM19|Q9FM19_ARATH Hypersensitive-induced response protein - Arabidopsis thaliana (Mouse-ear cress) :: E = L
cso|Ctg1335.1	(M) :: Q5I6D6|Q5I6D6_9ROSI Sinapyl alcohol dehydrogenase-like protein - Populus tremula x Populus tremuloides :: Q94G59|Q94G59_POPTM Sinapyl alcohol dehydrogenase - Populus tremuloides (Quaking aspen) :: E = L
cso|Ctg528.1	(M) :: Q5J1K3|Q5J1K3_ELAGV Elongation factor 1-alpha 1 - Elaeis guineensis var. tenera (Oil palm) :: O49169|EF1A_MANES Elongation factor 1-alpha (EF-1-alpha) - Manihot esculenta (Cassava) (Manioc) :: E = L
vvfl|gi|111379084|gb|ABH09329.	(M) :: Q5MBH8|Q5MBH8_VITVI Aquaporin - Vitis vinifera (Grape) :: Q9LKL9|Q9LKL9_9MAGN Putative aquaporin TIP3 - Vitis berlandieri x Vitis rupestris :: E = L
cso|Ctg1892.1	(M) :: Q5PXN9|Q5PXN9_SESPO Salt tolerance protein - Sesuvium portulacastrum (Shoreline sea purslane) :: O80576|O80576_ARATH Similar to late embryogenesis abundant proteins (At2g44060) - Arabidopsis thaliana (Mouse-ear cress) :: E = L
vv|Ctg337.1	(M) :: Q5QHT3|Q5QHT3_9FABA 70 kDa heat shock cognate protein 2 - Vigna radiata :: Q8GSN4|Q8GSN4_CUCMA Non-cell-autonomous heat shock cognate protein 70 - Cucurbita maxima (Pumpkin) (Winter squash) :: E = L
cso|Ctg4868.1	(M) :: Q5QHW7|Q5QHW7_VIGUN Chloroplast thylakoid-bound ascorbate peroxidase - Vigna unguiculata (Cowpea) :: Q9XPR6|Q9XPR6_TOBAC Thylakoid-bound ascorbate peroxidase (EC 1.11.1.11) - Nicotiana tabacum (Common tobacco) :: E = L
ws|Ctg1556.1	(M) :: Q5QJA3|Q5QJA3_9MAGN Harpin binding protein 1 - Vitis sp. NL-2003 :: Q5QJA4|Q5QJA4_9MAGN Harpin binding protein 1 - Vitis sp. NL-2003 :: E = L
cso|Ctg4743.1	(M) :: Q5U8V7|Q5U8V7_9ASTR Cyclophilin 1 - Codonopsis lanceolata :: Q38867|CP19C_ARATH Peptidyl-prolyl cis-trans isomerase CYP19-3 (EC 5.2.1.8) (PPIase CYP19-3) (Rotamase cyclophilin-2) (Cyclophilin of 19 kDa 3) (Cyclophilin-4) - Arabidopsis thaliana (Mouse-ear cress) :: E = L
ws|Ctg335.1	(M) :: Q5UFR1|Q5UFR1_MALDO 14-3-3 family protein - Malus domestica (Apple) (Malus sylvestris) :: Q1AP39|Q1AP39_MANES 14-3-3 protein - Manihot esculenta (Cassava) (Manioc) :: E = L
cso|Ctg3995.1	(M) :: Q5UNS2|Q5UNS2_SOLLC Arginase 1 - Solanum lycopersicum (Tomato) (Lycopersicon esculentum) :: P46637|ARGI1_ARATH Arginase (EC 3.5.3.1) - Arabidopsis thaliana (Mouse-ear cress) :: E = L
vv|Ctg5305.1	(M) :: Q5WMY1|Q5WMY1_ORYSA Hypothetical protein P0431G05.7 (Os05g0155300 protein) - Oryza sativa (japonica cultivar-group) :: Q9LIG6|NIFU4_ARATH NifU-like protein 4, mitochondrial precursor (AtNfu4) (AtNfu-III) - Arabidopsis thaliana (Mouse-ear cress) :: E = L
vv|Ctg440.1	(M) :: Q5XTZ3|Q5XTZ3_SALMI Glycosyl hydrolase family-like protein - Salvia miltiorrhiza (Chinese sage) :: Q8VXZ7|Q8VXZ7_ARATH Putative alpha-galactosidase - Arabidopsis thaliana (Mouse-ear cress) :: E = L SP
cso|gi|71863869|gb|DT012924.1|DT012924	(M) :: Q5ZDX6|Q5ZDX6_ORYSA Hypothetical protein P0410E01.39-2 (Os01g0614700 protein) - Oryza sativa (japonica cultivar-group) :: Q5ZDX7|Q5ZDX7_ORYSA Hypothetical protein P0410E01.39-1 - Oryza sativa (japonica cultivar-group) :: E = L
vvfl|gi|52082696|gb|AAU25941.	(M) :: Q645H4|Q645H4_VITVI Cytochrome b (EC 1.10.2.2) - Vitis vinifera (Grape) :: Q6YSL7|Q6YSL7_BRANA Apocytochrome b - Brassica napus (Rape) :: E = L
ws|Ctg3249.1	(M) :: Q66WU1|Q66WU1_TOBAC Eukaryotic initiation factor iso4E - Nicotiana tabacum (Common tobacco) :: Q4PZB3|Q4PZB3_CAPAN Eukaryotic initiation factor 4E - Capsicum annuum (Bell pepper) :: E = L
vv|Ctg5288.1	(M) :: Q67UZ0|Q67UZ0_ORYSA Putative cysteine conjugate beta-lyase (Aminotransferase) (Os09g0453800 protein) - Oryza sativa (japonica cultivar-group) :: Q25C96|Q25C96_HORVU Putative asparate aminotransferase - Hordeum vulgare (Barley) :: E = L
ws|Ctg347.1	(M) :: Q69DC2|Q69DC2_GOSHI Anx1 - Gossypium hirsutum (Upland cotton) :: Q9XEN8|Q9XEN8_TOBAC Vacuole-associated annexin VCaB42 - Nicotiana tabacum (Common tobacco) :: E = L
ws|gi|51581727|gb|CV099563.1|CV099563	(M) :: Q69LQ9|Q69LQ9_ORYSA Hypothetical protein OSJNBa0063H21.109 (Os08g0299000 protein) - Oryza sativa (japonica cultivar-group) :: Q9SIR5|Q9SIR5_ARATH Expressed protein (Hypothetical protein At2g25280) (Hypothetical protein) - Arabidopsis thaliana (Mouse-ear cress) :: E = L
cso|Ctg2081.1	(M) :: Q69LQ9|Q69LQ9_ORYSA Hypothetical protein OSJNBa0063H21.109 (Os08g0299000 protein) - Oryza sativa (japonica cultivar-group) :: Q9SIR5|Q9SIR5_ARATH Expressed protein (Hypothetical protein At2g25280) (Hypothetical protein) - Arabidopsis thaliana (Mouse-ear cress) :: E = L
cso|Ctg5298.1	(M) :: Q69NG5|Q69NG5_ORYSA Putative 6-phosphogluconolactonase (Os09g0529100 protein) - Oryza sativa (japonica cultivar-group) :: Q84XU3|Q84XU3_ELAGV Putative 6-phosphogluconolactonase (Fragment) - Elaeis guineensis var. tenera (Oil palm) :: E = L
ws|Ctg488.1	(M) :: Q69UI8|Q69UI8_ORYSA Putative acidic ribosomal protein P1a (Os08g0116500 protein) - Oryza sativa (japonica cultivar-group) :: Q307Z7|Q307Z7_SOLTU Acidic ribosomal protein P1a-like - Solanum tuberosum (Potato) :: E = L
vv|Ctg2858.1	(M) :: Q6B4V4|Q6B4V4_VITVI Chloroplast chaperonin 21 - Vitis vinifera (Grape) :: Q9M5A8|Q9M5A8_SOLLC Chaperonin 21 precursor - Solanum lycopersicum (Tomato) (Lycopersicon esculentum) :: E = L
cso|Ctg432.1	(M) :: Q6DW08|Q6DW08_MEDSA GMPase - Medicago sativa (Alfalfa) :: Q09PG3|Q09PG3_9ROSI GDP-D-mannose pyrophosphorylase - Viola baoshanensis :: E = L SP
cso|Ctg418.1	(M) :: Q6EJD1|Q6EJD1_PUELO Isopentenyl pyrophosphate isomerase - Pueraria lobata (Kudzu vine) :: O48965|IDI2_CAMAC Isopentenyl-diphosphate Delta-isomerase II (EC 5.3.3.2) (IPP isomerase II) (Isopentenyl pyrophosphate isomerase II) - Camptotheca acuminata :: E = L
vv|Ctg2597.1	(M) :: Q6ER67|Q6ER67_ORYSA Putative ribosomal protein L10a (Os02g0321900 protein) - Oryza sativa (japonica cultivar-group) :: Q1SIB0|Q1SIB0_MEDTR Ribosomal protein L1 - Medicago truncatula (Barrel medic) :: E = L
vv|Ctg15119.1	(M) :: Q6H450|Q6H450_ORYSA Putative annexin (Os09g0394900 protein) - Oryza sativa (japonica cultivar-group) :: Q9ZR53|Q9ZR53_MEDSA Annexin-like protein - Medicago sativa (Alfalfa) :: E = L
cso|Ctg1003.1	(M) :: Q6IVK4|Q6IVK4_TOBAC Putative UDP-glucuronate decarboxylase 2 (EC 4.1.1.35) - Nicotiana tabacum (Common tobacco) :: Q9ZV36|Q9ZV36_ARATH Putative nucleotide-sugar dehydratase - Arabidopsis thaliana (Mouse-ear cress) :: E = L
ws|Ctg3069.1	(M) :: Q6J1J4|Q6J1J4_HEVBR Putative SNARE protein - Hevea brasiliensis (Para rubber tree) :: Q9ZRD3|Q9ZRD3_TOBAC NTGP1 - Nicotiana tabacum (Common tobacco) :: E = L SP
vv|Ctg4331.1	(M) :: Q6K3R8|Q6K3R8_ORYSA Putative chaperonin containing TCP1, subunit 3 (Gamma) (Os02g0247200 protein) - Oryza sativa (japonica cultivar-group) :: Q5Z6U5|Q5Z6U5_ORYSA Putative CCT chaperonin gamma subunit (Os06g0538000 protein) - Oryza sativa (japonica cultivar-group) :: E = L
vv|Ctg2131.1	(M) :: Q6L3K1|Q6L3K1_SOLDE NmrA-like family protein - Solanum demissum (Wild potato) :: Q3HRZ0|Q3HRZ0_SOLTU Putative cinnamoyl-CoA reductase-like protein - Solanum tuberosum (Potato) :: E = L
ws|Ctg937.1	(M) :: Q6L460|Q6L460_SOLDE ATP synthase D chain, mitochondrial, putative - Solanum demissum (Wild potato) :: Q9FT52|ATPQ_ARATH ATP synthase D chain, mitochondrial (EC 3.6.3.14) - Arabidopsis thaliana (Mouse-ear cress) :: E = L
vv|Ctg2043.1	(M) :: Q6L4J2|Q6L4J2_SOLDE Hypothetical protein PGEC219.9 - Solanum demissum (Wild potato) :: Q949S4|Q949S4_ARATH Hypothetical protein At1g14340 - Arabidopsis thaliana (Mouse-ear cress) :: E = L
cso|gi|110379185|gb|EC944364.1|EC944364	(M) :: Q6NQE2|Q6NQE2_ARATH Hypothetical protein At4g27270 - Arabidopsis thaliana (Mouse-ear cress) :: Q8L5Q7|Q8L5Q7_CICAR Putative quinone oxidoreductase (EC 1.6.5.5) - Cicer arietinum (Chickpea) (Garbanzo) :: E = L
cso|Ctg174.1	(M) :: Q6NQE2|Q6NQE2_ARATH Hypothetical protein At4g27270 - Arabidopsis thaliana (Mouse-ear cress) :: Q9LSQ5|Q9LSQ5_ARATH 1,4-benzoquinone reductase-like; Trp repressor binding protein-like (1,4-benzoquinone reductase-like protein) - Arabidopsis thaliana (Mouse-ear cress) :: E = L
vv|Ctg632.1	(M) :: Q6QPJ5|Q6QPJ5_9ROSI Methionine sulfoxide reductase A - Populus trichocarpa x Populus deltoides :: P54153|MSRA_SOLLC Peptide methionine sulfoxide reductase (EC 1.8.4.11) (Protein-methionine-S-oxide reductase) (Peptide-methionine (S)-S-oxide reductase) (Peptide Met(O) reductase) (Fruit-ripening protein E4) (Fragment) - Solanum lycopersicum (Tomato) (Lycopersicon esculentum) :: E = L
ws|gi|51575429|gb|CV093265.1|CV093265	(M) :: Q6RJY1|Q6RJY1_CAPAN 60S ribosomal protein L12 - Capsicum annuum (Bell pepper) :: Q308B0|Q308B0_SOLTU Hypothetical protein - Solanum tuberosum (Potato) :: E = L
ws|Ctg247.1	(M) :: Q6RK07|Q6RK07_9MAGN UDP-glucose dehydrogenase - Cinnamomum osmophloeum :: Q6IVK6|Q6IVK6_TOBAC Putative UDP-glucose dehydrogenase 2 (EC 1.1.1.22) - Nicotiana tabacum (Common tobacco) :: E = L
vv|Ctg5475.1	(M) :: Q6T7D1|Q6T7D1_GOSBA Fiber protein Fb19 (Fragment) - Gossypium barbadense (Sea-island cotton) (Egyptian cotton) :: O82240|O82240_ARATH Expressed protein (Hypothetical protein At2g47710) (Hypothetical protein At2g47710; F17A22.10) - Arabidopsis thaliana (Mouse-ear cress) :: E = L
cso|Ctg6245.1	(M) :: Q6TFM2|Q6TFM2_SOLLC Dihydroneopterin aldolase - Solanum lycopersicum (Tomato) (Lycopersicon esculentum) :: Q653D9|Q653D9_ORYSA Putative dihydroneopterin aldolase (Os09g0560500 protein) - Oryza sativa (japonica cultivar-group) :: E = L
ws|Ctg551.1	(M) :: Q6TKQ6|Q6TKQ6_VITAE Putative ankyrin-repeat protein - Vitis aestivalis (Grape) :: Q84P55|Q84P55_TOBAC TGB12K interacting protein 3 - Nicotiana tabacum (Common tobacco) :: E = L
ws|Ctg63.1	(M) :: Q6UJX6|Q6UJX6_NICBE Molecular chaperone Hsp90-1 - Nicotiana benthamiana :: Q14TB1|Q14TB1_TOBAC Heat shock protein 90 - Nicotiana tabacum (Common tobacco) :: E = L
ws|Ctg517.1	(M) :: Q6UK15|Q6UK15_GOSHI Al-induced protein - Gossypium hirsutum (Upland cotton) :: Q5MCR8|Q5MCR8_9ASTR Aluminum-induced protein - Codonopsis lanceolata :: E = L
ws|Ctg41.1	(M) :: Q6UNT2|RL5_CUCSA 60S ribosomal protein L5 - Cucumis sativus (Cucumber) :: P49227|RL52_ARATH 60S ribosomal protein L5-2 - Arabidopsis thaliana (Mouse-ear cress) :: E = L
cso|Ctg2771.1	(M) :: Q6UNT3|Q6UNT3_CUCSA Hypersensitive-induced response protein - Cucumis sativus (Cucumber) :: Q9CAR7|Q9CAR7_ARATH Hypothetical protein T17F3.13 (Hypothetical protein At1g69840) - Arabidopsis thaliana (Mouse-ear cress) :: E = L
ws|Ctg961.1	(M) :: Q6UNT4|Q6UNT4_CUCSA Putative GTP-binding protein - Cucumis sativus (Cucumber) :: Q38JI9|Q38JI9_SOLTU Hypothetical protein - Solanum tuberosum (Potato) :: E = L
vv|Ctg625.1	(M) :: Q6VAF7|TBB5_GOSHI Tubulin beta-5 chain (Beta-5 tubulin) - Gossypium hirsutum (Upland cotton) :: Q1S4W8|Q1S4W8_MEDTR Tubulin/FtsZ family, GTPase domain, putative - Medicago truncatula (Barrel medic) :: E = L
vv|gi|71857427|gb|DT006482.1|DT006482	(M) :: Q6VEJ5|Q6VEJ5_CAPAN Alanine aminotransferase - Capsicum annuum (Bell pepper) :: Q1RTC9|Q1RTC9_MEDTR 1-aminocyclopropane-1-carboxylate synthase - Medicago truncatula (Barrel medic) :: E = L
cso|Ctg3549.1	(M) :: Q6W2J1|Q6W2J1_LOTJA VDAC3.1 - Lotus japonicus :: Q9FKM2|Q9FKM2_ARATH Porin-like protein - Arabidopsis thaliana (Mouse-ear cress) :: E = L
cso|Ctg463.1	(M) :: Q6W2J5|Q6W2J5_LOTJA VDAC1.1 - Lotus japonicus :: Q4PKP6|Q4PKP6_PHACN Mitochrondrial voltage-dependent anion-selective channel - Phaseolus coccineus (Scarlet runner bean) :: E = L
vv|gi|34543766|gb|CF511998.1|CF511998	(M) :: Q6YNS1|Q6YNS1_PRUAV Putative glycine-rich RNA-binding protein - Prunus avium (Cherry) :: Q8RW11|Q8RW11_RUMOB Putative glycine rich protein - Rumex obtusifolius (Bitter dock) :: E = L
vv|Ctg6527.1	(M) :: Q6YZD2|Q6YZD2_ORYSA Coated vesicle membrane protein-like (Os08g0532900 protein) - Oryza sativa (japonica cultivar-group) :: A0MAU7|A0MAU7_WHEAT Coated vesicle membrane protein-like - Triticum aestivum (Wheat) :: E = L SP
vv|Ctg2309.1	(M) :: Q70EL6|Q70EL6_SOYBN Cytosolic chaperonin delta-subunit - Glycine max (Soybean) :: Q9ZRX1|Q9ZRX1_SOYBN Cytosolic chaperonin, delta-subunit - Glycine max (Soybean) :: E = L
vv|WIN1010.C21_D23	(M) :: Q70Z16|Q70Z16_TOBAC Nucleosome assembly protein 1-like protein 4 - Nicotiana tabacum (Common tobacco) :: Q70Z17|Q70Z17_TOBAC Nucleosome assembly protein 1-like protein 3 - Nicotiana tabacum (Common tobacco) :: E = L
vv|Ctg4711.1	(M) :: Q75HJ3|Q75HJ3_ORYSA Putative TCP-1/cpn60 chaperonin family protein (Os03g0804800 protein) (T-complex protein 1, theta subunit, putative, expressed) - Oryza sativa (japonica cultivar-group) :: Q94K05|Q94K05_ARATH Putative T-complex protein 1, theta subunit; TCP-1-Theta (At3g03960) - Arabidopsis thaliana (Mouse-ear cress) :: E = L
vv|Ctg1824.1	(M) :: Q75I90|Q75I90_ORYSA Eukaryotic peptide chain release factor subunit 1-3 (ERF1-3) (Os03g0702800 protein) (Eukaryotic peptide chain release factor subunit 1-2, putative, expressed) (Putative peptide chain release factor subunit 1 protein) - Oryza sativa (japonica cultivar-group) :: Q6ZIQ1|Q6ZIQ1_ORYSA Putative eukaryotic peptide chain release factor subunit 1-3 (ERF1-3) (Os07g0587400 protein…
vv|Ctg3190.1	(M) :: Q76KW1|Q76KW1_PEA Glutathione S-transferase - Pisum sativum (Garden pea) :: Q9FQ95|Q9FQ95_SOYBN In2-1 protein - Glycine max (Soybean) :: E = L
cso|Ctg744.1	(M) :: Q7DLR9|PSB4_ARATH Proteasome subunit beta type 4 precursor (EC 3.4.25.1) (Proteasome subunit beta type 7) (20S proteasome beta subunit G-1) (Proteasome component H) - Arabidopsis thaliana (Mouse-ear cress) :: Q1RWA2|Q1RWA2_MEDTR Peptidase T1A, proteasome beta-subunit - Medicago truncatula (Barrel medic) :: E = L
cso|Ctg1987.1	(M) :: Q7FAH2|Q7FAH2_ORYSA OJ000223_09.15 protein (Os04g0486600 protein) - Oryza sativa (japonica cultivar-group) :: Q5PY03|Q5PY03_MUSAC Glyceraldehyde-3-phosphate dehydrogenase (EC 1.2.1.12) (Fragment) - Musa acuminata (Banana) :: E = L
vv|Ctg1415.1	(M) :: Q7X5X9|Q7X5X9_ORYSA OSJNBa0058G03.7 protein (Os04g0444600 protein) (OSJNBa0027P08.4 protein) - Oryza sativa (japonica cultivar-group) :: Q6XJG4|Q6XJG4_ARATH 26S proteasome subunit RPN6a - Arabidopsis thaliana (Mouse-ear cress) :: E = L
ws|Ctg3268.1	(M) :: Q7X752|Q7X752_ORYSA OSJNBb0070J16.13 protein (Os04g0515300 protein) (OSJNBb0072M01.9 protein) - Oryza sativa (japonica cultivar-group) :: Q01I11|Q01I11_ORYSA OSIGBa0140J09.10 protein - Oryza sativa (Rice) :: E = L
vv|Ctg1615.1	(M) :: Q7X998|Q7X998_TOBAC MRNA-binding protein (Fragment) - Nicotiana tabacum (Common tobacco) :: Q9XEJ6|Q9XEJ6_SOLLC MRNA binding protein precursor - Solanum lycopersicum (Tomato) (Lycopersicon esculentum) :: E = L
vv|gi|71857120|gb|DT006175.1|DT006175	(M) :: Q7XAS3|Q7XAS3_GOSHI Beta-D-glucosidase - Gossypium hirsutum (Upland cotton) :: O82151|O82151_TOBAC Beta-D-glucan exohydrolase - Nicotiana tabacum (Common tobacco) :: E = L SP
vv|Ctg2170.1	(M) :: Q7XBY4|Q7XBY4_ORYSA Mitochondrial carnitine/acylcarnitine carrier, putative, expressed (Os10g0573700 protein) - Oryza sativa (japonica cultivar-group) :: Q9AYL3|Q9AYL3_ORYSA Putative carnitine/acylcarnitine translocase - Oryza sativa (Rice) :: E = L
cso|Ctg5421.1	(M) :: Q7XDP6|Q7XDP6_ORYSA Splicing factor 3B subunit 4, putative, expressed (Os10g0457000 protein) - Oryza sativa (japonica cultivar-group) :: Q9ZU66|Q9ZU66_ARATH Putative spliceosome associated protein - Arabidopsis thaliana (Mouse-ear cress) :: E = L
vv|Ctg13739.1	(M) :: Q7XPV3|Q7XPV3_ORYSA OSJNBa0088H09.3 protein (Os04g0683800 protein) - Oryza sativa (japonica cultivar-group) :: Q259Q9|Q259Q9_ORYSA H0306F12.8 protein - Oryza sativa (Rice) :: E = L
cso|Ctg233.1	(M) :: Q7XTK9|Q7XTK9_PRUPE Catalase (EC 1.11.1.6) - Prunus persica (Peach) :: P17598|CATA1_GOSHI Catalase isozyme 1 (EC 1.11.1.6) - Gossypium hirsutum (Upland cotton) :: E = L
vv|Ctg18103.1	(M) :: Q7XUC9|Q7XUC9_ORYSA OSJNBa0088A01.17 protein (Os05g0466600 protein) (Os05g0462700 protein) (Os03g0119900 protein) (Os02g0684500 protein) (Os10g0539500 protein) (Os09g0553100 protein) (Os09g0433600 protein) (Os04g0583600 protein) (Histone H4, putative, expressed) (Histone H4) (Hypothetical protein OJ1263H11.10) - Oryza sativa (japonica cultivar-group) :: Q6NR90|Q6NR90_ARATH Putative histone…
vv|Ctg2866.1	(M) :: Q7XVF8|Q7XVF8_ORYSA OSJNBb0118P14.7 protein (Os04g0403500 protein) - Oryza sativa (japonica cultivar-group) :: Q9FVR6|Q9FVR6_ARATH Hypothetical protein F3C3.2 (Expressed protein) (Hypothetical protein) - Arabidopsis thaliana (Mouse-ear cress) :: E = L
vv|gi|30295896|gb|CB972690.1|CB972690	(M) :: Q7XZX4|Q7XZX4_ORYSA Putative ribosomal protein S29 (Os12g0508300 protein) (Os11g0634500 protein) (40S ribosomal protein S29, putative, expressed) - Oryza sativa (japonica cultivar-group) :: Q10E81|Q10E81_ORYSA Ribosomal protein S14p/S29e containing protein, expressed - Oryza sativa (japonica cultivar-group) :: E = L
vv|Ctg1969.1	(M) :: Q7Y0S8|Q7Y0S8_SOLTU Erg-1 - Solanum tuberosum (Potato) :: Q9FE06|Q9FE06_ARATH Putative phi-1 protein (AT5g64260/MSJ1_10) - Arabidopsis thaliana (Mouse-ear cress) :: E = L SP
vv|Ctg5060.1	(M) :: Q7Y0W7|Q7Y0W7_LUPAL NADP-specific isocitrate dehydrogenase (EC 1.1.1.42) - Lupinus albus (White lupin) :: O65853|O65853_TOBAC Isocitrate dehydrogenase (NADP+) precursor (EC 1.1.1.42) - Nicotiana tabacum (Common tobacco) :: E = L
vv|Ctg2714.1	(M) :: Q84J81|Q84J81_ARATH Hypothetical protein At3g09350 - Arabidopsis thaliana (Mouse-ear cress) :: Q8LDQ1|Q8LDQ1_ARATH Hypothetical protein - Arabidopsis thaliana (Mouse-ear cress) :: E = L
cso|Ctg5064.1	(M) :: Q84JM6|Q84JM6_ARATH Hypothetical protein At2g25310 - Arabidopsis thaliana (Mouse-ear cress) :: Q8VY97|Q8VY97_ARATH Hypothetical protein At4g32130; F10N7.60 (Hypothetical protein At4g32130) - Arabidopsis thaliana (Mouse-ear cress) :: E = L SP
cso|Ctg4789.1	(M) :: Q84LL6|Q84LL6_BETVU Salt tolerance protein 5 - Beta vulgaris (Sugar beet) :: Q38HV0|Q38HV0_SOLTU Salt tolerance protein 5-like protein - Solanum tuberosum (Potato) :: E = L
ws|gi|51577921|gb|CV095757.1|CV095757	(M) :: Q84P31|Q84P31_SOYBN Aldehyde dehydrogenase family 7 member A1 (EC 1.2.1.3) - Glycine max (Soybean) :: Q5EBY6|Q5EBY6_EUPCH Aldehyde dehydrogenase family 7 member A1 (EC 1.2.1.3) - Euphorbia characias (Spurge) :: E = L
cso|Ctg1620.1	(M) :: Q84P43|Q84P43_SOYBN Protein kinase Pti1 - Glycine max (Soybean) :: Q9LX36|Q9LX36_ARATH Protein kinase-like protein - Arabidopsis thaliana (Mouse-ear cress) :: E = L
ws|Ctg664.1	(M) :: Q84P54|Q84P54_SOLLC Gamma-aminobutyrate transaminase subunit isozyme 1 (EC 2.6.1.19) - Solanum lycopersicum (Tomato) (Lycopersicon esculentum) :: Q84P52|Q84P52_SOLLC Gamma-aminobutyrate transaminase subunit isozyme 3 (EC 2.6.1.19) - Solanum lycopersicum (Tomato) (Lycopersicon esculentum) :: E = L
cso|Ctg1153.1	(M) :: Q84PA1|Q84PA1_ORYSA Hypothetical protein - Oryza sativa (japonica cultivar-group) :: Q10L32|Q10L32_ORYSA Peptide methionine sulfoxide reductase msrB, putative, expressed (Os03g0360700 protein) - Oryza sativa (japonica cultivar-group) :: E = L
cso|Ctg459.1	(M) :: Q84QE8|Q84QE8_TOBAC Oxygen evolving complex 33 kDa photosystem II protein - Nicotiana tabacum (Common tobacco) :: Q40459|PSBO_TOBAC Oxygen-evolving enhancer protein 1, chloroplast precursor (OEE1) (33 kDa subunit of oxygen evolving system of photosystem II) (OEC 33 kDa subunit) (33 kDa thylakoid membrane protein) - Nicotiana tabacum (Common tobacco) :: E = L
vvfl|gi|28629126|gb|AAO49473.	(M) :: Q84U32|Q84U32_VITVI Putative serine/threonine kinase - Vitis vinifera (Grape) :: Q94AZ4|Q94AZ4_ARATH At1g12310/F5O11_2 - Arabidopsis thaliana (Mouse-ear cress) :: E = L
vv|Ctg1409.1	(M) :: Q84VC8|Q84VC8_ORYSA Gamma hydroxybutyrate dehydrogenase-like protein (Os02g0562700 protein) (Hypothetical protein) - Oryza sativa (japonica cultivar-group) :: Q94B07|Q94B07_ARATH Gamma hydroxybutyrate dehydrogenase (EC 1.1.1.61) - Arabidopsis thaliana (Mouse-ear cress) :: E = L
ws|Ctg557.1	(M) :: Q84WG2|Q84WG2_ARATH Putative VAMP protein SEC22 - Arabidopsis thaliana (Mouse-ear cress) :: Q9SRN0|Q9SRN0_ARATH T19F11.6 protein (At3g11660) (Harpin-induced protein-like) (NDR1/HIN1-Like protein 1) - Arabidopsis thaliana (Mouse-ear cress) :: E = L SP
vv|Ctg5039.1	(M) :: Q84XK6|Q84XK6_SOLLC Peroxisomal targeting signal type 2 receptor - Solanum lycopersicum (Tomato) (Lycopersicon esculentum) :: Q9LP54|Q9LP54_ARATH Peroxisomal targeting signal type 2 receptor, Pex7p (At1g29260) - Arabidopsis thaliana (Mouse-ear cress) :: E = L
vv|Ctg4284.1	(M) :: Q84XZ6|Q84XZ6_PETCR Mitogen-activated protein kinase 4 - Petroselinum crispum (Parsley) (Petroselinum hortense) :: Q3C254|Q3C254_TOBAC Mitogen-activated protein kinase - Nicotiana tabacum (Common tobacco) :: E = L
vv|Ctg889.1	(M) :: Q84ZB2|Q84ZB2_ORYSA Putative iron inhibited ABC transporter 2 (Os08g0564100 protein) - Oryza sativa (japonica cultivar-group) :: Q650Z9|Q650Z9_ORYSA Putative iron inhibited ABC transporter 2 (Os09g0572400 protein) - Oryza sativa (japonica cultivar-group) :: E = L
vv|gi|110725424|gb|EE101913.1|EE101913	(M) :: Q850G4|Q850G4_ARAHY Putative early light induced protein (Fragment) - Arachis hypogaea (Peanut) :: Q8W540|Q8W540_9FABA Early light-induced protein-like protein (Fragment) - Retama raetam :: E = L
vv|Ctg696.1	(M) :: Q8GS72|Q8GS72_ORYSA Hypothetical protein P0524G08.101 (Os07g0640100 protein) (Hypothetical protein OJ1340_C08.134) - Oryza sativa (japonica cultivar-group) :: Q9LHI0|Q9LHI0_ARATH Arabidopsis thaliana genomic DNA, chromosome 3, P1 clone: MQC3 (Hypothetical protein F28J15.12) - Arabidopsis thaliana (Mouse-ear cress) :: E = L
vv|gi|56688910|gb|CX126813.1|CX126813	(M) :: Q8GSN2|Q8GSN2_CUCMA Cell-autonomous heat shock cognate protein 70 - Cucurbita maxima (Pumpkin) (Winter squash) :: Q53NM9|Q53NM9_ORYSA DnaK-type molecular chaperone hsp70-rice (Os11g0703900 protein) (Heat shock cognate 70 kDa protein, putative, expressed) - Oryza sativa (japonica cultivar-group) :: E = L
vv|Ctg19.1	(M) :: Q8GSN2|Q8GSN2_CUCMA Cell-autonomous heat shock cognate protein 70 - Cucurbita maxima (Pumpkin) (Winter squash) :: Q8GSN4|Q8GSN4_CUCMA Non-cell-autonomous heat shock cognate protein 70 - Cucurbita maxima (Pumpkin) (Winter squash) :: E = L
ws|Ctg40.1	(M) :: Q8GSN4|Q8GSN4_CUCMA Non-cell-autonomous heat shock cognate protein 70 - Cucurbita maxima (Pumpkin) (Winter squash) :: Q5QHT3|Q5QHT3_9FABA 70 kDa heat shock cognate protein 2 - Vigna radiata :: E = L
cso|Ctg901.1	(M) :: Q8GT30|Q8GT30_SOLLC Dihydrolipoamide dehydrogenase (EC 1.8.1.4) - Solanum lycopersicum (Tomato) (Lycopersicon esculentum) :: Q93WQ1|Q93WQ1_9ROSI Dihydrolipoamide dehydrogenase (EC 1.8.1.4) - Bruguiera gymnorhiza :: E = L
ws|Ctg1686.1	(M) :: Q8GT65|Q8GT65_CITPA Serpin-like protein (Fragment) - Citrus paradisi (Grapefruit) :: Q5GN36|Q5GN36_CUCSA Serpin (Fragment) - Cucumis sativus (Cucumber) :: E = L
vv|WIN1122.C21_J11	(M) :: Q8GWE1|Q8GWE1_ARATH Putative carboxyl-terminal proteinase - Arabidopsis thaliana (Mouse-ear cress) :: Q2A9A0|Q2A9A0_BRAOL Ubiquitin carboxyl-terminal hydrolase, putative - Brassica oleracea (Wild cabbage) :: E = L
vv|Ctg3089.1	(M) :: Q8GWW7|AGUA_ARATH Agmatine deiminase (EC 3.5.3.12) (Agmatine iminohydrolase) - Arabidopsis thaliana (Mouse-ear cress) :: Q01KF3|Q01KF3_ORYSA OSIGBa0115M15.6 protein - Oryza sativa (Rice) :: E = L
vv|Ctg2237.1	(M) :: Q8GYZ3|Q8GYZ3_ARATH Hypothetical protein At1g19130/F14D16_18 - Arabidopsis thaliana (Mouse-ear cress) :: Q9LMB4|Q9LMB4_ARATH F14D16.29 - Arabidopsis thaliana (Mouse-ear cress) :: E = L
cso|Ctg3042.1	(M) :: Q8GZM8|Q8GZM8_VITVI Putative serine hydrolase - Vitis vinifera (Grape) :: Q0ZPW8|Q0ZPW8_9ROSA CXE carboxylesterase (EC 3.1.1.1) - Malus pumila :: E = L
cso|Ctg2403.1	(M) :: Q8H1Y2|Q8H1Y2_NICBE 20S proteasome alpha 6 subunit - Nicotiana benthamiana :: O23712|PSA1B_ARATH Proteasome subunit alpha type 1-B (EC 3.4.25.1) (Proteasome subunit alpha type 6) (20S proteasome alpha subunit F-2) (Proteasome component 2B) - Arabidopsis thaliana (Mouse-ear cress) :: E = L
vv|gi|71868331|gb|DT017386.1|DT017386	(M) :: Q8H2B9|Q8H2B9_PRUDU 60s acidic ribosomal protein - Prunus dulcis (Almond) (Prunus amygdalus) :: Q5YJR8|Q5YJR8_HYAOR 60S acidic ribosomal protein - Hyacinthus orientalis (Common hyacinth) :: E = L
ws|gi|51575718|gb|CV093554.1|CV093554	(M) :: Q8H3Q7|Q8H3Q7_ORYSA Putative xylose isomerase (Os07g0669100 protein) - Oryza sativa (japonica cultivar-group) :: Q1SZG0|Q1SZG0_MEDTR Xylose isomerase - Medicago truncatula (Barrel medic) :: E = L SP
cso|gi|110380643|gb|EC945926.1|EC945926	(M) :: Q8H642|Q8H642_ORYSA Putative RNA-binding protein (Os06g0127500 protein) - Oryza sativa (japonica cultivar-group) :: Q6Z9C4|Q6Z9C4_ORYSA Putative RNA-binding protein (Os08g0547000 protein) - Oryza sativa (japonica cultivar-group) :: E = L
cso|Ctg131.1	(M) :: Q8H6A3|Q8H6A3_STERE Actin - Stevia rebaudiana (Stevia) :: Q7XZJ2|Q7XZJ2_GOSHI Actin - Gossypium hirsutum (Upland cotton) :: E = L
cso|Ctg2418.1	(M) :: Q8H8E0|Q8H8E0_ORYSA Putative glutathione S-transferase (Os03g0135300 protein) (Glutathione S-transferase, N-terminal domain containing protein, expressed) - Oryza sativa (japonica cultivar-group) :: Q9FUD8|Q9FUD8_ORYSA Putative glutathione S-transferase OsGSTF3 - Oryza sativa (japonica cultivar-group) :: E = L
vv|Ctg2160.1	(M) :: Q8H9B2|Q8H9B2_9ROSI T-complex polypeptide 1 - Bruguiera sexangula :: Q7FAT6|Q7FAT6_ORYSA OSJNBa0010H02.6 protein (Os04g0551800 protein) - Oryza sativa (japonica cultivar-group) :: E = L
cso|Ctg1350.1	(M) :: Q8H9D4|Q8H9D4_SOLTU 26S proteasome AAA-ATPase subunit RPT4a - Solanum tuberosum (Potato) :: Q9MAK9|Q9MAK9_ARATH F27F5.8 (26S proteasome AAA-ATPase subunit RPT4a-like protein) - Arabidopsis thaliana (Mouse-ear cress) :: E = L
cso|Ctg392.1	(M) :: Q8L470|Q8L470_SOLLC Small heat shock protein - Solanum lycopersicum (Tomato) (Lycopersicon esculentum) :: Q8L7T2|Q8L7T2_SOLLC Small heat shock protein - Solanum lycopersicum (Tomato) (Lycopersicon esculentum) :: E = L
cso|Ctg168.1	(M) :: Q8L6A8|Q8L6A8_THECC Aspartic proteinase - Theobroma cacao (Cacao) (Cocoa) :: Q9FRW7|Q9FRW7_NEPAL Aspartic proteinase 3 - Nepenthes alata (Winged pitcher plant) :: E = L SP
vv|Ctg15624.1	(M) :: Q8L7K1|Q8L7K1_ARATH Hypothetical protein At4g32610 - Arabidopsis thaliana (Mouse-ear cress) :: O65538|O65538_ARATH Hypothetical protein F4D11.190 (Hypothetical protein AT4g32610) - Arabidopsis thaliana (Mouse-ear cress) :: E = L
ws|Ctg1473.1	(M) :: Q8LA96|Q8LA96_ARATH Putative splicing regulatory protein (Putative RRM-containing protein) - Arabidopsis thaliana (Mouse-ear cress) :: Q2A977|Q2A977_BRAOL RNA recognition motif (RRM)-containing protein - Brassica oleracea (Wild cabbage) :: E = L
cso|Ctg2379.1	(M) :: Q8LAS8|SFGH_ARATH S-formylglutathione hydrolase (EC 3.1.2.12) (AtSFGH) (Esterase D) - Arabidopsis thaliana (Mouse-ear cress) :: Q5JLP6|Q5JLP6_ORYSA Putative S-formylglutathione hydrolase (Os01g0939700 protein) - Oryza sativa (japonica cultivar-group) :: E = L
cso|Ctg139.1	(M) :: Q8LB10|Q8LB10_ARATH ATP-dependent Clp protease proteolytic subunit ClpR4, putative (Putative ClpP protease complex subunit ClpR4) - Arabidopsis thaliana (Mouse-ear cress) :: Q8RXG1|Q8RXG1_ARATH Hypothetical protein At4g17050 - Arabidopsis thaliana (Mouse-ear cress) :: E = L
ws|gi|47090973|gb|CN605229.1|CN605229	(M) :: Q8LBG0|Q8LBG0_ARATH Hypothetical protein - Arabidopsis thaliana (Mouse-ear cress) :: Q0WW87|Q0WW87_ARATH Hypothetical protein At5g55940 - Arabidopsis thaliana (Mouse-ear cress) :: E = L
vv|Ctg860.1	(M) :: Q8LBH2|CAP8_ARATH Putative clathrin assembly protein At2g01600 - Arabidopsis thaliana (Mouse-ear cress) :: Q0DG77|Q0DG77_ORYSA Os05g0549000 protein - Oryza sativa (japonica cultivar-group) :: E = L
cso|Ctg1586.1	(M) :: Q8LBK6|GRS15_ARATH Monothiol glutaredoxin-S15 (AtGrxS15) - Arabidopsis thaliana (Mouse-ear cress) :: Q1PCR8|Q1PCR8_ARAHY Glutaredoxin (Fragment) - Arachis hypogaea (Peanut) :: E = L
ws|Ctg534.1	(M) :: Q8LBZ7|DHSB1_ARATH Succinate dehydrogenase [ubiquinone] iron-sulfur protein 1, mitochondrial precursor (EC 1.3.5.1) (IP) - Arabidopsis thaliana (Mouse-ear cress) :: Q8LB02
cso|Ctg2162.1	(M) :: Q8LCP1|Q8LCP1_ARATH Cytochrome c oxidase subunit, putative - Arabidopsis thaliana (Mouse-ear cress) :: Q9S7L9|Q9S7L9_ARATH Subunit 6b of cytochrome c oxidase (Putative cytochrome c oxidase subunit) - Arabidopsis thaliana (Mouse-ear cress) :: E = L
cso|Ctg2563.1	(M) :: Q8LD27|PSB6_ARATH Proteasome subunit beta type 6 precursor (EC 3.4.25.1) (Proteasome subunit beta type 1) (20S proteasome beta subunit A-1) (Proteasome component CD) - Arabidopsis thaliana (Mouse-ear cress) :: Q2V3D4|Q2V3D4_ARATH Protein At4g31300 - Arabidopsis thaliana (Mouse-ear cress) :: E = L
vv|Ctg4120.1	(M) :: Q8LDG5|Q8LDG5_ARATH Hypothetical protein - Arabidopsis thaliana (Mouse-ear cress) :: Q8W4Q1|Q8W4Q1_ARATH Hypothetical protein (At4g35360/F23E12_80) - Arabidopsis thaliana (Mouse-ear cress) :: E = L
cso|Ctg1532.1	(M) :: Q8LDS9|Q8LDS9_ARATH Hypothetical protein - Arabidopsis thaliana (Mouse-ear cress) :: Q945M1|Q945M1_ARATH AT4g34700/T4L20_280 - Arabidopsis thaliana (Mouse-ear cress) :: E = L
vv|Ctg1429.1	(M) :: Q8LEY1|Q8LEY1_ARATH Putative prolyl 4-hydroxylase, alpha subunit - Arabidopsis thaliana (Mouse-ear cress) :: Q9LN20|Q9LN20_ARATH F14O10.12 protein (At1g20270) - Arabidopsis thaliana (Mouse-ear cress) :: E = L
vv|Ctg2102.1	(M) :: Q8LG98|OTUBL_ARATH Ubiquitin thioesterase otubain-like protein (EC 3.4.-.-) (Ubiquitin-specific-processing protease otubain-like) (Deubiquitinating enzyme otubain-like) - Arabidopsis thaliana (Mouse-ear cress) :: Q0J434|Q0J434_ORYSA Os08g0537800 protein (Fragment) - Oryza sativa (japonica cultivar-group) :: E = L
vv|Ctg5406.1	(M) :: Q8LKV2|Q8LKV2_VITVI Polygalacturonase-inhibiting protein - Vitis vinifera (Grape) :: Q9AXP4|Q9AXP4_VITVI Polygalacturonase inhibiting protein - Vitis vinifera (Grape) :: E = L SP
cso|gi|122689432|gb|EC939313.1|EC939313	(M) :: Q8LPM3|Q8LPM3_9ROSI Starch phosphorylase type H - Citrus hybrid cultivar :: P32811|PHSH_SOLTU Alpha-glucan phosphorylase, H isozyme (EC 2.4.1.1) (Starch phosphorylase H) - Solanum tuberosum (Potato) :: E = L
vv|Ctg9041.1	(M) :: Q8LPT9|GWD1_CITRE Alpha-glucan water dikinase, chloroplast precursor (EC 2.7.9.4) (Starch-related protein R1) - Citrus reticulata (Tangerine) :: Q9AWA5|GWD1_SOLTU Alpha-glucan water dikinase, chloroplast precursor (EC 2.7.9.4) (EC 2.7.13.3) (Starch-related R1 protein) - Solanum tuberosum (Potato) :: E = L
csb|Ctg1610.1	(M) :: Q8RVF8|Q8RVF8_TOBAC Thioredoxin peroxidase - Nicotiana tabacum (Common tobacco) :: Q9FED5|Q9FED5_ARATH Putative 2-cys peroxiredoxin protein - Arabidopsis thaliana (Mouse-ear cress) :: E = L
ws|Ctg1505.1	(M) :: Q8RWF0|Q8RWF0_ARATH 26S proteasome subunit-like protein (26S proteasome subunit RPN9a) - Arabidopsis thaliana (Mouse-ear cress) :: Q8GYA6|Q8GYA6_ARATH Hypothetical protein At4g19006 (26S proteasome subunit RPN9b) - Arabidopsis thaliana (Mouse-ear cress) :: E = L
vv|Ctg3454.1	(M) :: Q8RX26|Q8RX26_ARATH Hypothetical protein At5g63970 - Arabidopsis thaliana (Mouse-ear cress) :: Q5JMT9|Q5JMT9_ORYSA Copine I-like (Os01g0960500 protein) - Oryza sativa (japonica cultivar-group) :: E = L
vv|Ctg567.1	(M) :: Q8S2Z7|Q8S2Z7_HELAN GTP-binding protein - Helianthus annuus (Common sunflower) :: Q8H156|RAN3_ARATH GTP-binding nuclear protein Ran-3 - Arabidopsis thaliana (Mouse-ear cress) :: E = L
ws|Ctg221.1	(M) :: Q8S4X2|Q8S4X2_PEA Ribulose-5-phosphate-3-epimerase - Pisum sativum (Garden pea) :: Q43157|RPE_SPIOL Ribulose-phosphate 3-epimerase, chloroplast precursor (EC 5.1.3.1) (Pentose-5-phosphate 3-epimerase) (PPE) (RPE) (R5P3E) - Spinacia oleracea (Spinach) :: E = L
ws|Ctg217.1	(M) :: Q8S568|Q8S568_VITVI Catalase - Vitis vinifera (Grape) :: O24511|O24511_TOBAC Catalase 1 - Nicotiana tabacum (Common tobacco) :: E = L
cso|Ctg9820.1	(M) :: Q8S8J6|Q8S8J6_ARATH Putative myosin heavy chain - Arabidopsis thaliana (Mouse-ear cress) :: Q01K10|Q01K10_ORYSA OSIGBa0126B18.8 protein - Oryza sativa (Rice) :: E = L
ws|Ctg1652.1	(M) :: Q8S945|Q8S945_BRACM NDPK III - Brassica campestris (Field mustard) :: Q2KK37|Q2KK37_THLCA Putative nucleoside diphosphate kinase III - Thlaspi caerulescens (Alpine penny-cress) (Thlaspi calaminare) :: E = L
vv|Ctg12713.1	(M) :: Q8SA35|Q8SA35_ORYSA Putative H+-exporting ATPase (Os01g0659200 protein) - Oryza sativa (japonica cultivar-group) :: Q39258|VATE_ARATH Vacuolar ATP synthase subunit E (EC 3.6.3.14) (V-ATPase E subunit) (Vacuolar proton pump E subunit) - Arabidopsis thaliana (Mouse-ear cress) :: E = L
vv|Ctg3490.1	(M) :: Q8VWN9|Q8VWN9_CAPAN Glyceraldehyde-3-phosphate dehydrogenase (EC 1.2.1.12) (Glyceraldehyde-3-phosphate dehydrogenase precursor) - Capsicum annuum (Bell pepper) :: Q9SAJ6|Q9SAJ6_ARATH T8K14.5 protein (Hypothetical protein At1g79530/T8K14_5) (Putative glyceraldehyde-3-phosphate dehydrogenase) - Arabidopsis thaliana (Mouse-ear cress) :: E = L
vv|Ctg5741.1	(M) :: Q8VYI4|Q8VYI4_ARATH At1g14810/F10B6_6 (Aspartate-semialdehyde dehydrogenase, putative) - Arabidopsis thaliana (Mouse-ear cress) :: Q9FVC4|Q9FVC4_ARATH Aspartate-semialdehyde dehydrogenase (EC 1.2.1.11) (Fragment) - Arabidopsis thaliana (Mouse-ear cress) :: E = L
vv|gi|71856892|gb|DT005947.1|DT005947	(M) :: Q8W034|Q8W034_ARATH Ribonucleoprotein 1 (Ribonucleoprotein like protein) (Fragment) - Arabidopsis thaliana (Mouse-ear cress) :: O22791|O22791_ARATH Putative RNA-binding protein - Arabidopsis thaliana (Mouse-ear cress) :: E = L
cso|gi|110361723|gb|EC925217.1|EC925217	(M) :: Q8W259|Q8W259_MOMCH Phospholipid hydroperoxide glutathione peroxidase - Momordica charantia (Bitter gourd) (Balsam pear) :: Q8L5Q6|Q8L5Q6_CICAR Putative phospholipid hydroperoxide glutathione peroxidase - Cicer arietinum (Chickpea) (Garbanzo) :: E = L
cso|Ctg1602.1	(M) :: Q8W3J4|Q8W3J4_TOBAC Ras-related protein RAB8-1 - Nicotiana tabacum (Common tobacco) :: Q1SU94|Q1SU94_MEDTR Sigma-54 factor, interaction region; Ras small GTPase, Rab type - Medicago truncatula (Barrel medic) :: E = L
cso|Ctg5519.1	(M) :: Q8W465|Q8W465_ARATH Hypothetical protein At4g31360; F8F16.180 (Hypothetical protein At4g31360) - Arabidopsis thaliana (Mouse-ear cress) :: Q9ZQ24|Q9ZQ24_ARATH Expressed protein (Hypothetical protein) (Hypothetical protein At2g24440/T28I24.17) - Arabidopsis thaliana (Mouse-ear cress) :: E = L
ws|Ctg1487.1	(M) :: Q93V62|Q93V62_ARATH Hypothetical protein At4g27450 (Hypothetical protein) (AT4g27450/F27G19_50) - Arabidopsis thaliana (Mouse-ear cress) :: Q9SZS0|Q9SZS0_ARATH Hypothetical protein F27G19.50 (Hypothetical protein AT4g27450) - Arabidopsis thaliana (Mouse-ear cress) :: E = L
cso|Ctg4593.1	(M) :: Q93VH5|Q93VH5_ARATH AT5g10730/MAJ23_90 (Hypothetical protein AT5g10730) (Hypothetical protein) - Arabidopsis thaliana (Mouse-ear cress) :: Q9FT59|Q9FT59_ARATH Hypothetical protein AT5g10730 - Arabidopsis thaliana (Mouse-ear cress) :: E = L
vv|Ctg5860.1	(M) :: Q93VQ6|Q93VQ6_ARATH At1g07080/F10K1_15 - Arabidopsis thaliana (Mouse-ear cress) :: Q9LMK1|Q9LMK1_ARATH F10K1.21 protein - Arabidopsis thaliana (Mouse-ear cress) :: E = L SP
cso|Ctg2370.1	(M) :: Q93X44|Q93X44_SOLLC Protein tyrosine phosphatase - Solanum lycopersicum (Tomato) (Lycopersicon esculentum) :: Q2VCK3|Q2VCK3_SOLTU Protein tyrosine phosphatase-like - Solanum tuberosum (Potato) :: E = L
vv|Ctg2320.1	(M) :: Q93XJ6|Q93XJ6_VITVI Glutamine synthetase (EC 6.3.1.2) - Vitis vinifera (Grape) :: P32289|GLNA_VIGAC Glutamine synthetase nodule isozyme (EC 6.3.1.2) (Glutamate--ammonia ligase) (GS) - Vigna aconitifolia (Mothbean) :: E = L
ws|Ctg654.1	(M) :: Q93XV7|Q93XV7_9ROSI Hydroxypyruvate reductase (EC 1.1.1.29) - Bruguiera gymnorhiza :: Q84L66|Q84L66_SOYBN Putative NADH-dependent hydroxypyruvate reductase - Glycine max (Soybean) :: E = L
cso|Ctg643.1	(M) :: Q93XW1|Q93XW1_PHAAN 14-3-3 protein - Phaseolus angularis (Adzuki bean) (Vigna angularis) :: Q9T0N0|Q9T0N0_PEA 14-3-3-like protein - Pisum sativum (Garden pea) :: E = L
vv|Ctg3747.1	(M) :: Q93Y05|Q93Y05_ARATH Proline iminopeptidase - Arabidopsis thaliana (Mouse-ear cress) :: P93732|PIP_ARATH Proline iminopeptidase (EC 3.4.11.5) (PIP) (Prolyl aminopeptidase) (PAP) - Arabidopsis thaliana (Mouse-ear cress) :: E = L
cso|Ctg2368.1	(M) :: Q93Y40|Q93Y40_ARATH Oxysterol-binding protein - Arabidopsis thaliana (Mouse-ear cress) :: Q9LTI7|Q9LTI7_ARATH Oxysterol-binding protein - Arabidopsis thaliana (Mouse-ear cress) :: E = L
vv|Ctg992.1	(M) :: Q93Y42|Q93Y42_ARATH Coatomer delta subunit (Delta-coat protein) (Delta-COP) - Arabidopsis thaliana (Mouse-ear cress) :: Q93Y22|Q93Y22_ARATH Coatomer delta subunit (Delta-coat protein) (Delta-COP) - Arabidopsis thaliana (Mouse-ear cress) :: E = L
vv|Ctg211.1	(M) :: Q93YG1|Q93YG1_MESCR Monodehydroascorbate reductase - Mesembryanthemum crystallinum (Common ice plant) :: Q0GA76|Q0GA76_9CARY Monodehydroascorbate reductase - Rheum australe :: E = L
cso|Ctg777.1	(M) :: Q93YV7|Q93YV7_ARATH Putative ankyrin protein - Arabidopsis thaliana (Mouse-ear cress) :: Q940J9|Q940J9_ARATH Hypothetical protein At1g04430; F19P19.11 - Arabidopsis thaliana (Mouse-ear cress) :: E = L SP
vv|Ctg4586.1	(M) :: Q93Z70|ARGC_ARATH Probable N-acetyl-gamma-glutamyl-phosphate reductase, chloroplast precursor (EC 1.2.1.38) (AGPR) (N-acetyl-glutamate semialdehyde dehydrogenase) (NAGSA dehydrogenase) - Arabidopsis thaliana (Mouse-ear cress) :: Q1SD50|Q1SD50_MEDTR Semialdehyde dehydrogenase, NAD-binding - Medicago truncatula (Barrel medic) :: E = L
vv|Ctg3398.1	(M) :: Q93ZN9|Q93ZN9_ARATH AT4g33680/T16L1_170 (Aminotransferase AGD2) (Hypothetical protein At4g33680) - Arabidopsis thaliana (Mouse-ear cress) :: Q1RSX0|Q1RSX0_MEDTR Aminotransferases class-I pyridoxal-phosphate-binding site - Medicago truncatula (Barrel medic) :: E = L
cso|Ctg1688.1	(M) :: Q940G0|Q940G0_ARATH Endomembrane protein EMP70 precusor isolog (Putative endomembrane protein 70) (At1g10950/T19D16_13) - Arabidopsis thaliana (Mouse-ear cress) :: Q1SWN1|Q1SWN1_MEDTR Nonaspanin (TM9SF) - Medicago truncatula (Barrel medic) :: E = L SP
vv|gi|71868764|gb|DT017819.1|DT017819	(M) :: Q941A6|Q941A6_ARATH At1g08480/T27G7_10 - Arabidopsis thaliana (Mouse-ear cress) :: Q6ZCC4|Q6ZCC4_ORYSA Hypothetical protein P0498H04.25 (Os08g0112800 protein) - Oryza sativa (japonica cultivar-group) :: E = L
vv|Ctg1254.1	(M) :: Q944G0|Q944G0_HEVBR Mevalonate disphosphate decarboxylase - Hevea brasiliensis (Para rubber tree) :: Q8LAR8|Q8LAR8_ARATH Diphosphomevalonate decarboxylase-like protein - Arabidopsis thaliana (Mouse-ear cress) :: E = L
vv|Ctg4749.1	(M) :: Q944G1|Q944G1_HEVBR Phosphomevalonate kinase - Hevea brasiliensis (Para rubber tree) :: Q9C6T1|Q9C6T1_ARATH Hypothetical protein F5M6.9 (Hypothetical protein At1g31910) - Arabidopsis thaliana (Mouse-ear cress) :: E = L
vv|Ctg332.1	(M) :: Q944K2|Q944K2_ARATH AT5g66680/MSN2_7 (Putative dolichyl-di-phosphooligosaccharide glycotransferase) (Oligosaccharyltransferase) - Arabidopsis thaliana (Mouse-ear cress) :: Q94CD6|Q94CD6_ARATH Putative dolichyl-di-phosphooligosaccharide-protein glycotransferase - Arabidopsis thaliana (Mouse-ear cress) :: E = L SP
cso|Ctg8402.1	(M) :: Q945K9|Q945K9_ARATH AT4g34150/F28A23_90 (At4g34150) (Hypothetical protein At4g34150) - Arabidopsis thaliana (Mouse-ear cress) :: O49490|O49490_ARATH Hypothetical protein AT4g34150 - Arabidopsis thaliana (Mouse-ear cress) :: E = L
ws|Ctg1491.1	(M) :: Q946X8|Q946X8_PRUPE Citrate synthase (EC 4.1.3.7) - Prunus persica (Peach) :: Q6T8H1|Q6T8H1_9ROSI Mitochondrial citrate synthase - Citrus junos :: E = L
vv|gi|71859169|gb|DT008224.1|DT008224	(M) :: Q946Y0|Q946Y0_PRUPE NAD-dependent malate dehydrogenase (EC 1.1.1.37) - Prunus persica (Peach) :: Q6RIB6|Q6RIB6_SOYBN Cytosolic malate dehydrogenase (EC 2.3.1.16) - Glycine max (Soybean) :: E = L
vv|Ctg5825.1	(M) :: Q946Y7|SYP61_ARATH Syntaxin-61 (AtSYP61) (Osmotic stress-sensitive mutant 1) - Arabidopsis thaliana (Mouse-ear cress) :: Q2V4K6|Q2V4K6_ARATH Protein At1g28490 - Arabidopsis thaliana (Mouse-ear cress) :: E = L
ws|Ctg646.1	(M) :: Q948P6|FRI3_SOYBN Ferritin-3, chloroplast precursor (EC 1.16.3.1) (SFerH-3) - Glycine max (Soybean) :: Q4EWB8|Q4EWB8_AVIMR Ferritin - Avicennia marina (Grey mangrove) :: E = L
vv|Ctg1219.1	(M) :: Q94AA4|Q94AA4_ARATH AT4g26270/T25K17_80 - Arabidopsis thaliana (Mouse-ear cress) :: Q1S171|Q1S171_MEDTR Phosphofructokinase - Medicago truncatula (Barrel medic) :: E = L
vvfl|gi|15081596|gb|AAK81874.	(M) :: Q94B17|Q94B17_VITVI Putative beta-galactosidase BG1 - Vitis vinifera (Grape) :: Q0EDA8|Q0EDA8_PERAE Beta-D-galactosidase (EC 3.2.1.23) - Persea americana (Avocado) :: E = L SP
cso|Ctg2080.1	(M) :: Q94BS2|Q94BS2_ARATH Hypothetical protein At1g55480 (GAN) (Hypothetical protein ZKT) - Arabidopsis thaliana (Mouse-ear cress) :: Q8L972|Q8L972_ARATH Hypothetical protein - Arabidopsis thaliana (Mouse-ear cress) :: E = L
ws|gi|47090527|gb|CN604783.1|CN604783	(M) :: Q94E74|Q94E74_ORYSA Putative ER6 protein (Os01g0511100 protein) - Oryza sativa (japonica cultivar-group) :: Q9C9G5|Q9C9G5_ARATH Hypothetical protein T22E19.7 (Hypothetical protein At1g68300) (At1g68300) (Hypothetical protein) - Arabidopsis thaliana (Mouse-ear cress) :: E = L
ws|Ctg362.1	(M) :: Q94EG1|Q94EG1_ORYSA Putative aspartate aminotransferase (Os01g0178000 protein) - Oryza sativa (japonica cultivar-group) :: Q9C969|Q9C969_ARATH Putative aspartate aminotransferase; 38163-36256 (At1g80360) (Putative aspartate aminotransferase) - Arabidopsis thaliana (Mouse-ear cress) :: E = L
cso|Ctg6932.1	(M) :: Q94G09|Q94G09_CUCSA TASSELSEED2-like protein - Cucumis sativus (Cucumber) :: Q94G10|Q94G10_CUCSA CTA - Cucumis sativus (Cucumber) :: E = L
vv|Ctg574.1	(M) :: Q94II3|Q94II3_ARATH ERD3 protein - Arabidopsis thaliana (Mouse-ear cress) :: Q9C6S7|Q9C6S7_ARATH Hypothetical protein F5M6.14 (At1g31850/68069_m00154) - Arabidopsis thaliana (Mouse-ear cress) :: E = L
vv|Ctg646.1	(M) :: Q94KE3|Q94KE3_ARATH AT3g52990/F8J2_160 (Putative pyruvate kinase) - Arabidopsis thaliana (Mouse-ear cress) :: Q2RAK2|Q2RAK2_ORYSA Pyruvate kinase family protein, expressed (Os11g0148500 protein) - Oryza sativa (japonica cultivar-group) :: E = L
cso|Ctg246.1	(M) :: Q94KU1|Q94KU1_SPIOL Cytosolic 6-phosphogluconate dehydrogenase - Spinacia oleracea (Spinach) :: Q1KUX5|Q1KUX5_9ROSI Hypothetical protein - Cleome spinosa :: E = L
cso|Ctg1408.1	(M) :: Q95AH9|Q95AH9_PEA Putative thioredoxin m2 - Pisum sativum (Garden pea) :: Q9SEU6|TRXM4_ARATH Thioredoxin M-type 4, chloroplast precursor (TRX-M4) - Arabidopsis thaliana (Mouse-ear cress) :: E = L
vv|Ctg2193.1	(M) :: Q95DV5|Q95DV5_TOBAC FtsZ-like protein - Nicotiana tabacum (Common tobacco) :: Q9M436|Q9M436_TOBAC Chloroplast FtsZ-like protein - Nicotiana tabacum (Common tobacco) :: E = L
cso|Ctg1122.1	(M) :: Q96529|PURA_ARATH Adenylosuccinate synthetase, chloroplast precursor (EC 6.3.4.4) (IMP--aspartate ligase) (AdSS) (AMPSase) - Arabidopsis thaliana (Mouse-ear cress) :: Q8LEZ6|Q8LEZ6_ARATH Adenylosuccinate synthetase - Arabidopsis thaliana (Mouse-ear cress) :: E = L
vv|Ctg12753.1	(M) :: Q96539|CH10_BRANA 10 kDa chaperonin (Protein CPN10) (Protein groES) - Brassica napus (Rape) :: P34893|CH10_ARATH 10 kDa chaperonin (Protein CPN10) (Protein groES) - Arabidopsis thaliana (Mouse-ear cress) :: E = L
ws|Ctg77.1	(M) :: Q96552|METL_CATRO S-adenosylmethionine synthetase 2 (EC 2.5.1.6) (Methionine adenosyltransferase 2) (AdoMet synthetase 2) - Catharanthus roseus (Rosy periwinkle) (Madagascar periwinkle) :: Q96551|METK_CATRO S-adenosylmethionine synthetase 1 (EC 2.5.1.6) (Methionine adenosyltransferase 1) (AdoMet synthetase 1) - Catharanthus roseus (Rosy periwinkle) (Madagascar periwinkle) :: E = L
ws|Ctg992.1	(M) :: Q96558|UGDH_SOYBN UDP-glucose 6-dehydrogenase (EC 1.1.1.22) (UDP-Glc dehydrogenase) (UDP-GlcDH) (UDPGDH) - Glycine max (Soybean) :: A2I9Y0|A2I9Y0_BOENI UGDH - Boehmeria nivea (Chinese grass) :: E = L
ws|Ctg456.1	(M) :: Q9AT35|RL23A_DAUCA 60S ribosomal protein L23a - Daucus carota (Carrot) :: Q07761|RL23A_TOBAC 60S ribosomal protein L23a (L25) - Nicotiana tabacum (Common tobacco) :: E = L
vv|Ctg1151.1	(M) :: Q9ATR0|Q9ATR0_PEA Brassinosteroid biosynthetic protein LKB - Pisum sativum (Garden pea) :: P93472|DIM_PEA Cell elongation protein diminuto - Pisum sativum (Garden pea) :: E = L SP
vv|Ctg4681.1	(M) :: Q9ATW1|Q9ATW1_FRAAN Cinnamyl alcohol dehydrogenase - Fragaria ananassa (Strawberry) :: Q9ZRF1|MTDH_FRAAN Probable mannitol dehydrogenase (EC 1.1.1.255) (NAD-dependent mannitol dehydrogenase) - Fragaria ananassa (Strawberry) :: E = L
vv|Ctg280.1	(M) :: Q9AUD8|Q9AUD8_PSIGU Fatty acid hydroperoxide lyase - Psidium guajava (Guava) :: Q84V86|Q84V86_CITSI Fatty acid hydroperoxide lyase - Citrus sinensis (Sweet orange) :: E = L
cso|Ctg814.1	(M) :: Q9AXQ2|Q9AXQ2_CUCME Mitochondrial processing peptidase beta subunit - Cucumis melo (Muskmelon) :: Q94KI0|Q94KI0_AVIMR Mitochondrial processing peptidase - Avicennia marina (Grey mangrove) :: E = L
cso|Ctg10623.1	(M) :: Q9AXU0|Q9AXU0_PRUPE Major latex-like protein - Prunus persica (Peach) :: Q8LBV2|Q8LBV2_ARATH Major latex protein (MLP149), putative - Arabidopsis thaliana (Mouse-ear cress) :: E = L
vv|Ctg7358.1	(M) :: Q9C523|Q9C523_ARATH Dirigent protein, putative (At1g58170) (Hypothetical protein At1g58170/68103_m00125) (Hypothetical protein T15M6.17) - Arabidopsis thaliana (Mouse-ear cress) :: Q9C891|Q9C891_ARATH Hypothetical protein F7A10.7 (At1g55210) - Arabidopsis thaliana (Mouse-ear cress) :: E = L SP
cso|Ctg654.1	(M) :: Q9C5Z3|Q9C5Z3_ARATH Eukaryotic initiation factor 3E subunit (Putative translation initiation factor 3) - Arabidopsis thaliana (Mouse-ear cress) :: Q9M4T7|Q9M4T7_ARATH EIF3e - Arabidopsis thaliana (Mouse-ear cress) :: E = L
cso|gi|71860806|gb|DT009861.1|DT009861	(M) :: Q9C8G5|Q9C8G5_ARATH Hypothetical protein T4K22.4 (Hypothetical protein At1g30360) - Arabidopsis thaliana (Mouse-ear cress) :: Q94B69|Q94B69_ARATH Hypothetical protein T4K22.4 (Fragment) - Arabidopsis thaliana (Mouse-ear cress) :: E = L SP
vv|Ctg7554.1	(M) :: Q9C8N0|Q9C8N0_ARATH Hypothetical protein F22G10.1 (Hypothetical protein At1g53760) - Arabidopsis thaliana (Mouse-ear cress) :: Q6NQN0|Q6NQN0_ARATH At1g53760 - Arabidopsis thaliana (Mouse-ear cress) :: E = L
vv|Ctg973.1	(M) :: Q9FEP0|Q9FEP0_9MAGN LYTB-like protein precursor - Adonis aestivalis var. palaestina :: Q2I6K1|Q2I6K1_STERE IPP/DMAPP synthase - Stevia rebaudiana (Stevia) :: E = L
ws|gi|51575995|gb|CV093831.1|CV093831	(M) :: Q9FG66|Q9FG66_ARATH Acyl-peptide hydrolase-like - Arabidopsis thaliana (Mouse-ear cress) :: Q69Y12|Q69Y12_ORYSA Putative aminopeptidase C (Os06g0215300 protein) - Oryza sativa (japonica cultivar-group) :: E = L
vv|Ctg5513.1	(M) :: Q9FHX0|Q9FHX0_ARATH Similarity to glutathione-S-transferase/glutaredoxin (Hypothetical protein At5g42150) (Hypothetical protein) - Arabidopsis thaliana (Mouse-ear cress) :: Q01HL6|Q01HL6_ORYSA H0211F06-OSIGBa0153M17.2 protein - Oryza sativa (Rice) :: E = L
vv|Ctg10982.1	(M) :: Q9FHX0|Q9FHX0_ARATH Similarity to glutathione-S-transferase/glutaredoxin (Hypothetical protein At5g42150) (Hypothetical protein) - Arabidopsis thaliana (Mouse-ear cress) :: Q7XW88|Q7XW88_ORYSA OSJNBb0043H09.9 protein (Os04g0244400 protein) - Oryza sativa (japonica cultivar-group) :: E = L
csb|Ctg1358.1	(M) :: Q9FHY6|Q9FHY6_ARATH GAMM1 protein-like - Arabidopsis thaliana (Mouse-ear cress) :: Q94A80|Q94A80_ARATH AT5g41970/MJC20_7 - Arabidopsis thaliana (Mouse-ear cress) :: E = L
vv|Ctg107.1	(M) :: Q9FJZ3|MAN7_ARATH Mannan endo-1,4-beta-mannosidase 7 precursor (EC 3.2.1.78) (Beta-mannanase 7) (Endo-beta-1,4-mannanase 7) (AtMAN7) - Arabidopsis thaliana (Mouse-ear cress) :: Q0ZR47|Q0ZR47_THEHA Hypothetical protein - Thellungiella halophila (Salt cress) :: E = L SP
cso|Ctg727.1	(M) :: Q9FKS5|Q9FKS5_ARATH Cytochrome c1 - Arabidopsis thaliana (Mouse-ear cress) :: Q0WNJ4|Q0WNJ4_ARATH Cytochrome c1 - Arabidopsis thaliana (Mouse-ear cress) :: E = L
vv|Ctg3724.1	(M) :: Q9FLB6|Q9FLB6_ARATH Emb|CAB87410.1 (At5g05380) (Hypothetical protein At5g05380) - Arabidopsis thaliana (Mouse-ear cress) :: Q8W042|Q8W042_ARATH Prenylated Rab receptor 2 - Arabidopsis thaliana (Mouse-ear cress) :: E = L
vv|Ctg488.1	(M) :: Q9FLQ4|Q9FLQ4_ARATH 2-oxoglutarate dehydrogenase E2 subunit - Arabidopsis thaliana (Mouse-ear cress) :: Q9ZRQ1|Q9ZRQ1_ARATH 2-oxoglutarate dehydrogenase E2 subunit (EC 2.3.1.61) - Arabidopsis thaliana (Mouse-ear cress) :: E = L
ws|gi|47090408|gb|CN604664.1|CN604664	(M) :: Q9FLX7|NDUA5_ARATH Probable NADH dehydrogenase [ubiquinone] 1 alpha subcomplex subunit 5, mitochondrial precursor (EC 1.6.5.3) (EC 1.6.99.3) - Arabidopsis thaliana (Mouse-ear cress) :: Q8W544
ws|Ctg228.1	(M) :: Q9FM19|Q9FM19_ARATH Hypersensitive-induced response protein - Arabidopsis thaliana (Mouse-ear cress) :: Q5GI04|Q5GI04_CAPAN Hypersensitive-induced reaction protein - Capsicum annuum (Bell pepper) :: E = L
vv|Ctg1239.1	(M) :: Q9FNR1|Q9FNR1_ARATH Similarity to RNA binding protein (AT5g61030/maf19_30) - Arabidopsis thaliana (Mouse-ear cress) :: Q941H9|Q941H9_TOBAC RNA-binding protein precursor - Nicotiana tabacum (Common tobacco) :: E = L
ws|Ctg807.1	(M) :: Q9FQD7|Q9FQD7_SOYBN Glutathione S-transferase GST 21 (EC 2.5.1.18) (Fragment) - Glycine max (Soybean) :: Q9LZI9|Q9LZI9_ARATH Glutathione transferase III-like protein - Arabidopsis thaliana (Mouse-ear cress) :: E = L
vv|Ctg1001.1	(M) :: Q9FQE5|Q9FQE5_SOYBN Glutathione S-transferase GST 13 (EC 2.5.1.18) - Glycine max (Soybean) :: Q9ZW24|Q9ZW24_ARATH Putative glutathione S-transferase (At2g29420/F16P2.20) - Arabidopsis thaliana (Mouse-ear cress) :: E = L
vv|Ctg366.1	(M) :: Q9FUM1|EF1G_PRUAV Elongation factor 1-gamma (EF-1-gamma) (eEF-1B gamma) - Prunus avium (Cherry) :: Q6YW46|EF1G2_ORYSA Elongation factor 1-gamma 2 (EF-1-gamma 2) (eEF-1B gamma 2) - Oryza sativa (Rice) :: E = L
vv|Ctg2092.1	(M) :: Q9FVD3|Q9FVD3_CITSI Hexokinase - Citrus sinensis (Sweet orange) :: Q6Q8A3|Q6Q8A3_TOBAC Hexokinase 4a (EC 2.7.1.1) - Nicotiana tabacum (Common tobacco) :: E = L SP
vv|Ctg1124.1	(M) :: Q9FVD6|Q9FVD6_MEDVA Ser/Thr specific protein phosphatase 2A A regulatory subunit beta isoform - Medicago varia (Alfalfa) :: Q32SG2|Q32SG2_MAIZE Protein phosphatase 2A regulatory subunit A - Zea mays (Maize) :: E = L
vvfl|gi|9957234|gb|AAG09278.1|AF177590_1	(M) :: Q9FVJ2|Q9FVJ2_VITVI Ornithine aminotransferase - Vitis vinifera (Grape) :: Q9FNK4|Q9FNK4_ARATH Ornithine aminotransferase (At5g46180) - Arabidopsis thaliana (Mouse-ear cress) :: E = L
vv|Ctg7884.1	(M) :: Q9FVV7|Q9FVV7_ARATH Hypothetical protein F3I17.4 (Hypothetical protein At1g71310) - Arabidopsis thaliana (Mouse-ear cress) :: Q8L4C2|Q8L4C2_ORYSA Putative SnRK1-interacting protein 1 (Os01g0876900 protein) - Oryza sativa (japonica cultivar-group) :: E = L
cso|Ctg951.1	(M) :: Q9FWX0|Q9FWX0_ARATH T28K15.4 protein (At1g12230) (Expressed protein) - Arabidopsis thaliana (Mouse-ear cress) :: Q7XAS4|Q7XAS4_GOSHI Transaldolase - Gossypium hirsutum (Upland cotton) :: E = L
vv|Ctg120.1	(M) :: Q9LEB4|Q9LEB4_NICPL RNA Binding Protein 45 - Nicotiana plumbaginifolia (Leadwort-leaved tobacco) :: Q9SZ39|Q9SZ39_ARATH Putative DNA binding protein - Arabidopsis thaliana (Mouse-ear cress) :: E = L
vv|Ctg2689.1	(M) :: Q9LET3|Q9LET3_ARATH Hypothetical protein T8M16_70 (Hypothetical protein At3g56740) (At3g56740) (Hypothetical protein) - Arabidopsis thaliana (Mouse-ear cress) :: Q2HSZ5|Q2HSZ5_MEDTR UBA-like - Medicago truncatula (Barrel medic) :: E = L SP
cso|Ctg1873.1	(M) :: Q9LEY1|SCP35_ARATH Serine carboxypeptidase-like 35 precursor (EC 3.4.16.-) - Arabidopsis thaliana (Mouse-ear cress) :: Q01HQ4|Q01HQ4_ORYSA OSIGBa0153E02-OSIGBa0093I20.21 protein - Oryza sativa (Rice) :: E = L SP
vv|Ctg3900.1	(M) :: Q9LFP0|Q9LFP0_ARATH Adenine phosphoribosyltransferase-like protein - Arabidopsis thaliana (Mouse-ear cress) :: Q42563|APT2_ARATH Adenine phosphoribosyltransferase 2 (EC 2.4.2.7) (APRT 2) - Arabidopsis thaliana (Mouse-ear cress) :: E = L
ws|gi|51580017|gb|CV097853.1|CV097853	(M) :: Q9LHA7|PER31_ARATH Peroxidase 31 precursor (EC 1.11.1.7) (Atperox P31) (ATP41) - Arabidopsis thaliana (Mouse-ear cress) :: Q24JM5|Q24JM5_ARATH At5g40150 - Arabidopsis thaliana (Mouse-ear cress) :: E = L SP
ws|Ctg987.1	(M) :: Q9LHL2|Q9LHL2_ARATH Similarity to RNA binding protein (Hypothetical protein At3g13224) - Arabidopsis thaliana (Mouse-ear cress) :: Q6Z0P6|Q6Z0P6_ORYSA RNA recognition motif (RRM)-containing protein-like (Os08g0320100 protein) - Oryza sativa (japonica cultivar-group) :: E = L
vv|Ctg4103.1	(M) :: Q9LHT0|Q9LHT0_ARATH Short chain alcohol dehydrogenase-like - Arabidopsis thaliana (Mouse-ear cress) :: Q10NH1|Q10NH1_ORYSA Tropinone reductase, putative, expressed (Os03g0269100 protein) - Oryza sativa (japonica cultivar-group) :: E = L
ws|Ctg2565.1	(M) :: Q9LIL3|Q9LIL3_ARATH Similarity to unknown protein (Hypothetical protein At3g22850) - Arabidopsis thaliana (Mouse-ear cress) :: Q9FG81|Q9FG81_ARATH Aluminum-induced protein-like - Arabidopsis thaliana (Mouse-ear cress) :: E = L
ws|Ctg427.1	(M) :: Q9LIP2|PSB5B_ARATH Proteasome subunit beta type 5-B precursor (EC 3.4.25.1) (20S proteasome beta subunit E-2) (Proteasome epsilon-2 chain) - Arabidopsis thaliana (Mouse-ear cress) :: Q1T0A8|Q1T0A8_MEDTR Peptidase T1A, proteasome beta-subunit - Medicago truncatula (Barrel medic) :: E = L
vv|Ctg1529.1	(M) :: Q9LJ66|Q9LJ66_ARATH Oxylase-like protein (Hypothetical protein At3g19000) - Arabidopsis thaliana (Mouse-ear cress) :: Q6AV32|Q6AV32_ORYSA Putative oxidoreductase (Os03g0618300 protein) (Oxidoreductase, 2OG-Fe oxygenase family protein, expressed) - Oryza sativa (japonica cultivar-group) :: E = L
vv|Ctg511.1	(M) :: Q9LKA4|Q9LKA4_ARATH Similarity to RNA-binding protein (Putative RNA-binding protein) - Arabidopsis thaliana (Mouse-ear cress) :: Q5ZDX8|Q5ZDX8_ORYSA Heterogeneous nuclear ribonucleoprotein A2/B1-like (Os01g0614500 protein) - Oryza sativa (japonica cultivar-group) :: E = L
cso|Ctg1013.1	(M) :: Q9LKY6|Q9LKY6_SOLPN Glucose acyltransferase - Solanum pennellii (Tomato) (Lycopersicon pennellii) :: Q9ZTY8|Q9ZTY8_9SOLN Glucose acyltransferase - Solanum berthaultii :: E = L SP
vv|Ctg4793.1	(M) :: Q9LMB2|Q9LMB2_ARATH T29M8.1 protein - Arabidopsis thaliana (Mouse-ear cress) :: Q8LAP2|Q8LAP2_ARATH Hypothetical protein - Arabidopsis thaliana (Mouse-ear cress) :: E = L
vv|Ctg5386.1	(M) :: Q9LME4|Q9LME4_ARATH T16E15.10 protein (Hypothetical protein At1g22280) - Arabidopsis thaliana (Mouse-ear cress) :: Q8LFF8|Q8LFF8_ARATH Protein phosphatase type 2C, putative - Arabidopsis thaliana (Mouse-ear cress) :: E = L
vv|Ctg3642.1	(M) :: Q9LMU0|FCL2_ARATH Putative GDP-L-fucose synthase 2 (EC 1.1.1.271) (GDP-4-keto-6-deoxy-D-mannose-3, 5-epimerase-4-reductase 2) (AtGER2) - Arabidopsis thaliana (Mouse-ear cress) :: Q0DAH4|Q0DAH4_ORYSA Os06g0652400 protein - Oryza sativa (japonica cultivar-group) :: E = L
cso|Ctg4903.1	(M) :: Q9LMU0|FCL2_ARATH Putative GDP-L-fucose synthase 2 (EC 1.1.1.271) (GDP-4-keto-6-deoxy-D-mannose-3, 5-epimerase-4-reductase 2) (AtGER2) - Arabidopsis thaliana (Mouse-ear cress) :: Q0DAH4|Q0DAH4_ORYSA Os06g0652400 protein - Oryza sativa (japonica cultivar-group) :: E = L
cso|Ctg1334.1	(M) :: Q9LNB6|Q9LNB6_ARATH F5O11.2 (At1g12270/F5O11_1) - Arabidopsis thaliana (Mouse-ear cress) :: Q9STH1|Q9STH1_ARATH Stress-induced protein sti1-like protein - Arabidopsis thaliana (Mouse-ear cress) :: E = L
vv|Ctg2035.1	(M) :: Q9LNJ3|Q9LNJ3_ARATH F6F3.10 protein (At1g01300) (Chloroplast nucleoid DNA binding protein, putative) - Arabidopsis thaliana (Mouse-ear cress) :: Q8L9B9|Q8L9B9_ARATH Chloroplast nucleoid DNA binding protein, putative - Arabidopsis thaliana (Mouse-ear cress) :: E = L SP
vv|Ctg21858.1	(M) :: Q9LPC7|Q9LPC7_ARATH F22M8.7 protein (Single domain cyclophilin type peptidyl-prolyl cis-trans isomerase) (Hypothetical protein At1g01940) - Arabidopsis thaliana (Mouse-ear cress) :: Q9SNN7|Q9SNN7_ORYSA Putative CYP10L (Os06g0130500 protein) - Oryza sativa (japonica cultivar-group) :: E = L
cso|Ctg3136.1	(M) :: Q9LPT6|Q9LPT6_ARATH F11F12.1 protein (Hypothetical protein At1g50670) (Hypothetical protein F17J6.19) - Arabidopsis thaliana (Mouse-ear cress) :: Q011Q9|Q011Q9_OSTTA Putative chromosome associated protein (ISS) - Ostreococcus tauri :: E = L
vv|gi|37189239|gb|CF608588.1|CF608588	(M) :: Q9LQ22|Q9LQ22_ARATH F14M2.18 protein - Arabidopsis thaliana (Mouse-ear cress) :: Q0WLY0|Q0WLY0_ARATH Putative single-strand nucleic acid-binding protein - Arabidopsis thaliana (Mouse-ear cress) :: E = L
cso|Ctg71.1	(M) :: Q9LRC4|Q9LRC4_9ROSI Oxygen evolving enhancer protein 1 precursor - Bruguiera gymnorhiza :: Q84QE8|Q84QE8_TOBAC Oxygen evolving complex 33 kDa photosystem II protein - Nicotiana tabacum (Common tobacco) :: E = L
vv|Ctg5955.1	(M) :: Q9LRC7|Q9LRC7_TOBAC BZIP transcriptional activator RSG - Nicotiana tabacum (Common tobacco) :: Q0GPF5|Q0GPF5_SOYBN BZIP transcription factor bZIP131 - Glycine max (Soybean) :: E = L
cso|Ctg269.1	(M) :: Q9LRR9|GOX2_ARATH Probable peroxisomal (S)-2-hydroxy-acid oxidase 2 (EC 1.1.3.15) (Glycolate oxidase 2) (GOX 2) (Short chain alpha-hydroxy acid oxidase 2) - Arabidopsis thaliana (Mouse-ear cress) :: P93260|P93260_MESCR Glycolate oxidase (EC 1.1.3.15) - Mesembryanthemum crystallinum (Common ice plant) :: E = L
vv|Ctg1957.1	(M) :: Q9LSE7|Q9LSE7_ARATH Emb|CAB45497.1 (At3g25290/MJL12_25) - Arabidopsis thaliana (Mouse-ear cress) :: Q8L9T0|Q8L9T0_ARATH Hypothetical protein - Arabidopsis thaliana (Mouse-ear cress) :: E = L SP
vv|gi|110691302|gb|EE069252.1|EE069252	(M) :: Q9LSQ5|Q9LSQ5_ARATH 1,4-benzoquinone reductase-like; Trp repressor binding protein-like (1,4-benzoquinone reductase-like protein) - Arabidopsis thaliana (Mouse-ear cress) :: Q6NQE2|Q6NQE2_ARATH Hypothetical protein At4g27270 - Arabidopsis thaliana (Mouse-ear cress) :: E = L
vv|gi|34543748|gb|CF511980.1|CF511980	(M) :: Q9LWT2|Q9LWT2_ORYSA Ozone-responsive stress-related protein-like (Os06g0114500 protein) - Oryza sativa (japonica cultivar-group) :: Q2HIQ2|Q2HIQ2_ARATH At1g01170 - Arabidopsis thaliana (Mouse-ear cress) :: E = L SP
vv|Ctg2684.1	(M) :: Q9LY66|RK1_ARATH 50S ribosomal protein L1, chloroplast precursor (CL1) - Arabidopsis thaliana (Mouse-ear cress) :: Q9LE95|RK1_SPIOL 50S ribosomal protein L1, chloroplast precursor (CL1) - Spinacia oleracea (Spinach) :: E = L SP
vv|Ctg3083.1	(M) :: Q9LY84|Q9LY84_ARATH Early nodule-specific protein-like (At5g14450) - Arabidopsis thaliana (Mouse-ear cress) :: Q9LII9|Q9LII9_ARATH Genomic DNA, chromosome 3, TAC clone:K24A2 - Arabidopsis thaliana (Mouse-ear cress) :: E = L SP
cso|Ctg3823.1	(M) :: Q9LYG2|Q9LYG2_ARATH Hypothetical protein T22P22_70 (Hypothetical protein At5g11680) (Hypothetical protein) (Hypothetical protein At5g11680; T22P22_70) - Arabidopsis thaliana (Mouse-ear cress) :: Q69IN9|Q69IN9_ORYSA Hypothetical protein P0450E05.3-1 (Os09g0512900 protein) - Oryza sativa (japonica cultivar-group) :: E = L
cso|Ctg4580.1	(M) :: Q9LZS7|Q9LZS7_ARATH Hypothetical protein F17C15_30 (Putative lipase/acylhydrolase) (Hypothetical protein At5g03610) - Arabidopsis thaliana (Mouse-ear cress) :: Q84WD5|Q84WD5_ARATH Putative lipase acylhydrolase - Arabidopsis thaliana (Mouse-ear cress) :: E = L SP
ws|Ctg316.1	(M) :: Q9M1R2|Q9M1R2_ARATH Multifunctional aminoacyl-tRNA ligase-like protein - Arabidopsis thaliana (Mouse-ear cress) :: Q0INI9|Q0INI9_ORYSA Os12g0443700 protein (Fragment) - Oryza sativa (japonica cultivar-group) :: E = L
vv|Ctg7400.1	(M) :: Q9M2E2|Q9M2E2_ARATH Hypothetical protein T20K12.120 (Hypothetical protein At3g61220) - Arabidopsis thaliana (Mouse-ear cress) :: Q9ZUH5|Q9ZUH5_ARATH Putative carbonyl reductase - Arabidopsis thaliana (Mouse-ear cress) :: E = L
ws|Ctg1206.1	(M) :: Q9M2W2|Q9M2W2_ARATH Hypothetical protein T15C9_60 (At3g55040) - Arabidopsis thaliana (Mouse-ear cress) :: Q9LZ06|Q9LZ06_ARATH Hypothetical protein F9G14_100 (Hypothetical protein At5g02790) (Hypothetical protein not annotated) (Hypothetical protein) - Arabidopsis thaliana (Mouse-ear cress) :: E = L
cso|Ctg575.1	(M) :: Q9M4D2|Q9M4D2_CAPAN Chloroplast ferredoxin-NADP+ oxidoreductase precursor (EC 1.18.1.2) - Capsicum annuum (Bell pepper) :: O04977|FENR1_TOBAC Ferredoxin--NADP reductase, leaf-type isozyme, chloroplast precursor (EC 1.18.1.2) (FNR) - Nicotiana tabacum (Common tobacco) :: E = L
ws|Ctg910.1	(M) :: Q9M4E8|Q9M4E8_CUCSA Heat shock protein 70 - Cucumis sativus (Cucumber) :: Q03685|BIP5_TOBAC Luminal-binding protein 5 precursor (BiP 5) (78 kDa glucose-regulated protein homolog 5) (GRP 78-5) - Nicotiana tabacum (Common tobacco) :: E = L SP
vv|gi|110722450|gb|EE098701.1|EE098701	(M) :: Q9M4H8|Q9M4H8_VITVI Putative ripening-related protein - Vitis vinifera (Grape) :: Q8L8T0|Q8L8T0_ARATH Ripening-related protein-like - Arabidopsis thaliana (Mouse-ear cress) :: E = L SP
vvfl|gi|7739779|gb|AAF69010.1|AF257777_1	(M) :: Q9M4S1|Q9M4S1_VITVI H+-pyrophosphatase (EC 3.6.1.1) - Vitis vinifera (Grape) :: Q946X5|Q946X5_PRUPE Vacuolar H+-pyrophosphatase (EC 3.6.1.1) - Prunus persica (Peach) :: E = L SP
vv|Ctg2646.1	(M) :: Q9M513|Q9M513_SOLLC Wound-inducible carboxypeptidase - Solanum lycopersicum (Tomato) (Lycopersicon esculentum) :: Q1S459|Q1S459_MEDTR Peptidase S10, serine carboxypeptidase - Medicago truncatula (Barrel medic) :: E = L SP
vv|Ctg612.1	(M) :: Q9M613|Q9M613_PINTA 26S proteasome regulatory subunit 8 - Pinus taeda (Loblolly pine) :: Q7GCH3|Q7GCH3_ORYSA 26S proteasome regulatory particle triple-A ATPase subunit6 (Os02g0205300 protein) - Oryza sativa (japonica cultivar-group) :: E = L
vv|Ctg2849.1	(M) :: Q9M6B3|Q9M6B3_VITVI Malate dehydrogenase - Vitis vinifera (Grape) :: P17783|MDHM_CITLA Malate dehydrogenase, mitochondrial precursor (EC 1.1.1.37) - Citrullus lanatus (Watermelon) (Citrullus vulgaris) :: E = L
cso|Ctg93.1	(M) :: Q9M6B3|Q9M6B3_VITVI Malate dehydrogenase - Vitis vinifera (Grape) :: P46487|MDHM_EUCGU Malate dehydrogenase, mitochondrial precursor (EC 1.1.1.37) - Eucalyptus gunnii (Cider tree) :: E = L
cso|gi|28959088|gb|CB339545.1|CB339545	(M) :: Q9M9M9|NDUAC_ARATH Probable NADH dehydrogenase [ubiquinone] 1 alpha subcomplex subunit 12 (EC 1.6.5.3) (EC 1.6.99.3) - Arabidopsis thaliana (Mouse-ear cress) :: Q2V3Y9
vv|Ctg4453.1	(M) :: Q9MT28|THRC_SOLTU Threonine synthase, chloroplast precursor (EC 4.2.3.1) (TS) - Solanum tuberosum (Potato) :: Q1SCT4|Q1SCT4_MEDTR Pyridoxal-5-phosphate-dependent enzyme, beta subunit - Medicago truncatula (Barrel medic) :: E = L
vv|Ctg8868.1	(M) :: Q9S7W4|Q9S7W4_ARATH F17A17.6 protein (At3g07720/F17A17_6) (Hypothetical protein At3g07720) (MLP3.17) - Arabidopsis thaliana (Mouse-ear cress) :: Q6ZXK6|Q6ZXK6_ORYSA Kelch repeat containing protein (Os09g0249000 protein) - Oryza sativa (japonica cultivar-group) :: E = L
cso|Ctg808.1	(M) :: Q9S834|Q9S834_ARATH ATP-dependent Clp protease subunit ClpP (At1g02560) (ATP-dependent Clp protease proteolytic subunit ClpP5) (NClpP1) - Arabidopsis thaliana (Mouse-ear cress) :: Q93YH0|Q93YH0_SOLLC Clp protease 2 proteolytic subunit precursor - Solanum lycopersicum (Tomato) (Lycopersicon esculentum) :: E = L
vvfl|gi|1839578|gb|AAB47171.	(M) :: Q9S944|Q9S944_VITVI Vacuolar invertase 1, GIN1 - Vitis vinifera (Grape) :: P80065|INVB_DAUCA Beta-fructofuranosidase, soluble isoenzyme I precursor (EC 3.2.1.26) (Sucrose hydrolase) (Invertase) (Saccharase) - Daucus carota (Carrot) :: E = L
csb|gi|30300500|gb|CB977294.1|CB977294	(M) :: Q9SAK4|SSDH_ARATH Succinate semialdehyde dehydrogenase, mitochondrial precursor (EC 1.2.1.24) (At-SSADH1) (NAD(+)-dependent succinic semialdehyde dehydrogenase) (Aldehyde dehydrogenase 5F1) - Arabidopsis thaliana (Mouse-ear cress) :: Q0E3I0|Q0E3I0_ORYSA Os02g0173900 protein - Oryza sativa (japonica cultivar-group) :: E = L
cso|Ctg274.1	(M) :: Q9SAK4|SSDH_ARATH Succinate semialdehyde dehydrogenase, mitochondrial precursor (EC 1.2.1.24) (At-SSADH1) (NAD(+)-dependent succinic semialdehyde dehydrogenase) (Aldehyde dehydrogenase 5F1) - Arabidopsis thaliana (Mouse-ear cress) :: A0N0V1|A0N0V1_9RHOO Putative succinic semialdehyde dehydrogenase - Azoarcus anaerobius :: E = L
cso|Ctg1630.1	(M) :: Q9SB50|Q9SB50_ARATH Clathrin coat assembly like protein - Arabidopsis thaliana (Mouse-ear cress) :: Q7XI39|Q7XI39_ORYSA Putative clathrin-adaptor medium chain apm 4 (Os07g0620300 protein) - Oryza sativa (japonica cultivar-group) :: E = L
ws|Ctg1508.1	(M) :: Q9SE42|RPE1_ORYSA Ribulose-phosphate 3-epimerase, cytoplasmic isoform (EC 5.1.3.1) (Ribulose-5-phosphate-epimerase) (Cyt-RPEase) (RPEcyt) (Pentose-5-phosphate 3-epimerase) (PPE) - Oryza sativa (Rice) :: Q94K13|Q94K13_ARATH Putative D-ribulose-5-phosphate 3-epimerase - Arabidopsis thaliana (Mouse-ear cress) :: E = L
vv|Ctg356.1	(M) :: Q9SFB1|Q9SFB1_ARATH F17A17..37 protein (Hypothetical protein At3g08030) (Hypothetical protein) - Arabidopsis thaliana (Mouse-ear cress) :: Q9C6U3|Q9C6U3_ARATH Hypothetical protein T8G24.2 (Fragment) - Arabidopsis thaliana (Mouse-ear cress) :: E = L SP
ws|Ctg856.1	(M) :: Q9SGA6|RS191_ARATH 40S ribosomal protein S19-1 - Arabidopsis thaliana (Mouse-ear cress) :: Q0WSH0|Q0WSH0_ARATH 40S ribosomal protein S19-like - Arabidopsis thaliana (Mouse-ear cress) :: E = L
vv|Ctg983.1	(M) :: Q9SGE0|Q9SGE0_ARATH T23G18.6 (Similar to dihydroflavonol reductase) - Arabidopsis thaliana (Mouse-ear cress) :: Q8L9F5|Q8L9F5_ARATH Putative dTDP-glucose 4-6-dehydratase - Arabidopsis thaliana (Mouse-ear cress) :: E = L
vv|Ctg2179.1	(M) :: Q9SH69|Q9SH69_ARATH F22C12.5 (Putative 6-phosphogluconate dehydrogenase) (At1g64190) - Arabidopsis thaliana (Mouse-ear cress) :: Q9FFR3|Q9FFR3_ARATH 6-phosphogluconate dehydrogenase (At5g41670/MBK23_20) - Arabidopsis thaliana (Mouse-ear cress) :: E = L
cso|Ctg1249.1	(M) :: Q9SIA7|Q9SIA7_ARATH Legumin-like protein - Arabidopsis thaliana (Mouse-ear cress) :: Q9LQQ3|Q9LQQ3_ARATH F24B9.13 protein (At1g07750/F24B9_13) (Putative globulin protein) - Arabidopsis thaliana (Mouse-ear cress) :: E = L
ws|gi|27882893|gb|CB074669.1|CB074669	(M) :: Q9SIB9|ACO2M_ARATH Aconitate hydratase 2, mitochondrial precursor (EC 4.2.1.3) (Citrate hydro-lyase 2) (Aconitase 2) - Arabidopsis thaliana (Mouse-ear cress) :: Q94A28|ACO3M_ARATH Aconitate hydratase 3, mitochondrial precursor (EC 4.2.1.3) (Citrate hydro-lyase 3) (Aconitase 3) - Arabidopsis thaliana (Mouse-ear cress) :: E = L
vv|Ctg3378.1	(M) :: Q9SIJ8|Q9SIJ8_ARATH Expressed protein (RD2 protein) - Arabidopsis thaliana (Mouse-ear cress) :: Q700A7|Q700A7_CICAR Putative universal stress protein - Cicer arietinum (Chickpea) (Garbanzo) :: E = L
vv|Ctg3476.1	(M) :: Q9SK66|Q9SK66_ARATH Putative NADH-ubiquinone oxireductase (Hypothetical protein) - Arabidopsis thaliana (Mouse-ear cress) :: Q6K6A4|Q6K6A4_ORYSA Putative NADH dehydrogenase (Os02g0816800 protein) - Oryza sativa (japonica cultivar-group) :: E = L
vv|Ctg6022.1	(M) :: Q9SLN8|Q9SLN8_TOBAC Allyl alcohol dehydrogenase - Nicotiana tabacum (Common tobacco) :: Q39173|P2_ARATH Probable NADP-dependent oxidoreductase P2 (EC 1.3.1.74) - Arabidopsis thaliana (Mouse-ear cress) :: E = L
ws|Ctg185.1	(M) :: Q9SLQ8|PSBP_CUCSA Oxygen-evolving enhancer protein 2, chloroplast precursor (OEE2) (23 kDa subunit of oxygen evolving system of photosystem II) (OEC 23 kDa subunit) (23 kDa thylakoid membrane protein) (OEC23) - Cucumis sativus (Cucumber) :: Q04126|Q04126_TOBAC 23-kDa ploypeptide of photosystem II oxygen-evolving complex precursor - Nicotiana tabacum (Common tobacco) :: E = L
cso|Ctg278.1	(M) :: Q9SLQ8|PSBP_CUCSA Oxygen-evolving enhancer protein 2, chloroplast precursor (OEE2) (23 kDa subunit of oxygen evolving system of photosystem II) (OEC 23 kDa subunit) (23 kDa thylakoid membrane protein) (OEC23) - Cucumis sativus (Cucumber) :: P16059|PSBP_PEA Oxygen-evolving enhancer protein 2, chloroplast precursor (OEE2) (23 kDa subunit of oxygen evolving system of photosystem II) (OEC 23 k…
vv|Ctg20404.1	(M) :: Q9SLW6|Q9SLW6_TOBAC L-galactono-gamma-lactone dehydrogenase - Nicotiana tabacum (Common tobacco) :: Q9FXL9|Q9FXL9_TOBAC L-galactono-1,4-lactone dehydrogenase (EC 1.3.2.3) - Nicotiana tabacum (Common tobacco) :: E = L
ws|Ctg649.1	(M) :: Q9SM64|SODM_PRUPE Superoxide dismutase [Mn], mitochondrial precursor (EC 1.15.1.1) - Prunus persica (Peach) :: Q3SAW9
vv|Ctg989.1	(M) :: Q9SMN1|UMP8_ARATH Unknown mitochondrial protein At3g48680 - Arabidopsis thaliana (Mouse-ear cress) :: Q9FMV1|UMP7_ARATH Unknown mitochondrial protein At5g63510 - Arabidopsis thaliana (Mouse-ear cress) :: E = L
vv|Ctg3306.1	(M) :: Q9SNY8|Q9SNY8_SOLTU Branched-chain amino acid aminotransferase (EC 2.6.1.42) - Solanum tuberosum (Potato) :: Q9SNY9|Q9SNY9_SOLTU Branched-chain amino acid aminotransferase (EC 2.6.1.42) - Solanum tuberosum (Potato) :: E = L
ws|Ctg1019.1	(M) :: Q9SP38|Q9SP38_LUPLU NADH ubiquinone oxidoreductase PSST subunit - Lupinus luteus (European yellow lupin) :: Q9LKH4|Q9LKH4_LUPLU NADH-ubiquinone oxidoreductase subunit PSST - Lupinus luteus (European yellow lupin) :: E = L
vv|Ctg20144.1	(M) :: Q9SQH4|Q9SQH4_LILLO Actin bundling protein ABP135 - Lilium longiflorum (Trumpet lily) :: A0MTD1|A0MTD1_LILLO Actin-binding protein ABP29 - Lilium longiflorum (Trumpet lily) :: E = L
ws|Ctg348.1	(M) :: Q9SRR8|Q9SRR8_ARATH F21O3.19 protein (Hypothetical protein) (Hypothetical protein At3g07480) (Hypothetical protein F21O3.19) - Arabidopsis thaliana (Mouse-ear cress) :: Q69IM6|Q69IM6_ORYSA Hypothetical protein P0450E05.20 - Oryza sativa (japonica cultivar-group) :: E = L
vv|Ctg20060.1	(M) :: Q9SS99|Q9SS99_ARATH F4P13.11 protein - Arabidopsis thaliana (Mouse-ear cress) :: Q9LYK5|Q9LYK5_ARATH Hypothetical protein T15N1_30 - Arabidopsis thaliana (Mouse-ear cress) :: E = L
vv|Ctg13263.1	(M) :: Q9ST36|Q9ST36_PYRPY JPR ORF1 protein - Pyrus pyrifolia (Japanese pear) (Pyrus serotina) :: Q1SIZ4|Q1SIZ4_MEDTR Dihydroorotate dehydrogenase 1 - Medicago truncatula (Barrel medic) :: E = L
vv|Ctg3346.1	(M) :: Q9SU83|Q9SU83_ARATH Nucleotide pyrophosphatase-like protein (EC 3.6.1.9) - Arabidopsis thaliana (Mouse-ear cress) :: Q1SMB3|Q1SMB3_MEDTR Type I phosphodiesterase/nucleotide pyrophosphatase - Medicago truncatula (Barrel medic) :: E = L
vv|Ctg4494.1	(M) :: Q9SV68|QORH_ARATH Putative chloroplastic quinone-oxidoreductase homolog (EC 1.-.-.-) - Arabidopsis thaliana (Mouse-ear cress) :: Q38M75|Q38M75_SOLTU Ripening regulated protein-like - Solanum tuberosum (Potato) :: E = L
cso|Ctg1407.1	(M) :: Q9SV68|QORH_ARATH Putative chloroplastic quinone-oxidoreductase homolog (EC 1.-.-.-) - Arabidopsis thaliana (Mouse-ear cress) :: Q38M75|Q38M75_SOLTU Ripening regulated protein-like - Solanum tuberosum (Potato) :: E = L
vv|WIN1146.C21_A10	(M) :: Q9SVQ7|Q9SVQ7_ARATH Hypothetical protein F17N18.90 (Hypothetical protein At4g13200) - Arabidopsis thaliana (Mouse-ear cress) :: Q8LDV3|Q8LDV3_ARATH Hypothetical protein - Arabidopsis thaliana (Mouse-ear cress) :: E = L
vv|Ctg718.1	(M) :: Q9SW70|SRP_VITRI Stress-related protein - Vitis riparia (Frost grape) (Vitis vulpina) :: Q9MA63|Y3550_ARATH REF/SRPP-like protein At3g05500 - Arabidopsis thaliana (Mouse-ear cress) :: E = L
vv|Ctg2906.1	(M) :: Q9SXJ6|Q9SXJ6_ARATH NClpP3 (ATP-dependent Clp protease proteolytic subunit ClpP3) (ATP-dependent Clp protease) - Arabidopsis thaliana (Mouse-ear cress) :: O82421|O82421_ARATH Clp protease (Fragment) - Arabidopsis thaliana (Mouse-ear cress) :: E = L
cso|Ctg6187.1	(M) :: Q9SXN4|Q9SXN4_BRACM SLL2-S9-protein - Brassica campestris (Field mustard) :: Q96347|Q96347_BRANA SLL2 - Brassica napus (Rape) :: E = L
cso|Ctg73.1	(M) :: Q9SXX5|Q9SXX5_NICPA Plastidic aldolase - Nicotiana paniculata :: Q8LL68|Q8LL68_HEVBR Latex plastidic aldolase-like protein - Hevea brasiliensis (Para rubber tree) :: E = L
ws|gi|51578784|gb|CV096620.1|CV096620	(M) :: Q9SYZ4|Q9SYZ4_ARATH Hypothetical protein AT4g34290 - Arabidopsis thaliana (Mouse-ear cress) :: Q94F02|Q94F02_ARATH Hypothetical protein F10M10.60 - Arabidopsis thaliana (Mouse-ear cress) :: E = L
vv|Ctg1375.1	(M) :: Q9SZ83|Y4967_ARATH Probable oxidoreductase At4g09670 (EC 1.-.-.-) - Arabidopsis thaliana (Mouse-ear cress) :: Q39684|Q39684_DAUCA AX110P - Daucus carota (Carrot) :: E = L
ws|gi|47090584|gb|CN604840.1|CN604840	(M) :: Q9SZE1|Q9SZE1_ARATH Hypothetical protein F19B15.150 (Hypothetical protein At4g29120) - Arabidopsis thaliana (Mouse-ear cress) :: Q8LQ70|Q8LQ70_ORYSA Putative D-threonine dehydrogenase (Os01g0742300 protein) - Oryza sativa (japonica cultivar-group) :: E = L
ws|gi|51581181|gb|CV099017.1|CV099017	(M) :: Q9SZN7|Q9SZN7_ARATH Farnesylated protein (ATFP6) (AT4g38580/F20M13_140) (Putative farnesylated protein ATFP6) (AT4g38580) - Arabidopsis thaliana (Mouse-ear cress) :: Q8LGG1|Q8LGG1_ARATH Farnesylated protein (ATFP6) - Arabidopsis thaliana (Mouse-ear cress) :: E = L
vv|Ctg3351.1	(M) :: Q9T024|Q9T024_ARATH DnaJ-like protein (AT4g39150/T22F8_50) - Arabidopsis thaliana (Mouse-ear cress) :: Q9SJS8|Q9SJS8_ARATH Putative DnaJ protein - Arabidopsis thaliana (Mouse-ear cress) :: E = L
vv|Ctg3384.1	(M) :: Q9T082|Q9T082_ARATH Hypothetical protein AT4g27580 - Arabidopsis thaliana (Mouse-ear cress) :: Q93VP9|Q93VP9_ARATH Hypothetical protein At4g27585 (Stomatin-like protein) - Arabidopsis thaliana (Mouse-ear cress) :: E = L
ws|Ctg2350.1	(M) :: Q9T0K7|Q9T0K7_ARATH 3-hydroxyisobutyryl-coenzyme A hydrolase-like protein (AT4g13360/T9E8_100) - Arabidopsis thaliana (Mouse-ear cress) :: Q69UF2|Q69UF2_ORYSA Putative 3-hydroxyisobutyryl-coenzyme A hydrolase (Os06g0594100 protein) - Oryza sativa (japonica cultivar-group) :: E = L
cso|Ctg1956.1	(M) :: Q9THX6|APX4_SOLLC Putative L-ascorbate peroxidase, chloroplast precursor (EC 1.11.1.11) (Thylakoid lumenal 29 kDa protein) (TL29) (P29) (LeAPx09) - Solanum lycopersicum (Tomato) (Lycopersicon esculentum) :: P82281|APX4_ARATH Putative L-ascorbate peroxidase 4, chloroplast precursor (EC 1.11.1.11) (Thylakoid lumenal 29 kDa protein) (TL29) (P29) (AtAPx07) - Arabidopsis thaliana (Mouse-ear cre…
ws|Ctg536.1	(M) :: Q9XF70|Q9XF70_HEVBR Thioredoxin h - Hevea brasiliensis (Para rubber tree) :: Q2HIL3|Q2HIL3_ARATH At1g11530 - Arabidopsis thaliana (Mouse-ear cress) :: E = L
cso|Ctg1231.1	(M) :: Q9XF97|RL4_PRUAR 60S ribosomal protein L4 (L1) - Prunus armeniaca (Apricot) :: Q2PER2|Q2PER2_TRIPR Putative 60S ribosomal protein L1 - Trifolium pratense (Red clover) :: E = L
cso|Ctg5020.1	(M) :: Q9XG77|PSA6_TOBAC Proteasome subunit alpha type 6 (EC 3.4.25.1) (20S proteasome alpha subunit A) (20S proteasome subunit alpha-1) - Nicotiana tabacum (Common tobacco) :: O48551|PSA6_SOYBN Proteasome subunit alpha type 6 (EC 3.4.25.1) (20S proteasome alpha subunit A) (20S proteasome subunit alpha-1) (Proteasome iota subunit) - Glycine max (Soybean) :: E = L
vv|Ctg1806.1	(M) :: Q9XI10|Q9XI10_ARATH F8K7.10 protein (Hypothetical protein At1g21680) - Arabidopsis thaliana (Mouse-ear cress) :: Q6AVR6|Q6AVR6_ORYSA Putative F8K7.10 protein (Os03g0840200 protein) (WD40-like Beta Propeller Repeat family protein, expressed) - Oryza sativa (japonica cultivar-group) :: E = L SP
cso|Ctg7062.1	(M) :: Q9XI87|Q9XI87_ARATH F7A19.9 protein (At1g14000) - Arabidopsis thaliana (Mouse-ear cress) :: Q8S9J9|Q8S9J9_ARATH At1g14000/F7A19_9 - Arabidopsis thaliana (Mouse-ear cress) :: E = L
cso|gi|110381262|gb|EC946585.1|EC946585	(M) :: Q9XIY9|Q9XIY9_TOBAC NtPRp27 - Nicotiana tabacum (Common tobacco) :: Q84XQ4|Q84XQ4_SOLTU NtPRp27-like protein - Solanum tuberosum (Potato) :: E = L SP
ws|Ctg353.1	(M) :: Q9XQB1|Q9XQB1_PHAAU LHCII type III chlorophyll a/b binding protein - Phaseolus aureus (Mung bean) (Vigna radiata) :: Q1T0L1|Q1T0L1_MEDTR Chlorophyll A-B binding protein - Medicago truncatula (Barrel medic) :: E = L
csb|Ctg708.1	(M) :: Q9XQB4|Q9XQB4_PHAAU Photosystem I reaction center subunit III - Phaseolus aureus (Mung bean) (Vigna radiata) :: Q84QE7|Q84QE7_TOBAC Putative photosystem I subunit III - Nicotiana tabacum (Common tobacco) :: E = L
vv|Ctg14877.1	(M) :: Q9XQP4|Q9XQP4_TOBAC NAD-malate dehydrogenase precursor (EC 1.1.1.37) - Nicotiana tabacum (Common tobacco) :: Q09HE0|Q09HE0_9ROSI Malate dehydrogenase - Citrus junos :: E = L
cso|Ctg2867.1	(M) :: Q9ZNX1|Q9ZNX1_TOBAC NAD-dependent isocitrate dehydrogenase precursor (EC 1.1.1.41) - Nicotiana tabacum (Common tobacco) :: Q6ZI55|Q6ZI55_ORYSA Putative NAD-dependent isocitrate dehydrogenase (Os02g0595500 protein) (NAD-dependent isocitrate dehydrogenase c;2) - Oryza sativa (japonica cultivar-group) :: E = L
ws|gi|51581521|gb|CV099357.1|CV099357	(M) :: Q9ZP87|Q9ZP87_TOBAC Epoxide hydrolase - Nicotiana tabacum (Common tobacco) :: Q8W3F4|Q8W3F4_ORYSA Putative epoxide hydrolase (Os10g0498200 protein) (Epoxide hydrolase, putative, expressed) - Oryza sativa (japonica cultivar-group) :: E = L
vv|Ctg2813.1	(M) :: Q9ZPI1|SYK_ARATH Lysyl-tRNA synthetase (EC 6.1.1.6) (Lysine--tRNA ligase) (LysRS) - Arabidopsis thaliana (Mouse-ear cress) :: A2Q1N3|A2Q1N3_MEDTR Lysyl-tRNA synthetase, class-2; Aminoacyl-transfer RNA synthetase, class II - Medicago truncatula (Barrel medic) :: E = L
vv|gi|110698954|gb|EE077044.1|EE077044	(M) :: Q9ZPS7|Q9ZPS7_ARATH Putative endosomal protein (At2g01970/F14H20.4) - Arabidopsis thaliana (Mouse-ear cress) :: Q940S0|Q940S0_ARATH T5E21.14/T5E21.14 (At1g14670/T5E21.14) - Arabidopsis thaliana (Mouse-ear cress) :: E = L SP
ws|Ctg515.1	(M) :: Q9ZQY2|Q9ZQY2_MAIZE Pyruvate dehydrogenase E1 beta subunit isoform 2 (EC 1.2.4.1) - Zea mays (Maize) :: Q6Z1G7|Q6Z1G7_ORYSA Putative pyruvate dehydrogenase E1 beta subunit isoform 1 protein (Os08g0536000 protein) - Oryza sativa (japonica cultivar-group) :: E = L
vv|Ctg2032.1	(M) :: Q9ZRM3|Q9ZRM3_ANTMA HMR1 protein - Antirrhinum majus (Garden snapdragon) :: Q93YH8|Q93YH8_SOYBN HMG I/Y like protein - Glycine max (Soybean) :: E = L
cso|Ctg3440.1	(M) :: Q9ZS21|Q9ZS21_SOYBN Glyoxalase I (EC 4.4.1.5) - Glycine max (Soybean) :: O49818|LGUL_CICAR Lactoylglutathione lyase (EC 4.4.1.5) (Methylglyoxalase) (Aldoketomutase) (Glyoxalase I) (Glx I) (Ketone-aldehyde mutase) (S-D-lactoylglutathione methylglyoxal lyase) - Cicer arietinum (Chickpea) (Garbanzo) :: E = L
cso|Ctg3548.1	(M) :: Q9ZSP8|Q9ZSP8_HEVBR Latex-abundant protein - Hevea brasiliensis (Para rubber tree) :: Q8H272|Q8H272_SOLLC Metacaspase 1 (Fragment) - Solanum lycopersicum (Tomato) (Lycopersicon esculentum) :: E = L
vv|Ctg775.1	(M) :: Q9ZSQ4|PGMC_POPTN Phosphoglucomutase, cytoplasmic (EC 5.4.2.2) (Glucose phosphomutase) (PGM) - Populus tremula (European aspen) :: Q6S3D6|Q6S3D6_9ROSI Cytosolic phosphoglucomutase - Populus tomentosa :: E = L
vv|Ctg2429.1	(M) :: Q9ZST3|Q9ZST3_CITPA Pyrophosphate-dependent phosphofructokinase beta subunit (EC 2.7.1.90) - Citrus paradisi (Grapefruit) :: Q41141|PFPB_RICCO Pyrophosphate--fructose 6-phosphate 1-phosphotransferase subunit beta (EC 2.7.1.90) (PFP) (6-phosphofructokinase, pyrophosphate dependent) (Pyrophosphate-dependent 6-phosphofructose-1-kinase) (PPi-PFK) - Ricinus communis (Castor bean) :: E = L
vv|Ctg1592.1	(M) :: Q9ZUA0|Q9ZUA0_ARATH Putative ribophorin I (At2g01720) - Arabidopsis thaliana (Mouse-ear cress) :: O49868|O49868_HORVU Putative ribophorin I homologue (Fragment) - Hordeum vulgare (Barley) :: E = L SP
cso|Ctg4147.1	(M) :: Q9ZUS6|Q9ZUS6_ARATH Chloroplast lumen common protein family (At2g37400) - Arabidopsis thaliana (Mouse-ear cress) :: Q8L932|Q8L932_ARATH Hypothetical protein - Arabidopsis thaliana (Mouse-ear cress) :: E = L
cso|Ctg6917.1	(M) :: Q9ZVJ5|Q9ZVJ5_ARATH Expressed protein (Putative beta-phosphoglucomutase) (At2g38740/T6A23.6) - Arabidopsis thaliana (Mouse-ear cress) :: Q336Q4|Q336Q4_ORYSA Haloacid dehalogenase-like hydrolase family protein, putative, expressed - Oryza sativa (japonica cultivar-group) :: E = L
cso|Ctg2795.1	(M) :: Q9ZVL6|Q9ZVL6_ARATH T22H22.19 protein (Hypothetical protein At1g54780) (Lumenal protein subunit of photosystem II) (Hypothetical protein) (At1g54780/T22H22_19) (Hypothetical protein At1g54780; T22H22.19) - Arabidopsis thaliana (Mouse-ear cress) :: Q6ATY4|Q6ATY4_ORYSA Hypothetical protein OSJNBa0035J16.9 (Os05g0401100 protein) - Oryza sativa (japonica cultivar-group) :: E = L
vv|Ctg1730.1	(M) :: Q9ZW12|Q9ZW12_ARATH Putative tropinone reductase - Arabidopsis thaliana (Mouse-ear cress) :: Q84W78|Q84W78_ARATH Putative tropinone reductase (Fragment) - Arabidopsis thaliana (Mouse-ear cress) :: E = L
vv|Ctg188.1	(M) :: Q9ZWQ8|PAP_CITUN Plastid-lipid-associated protein, chloroplast precursor (CitPAP) - Citrus unshiu (Satsuma orange) :: P80471|LIPC_SOLTU Light-induced protein, chloroplast precursor (Chloroplastic drought-induced stress protein CDSP-34) - Solanum tuberosum (Potato) :: E = L
vv|Ctg2971.1	:: A1XX45|A1XX45_9MAGN Chloroplast carbonic anhydrase - Pachysandra terminalis :: Q2Q064|Q2Q064_FLAPR Carbonic anhydrase 2 (EC 4.2.1.1) - Flaveria pringlei :: E = L
vv|Ctg2856.1	:: A2IBG3|A2IBG3_VIGUN Mitochondrial alternative oxidase 2a - Vigna unguiculata (Cowpea) :: Q93X12|Q93X12_VIGUN Putative alternative oxidase - Vigna unguiculata (Cowpea) :: E = L
vv|Ctg2907.1	:: A2Q1H3|A2Q1H3_MEDTR Malic oxidoreductase - Medicago truncatula (Barrel medic) :: Q8L7K9|Q8L7K9_ARATH Putative malate oxidoreductase (At4g00570) - Arabidopsis thaliana (Mouse-ear cress) :: E = L
vv|Ctg5836.1	:: A2Q4X2|A2Q4X2_MEDTR Isocitrate lyase and phosphorylmutase - Medicago truncatula (Barrel medic) :: Q7F8Y3|Q7F8Y3_ORYSA OSJNBb0116K07.9 protein (Os04g0504600 protein) - Oryza sativa (japonica cultivar-group) :: E = L
cso|Ctg4108.1	:: A2Q5I1|A2Q5I1_MEDTR Peptidase S10, serine carboxypeptidase - Medicago truncatula (Barrel medic) :: Q9LKY6|Q9LKY6_SOLPN Glucose acyltransferase - Solanum pennellii (Tomato) (Lycopersicon pennellii) :: E = L
vvfl|gi|119395540|gb|ABL74866.	:: A2T400|A2T400_VITVI Ascorbate peroxidase (Fragment) - Vitis vinifera (Grape) :: Q1AFF4|Q1AFF4_9MAGN Ascorbate peroxidase - Vitis pseudoreticulata :: E = L
vv|Ctg21128.1	:: O04133|O04133_SOYBN SRC2 - Glycine max (Soybean) :: Q942Z3|Q942Z3_ORYSA Putative shock protein (Os01g0934100 protein) - Oryza sativa (japonica cultivar-group) :: E = L
css|Ctg1327.1	:: O04202|IF35_ARATH Eukaryotic translation initiation factor 3 subunit 5 (eIF-3 epsilon) (eIF3 p32 subunit) (eIF3f) - Arabidopsis thaliana (Mouse-ear cress) :: Q8W4H4|Q8W4H4_ARATH 26S proteasome regulatory subunit - Arabidopsis thaliana (Mouse-ear cress) :: E = L
vv|Ctg2176.1	:: O04720|O04720_SOYBN Cysteine proteinase inhibitor - Glycine max (Soybean) :: Q84LB7|Q84LB7_MALDO Cysteine protease inhibitor cystatin (Fragment) - Malus domestica (Apple) (Malus sylvestris) :: E = L
vv|Ctg8082.1	:: O04945|O04945_TOBAC Enoyl-ACP reductase precursor (EC 1.3.1.9) - Nicotiana tabacum (Common tobacco) :: O04946|O04946_TOBAC Enoyl-ACP reductase precursor (EC 1.3.1.9) - Nicotiana tabacum (Common tobacco) :: E = L
csb|Ctg488.1	:: O22791|O22791_ARATH Putative RNA-binding protein - Arabidopsis thaliana (Mouse-ear cress) :: Q8W034|Q8W034_ARATH Ribonucleoprotein 1 (Ribonucleoprotein like protein) (Fragment) - Arabidopsis thaliana (Mouse-ear cress) :: E = L
ws|Ctg1026.1	:: O23144|O23144_ARATH Proton pump interactor (At4g27500/F27G19_100) - Arabidopsis thaliana (Mouse-ear cress) :: Q9SZS5|Q9SZS5_ARATH Proton pump interactor - Arabidopsis thaliana (Mouse-ear cress) :: E = L
vv|Ctg2470.1	:: O23627|SYGM1_ARATH Glycyl-tRNA synthetase 1, mitochondrial precursor (EC 6.1.1.14) (Glycine--tRNA ligase 1) (GlyRS 1) - Arabidopsis thaliana (Mouse-ear cress) :: Q6ZD35|Q6ZD35_ORYSA Putative glycyl-tRNA synthetase (Os08g0538000 protein) - Oryza sativa (japonica cultivar-group) :: E = L
vv|Ctg2296.1	:: O23946|O23946_GOSHI Phosphoenolpyruvate carboxylase 1 (EC 4.1.1.31) - Gossypium hirsutum (Upland cotton) :: A0N072|A0N072_CITSI Phosphoenolpyruvate carboxylase (EC 4.1.1.31) - Citrus sinensis (Sweet orange) :: E = L
cso|gi|110386039|gb|EC950611.1|EC950611	:: O23960|O23960_SOYBN Biotin carboxylase precursor (EC 6.3.4.14) (Acetyl-CoA carboxylase) (EC 6.4.1.2) - Glycine max (Soybean) :: O81273|O81273_SOYBN Biotin carboxylase precursor (EC 6.3.4.14) - Glycine max (Soybean) :: E = L
vv|Ctg4450.1	:: O24431|O24431_SOYBN Calmodulin-like domain protein kinase isoenzyme gamma - Glycine max (Soybean) :: A1BPP8|A1BPP8_MEDTR Calcium dependent protein kinase 3 - Medicago truncatula (Barrel medic) :: E = L
csp|Ctg1861.1	:: O24651|O24651_OLEEU Cytochrome b5 (Fragment) - Olea europaea (Common olive) :: Q5V9L2|Q5V9L2_VERFO Cytochrome b5 isoform Cb5-C - Vernicia fordii (Tung) (Aleurites fordii) :: E = L
ws|Ctg743.1	:: O49911|O49911_TOBAC Plasma membrane polypeptide - Nicotiana tabacum (Common tobacco) :: Q9M3U5|Q9M3U5_TOBAC DREPP2 protein - Nicotiana tabacum (Common tobacco) :: E = L
vv|Ctg6368.1	:: O49931|O49931_PEA Rieske iron-sulfur protein Tic55 precursor - Pisum sativum (Garden pea) :: Q9SK50|Q9SK50_ARATH Putative Rieske iron-sulfur protein - Arabidopsis thaliana (Mouse-ear cress) :: E = L
ws|Ctg1321.1	:: O65271|O65271_ARATH F6N23.26 protein (Hypothetical protein At4g00620) (Hypothetical protein At4g00620; F6N23.26) (Putative tetrahydrofolate synthase) - Arabidopsis thaliana (Mouse-ear cress) :: Q2PES9|Q2PES9_TRIPR Putative tetrahydrofolate synthase - Trifolium pratense (Red clover) :: E = L
css|Ctg281.1	:: O65731|RS5_CICAR 40S ribosomal protein S5 (Fragment) - Cicer arietinum (Chickpea) (Garbanzo) :: Q2R4A1|Q2R4A1_ORYSA 40S ribosomal protein S5, putative, expressed (Os11g0482000 protein) - Oryza sativa (japonica cultivar-group) :: E = L
vv|Ctg2262.1	:: O80433|CISY_DAUCA Citrate synthase, mitochondrial precursor (EC 2.3.3.1) - Daucus carota (Carrot) :: P49298|CISY_CITMA Citrate synthase, mitochondrial precursor (EC 2.3.3.1) - Citrus maxima (Pummelo) (Citrus grandis) :: E = L
vv|Ctg1325.1	:: O81396|O81396_CITLI Aconitase-iron regulated protein 1 - Citrus limon (Lemon) :: Q6YZX6|ACOC_ORYSA Putative aconitate hydratase, cytoplasmic (EC 4.2.1.3) (Citrate hydro-lyase) (Aconitase) - Oryza sativa (Rice) :: E = L
vv|Ctg5336.1	:: O81983|SYS_HELAN Seryl-tRNA synthetase (EC 6.1.1.11) (Serine--tRNA ligase) (SerRS) - Helianthus annuus (Common sunflower) :: Q39230|SYS_ARATH Seryl-tRNA synthetase (EC 6.1.1.11) (Serine--tRNA ligase) (SerRS) - Arabidopsis thaliana (Mouse-ear cress) :: E = L
ws|Ctg397.1	:: O82062|O82062_SOLTU 39 kDa EF-Hand containing protein - Solanum tuberosum (Potato) :: Q9T0I9|Q9T0I9_ARATH EF-Hand containing protein-like - Arabidopsis thaliana (Mouse-ear cress) :: E = L
ws|Ctg998.1	:: O82064|O82064_SOLTU Putative beta-subunit of K+ channels - Solanum tuberosum (Potato) :: O23016|O23016_ARATH T1G11.6 protein (Putative potassium channel beta subunit) (Putative K+ channel, beta subunit) - Arabidopsis thaliana (Mouse-ear cress) :: E = L
vv|Ctg4822.1	:: O82264|NPL42_ARATH NPL4-like protein 2 - Arabidopsis thaliana (Mouse-ear cress) :: Q9LYC2|NPL41_ARATH NPL4-like protein 1 - Arabidopsis thaliana (Mouse-ear cress) :: E = L
ws|Ctg2037.1	:: O82663|DHSA1_ARATH Succinate dehydrogenase [ubiquinone] flavoprotein subunit 1, mitochondrial precursor (EC 1.3.5.1) (FP) (Flavoprotein subunit 1 of complex II) - Arabidopsis thaliana (Mouse-ear cress) :: Q0D8R4
ws|gi|51579496|gb|CV097332.1|CV097332	:: O82762|O82762_ARATH Hypothetical protein At2g25970 (F17H15.1/F17H15.1) - Arabidopsis thaliana (Mouse-ear cress) :: Q0J8H8|Q0J8H8_ORYSA Os08g0110800 protein - Oryza sativa (japonica cultivar-group) :: E = L
ws|Ctg2049.1	:: O82762|O82762_ARATH Hypothetical protein At2g25970 (F17H15.1/F17H15.1) - Arabidopsis thaliana (Mouse-ear cress) :: Q6Z8B6|Q6Z8B6_ORYSA High molecular weight glutenin subunit x-like protein (Os02g0224300 protein) - Oryza sativa (japonica cultivar-group) :: E = L
vv|Ctg1738.1	:: P09469|VATA_DAUCA Vacuolar ATP synthase catalytic subunit A (EC 3.6.3.14) (V-ATPase subunit A) (Vacuolar proton pump subunit alpha) (V-ATPase 69 kDa subunit) - Daucus carota (Carrot) :: Q9SM09|VATA_CITUN Vacuolar ATP synthase catalytic subunit A (EC 3.6.3.14) (V-ATPase subunit A) (Vacuolar proton pump subunit alpha) (V-ATPase 69 kDa subunit) - Citrus unshiu (Satsuma orange) :: E = L
ws|gi|33962549|gb|CF355551.1|CF355551	:: P25076|CY11_SOLTU Cytochrome c1 heme protein, mitochondrial precursor (Clone PC13III) - Solanum tuberosum (Potato) :: Q942X6|Q942X6_ORYSA Putative ubiquinol-cytochrome-c reductase cytochrome c1 (Os01g0935700 protein) - Oryza sativa (japonica cultivar-group) :: E = L
vv|Ctg4762.1	:: P26563|AATM_LUPAN Aspartate aminotransferase-P2, mitochondrial precursor (EC 2.6.1.1) (Transaminase A) (Fragment) - Lupinus angustifolius (Narrow-leaved blue lupin) :: Q2XTE6|Q2XTE6_SOLTU Aspartate aminotransferase-like - Solanum tuberosum (Potato) :: E = L
vv|gi|37188382|gb|CF607731.1|CF607731	:: P27484|GRP2_NICSY Glycine-rich protein 2 - Nicotiana sylvestris (Wood tobacco) :: Q6YUR8|Q6YUR8_ORYSA Putative Glycine-rich protein 2 (Os02g0121100 protein) - Oryza sativa (japonica cultivar-group) :: E = L
vv|Ctg17495.1	:: P27598|PHSL_IPOBA Alpha-1,4 glucan phosphorylase L isozyme, chloroplast precursor (EC 2.4.1.1) (Starch phosphorylase L) - Ipomoea batatas (Sweet potato) (Batate) :: P53536|PHSL_VICFA Alpha-1,4 glucan phosphorylase L isozyme, chloroplast precursor (EC 2.4.1.1) (Starch phosphorylase L) - Vicia faba (Broad bean) :: E = L
vv|Ctg6988.1	:: P28643|FABG_CUPLA 3-oxoacyl-[acyl-carrier-protein] reductase, chloroplast precursor (EC 1.1.1.100) (3-ketoacyl-acyl carrier protein reductase) - Cuphea lanceolata :: Q7XMI8
vv|Ctg839.1	:: P29196|CAPP_SOLTU Phosphoenolpyruvate carboxylase (EC 4.1.1.31) (PEPCase) (PEPC) - Solanum tuberosum (Potato) :: O23946|O23946_GOSHI Phosphoenolpyruvate carboxylase 1 (EC 4.1.1.31) - Gossypium hirsutum (Upland cotton) :: E = L
ws|Ctg1213.1	:: P29344|RR1_SPIOL 30S ribosomal protein S1, chloroplast precursor (CS1) - Spinacia oleracea (Spinach) :: Q93VC7|Q93VC7_ARATH Hypothetical protein (Putative ribosomal protein S1) - Arabidopsis thaliana (Mouse-ear cress) :: E = L
vv|Ctg1808.1	:: P34811|EFGC_SOYBN Elongation factor G, chloroplast precursor (EF-G) - Glycine max (Soybean) :: Q1SBU9|Q1SBU9_MEDTR Translation elongation factor G (Elongation factor Tu, domain 2) - Medicago truncatula (Barrel medic) :: E = L
ws|gi|51579237|gb|CV097073.1|CV097073	:: P37221|MAOM_SOLTU NAD-dependent malic enzyme 62 kDa isoform, mitochondrial precursor (EC 1.1.1.39) (NAD-ME) - Solanum tuberosum (Potato) :: Q9SIU0|Q9SIU0_ARATH Malate oxidoreductase (Malic enzyme) - Arabidopsis thaliana (Mouse-ear cress) :: E = L
vv|Ctg1122.1	:: P37900|HSP7M_PEA Heat shock 70 kDa protein, mitochondrial precursor - Pisum sativum (Garden pea) :: Q01899|HSP7M_PHAVU Heat shock 70 kDa protein, mitochondrial precursor - Phaseolus vulgaris (Kidney bean) (French bean) :: E = L
vv|Ctg919.1	:: P46280|EFTU2_SOYBN Elongation factor Tu, chloroplast precursor (EF-Tu) - Glycine max (Soybean) :: O23963|O23963_SOYBN Translation elongation factor-TU (Fragment) - Glycine max (Soybean) :: E = L
css|Ctg1484.1	:: P46283|S17P_ARATH Sedoheptulose-1,7-bisphosphatase, chloroplast precursor (EC 3.1.3.37) (Sedoheptulose-bisphosphatase) (SBPase) (SED(1,7)P2ase) - Arabidopsis thaliana (Mouse-ear cress) :: Q940F8|Q940F8_ARATH Sedoheptulose-bisphosphatase - Arabidopsis thaliana (Mouse-ear cress) :: E = L
csp|gi|51989930|gb|CV179385.1|CV179385	:: P49608|ACOC_CUCMA Aconitate hydratase, cytoplasmic (EC 4.2.1.3) (Citrate hydro-lyase) (Aconitase) - Cucurbita maxima (Pumpkin) (Winter squash) :: Q9FVE9|Q9FVE9_TOBAC Cytosolic aconitase - Nicotiana tabacum (Common tobacco) :: E = L
ws|Ctg853.1	:: P55748|CBP22_HORVU Serine carboxypeptidase II-2 precursor (EC 3.4.16.6) (CP-MII.2) [Contains: Serine carboxypeptidase II-2 chain A; Serine carboxypeptidase II-2 chain B] (Fragment) - Hordeum vulgare (Barley) :: Q5SMV5
vv|gi|30326486|gb|CD009748.1|CD009748	:: P56773|CYB6_ARATH Cytochrome b6 - Arabidopsis thaliana (Mouse-ear cress) :: Q49KW8|CYB6_EUCGG Cytochrome b6 - Eucalyptus globulus subsp. globulus (Tasmanian blue gum) :: E = L
ws|Ctg2989.1	:: P92792|TOM20_SOLTU Mitochondrial import receptor subunit TOM20 (Translocase of outer membrane 20 kDa subunit) - Solanum tuberosum (Potato) :: Q8LBR8|Q8LBR8_ARATH Putative TOM20 - Arabidopsis thaliana (Mouse-ear cress) :: E = L
csp|Ctg3560.1	:: P93042|P93042_ARATH Root hair defective 3 (Hypothetical protein At3g13870) - Arabidopsis thaliana (Mouse-ear cress) :: Q9SSN0|Q9SSN0_ARATH Putative GTP-binding protein - Arabidopsis thaliana (Mouse-ear cress) :: E = L
vv|gi|110691022|gb|EE068652.1|EE068652	:: P93162|CHLI_SOYBN Magnesium-chelatase subunit chlI, chloroplast precursor (EC 6.6.1.1) (Mg-protoporphyrin IX chelatase) - Glycine max (Soybean) :: Q4FE78|Q4FE78_MAIZE Magnesium chelatase subunit I precursor - Zea mays (Maize) :: E = L
ws|Ctg306.1	:: P93205|P93205_SOLLC SBT2 protein (Subtilisin-like protease) - Solanum lycopersicum (Tomato) (Lycopersicon esculentum) :: Q1S0Z4|Q1S0Z4_MEDTR Orn/DAP/Arg decarboxylase 2; Protease-associated PA; Proteinase inhibitor I9, subtilisin propeptide - Medicago truncatula (Barrel medic) :: E = L
css|gi|110399034|gb|EC965520.1|EC965520	:: P93619|P93619_VIGUN Ted2 protein - Vigna unguiculata (Cowpea) :: Q0DW19|Q0DW19_ORYSA Os03g0101600 protein - Oryza sativa (japonica cultivar-group) :: E = L
ws|Ctg1051.1	:: P93619|P93619_VIGUN Ted2 protein - Vigna unguiculata (Cowpea) :: Q9FKG8|Q9FKG8_ARATH Quinone oxidoreductase - Arabidopsis thaliana (Mouse-ear cress) :: E = L
vv|gi|37185469|gb|CF604822.1|CF604822	:: P93621|P93621_VITVI Osmotin-like protein precursor - Vitis vinifera (Grape) :: Q7XAU7|Q7XAU7_VITVI Thaumatin-like protein - Vitis vinifera (Grape) :: E = L
cso|Ctg9581.1	:: P93697|P93697_VIGUN CPRD12 protein - Vigna unguiculata (Cowpea) :: Q94G09|Q94G09_CUCSA TASSELSEED2-like protein - Cucumis sativus (Cucumber) :: E = L
vv|Ctg1446.1	:: P93836|HPPD_ARATH 4-hydroxyphenylpyruvate dioxygenase (EC 1.13.11.27) (4HPPD) (HPD) (HPPDase) (4-hydroxyphenylpyruvic acid oxidase) - Arabidopsis thaliana (Mouse-ear cress) :: Q8L7E8|Q8L7E8_ARATH 4-hydroxyphenylpyruvate dioxygenase HPD - Arabidopsis thaliana (Mouse-ear cress) :: E = L
vv|gi|34543487|gb|CF511719.1|CF511719	:: Q00321|Q00321_SOLLC Type I (26 kD) CP29 polypeptide - Solanum lycopersicum (Tomato) (Lycopersicon esculentum) :: Q0PWS5|Q0PWS5_TOBAC Chloroplast pigment-binding protein CP26 - Nicotiana tabacum (Common tobacco) :: E = L
csp|Ctg3935.1	:: Q01HH4|Q01HH4_ORYSA OSIGBa0142I02-OSIGBa0101B20.15 protein - Oryza sativa (Rice) :: Q0JAK7|Q0JAK7_ORYSA Os04g0592500 protein - Oryza sativa (japonica cultivar-group) :: E = L
vv|Ctg1273.1	:: Q01LD8|Q01LD8_ORYSA OSIGBa0096P03.7 protein - Oryza sativa (Rice) :: Q0JDN5|Q0JDN5_ORYSA Os04g0390000 protein - Oryza sativa (japonica cultivar-group) :: E = L
css|Ctg158.1	:: Q078S3|Q078S3_9LAMI Progesterone 5beta-reductase - Isoplexis sceptrum :: Q00P19|Q00P19_9LAMI Progesterone 5-beta-reductase - Digitalis cariensis :: E = L
vv|Ctg4422.1	:: Q0DBN4|Q0DBN4_ORYSA Os06g0548000 protein - Oryza sativa (japonica cultivar-group) :: Q5Z7I8|Q5Z7I8_ORYSA Aspartate transaminase, mitochondrial - Oryza sativa (japonica cultivar-group) :: E = L
csp|Ctg599.1	:: Q0DID5|Q0DID5_ORYSA Os05g0399100 protein (Fragment) - Oryza sativa (japonica cultivar-group) :: Q688M9|Q688M9_ORYSA 'putative endo-1,3;1,4-beta-D-glucanase' - Oryza sativa (japonica cultivar-group) :: E = L
vv|Ctg354.1	:: Q0GZS3|Q0GZS3_CUCME UDP-galactose/glucose pyrophosphorylase - Cucumis melo (Muskmelon) :: Q09WE7|Q09WE7_SOYBN UDP-sugar pyrophosphorylase - Glycine max (Soybean) :: E = L
vv|Ctg3585.1	:: Q0JQC8|Q0JQC8_ORYSA Os01g0169900 protein (Fragment) - Oryza sativa (japonica cultivar-group) :: Q5VQG6|Q5VQG6_ORYSA Vegetative cell wall protein gp1-like - Oryza sativa (japonica cultivar-group) :: E = L
vv|Ctg19346.1	:: Q0MX09|Q0MX09_VITVI Putative aquaporin - Vitis vinifera (Grape) :: Q9FS46|Q9FS46_VITVI Putative aquaporin - Vitis vinifera (Grape) :: E = L
ws|Ctg1259.1	:: Q0WUV8|Q0WUV8_ARATH Mitochondrial elongation factor Tu - Arabidopsis thaliana (Mouse-ear cress) :: Q9ZT91|EFTM_ARATH Elongation factor Tu, mitochondrial precursor - Arabidopsis thaliana (Mouse-ear cress) :: E = L
vv|gi|71855426|gb|DT004481.1|DT004481	:: Q0WWW1|Q0WWW1_ARATH Glycyl-tRNA synthetase (Fragment) - Arabidopsis thaliana (Mouse-ear cress) :: O23627|SYGM1_ARATH Glycyl-tRNA synthetase 1, mitochondrial precursor (EC 6.1.1.14) (Glycine--tRNA ligase 1) (GlyRS 1) - Arabidopsis thaliana (Mouse-ear cress) :: E = L
vv|Ctg3819.1	:: Q0WX55|Q0WX55_TOBAC Putative quinolinate phosphirobosyltransferase (EC 2.4.2.19) - Nicotiana tabacum (Common tobacco) :: Q9MB29|Q9MB29_TOBAC Quinolinate phosphoribosyltransferase - Nicotiana tabacum (Common tobacco) :: E = L
ws|Ctg1298.1	:: Q0ZJ11|Q0ZJ11_VITVI Acetyl-CoA carboxylase carboxyltransferase beta subunit - Vitis vinifera (Grape) :: Q3C1J3|Q3C1J3_NICSY Acetyl-CoA carboxylase beta subunit - Nicotiana sylvestris (Wood tobacco) :: E = L
vv|Ctg5019.1	:: Q0ZJ40|Q0ZJ40_VITVI Photosystem II protein D1 - Vitis vinifera (Grape) :: Q8WHN0|Q8WHN0_MEDSA Q(B) polypeptide (Fragment) - Medicago sativa (Alfalfa) :: E = L
vv|Ctg9145.1	:: Q0ZPT8|Q0ZPT8_ANACO Methionine aminopeptidase 1 - Ananas comosus (Pineapple) :: Q0WUD9|Q0WUD9_ARATH Putative methionine aminopeptidase - Arabidopsis thaliana (Mouse-ear cress) :: E = L
ws|Ctg3206.1	:: Q0ZPV3|Q0ZPV3_ACTDE CXE carboxylesterase (EC 3.1.1.1) - Actinidia deliciosa (Kiwi) :: Q0ZPX0|Q0ZPX0_VACCO CXE carboxylesterase (EC 3.1.1.1) - Vaccinium corymbosum (Highbush blueberry) :: E = L
csp|Ctg4596.1	:: Q0ZPW3|Q0ZPW3_9ROSA CXE carboxylesterase (EC 3.1.1.1) - Malus pumila :: Q0ZPW5|Q0ZPW5_9ROSA CXE carboxylesterase (EC 3.1.1.1) - Malus pumila :: E = L
vv|Ctg15026.1	:: Q10RP0|Q10RP0_ORYSA Cell division cycle protein 48, putative, expressed (Os03g0151800 protein) - Oryza sativa (japonica cultivar-group) :: Q7XE16|Q7XE16_ORYSA Cell division cycle protein 48, putative, expressed - Oryza sativa (japonica cultivar-group) :: E = L
cso|gi|34545752|gb|CF513984.1|CF513984	:: Q14K72|Q14K72_PLAAC Translation elongation factor 1 alpha (Fragment) - Platanus acerifolia (London plane tree) :: Q0VJA7|Q0VJA7_PLAAC Elongation factor 1 alpha (Fragment) - Platanus acerifolia (London plane tree) :: E = L
cso|Ctg1196.1	:: Q155L4|Q155L4_HEVBR Cysteine protease - Hevea brasiliensis (Para rubber tree) :: Q2AAC8|Q2AAC8_9ASTR Cysteine proteinase - Platycodon grandiflorus :: E = L
cso|Ctg9048.1	:: Q1A4H1|Q1A4H1_PETHY P-type ATPase - Petunia hybrida (Petunia) :: Q9SWH0|Q9SWH0_NICPL Plasma membrane proton ATPase - Nicotiana plumbaginifolia (Leadwort-leaved tobacco) :: E = L
ws|Ctg1367.1	:: Q1AFF6|Q1AFF6_9MAGN Aldehyde dehydrogenase - Vitis pseudoreticulata :: Q1AFF5|Q1AFF5_9MAGN Aldehyde dehydrogenase - Vitis pseudoreticulata :: E = L
css|Ctg709.1	:: Q1EPJ1|Q1EPJ1_MUSAC 6-phosphogluconate dehydrogenase NAD-binding domain-containing protein - Musa acuminata (Banana) :: Q949M8|Q949M8_ARATH Putative dehydrogenase - Arabidopsis thaliana (Mouse-ear cress) :: E = L
css|gi|110398835|gb|EC965311.1|EC965311	:: Q1G0Z1|Q1G0Z1_TOBAC Putative spindle disassembly related protein CDC48 - Nicotiana tabacum (Common tobacco) :: Q2HZ34|Q2HZ34_SOYBN Plamsma membrane-associated AAA-ATPase - Glycine max (Soybean) :: E = L
vv|Ctg5583.1	:: Q1HDV6|Q1HDV6_VITVI GDHB glutamate dehydrogenase (EC 1.4.1.2) - Vitis vinifera (Grape) :: Q5F2M9|Q5F2M9_SOYBN Glutamate dehydrogenase 1 (EC 1.4.1.2) - Glycine max (Soybean) :: E = L
vv|Ctg238.1	:: Q1I1D9|Q1I1D9_CITSI Pyruvate decarboxylase - Citrus sinensis (Sweet orange) :: P51850|PDC1_PEA Pyruvate decarboxylase isozyme 1 (EC 4.1.1.1) (PDC) - Pisum sativum (Garden pea) :: E = L
cso|Ctg1650.1	:: Q1KUS1|Q1KUS1_9ROSI Hypothetical protein - Cleome spinosa :: Q1KUM7|Q1KUM7_9ROSI Hypothetical protein - Cleome spinosa :: E = L
cso|Ctg10613.1	:: Q1MSG9|Q1MSG9_NICBE ALY protein - Nicotiana benthamiana :: Q6JAC7|Q6JAC7_TOBAC Hin19 (Fragment) - Nicotiana tabacum (Common tobacco) :: E = L
css|Ctg888.1	:: Q1RZB2|Q1RZB2_MEDTR Heat shock protein Hsp70 - Medicago truncatula (Barrel medic) :: Q40980|Q40980_PEA PsHSP71.2 (Heat shock protein hsp70) - Pisum sativum (Garden pea) :: E = L
vv|Ctg1666.1	:: Q1RZV4|Q1RZV4_MEDTR Appr-1-p processing - Medicago truncatula (Barrel medic) :: O22875|O22875_ARATH Expressed protein - Arabidopsis thaliana (Mouse-ear cress) :: E = L
vv|Ctg4297.1	:: Q1S205|Q1S205_MEDTR Protein prenyltransferase - Medicago truncatula (Barrel medic) :: Q93ZR3|Q93ZR3_ARATH Hypothetical protein At1g04080 (Hypothetical protein) - Arabidopsis thaliana (Mouse-ear cress) :: E = L
vv|Ctg19578.1	:: Q1S276|Q1S276_MEDTR Peptidase M20 - Medicago truncatula (Barrel medic) :: Q8VXY9|Q8VXY9_ARATH Putative N-carbamyl-L-amino acid amidohydrolase - Arabidopsis thaliana (Mouse-ear cress) :: E = L
vv|Ctg10981.1	:: Q1S463|Q1S463_MEDTR Eukaryotic aspartyl protease (Fragment) - Medicago truncatula (Barrel medic) :: Q9M8R6|Q9M8R6_ARATH Putative aspartyl protease - Arabidopsis thaliana (Mouse-ear cress) :: E = L
vv|Ctg2187.1	:: Q1S8V6|Q1S8V6_MEDTR Helicase, C-terminal - Medicago truncatula (Barrel medic) :: Q9M2F9|RH52_ARATH DEAD-box ATP-dependent RNA helicase 52 (EC 3.6.1.-) - Arabidopsis thaliana (Mouse-ear cress) :: E = L
vv|Ctg5570.1	:: Q1S9B5|Q1S9B5_MEDTR Glycoside hydrolase, family 77 - Medicago truncatula (Barrel medic) :: Q9LV91|Q9LV91_ARATH 4-alpha-glucanotransferase (AT5g64860/MXK3_9) - Arabidopsis thaliana (Mouse-ear cress) :: E = L
vv|Ctg14392.1	:: Q1SBD1|Q1SBD1_MEDTR Epoxide hydrolase - Medicago truncatula (Barrel medic) :: Q9FZ33|Q9FZ33_ARATH T24C10.10 protein (Hypothetical protein At1g54990) (Hypothetical protein F14C21.51) - Arabidopsis thaliana (Mouse-ear cress) :: E = L
vv|gi|110685201|gb|EE063348.1|EE063348	:: Q1SDE6|Q1SDE6_MEDTR Photosystem I protein PsaD - Medicago truncatula (Barrel medic) :: P12353|PSAD_SPIOL Photosystem I reaction center subunit II, chloroplast precursor (Photosystem I 20 kDa subunit) (PSI-D) - Spinacia oleracea (Spinach) :: E = L
vv|Ctg3573.1	:: Q1SEB4|Q1SEB4_MEDTR Aspartyl-tRNA synthetase, class IIb; tRNA synthetase, class II (D, K and N) - Medicago truncatula (Barrel medic) :: Q1SZA9|Q1SZA9_MEDTR Aspartyl-tRNA synthetase, class IIb; tRNA synthetase, class II (D, K and N) - Medicago truncatula (Barrel medic) :: E = L
cso|Ctg1208.1	:: Q1SGN7|Q1SGN7_MEDTR D-isomer specific 2-hydroxyacid dehydrogenase, catalytic region - Medicago truncatula (Barrel medic) :: O04130|SERA_ARATH D-3-phosphoglycerate dehydrogenase, chloroplast precursor (EC 1.1.1.95) (3-PGDH) - Arabidopsis thaliana (Mouse-ear cress) :: E = L
vv|gi|71873991|gb|DT023046.1|DT023046	:: Q1SGV9|Q1SGV9_MEDTR Dimeric alpha-beta barrel - Medicago truncatula (Barrel medic) :: Q0WKU8|Q0WKU8_ARATH Hypothetical protein At3g17210 - Arabidopsis thaliana (Mouse-ear cress) :: E = L
vv|Ctg20910.1	:: Q1SJ68|Q1SJ68_MEDTR Peptidase S1 and S6, chymotrypsin/Hap; Aminotransferase class-III - Medicago truncatula (Barrel medic) :: Q0WUN0|Q0WUN0_ARATH Alanine:glyoxylate aminotransferase 2 homolog - Arabidopsis thaliana (Mouse-ear cress) :: E = L
vv|Ctg3841.1	:: Q1SJW0|Q1SJW0_MEDTR Ubiquitin-associated - Medicago truncatula (Barrel medic) :: Q9C7R5|Q9C7R5_ARATH Hypothetical protein F15D2.27 - Arabidopsis thaliana (Mouse-ear cress) :: E = L
vv|Ctg9716.1	:: Q1SK93|Q1SK93_MEDTR EPS15 homology (EH); Protein kinase - Medicago truncatula (Barrel medic) :: Q2PMC9|Q2PMC9_IPONI CDPK - Ipomoea nil (Japanese morning glory) (Pharbitis nil) :: E = L
css|gi|110396516|gb|EC962206.1|EC962206	:: Q1SL05|Q1SL05_MEDTR Ras GTPase - Medicago truncatula (Barrel medic) :: O04486|RB11C_ARATH Ras-related protein Rab11C - Arabidopsis thaliana (Mouse-ear cress) :: E = L
vv|Ctg3112.1	:: Q1SLQ8|Q1SLQ8_MEDTR Dihydrolipoamide succinyltransferase - Medicago truncatula (Barrel medic) :: Q5M729|OPD23_ARATH Dihydrolipoyllysine-residue acetyltransferase component 3 of pyruvate dehydrogenase complex, mitochondrial precursor (EC 2.3.1.12) (Pyruvate dehydrogenase complex E2 subunit 3) (PDCE2) (E2) (Dihydrolipoamide S-acetyltransferase component 3 of pyruvate dehydrogenase complex) (PDC-…
vv|Ctg1717.1	:: Q1SRR9|Q1SRR9_MEDTR Protein kinase - Medicago truncatula (Barrel medic) :: Q8LR51|Q8LR51_ORYSA Casein kinase I-like - Oryza sativa (japonica cultivar-group) :: E = L
vv|Ctg8045.1	:: Q1SSA6|Q1SSA6_MEDTR RNA-binding region RNP-1 (RNA recognition motif); Zinc finger, CCHC-type - Medicago truncatula (Barrel medic) :: Q9SSJ0|Q9SSJ0_ARATH Putative eukaryotic translation initiation factor 3 subunit; 21071-22901 (AT3g11400/F24K9_7) (Translation initiation factor 3, subunit g) (EIF3g) - Arabidopsis thaliana (Mouse-ear cress) :: E = L
vv|Ctg3789.1	:: Q1SSK6|Q1SSK6_MEDTR Heat shock protein Hsp20 - Medicago truncatula (Barrel medic) :: Q6RFM0|Q6RFM0_PRUPE Small heat shock protein - Prunus persica (Peach) :: E = L
ws|Ctg2263.1	:: Q1SYD5|Q1SYD5_MEDTR Transport protein particle (TRAPP) component, Bet3 - Medicago truncatula (Barrel medic) :: Q9CAW4|Q9CAW4_ARATH Hypothetical protein T9J14.5 (Hypothetical protein At3g05000) - Arabidopsis thaliana (Mouse-ear cress) :: E = L
css|Ctg461.1	:: Q1SZ15|Q1SZ15_MEDTR Hypothetical protein - Medicago truncatula (Barrel medic) :: O04209|O04209_ARATH Expressed protein (Hypothetical protein At2g40060) - Arabidopsis thaliana (Mouse-ear cress) :: E = L
vv|Ctg1838.1	:: Q1SZG0|Q1SZG0_MEDTR Xylose isomerase - Medicago truncatula (Barrel medic) :: Q8H3Q7|Q8H3Q7_ORYSA Putative xylose isomerase (Os07g0669100 protein) - Oryza sativa (japonica cultivar-group) :: E = L
vv|Ctg6014.1	:: Q1T021|Q1T021_MEDTR Ribophorin I - Medicago truncatula (Barrel medic) :: Q9SFX3|Q9SFX3_ARATH Putative ribophorin I (Dolichyl-diphosphooligosaccharide-protein glycosyltransferase); 43789-46748 (At1g76400/F15M4_10) (Putative dolichyl-diphosphooligosaccharide-protein glycosyltransferase) - Arabidopsis thaliana (Mouse-ear cress) :: E = L
cso|Ctg9181.1	:: Q1T021|Q1T021_MEDTR Ribophorin I - Medicago truncatula (Barrel medic) :: Q9SFX3|Q9SFX3_ARATH Putative ribophorin I (Dolichyl-diphosphooligosaccharide-protein glycosyltransferase); 43789-46748 (At1g76400/F15M4_10) (Putative dolichyl-diphosphooligosaccharide-protein glycosyltransferase) - Arabidopsis thaliana (Mouse-ear cress) :: E = L
vv|Ctg264.1	:: Q1T125|Q1T125_MEDTR Peptidase A1, pepsin - Medicago truncatula (Barrel medic) :: Q1RVV6|Q1RVV6_MEDTR Peptidase A1, pepsin - Medicago truncatula (Barrel medic) :: E = L
ws|Ctg1720.1	:: Q1T416|Q1T416_MEDTR SKP1 component (SKP1-like a) - Medicago truncatula (Barrel medic) :: Q1T413|Q1T413_MEDTR SKP1 component (SKP1-like b) - Medicago truncatula (Barrel medic) :: E = L
css|gi|110400786|gb|EC967364.1|EC967364	:: Q1T6J8|Q1T6J8_MEDTR Nascent polypeptide-associated complex NAC; UBA-like - Medicago truncatula (Barrel medic) :: Q94JX9|NACA2_ARATH Nascent polypeptide-associated complex subunit alpha-like protein 2 (NAC-alpha-like protein 2) (Alpha-NAC-like protein 2) - Arabidopsis thaliana (Mouse-ear cress) :: E = L
cso|Ctg5608.1	:: Q1W203|Q1W203_TOBAC NAK-type protein kinase - Nicotiana tabacum (Common tobacco) :: Q69SG8|Q69SG8_ORYSA Hypothetical protein OJ1112_E07.14 (Os09g0533600 protein) (Hypothetical protein P0515E01.33) - Oryza sativa (japonica cultivar-group) :: E = L
vv|Ctg8128.1	:: Q257C6|Q257C6_PEA Putative thioredoxin precursor - Pisum sativum (Garden pea) :: O64764|O64764_ARATH Putative thioredoxin (At2g35010) - Arabidopsis thaliana (Mouse-ear cress) :: E = L
css|Ctg1160.1	:: Q25AI4|Q25AI4_ORYSA H0702G05.9 protein - Oryza sativa (Rice) :: Q0JAA0|Q0JAA0_ORYSA Os04g0609600 protein - Oryza sativa (japonica cultivar-group) :: E = L
ws|Ctg2222.1	:: Q25B23|Q25B23_PRUPE Endo-beta-1,4-glucanase (EC 3.2.1.4) - Prunus persica (Peach) :: Q25B24|Q25B24_PRUPE Endo-beta-1,4-glucanase precursor (EC 3.2.1.4) - Prunus persica (Peach) :: E = L
vv|Ctg4484.1	:: Q29Q36|Q29Q36_ARATH At5g20080 (Cytochrome-b5 reductase-like protein) - Arabidopsis thaliana (Mouse-ear cress) :: P83291|NCB5R_ARATH NADH-cytochrome b5 reductase-like protein (EC 1.6.2.2) (B5R) - Arabidopsis thaliana (Mouse-ear cress) :: E = L
cso|Ctg845.1	:: Q2HTP6|Q2HTP6_MEDTR Leucine-rich repeat, plant specific - Medicago truncatula (Barrel medic) :: Q0J963|Q0J963_ORYSA Os04g0670100 protein - Oryza sativa (japonica cultivar-group) :: E = L
csp|Ctg1602.1	:: Q2HVE8|Q2HVE8_MEDTR Galactose-binding like - Medicago truncatula (Barrel medic) :: Q93Z24|Q93Z24_ARATH At1g72990/F3N23_19 - Arabidopsis thaliana (Mouse-ear cress) :: E = L
cso|Ctg2018.1	:: Q2HW94|Q2HW94_MEDTR Blue (Type 1) copper domain - Medicago truncatula (Barrel medic) :: Q2HWC3|Q2HWC3_MEDTR Blue (Type 1) copper domain - Medicago truncatula (Barrel medic) :: E = L
vv|Ctg7237.1	:: Q2I824|Q2I824_GOSHI ACS-like protein - Gossypium hirsutum (Upland cotton) :: Q0JKR1|Q0JKR1_ORYSA Os01g0655800 protein (Fragment) - Oryza sativa (japonica cultivar-group) :: E = L
csb|gi|30296111|gb|CB972905.1|CB972905	:: Q2MCJ5|Q2MCJ5_9ROSI Xylan 1,4-beta-xylosidase (EC 3.2.1.37) - Populus tremula x Populus alba :: Q2MCJ6|Q2MCJ6_9ROSI Xylan 1,4-beta-xylosidase (EC 3.2.1.37) - Populus tremula x Populus alba :: E = L
vv|Ctg7542.1	:: Q2PEP7|Q2PEP7_TRIPR Putative DNA-damage-repair/toleration protein DRT102 - Trifolium pratense (Red clover) :: Q941E8|Q941E8_ARATH AT3g04880/T9J14_17 - Arabidopsis thaliana (Mouse-ear cress) :: E = L
vv|Ctg1132.1	:: Q2PEZ3|Q2PEZ3_TRIPR Putative importin alpha - Trifolium pratense (Red clover) :: A1YUL9|A1YUL9_NICBE Impa2 - Nicotiana benthamiana :: E = L
cso|Ctg1333.1	:: Q2Q9T4|Q2Q9T4_PICMA Beta-hydroxyacyl-ACP dehydratase - Picea mariana (Black spruce) :: Q2Q9T3|Q2Q9T3_PICMA Beta-hydroxyacyl-ACP dehydratase b - Picea mariana (Black spruce) :: E = L
vv|Ctg3885.1	:: Q2QME5|Q2QME5_ORYSA Eukaryotic translation initiation factor 2 gamma subunit, putative, expressed (Os12g0607100 protein) - Oryza sativa (japonica cultivar-group) :: Q2QWZ1|Q2QWZ1_ORYSA Eukaryotic translation initiation factor 2 gamma subunit, putative, expressed (Os12g0176800 protein) - Oryza sativa (japonica cultivar-group) :: E = L
csp|Ctg1171.1	:: Q2QMN8|Q2QMN8_ORYSA Amidase, hydantoinase/carbamoylase family protein, expressed - Oryza sativa (japonica cultivar-group) :: Q2QMN7|Q2QMN7_ORYSA Amidase, hydantoinase/carbamoylase family protein, expressed - Oryza sativa (japonica cultivar-group) :: E = L
css|gi|110399716|gb|EC966237.1|EC966237	:: Q2QYY6|Q2QYY6_ORYSA Trans-2-enoyl-CoA reductase, mitochondrial, putative (Os12g0102100 protein) - Oryza sativa (japonica cultivar-group) :: Q0IVA4|Q0IVA4_ORYSA Os11g0102500 protein (Fragment) - Oryza sativa (japonica cultivar-group) :: E = L
vv|Ctg1505.1	:: Q2R3E0|Q2R3E0_ORYSA Glycosyl hydrolases family 38 protein, expressed (Os11g0525600 protein) - Oryza sativa (japonica cultivar-group) :: Q8LPJ3|Q8LPJ3_ARATH Alpha-mannosidase (Protein At5g13980) - Arabidopsis thaliana (Mouse-ear cress) :: E = L
csp|Ctg260.1	:: Q2V506|Q2V506_9ROSI UDP-glucose pyrophosphorylase - Populus tremula x Populus tremuloides :: Q8W557|Q8W557_9FABA UDP-glucose pyrophosphorylase - Amorpha fruticosa :: E = L
vv|gi|29781653|gb|CB346236.2|CB346236	:: Q39732|GCSH_FLAAN Glycine cleavage system H protein, mitochondrial precursor - Flaveria anomala (Yellowtops) :: Q42442|Q42442_FLAPR H-protein (EC 2.1.2.10) - Flaveria pringlei :: E = L
vv|Ctg1225.1	:: Q39817|CALX_SOYBN Calnexin homolog precursor - Glycine max (Soybean) :: Q5NT70|Q5NT70_SOYBN Calnexin - Glycine max (Soybean) :: E = L
ws|gi|51578752|gb|CV096588.1|CV096588	:: Q39850|Q39850_SOYBN Acetyl-CoA carboxylase (Fragment) - Glycine max (Soybean) :: Q42793|Q42793_SOYBN Acetyl CoA carboxylase (EC 6.4.1.2) - Glycine max (Soybean) :: E = L
vv|Ctg7478.1	:: Q3HRQ2|Q3HRQ2_9MAGN Glyoxal oxidase - Vitis pseudoreticulata :: Q9M332|Q9M332_ARATH Hypothetical protein F5K20_250 (At3g53950/F5K20_250) (Hypothetical protein At3g53950/F5K20_250) - Arabidopsis thaliana (Mouse-ear cress) :: E = L
csb|Ctg977.1	:: Q3HRY4|Q3HRY4_SOLTU Hypothetical protein - Solanum tuberosum (Potato) :: Q60CZ2|Q60CZ2_SOLDE 40S ribosomal protein S9 , putative - Solanum demissum (Wild potato) :: E = L
csb|gi|29783590|gb|CB349888.2|CB349888	:: Q3HRZ1|Q3HRZ1_SOLTU Vacuolar protein sorting-associated protein 26-like protein - Solanum tuberosum (Potato) :: Q2V3E3|Q2V3E3_ARATH Protein At4g27690 - Arabidopsis thaliana (Mouse-ear cress) :: E = L
csp|Ctg2821.1	:: Q3HVL5|Q3HVL5_SOLTU NADPH quinone oxidoreductase-like protein - Solanum tuberosum (Potato) :: Q6K840|Q6K840_ORYSA Putative quinone oxidoreductase (Os02g0805600 protein) - Oryza sativa (japonica cultivar-group) :: E = L
cso|Ctg10814.1	:: Q3L181|Q3L181_RAUSE Perakine reductase - Rauvolfia serpentina (Serpentwood) (Devilpepper) :: Q338B1|Q338B1_ORYSA Auxin-induced protein PCNT115, putative, expressed (Os10g0419100 protein) - Oryza sativa (japonica cultivar-group) :: E = L
vv|Ctg2173.1	:: Q40473|Q40473_TOBAC PS60 protein precursor - Nicotiana tabacum (Common tobacco) :: Q9SGR6|Q9SGR6_ARATH T23E18.10 - Arabidopsis thaliana (Mouse-ear cress) :: E = L
vv|Ctg587.1	:: Q40581|Q40581_TOBAC EF-1-alpha-related GTP-binding protein - Nicotiana tabacum (Common tobacco) :: Q8L835|Q8L835_ARATH Putative guanine nucleotide regulatory protein (At1g18070) - Arabidopsis thaliana (Mouse-ear cress) :: E = L
vv|Ctg4258.1	:: Q40980|Q40980_PEA PsHSP71.2 (Heat shock protein hsp70) - Pisum sativum (Garden pea) :: P26413|HSP70_SOYBN Heat shock 70 kDa protein - Glycine max (Soybean) :: E = L
ws|Ctg737.1	:: Q41369|Q41369_SPIOL COP9 - Spinacia oleracea (Spinach) :: Q548D1|Q548D1_ARATH CSN complex subunit 8 - Arabidopsis thaliana (Mouse-ear cress) :: E = L
vv|Ctg2467.1	:: Q41440|Q41440_SOLTU Mitochondrial processing peptidase - Solanum tuberosum (Potato) :: P29677|MPPA_SOLTU Mitochondrial-processing peptidase alpha subunit, mitochondrial precursor (EC 3.4.24.64) (Alpha-MPP) (Ubiquinol-cytochrome-c reductase subunit II) (EC 1.10.2.2) - Solanum tuberosum (Potato) :: E = L
ws|Ctg290.1	:: Q41695|Q41695_PHAAU Pectinacetylesterase precursor - Phaseolus aureus (Mung bean) (Vigna radiata) :: A1KXE1|A1KXE1_LACSA Pectin acetylesterase - Lactuca sativa (Garden lettuce) :: E = L
vv|Ctg2270.1	:: Q42560|ACO1_ARATH Aconitate hydratase 1 (EC 4.2.1.3) (Citrate hydro-lyase 1) (Aconitase 1) - Arabidopsis thaliana (Mouse-ear cress) :: Q6YNR9|Q6YNR9_PRUAV Putative aconitase - Prunus avium (Cherry) :: E = L
ws|Ctg1524.1	:: Q42918|Q42918_MANIN Acetyl-CoA C-acyltransferase (3-ketoacyl-coa thiolase b) (EC 2.3.1.16) (Fragment) - Mangifera indica (Mango) :: Q08375|Q08375_CUCSA Acetyl-CoA acyltransferase (3-ketoacyl-coa thiolase) (EC 2.3.1.16) - Cucumis sativus (Cucumber) :: E = L
ws|Ctg657.1	:: Q42962|PGKY_TOBAC Phosphoglycerate kinase, cytosolic (EC 2.7.2.3) - Nicotiana tabacum (Common tobacco) :: Q1SNT1|Q1SNT1_MEDTR Phosphoglycerate kinase - Medicago truncatula (Barrel medic) :: E = L
vv|gi|71890116|gb|DT039171.1|DT039171	:: Q45NM5|Q45NM5_MEDSA Hypothetical protein (Fragment) - Medicago sativa (Alfalfa) :: Q9ZUC0|Q9ZUC0_ARATH F5O8.30 protein (Hypothetical protein At1g23750) (Hypothetical protein) - Arabidopsis thaliana (Mouse-ear cress) :: E = L
css|Ctg1272.1	:: Q4UST8|Q4UST8_XANC8 Hypothetical protein - Xanthomonas campestris pv. campestris (strain 8004) :: Q8PAS6|Q8PAS6_XANCP Hypothetical protein XCC1401 - Xanthomonas campestris pv. campestris :: E = H
ws|gi|51582527|gb|CV100363.1|CV100363	:: Q4V3D9|Q4V3D9_ARATH At3g57030 - Arabidopsis thaliana (Mouse-ear cress) :: Q0WST9|Q0WST9_ARATH Hypothetical protein At3g57030 - Arabidopsis thaliana (Mouse-ear cress) :: E = L
css|Ctg435.1	:: Q4V3D9|Q4V3D9_ARATH At3g57030 - Arabidopsis thaliana (Mouse-ear cress) :: Q9M1J5|Q9M1J5_ARATH Hypothetical protein F24I3.110 - Arabidopsis thaliana (Mouse-ear cress) :: E = L
vv|Ctg1917.1	:: Q53PC7|Q53PC7_ORYSA Adaptin N terminal region, putative (Adaptin N terminal region family protein, expressed) - Oryza sativa (japonica cultivar-group) :: Q0IU95|Q0IU95_ORYSA Os11g0174000 protein (Fragment) - Oryza sativa (japonica cultivar-group) :: E = L
vv|Ctg2665.1	:: Q53WS7|Q53WS7_TOBAC Pyruvate kinase - Nicotiana tabacum (Common tobacco) :: Q40546|KPYG_TOBAC Pyruvate kinase isozyme G, chloroplast precursor (EC 2.7.1.40) - Nicotiana tabacum (Common tobacco) :: E = L
ws|Ctg701.1	:: Q5CCP7|Q5CCP7_PYRPY Beta-D-galactosidase (EC 3.2.1.23) - Pyrus pyrifolia (Japanese pear) (Pyrus serotina) :: Q93X57|Q93X57_FRAAN Beta-galactosidase (EC 3.2.1.23) - Fragaria ananassa (Strawberry) :: E = L
vv|Ctg6470.1	:: Q5CCQ0|Q5CCQ0_PYRPY Beta-D-galactosidase (EC 3.2.1.23) - Pyrus pyrifolia (Japanese pear) (Pyrus serotina) :: A2JGX1|A2JGX1_SOLLC Beta-galactosidase precursor - Solanum lycopersicum (Tomato) (Lycopersicon esculentum) :: E = L
csp|WIN014.BR_M05	:: Q5I6D6|Q5I6D6_9ROSI Sinapyl alcohol dehydrogenase-like protein - Populus tremula x Populus tremuloides :: Q94G59|Q94G59_POPTM Sinapyl alcohol dehydrogenase - Populus tremuloides (Quaking aspen) :: E = L
vv|gi|110698647|gb|EE076385.1|EE076385	:: Q5J1K3|Q5J1K3_ELAGV Elongation factor 1-alpha 1 - Elaeis guineensis var. tenera (Oil palm) :: Q3LUM5|Q3LUM5_GOSHI Translation elongation factor 1A-2 - Gossypium hirsutum (Upland cotton) :: E = L
vv|gi|71857834|gb|DT006889.1|DT006889	:: Q5J1K3|Q5J1K3_ELAGV Elongation factor 1-alpha 1 - Elaeis guineensis var. tenera (Oil palm) :: Q9XEW9|Q9XEW9_LILLO Elongation factor 1-alpha 1 - Lilium longiflorum (Trumpet lily) :: E = L
vv|Ctg10509.1	:: Q5JMM6|Q5JMM6_ORYSA Putative NOGO-interacting mitochondrial protein (Os01g0753100 protein) - Oryza sativa (japonica cultivar-group) :: Q84N44|Q84N44_SETIT Oxidoreductase - Setaria italica (Foxtail millet) :: E = L
vv|Ctg956.1	:: Q5K4L4|Q5K4L4_TOBAC Villin 2 (Fragment) - Nicotiana tabacum (Common tobacco) :: Q5K4L5|Q5K4L5_TOBAC Villin 1 (Fragment) - Nicotiana tabacum (Common tobacco) :: E = L
css|gi|110400557|gb|EC967123.1|EC967123	:: Q5PNZ9|Q5PNZ9_ARATH At1g22780 - Arabidopsis thaliana (Mouse-ear cress) :: P34788|RS18_ARATH 40S ribosomal protein S18 - Arabidopsis thaliana (Mouse-ear cress) :: E = L
vv|gi|30297373|gb|CB974167.1|CB974167	:: Q5QHT3|Q5QHT3_9FABA 70 kDa heat shock cognate protein 2 - Vigna radiata :: Q9M6R1|Q9M6R1_MALDO High molecular weight heat shock protein - Malus domestica (Apple) (Malus sylvestris) :: E = L
vv|Ctg153.1	:: Q5QHT4|Q5QHT4_9FABA 70 kDa heat shock cognate protein 1 - Vigna radiata :: Q5QHT3|Q5QHT3_9FABA 70 kDa heat shock cognate protein 2 - Vigna radiata :: E = L
vv|Ctg4897.1	:: Q5VSV8|Q5VSV8_ORYSA OSJNBa0009P12.18 protein - Oryza sativa (Rice) :: Q01HH4|Q01HH4_ORYSA OSIGBa0142I02-OSIGBa0101B20.15 protein - Oryza sativa (Rice) :: E = L
vv|Ctg3180.1	:: Q5W6W7|Q5W6W7_ORYSA Putative long chain acyl-CoA synthetase (Os05g0317200 protein) - Oryza sativa (japonica cultivar-group) :: Q9SJD4|Q9SJD4_ARATH Putative acyl-CoA synthetase (At2g04350/T23O15.3) (Long chain acyl-CoA synthetase 8) (EC 6.2.1.3) - Arabidopsis thaliana (Mouse-ear cress) :: E = L
vv|Ctg2710.1	:: Q65XW4|Q65XW4_ORYSA Putative 3-beta hydroxysteroid dehydrogenase/isomerase (Os05g0110300 protein) - Oryza sativa (japonica cultivar-group) :: Q94HJ5|Q94HJ5_ORYSA Putative 3-beta hydroxysteroid dehydrogenase/isomerase protein - Oryza sativa (Rice) :: E = L
csb|Ctg1448.1	:: Q67HQ0|Q67HQ0_9LILI Cytochrome b-559 alpha subunit (Fragment) - Japonolirion osense :: Q67HH8|Q67HH8_9ASPA Cytochrome b-559 alpha subunit (Fragment) - Blandfordia punicea :: E = L
csp|Ctg291.1	:: Q67UP9|Q67UP9_ORYSA Hypothetical protein P0453H04.39-1 (Os06g0651600 protein) - Oryza sativa (japonica cultivar-group) :: Q6ETK3|Q6ETK3_ORYSA Hypothetical protein P0544B02.31 (Os02g0180000 protein) - Oryza sativa (japonica cultivar-group) :: E = L
csp|Ctg1099.1	:: Q682H9|Q682H9_ARATH Hypothetical protein At1g19580 - Arabidopsis thaliana (Mouse-ear cress) :: Q8LF67|Q8LF67_ARATH Hypothetical protein - Arabidopsis thaliana (Mouse-ear cress) :: E = L
vv|Ctg1102.1	:: Q68HC8|Q68HC8_SOLLC Glucose-6-phosphate isomerase - Solanum lycopersicum (Tomato) (Lycopersicon esculentum) :: Q6YXI1|Q6YXI1_ORYSA Putative glucose-6-phosphate isomerase (Os09g0465600 protein) - Oryza sativa (japonica cultivar-group) :: E = L
csp|Ctg918.1	:: Q69NG5|Q69NG5_ORYSA Putative 6-phosphogluconolactonase (Os09g0529100 protein) - Oryza sativa (japonica cultivar-group) :: Q84XU3|Q84XU3_ELAGV Putative 6-phosphogluconolactonase (Fragment) - Elaeis guineensis var. tenera (Oil palm) :: E = L
vv|WIN1135.C21_J13	:: Q6AWX1|Q6AWX1_ARATH At2g30720 - Arabidopsis thaliana (Mouse-ear cress) :: A2Q5W7|A2Q5W7_MEDTR Phosphoglucomutase/phosphomannomutase C terminal; Thioesterase superfamily - Medicago truncatula (Barrel medic) :: E = L
ws|Ctg490.1	:: Q6I610|Q6I610_ORYSA Putative T-complex protein 1 beta subunit (TCP-1-beta) (CCT-beta) - Oryza sativa (japonica cultivar-group) :: Q0DG27|Q0DG27_ORYSA Os05g0556700 protein (Fragment) - Oryza sativa (japonica cultivar-group) :: E = L
vv|gi|110716090|gb|EE090765.1|EE090765	:: Q6QPJ5|Q6QPJ5_9ROSI Methionine sulfoxide reductase A - Populus trichocarpa x Populus deltoides :: P54153|MSRA_SOLLC Peptide methionine sulfoxide reductase (EC 1.8.4.11) (Protein-methionine-S-oxide reductase) (Peptide-methionine (S)-S-oxide reductase) (Peptide Met(O) reductase) (Fruit-ripening protein E4) (Fragment) - Solanum lycopersicum (Tomato) (Lycopersicon esculentum) :: E = L
vv|Ctg10825.1	:: Q6R4Q6|Q6R4Q6_VITRI Hypothetical protein - Vitis riparia (Frost grape) (Vitis vulpina) :: Q7XUQ7|Q7XUQ7_ORYSA OSJNBb0011N17.5 protein (Os04g0480900 protein) - Oryza sativa (japonica cultivar-group) :: E = L
cso|gi|110378491|gb|EC943627.1|EC943627	:: Q6T7F2|Q6T7F2_SOLTU 5'-aminoimidazole ribonucleotide synthetase (EC 6.3.3.1) - Solanum tuberosum (Potato) :: Q05728|PUR5_ARATH Phosphoribosylformylglycinamidine cyclo-ligase, chloroplast precursor (EC 6.3.3.1) (AIRS) (Phosphoribosyl-aminoimidazole synthetase) (AIR synthase) - Arabidopsis thaliana (Mouse-ear cress) :: E = L
css|Ctg621.1	:: Q6TKQ6|Q6TKQ6_VITAE Putative ankyrin-repeat protein - Vitis aestivalis (Grape) :: Q84P55|Q84P55_TOBAC TGB12K interacting protein 3 - Nicotiana tabacum (Common tobacco) :: E = L
vv|Ctg2142.1	:: Q6TY49|Q6TY49_HYDMC Reductase 1 - Hydrangea macrophylla (Bigleaf hydrangea) :: Q9SQ64|Q9SQ64_PAPSO Putative NADPH-dependent oxidoreductase - Papaver somniferum (Opium poppy) :: E = L
ws|gi|51575287|gb|CV093123.1|CV093123	:: Q6VWJ5|Q6VWJ5_SOLLC Fructokinase 3 - Solanum lycopersicum (Tomato) (Lycopersicon esculentum) :: Q9C524|Q9C524_ARATH Fructokinase, putative; 80047-82040 (Fructokinase, putative) - Arabidopsis thaliana (Mouse-ear cress) :: E = L
vv|Ctg12517.1	:: Q6WNU4|Q6WNU4_SOYBN Subtilisin-like protease - Glycine max (Soybean) :: Q9FJF3|Q9FJF3_ARATH Serine protease-like protein - Arabidopsis thaliana (Mouse-ear cress) :: E = L
vvfl|gi|37927457|gb|AAP69816.	:: Q6XGX7|Q6XGX7_VITVI Putative oxygen evolving enhancer protein (Fragment) - Vitis vinifera (Grape) :: Q6ZDL1|Q6ZDL1_ORYSA Oxygen evolving complex protein-like (Os08g0347500 protein) - Oryza sativa (japonica cultivar-group) :: E = L
vv|Ctg14656.1	:: Q6Y0E5|Q6Y0E5_VITVI Chlorophyll a/b binding protein (Fragment) - Vitis vinifera (Grape) :: A0FHB5|A0FHB5_LYCAU Type III chlorophyll a/b-binding protein - Lycoris aurea (Golden hurricane lily) (Golden spiderlily) :: E = L
cso|Ctg4320.1	:: Q6YW78|Q6YW78_ORYSA Putative Peptidyl-prolyl cis-trans isomerase, chloroplast (40 kDa thylakoid lumen rotamase) (Os08g0382400 protein) - Oryza sativa (japonica cultivar-group) :: O49939|TLP40_SPIOL Peptidyl-prolyl cis-trans isomerase, chloroplast precursor (EC 5.2.1.8) (40 kDa thylakoid lumen PPIase) (40 kDa thylakoid lumen rotamase) - Spinacia oleracea (Spinach) :: E = L
cso|Ctg7748.1	:: Q6Z1L9|Q6Z1L9_ORYSA Putative syntaxin of plants 52 (Os08g0277900 protein) - Oryza sativa (japonica cultivar-group) :: Q6YUT2|Q6YUT2_ORYSA Putative syntaxin of plants 52 (Os02g0119400 protein) - Oryza sativa (japonica cultivar-group) :: E = L
vv|Ctg9947.1	:: Q6ZBX9|Q6ZBX9_ORYSA Putative C2 domain-containing protein (Os08g0562600 protein) - Oryza sativa (japonica cultivar-group) :: Q651B1|Q651B1_ORYSA Hypothetical protein B1331F11.7 (Os09g0571200 protein) - Oryza sativa (japonica cultivar-group) :: E = L
ws|Ctg1240.1	:: Q6ZIG4|Q6ZIG4_ORYSA Receptor protein kinase PERK1-like protein (Os02g0186500 protein) - Oryza sativa (japonica cultivar-group) :: Q1SSP5|Q1SSP5_MEDTR Protein kinase - Medicago truncatula (Barrel medic) :: E = L
css|Ctg396.1	:: Q6ZIQ1|Q6ZIQ1_ORYSA Putative eukaryotic peptide chain release factor subunit 1-3 (ERF1-3) (Os07g0587400 protein) - Oryza sativa (japonica cultivar-group) :: Q75I90|Q75I90_ORYSA Eukaryotic peptide chain release factor subunit 1-3 (ERF1-3) (Os03g0702800 protein) (Eukaryotic peptide chain release factor subunit 1-2, putative, expressed) (Putative peptide chain release factor subunit 1 protein) - …
vv|Ctg3379.1	:: Q6ZKB8|Q6ZKB8_ORYSA Putative UVB-resistance protein UVR8 (Os08g0430700 protein) - Oryza sativa (japonica cultivar-group) :: Q1KUV8|Q1KUV8_9ROSI Hypothetical protein - Cleome spinosa :: E = L
vv|Ctg98.1	:: Q708X5|Q708X5_CICAR Leucine rich repeat protein precursor - Cicer arietinum (Chickpea) (Garbanzo) :: Q9LT39|Q9LT39_ARATH Polygalacturonase inhibitor-like protein (Hypothetical protein At3g20820) - Arabidopsis thaliana (Mouse-ear cress) :: E = L
vv|Ctg2205.1	:: Q70I39|Q70I39_LOTJA Coatomer alpha subunit-like protein - Lotus japonicus :: Q1S9I3|Q1S9I3_MEDTR Coatomer WD associated region; Coatomer alpha subunit, C-terminal; Cytochrome cd1-nitrite reductase-like, C-terminal haem d1 - Medicago truncatula (Barrel medic) :: E = L
vv|Ctg2956.1	:: Q7GCH3|Q7GCH3_ORYSA 26S proteasome regulatory particle triple-A ATPase subunit6 (Os02g0205300 protein) - Oryza sativa (japonica cultivar-group) :: Q9FEB6|Q9FEB6_ORYSA 26S proteasome ATPase subunit Rpt6 - Oryza sativa (Rice) :: E = L
vv|Ctg7487.1	:: Q7XBZ9|Q7XBZ9_ORYSA Dynamin-related protein 1C, putative, expressed (Os10g0567800 protein) - Oryza sativa (japonica cultivar-group) :: Q8S7E5|Q8S7E5_ORYSA Putative phragmoplastin - Oryza sativa (Rice) :: E = L
ws|Ctg1414.1	:: Q7XMP6|Q7XMP6_ORYSA OSJNBb0059K02.15 protein (Os04g0650800 protein) - Oryza sativa (japonica cultivar-group) :: Q25AL6|Q25AL6_ORYSA H0212B02.14 protein (OSIGBa0113E10.4 protein) - Oryza sativa (Rice) :: E = L
ws|Ctg2540.1	:: Q7XPI5|Q7XPI5_ORYSA OSJNBb0004A17.4 protein (H0624F09.11 protein) - Oryza sativa (Rice) :: Q0J953|Q0J953_ORYSA Os04g0671700 protein - Oryza sativa (japonica cultivar-group) :: E = L
vv|Ctg526.1	:: Q7XV86|Q7XV86_ORYSA OSJNBb0012E08.10 protein (Os04g0402100 protein) - Oryza sativa (japonica cultivar-group) :: Q39817|CALX_SOYBN Calnexin homolog precursor - Glycine max (Soybean) :: E = L
vv|Ctg20305.1	:: Q7XXQ9|Q7XXQ9_ORYSA Hypothetical protein (Os03g0390700 protein) (Transthyretin family protein, expressed) (Putative transthyretin, having alternative splicing products) - Oryza sativa (japonica cultivar-group) :: Q10KB1|Q10KB1_ORYSA Transthyretin family protein, expressed - Oryza sativa (japonica cultivar-group) :: E = L
vv|Ctg6435.1	:: Q7XYR7|Q7XYR7_GOSHI Class III peroxidase - Gossypium hirsutum (Upland cotton) :: Q5U1G3|Q5U1G3_ORYSA Class III peroxidase 130 precursor (EC 1.11.1.7) (Os11g0112400 protein) (Peroxidase 52, putative, expressed) - Oryza sativa (japonica cultivar-group) :: E = L
vv|Ctg1293.1	:: Q7XZJ2|Q7XZJ2_GOSHI Actin - Gossypium hirsutum (Upland cotton) :: Q8H6A3|Q8H6A3_STERE Actin - Stevia rebaudiana (Stevia) :: E = L
vv|Ctg2890.1	:: Q7Y066|Q7Y066_SESRO Plasma membrane H+-ATPase - Sesbania rostrata :: Q6V914|Q6V914_9ROSI Plasma membrane H+-ATPase (EC 3.6.1.3) - Juglans regia (English walnut) :: E = L
vv|Ctg3134.1	:: Q7Y066|Q7Y066_SESRO Plasma membrane H+-ATPase - Sesbania rostrata :: Q9M460|Q9M460_PRUPE Plasma membrane H+ ATPase (EC 3.6.1.3) - Prunus persica (Peach) :: E = L
cso|Ctg2448.1	:: Q7Y073|Q7Y073_HEVBR Latex cyanogenic beta glucosidase - Hevea brasiliensis (Para rubber tree) :: Q9FIW4|Q9FIW4_ARATH Beta-glucosidase (At5g36890) - Arabidopsis thaliana (Mouse-ear cress) :: E = L
css|gi|110393143|gb|EC958135.1|EC958135	:: Q84K90|Q84K90_ARATH Hypothetical protein At4g26410 - Arabidopsis thaliana (Mouse-ear cress) :: Q1SBP5|Q1SBP5_MEDTR Hypothetical protein - Medicago truncatula (Barrel medic) :: E = L
vv|Ctg8560.1	:: Q84LL8|Q84LL8_BETVU Salt tolerance protein 4 - Beta vulgaris (Sugar beet) :: Q3HRW9|Q3HRW9_SOLTU Hypothetical protein - Solanum tuberosum (Potato) :: E = L
vv|Ctg2241.1	:: Q84LM4|Q84LM4_ARATH Acylamino acid-releasing enzyme - Arabidopsis thaliana (Mouse-ear cress) :: Q338C1|Q338C1_ORYSA Prolyl oligopeptidase family protein, expressed - Oryza sativa (japonica cultivar-group) :: E = L
vv|Ctg1813.1	:: Q84P54|Q84P54_SOLLC Gamma-aminobutyrate transaminase subunit isozyme 1 (EC 2.6.1.19) - Solanum lycopersicum (Tomato) (Lycopersicon esculentum) :: Q84P52|Q84P52_SOLLC Gamma-aminobutyrate transaminase subunit isozyme 3 (EC 2.6.1.19) - Solanum lycopersicum (Tomato) (Lycopersicon esculentum) :: E = L
ws|Ctg1017.1	:: Q84UC9|Q84UC9_9ROSI Rapid alkalinization factor 1 - Populus trichocarpa x Populus deltoides :: Q6TF28|Q6TF28_SOLCH Rapid alkalinization factor 2 - Solanum chacoense (Chaco potato) :: E = L
vv|Ctg6660.1	:: Q84V96|Q84V96_LOTCO Aldehyde dehydrogenase 1 precursor (EC 1.2.1.3) - Lotus corniculatus (Bird's-foot trefoil) :: Q1AFF6|Q1AFF6_9MAGN Aldehyde dehydrogenase - Vitis pseudoreticulata :: E = L
vv|Ctg4405.1	:: Q84VY8|Q84VY8_ARATH At2g36290 (Hypothetical protein At2g36290) - Arabidopsis thaliana (Mouse-ear cress) :: Q9SJM9|Q9SJM9_ARATH Expressed protein - Arabidopsis thaliana (Mouse-ear cress) :: E = L
vv|Ctg2134.1	:: Q8GS16|Q8GS16_CITSI Putative thermostable pectinesterase - Citrus sinensis (Sweet orange) :: Q9LEB0|Q9LEB0_TOBAC Pectin methylesterase - Nicotiana tabacum (Common tobacco) :: E = L
cso|Ctg7909.1	:: Q8GTQ9|Q8GTQ9_SOLLC Succinyl-CoA ligase alpha 1 subunit (EC 6.2.1.5) - Solanum lycopersicum (Tomato) (Lycopersicon esculentum) :: Q307Y1|Q307Y1_SOLTU Succinyl-CoA ligase alpha 1 subunit-like - Solanum tuberosum (Potato) :: E = L
vv|Ctg4515.1	:: Q8GUG2|Q8GUG2_ARATH Hypothetical protein (At1g50200) - Arabidopsis thaliana (Mouse-ear cress) :: P36428|SYA_ARATH Alanyl-tRNA synthetase, mitochondrial precursor (EC 6.1.1.7) (Alanine--tRNA ligase) (AlaRS) - Arabidopsis thaliana (Mouse-ear cress) :: E = L
csp|gi|71890733|gb|DT039788.1|DT039788	:: Q8GWP4|Q8GWP4_ARATH Hypothetical protein At2g21530 - Arabidopsis thaliana (Mouse-ear cress) :: Q2QYD2|Q2QYD2_ORYSA FHA domain containing protein, expressed (Os12g0124000 protein) - Oryza sativa (japonica cultivar-group) :: E = L
vv|Ctg2921.1	:: Q8GZD8|Q8GZD8_SOLLC Neutral leucine aminopeptidase preprotein precursor (EC 3.4.11.1) - Solanum lycopersicum (Tomato) (Lycopersicon esculentum) :: Q42876|AMPL2_SOLLC Leucine aminopeptidase 2, chloroplast precursor (EC 3.4.11.1) (LAP 2) (Leucyl aminopeptidase 2) (Proline aminopeptidase 2) (EC 3.4.11.5) (Prolyl aminopeptidase 2) - Solanum lycopersicum (Tomato) (Lycopersicon esculentum) :: E = L
ws|Ctg1162.1	:: Q8H1V3|Q8H1V3_HORVD Hypersensitive-induced reaction protein 1 - Hordeum vulgare var. distichum (Two-rowed barley) :: Q6UNT3|Q6UNT3_CUCSA Hypersensitive-induced response protein - Cucumis sativus (Cucumber) :: E = L
vv|Ctg7072.1	:: Q8H6B9|Q8H6B9_GOSHI Phospholipase D delta isoform (EC 3.1.4.4) - Gossypium hirsutum (Upland cotton) :: Q8H1U0|Q8H1U0_GOSHI Phospholipase D delta isoform 1b (EC 3.1.4.4) - Gossypium hirsutum (Upland cotton) :: E = L
ws|Ctg1734.1	:: Q8H773|Q8H773_ARATH Hypothetical protein (Fragment) - Arabidopsis thaliana (Mouse-ear cress) :: Q9FJD4|Q9FJD4_ARATH Importin beta - Arabidopsis thaliana (Mouse-ear cress) :: E = L
vv|WIN1120.C21_H01	:: Q8L640|Q8L640_ARATH Hypothetical protein At4g20850 (Fragment) - Arabidopsis thaliana (Mouse-ear cress) :: Q9SUC7|Q9SUC7_ARATH Hypothetical protein T13K14.10 (Hypothetical protein AT4g20850) - Arabidopsis thaliana (Mouse-ear cress) :: E = L
vv|Ctg5726.1	:: Q8L776|Q8L776_ARATH Hypothetical protein At3g51610 (At3g51610) - Arabidopsis thaliana (Mouse-ear cress) :: Q8L914|Q8L914_ARATH Hypothetical protein - Arabidopsis thaliana (Mouse-ear cress) :: E = L
vv|Ctg3576.1	:: Q8L7S6|Q8L7S6_ARATH At1g65600/F5I14_13 - Arabidopsis thaliana (Mouse-ear cress) :: Q5WMR0|Q5WMR0_ORYSA Putative beta-N-acetylhexosaminidase (Os05g0415700 protein) - Oryza sativa (japonica cultivar-group) :: E = L
vv|Ctg5260.1	:: Q8L9T0|Q8L9T0_ARATH Hypothetical protein - Arabidopsis thaliana (Mouse-ear cress) :: Q9SV71|Q9SV71_ARATH Hypothetical protein At4g12980 - Arabidopsis thaliana (Mouse-ear cress) :: E = L
csp|Ctg4581.1	:: Q8LCI6|Q8LCI6_ARATH IAA-amino acid hydrolase (ILR1) - Arabidopsis thaliana (Mouse-ear cress) :: Q946K0|Q946K0_ARASU IAA amidohydrolase (IAA-amino acid hydrolase) - Arabidopsis suecica (Swedish thale-cress) (Cardaminopsis suecica) :: E = L
vv|Ctg10138.1	:: Q8LEF4|Q8LEF4_ARATH Putative 3-isopropylmalate dehydrogenase - Arabidopsis thaliana (Mouse-ear cress) :: Q540Z4|Q540Z4_ARATH Putative 3-isopropylmalate dehydrogenase - Arabidopsis thaliana (Mouse-ear cress) :: E = L
vv|Ctg7979.1	:: Q8LPJ3|Q8LPJ3_ARATH Alpha-mannosidase (Protein At5g13980) - Arabidopsis thaliana (Mouse-ear cress) :: Q9FFX7|Q9FFX7_ARATH Alpha-mannosidase - Arabidopsis thaliana (Mouse-ear cress) :: E = L
vv|Ctg9303.1	:: Q8RUF8|Q8RUF8_ARATH AT5g12040/F14F18_210 - Arabidopsis thaliana (Mouse-ear cress) :: Q9LYH1|Q9LYH1_ARATH Hypothetical protein F14F18_210 - Arabidopsis thaliana (Mouse-ear cress) :: E = L
ws|gi|51575655|gb|CV093491.1|CV093491	:: Q8RW94|Q8RW94_ARATH At1g80210/F18B13_28 - Arabidopsis thaliana (Mouse-ear cress) :: Q8RY58|Q8RY58_ARATH AT3g06820/F3E22_4 - Arabidopsis thaliana (Mouse-ear cress) :: E = L
cso|Ctg2995.1	:: Q8SMH8|Q8SMH8_PERAE RNA-binding protein - Persea americana (Avocado) :: Q40270|Q40270_MESCR RNA-binding protein precursor - Mesembryanthemum crystallinum (Common ice plant) :: E = L
vv|Ctg652.1	:: Q8VWY1|Q8VWY1_LOTJA Mitochondrial phosphate transporter - Lotus japonicus :: O80412|O80412_SOYBN Mitochondrial phosphate transporter - Glycine max (Soybean) :: E = L
vv|gi|32458511|gb|CD799685.1|CD799685	:: Q8VX74|Q8VX74_RICCO Glycine-rich RNA-binding protein - Ricinus communis (Castor bean) :: Q1SWQ7|Q1SWQ7_MEDTR RNA-binding region RNP-1 (RNA recognition motif) - Medicago truncatula (Barrel medic) :: E = L
cso|Ctg5313.1	:: Q8VXS9|Q8VXS9_BETVU Dihydroorotase - Beta vulgaris (Sugar beet) :: O04904|PYRC_ARATH Dihydroorotase, mitochondrial precursor (EC 3.5.2.3) (DHOase) - Arabidopsis thaliana (Mouse-ear cress) :: E = L
vv|Ctg8026.1	:: Q8VZG5|Q8VZG5_ARATH At1g78060/F28K19_32 - Arabidopsis thaliana (Mouse-ear cress) :: Q6Z8I7|Q6Z8I7_ORYSA Putative beta-D-xylosidase (Os02g0752200 protein) - Oryza sativa (japonica cultivar-group) :: E = L
ws|Ctg502.1	:: Q8VZG5|Q8VZG5_ARATH At1g78060/F28K19_32 - Arabidopsis thaliana (Mouse-ear cress) :: Q9SGZ5|Q9SGZ5_ARATH F28K19.27 - Arabidopsis thaliana (Mouse-ear cress) :: E = L
cso|Ctg2871.1	:: Q8VZH2|Q8VZH2_ARATH AT4g33090/F4I10_20 (Aminopeptidase like protein) (Aminopeptidase M) - Arabidopsis thaliana (Mouse-ear cress) :: Q9SN00|Q9SN00_ARATH Aminopeptidase-like protein - Arabidopsis thaliana (Mouse-ear cress) :: E = L
cso|gi|71860766|gb|DT009821.1|DT009821	:: Q8W034|Q8W034_ARATH Ribonucleoprotein 1 (Ribonucleoprotein like protein) (Fragment) - Arabidopsis thaliana (Mouse-ear cress) :: Q7XDI5|Q7XDI5_ORYSA RNA recognition motif family protein, expressed (Os10g0470900 protein) - Oryza sativa (japonica cultivar-group) :: E = L
ws|Ctg744.1	:: Q8W4Q4|Q8W4Q4_ARATH AT4g24800/F6I7_10 - Arabidopsis thaliana (Mouse-ear cress) :: Q56XH1|Q56XH1_ARATH Hypothetical protein At4g24795 - Arabidopsis thaliana (Mouse-ear cress) :: E = L
vv|Ctg5587.1	:: Q8W4R0|Q8W4R0_ARATH AT5g17530/K10A8_10 - Arabidopsis thaliana (Mouse-ear cress) :: Q9LF71|Q9LF71_ARATH Phosphoglucomutase-like protein - Arabidopsis thaliana (Mouse-ear cress) :: E = L
vv|Ctg2564.1	:: Q8W593|Q8W593_ARATH At1g67280/F1N21_10 - Arabidopsis thaliana (Mouse-ear cress) :: Q8LEY7|Q8LEY7_ARATH Glyoxalase I, putative - Arabidopsis thaliana (Mouse-ear cress) :: E = L
vv|Ctg7314.1	:: Q93VC9|Q93VC9_ARATH At1g02300/T6A9_10 - Arabidopsis thaliana (Mouse-ear cress) :: Q1HER6|Q1HER6_NICBE Cathepsin B - Nicotiana benthamiana :: E = L
ws|Ctg1363.1	:: Q93VE6|Q93VE6_ARATH AT5g10780/T30N20_50 - Arabidopsis thaliana (Mouse-ear cress) :: Q9LEW1|Q9LEW1_ARATH Hypothetical protein T30N20_50 - Arabidopsis thaliana (Mouse-ear cress) :: E = L
vv|Ctg2881.1	:: Q93X46|Q93X46_SOLLC Xaa-Pro aminopeptidase 1 - Solanum lycopersicum (Tomato) (Lycopersicon esculentum) :: Q2R330|Q2R330_ORYSA Metallopeptidase family M24 containing protein, expressed - Oryza sativa (japonica cultivar-group) :: E = L
vv|Ctg2423.1	:: Q93YZ7|Q93YZ7_ARATH At2g31810/F20M17.15 - Arabidopsis thaliana (Mouse-ear cress) :: Q3E6W5|Q3E6W5_ARATH Protein At2g31810 - Arabidopsis thaliana (Mouse-ear cress) :: E = L
vv|Ctg19661.1	:: Q93Z12|Q93Z12_ARATH AT4g33010/F26P21_130 - Arabidopsis thaliana (Mouse-ear cress) :: Q94B78|GCSP2_ARATH Putative glycine dehydrogenase [decarboxylating] 2, mitochondrial precursor (EC 1.4.4.2) (Glycine decarboxylase 2) (Glycine cleavage system P-protein 2) - Arabidopsis thaliana (Mouse-ear cress) :: E = L
ws|Ctg547.1	:: Q93Z16|Q93Z16_ARATH AT4g21150/F7J7_90 - Arabidopsis thaliana (Mouse-ear cress) :: Q5N7W3|Q5N7W3_ORYSA Putative ribophorin II (Os01g0911200 protein) - Oryza sativa (japonica cultivar-group) :: E = L
vv|Ctg13414.1	:: Q940S9|Q940S9_ARATH AT3g57890/T10K17_100 - Arabidopsis thaliana (Mouse-ear cress) :: A2Q4U5|A2Q4U5_MEDTR Tubulin binding cofactor C - Medicago truncatula (Barrel medic) :: E = L
cso|Ctg1294.1	:: Q94AM1|Q94AM1_ARATH Putative oligopeptidase A - Arabidopsis thaliana (Mouse-ear cress) :: Q9LSL3|Q9LSL3_ARATH Oligopeptidase A - Arabidopsis thaliana (Mouse-ear cress) :: E = L
vvfl|gi|15081598|gb|AAK81875.	:: Q94B16|Q94B16_VITVI Pectin methylesterase PME1 - Vitis vinifera (Grape) :: Q43062|PME_PRUPE Pectinesterase PPE8B precursor (EC 3.1.1.11) (Pectin methylesterase) (PE) - Prunus persica (Peach) :: E = L
vv|Ctg5076.1	:: Q94B82|Q94B82_ARATH Hypothetical protein T5C23.170 - Arabidopsis thaliana (Mouse-ear cress) :: Q651M3|Q651M3_ORYSA Hypothetical protein OSJNBa0047P18.32-1 (Hypothetical protein OJ1439_F07.4-1) - Oryza sativa (japonica cultivar-group) :: E = L
cso|gi|110384166|gb|EC948585.1|EC948585	:: Q94BR1|Q94BR1_ARATH Putative topoisomerase - Arabidopsis thaliana (Mouse-ear cress) :: Q8LDN5|Q8LDN5_ARATH Topoisomerase-like protein - Arabidopsis thaliana (Mouse-ear cress) :: E = L
vv|Ctg6732.1	:: Q94IB7|Q94IB7_SPIOL Monodehydroascorbate reductase - Spinacia oleracea (Spinach) :: Q75UU7|Q75UU7_BRAOL Monodehydroascorbate reductase - Brassica oleracea (Wild cabbage) :: E = L
vv|Ctg3914.1	:: Q94JQ3|Q94JQ3_ARATH AT4g32520/F8B4_220 - Arabidopsis thaliana (Mouse-ear cress) :: Q9SUU0|Q9SUU0_ARATH Glycine hydroxymethyltransferase (EC 2.1.2.1)-like protein - Arabidopsis thaliana (Mouse-ear cress) :: E = L
vv|Ctg20294.1	:: Q94JT7|Q94JT7_ARATH AT3g10740/T7M13_18 - Arabidopsis thaliana (Mouse-ear cress) :: Q56W72|Q56W72_ARATH Putative alpha-L-arabinofuranosidase (Fragment) - Arabidopsis thaliana (Mouse-ear cress) :: E = L
vv|Ctg4930.1	:: Q94K56|Q94K56_ARATH Putative chloroplast GrpE protein - Arabidopsis thaliana (Mouse-ear cress) :: Q9XQC7|Q9XQC7_ARATH GrpE protein - Arabidopsis thaliana (Mouse-ear cress) :: E = L
csp|WIN0418.C21_A14	:: Q94KS2|Q94KS2_PHAVU TGF-beta receptor-interacting protein 1 - Phaseolus vulgaris (Kidney bean) (French bean) :: Q0WVZ3|Q0WVZ3_ARATH Eukaryotic translation initiation factor 3 delta subunit - Arabidopsis thaliana (Mouse-ear cress) :: E = L
vv|Ctg145.1	:: Q94LX9|Q94LX9_FLATR Phosphoenolpyruvate carboxykinase (EC 4.1.1.49) - Flaveria trinervia (Clustered yellowtops) (Oedera trinervia) :: Q94LX7|Q94LX7_FLAPR Phosphoenolpyruvate carboxykinase (EC 4.1.1.49) - Flaveria pringlei :: E = L
css|Ctg1375.1	:: Q9AQU0|Q9AQU0_ORYSA Putative peptidyl-prolyl cis-trans isomerase, chloroplast - Oryza sativa (japonica cultivar-group) :: Q0JNJ3|Q0JNJ3_ORYSA Os01g0284700 protein - Oryza sativa (japonica cultivar-group) :: E = L
css|gi|110392958|gb|EC957655.1|EC957655	:: Q9AR76|Q9AR76_9ROSI Putative CuZn-superoxide dismutase (EC 1.15.1.1) - Populus tremula x Populus tremuloides :: Q9AR77|Q9AR77_9ROSI Putative CuZn-superoxide dismutase (EC 1.15.1.1) - Populus tremula x Populus tremuloides :: E = L
cso|Ctg6606.1	:: Q9ASR4|BCAL2_ARATH Branched-chain-amino-acid aminotransferase-like protein 2 - Arabidopsis thaliana (Mouse-ear cress) :: Q8W0Z7|BCAL1_ARATH Branched-chain-amino-acid aminotransferase-like protein 1 (Atbcat-like) - Arabidopsis thaliana (Mouse-ear cress) :: E = L
vv|Ctg4738.1	:: Q9ASV5|Q9ASV5_ARATH AT4g39690/T19P19_80 (Hypothetical protein At4g39690) - Arabidopsis thaliana (Mouse-ear cress) :: Q1SJ54|Q1SJ54_MEDTR AT4g39690/T19P19_80 - Medicago truncatula (Barrel medic) :: E = L
vv|Ctg6513.1	:: Q9ATW1|Q9ATW1_FRAAN Cinnamyl alcohol dehydrogenase - Fragaria ananassa (Strawberry) :: Q9ZRF1|MTDH_FRAAN Probable mannitol dehydrogenase (EC 1.1.1.255) (NAD-dependent mannitol dehydrogenase) - Fragaria ananassa (Strawberry) :: E = L
vv|Ctg5656.1	:: Q9B6I9|Q9B6I9_OLEEU Hypoghetical protein - Olea europaea var. sylvestris :: Q8HDK6|Q8HDK6_OLEEU Hypothetical protein - Olea europaea subsp. europaea :: E = L
vv|Ctg1916.1	:: Q9C5C4|Q9C5C4_ARATH Putative N-acetylornithine deacetylase - Arabidopsis thaliana (Mouse-ear cress) :: Q2A960|Q2A960_BRAOL Acetylornithine deacetylase, putative - Brassica oleracea (Wild cabbage) :: E = L
ws|gi|51578420|gb|CV096256.1|CV096256	:: Q9C5U8|HISX_ARATH Histidinol dehydrogenase, chloroplast precursor (EC 1.1.1.23) (HDH) - Arabidopsis thaliana (Mouse-ear cress) :: P24226|HISX_BRAOC Histidinol dehydrogenase, chloroplast precursor (EC 1.1.1.23) (HDH) - Brassica oleracea var. capitata (Cabbage) :: E = L
vv|Ctg1305.1	:: Q9C6D2|Q9C6D2_ARATH Hypothetical protein F10F5.1 (At1g49820/F10F5_1) - Arabidopsis thaliana (Mouse-ear cress) :: Q7XR61|Q7XR61_ORYSA OSJNBa0043A12.24 protein (Os04g0669800 protein) - Oryza sativa (japonica cultivar-group) :: E = L
vv|Ctg2727.1	:: Q9C8G5|Q9C8G5_ARATH Hypothetical protein T4K22.4 (Hypothetical protein At1g30360) - Arabidopsis thaliana (Mouse-ear cress) :: Q94II2|Q94II2_ARATH ERD4 protein (Fragment) - Arabidopsis thaliana (Mouse-ear cress) :: E = L
cso|Ctg5951.1	:: Q9C8P0|Q9C8P0_ARATH Dihydrolipoamide S-acetyltransferase, putative; 19109-21166 (At1g34430/F7P12_2) - Arabidopsis thaliana (Mouse-ear cress) :: Q8LGH6|Q8LGH6_ARATH Dihydrolipoamide S-acetyltransferase, putative - Arabidopsis thaliana (Mouse-ear cress) :: E = L
vv|Ctg7701.1	:: Q9CAD1|Q9CAD1_ARATH GMP synthase; 61700-64653 (At1g63660) - Arabidopsis thaliana (Mouse-ear cress) :: Q84WB8|Q84WB8_ARATH Putative GMP synthase - Arabidopsis thaliana (Mouse-ear cress) :: E = L
cso|Ctg1859.1	:: Q9CAF2|Q9CAF2_ARATH Putative diadenosine 5',5'''-P1,P4-tetraphosphate hydrolase; 27094-25792 (Putative diadenosine 5',5'''-P1,P4-tetraphosphate hydrolase) - Arabidopsis thaliana (Mouse-ear cress) :: O04841|O04841_LUPAN Diadenosine 5',5'''-P1,P4-tetraphosphate hydrolase (EC 3.6.1.17) - Lupinus angustifolius (Narrow-leaved blue lupin) :: E = L
ws|Ctg1040.1	:: Q9CAF5|NAP7_ARATH Non-intrinsic ABC protein 7, chloroplast precursor (AtNAP7) (ABC transporter ATPase) (Plastid SufC-like protein) - Arabidopsis thaliana (Mouse-ear cress) :: Q2PER0|Q2PER0_TRIPR Putative ABC transporter like ATPase (Fragment) - Trifolium pratense (Red clover) :: E = L
ws|gi|51580407|gb|CV098243.1|CV098243	:: Q9FE40|Q9FE40_ARATH AtPex14p (Arabidopsis thaliana genomic DNA, chromosome 5, P1 clone:MQB2) - Arabidopsis thaliana (Mouse-ear cress) :: Q9FXT6|Q9FXT6_ARATH PEX14 protein - Arabidopsis thaliana (Mouse-ear cress) :: E = L
vv|Ctg5755.1	:: Q9FEU4|Q9FEU4_PEA Putative serine carboxypeptidase precursor (Fragment) - Pisum sativum (Garden pea) :: Q0WRX3|SCP40_ARATH Serine carboxypeptidase-like 40 precursor (EC 3.4.16.-) - Arabidopsis thaliana (Mouse-ear cress) :: E = L
vv|Ctg4797.1	:: Q9FF91|Q9FF91_ARATH Arabidopsis thaliana genomic DNA, chromosome 5, P1 clone:MRO11 - Arabidopsis thaliana (Mouse-ear cress) :: Q8H149|Q8H149_ARATH Hypothetical protein At5g23890 - Arabidopsis thaliana (Mouse-ear cress) :: E = L
vv|Ctg8854.1	:: Q9FFC9|Q9FFC9_ARATH Genomic DNA, chromosome 5, P1 clone:MQK4 - Arabidopsis thaliana (Mouse-ear cress) :: Q94EY7|Q94EY7_ARATH Hypothetical protein MQK4.29 (Hypothetical protein At5g16550) - Arabidopsis thaliana (Mouse-ear cress) :: E = L
css|gi|110400767|gb|EC967345.1|EC967345	:: Q9FIJ7|KADC2_ARATH Probable adenylate kinase 2, chloroplast precursor (EC 2.7.4.3) (ATP-AMP transphosphorylase) - Arabidopsis thaliana (Mouse-ear cress) :: Q6ZC69|Q6ZC69_ORYSA Putative adenylate kinase, chloroplast (ATP-AMP transphosphorylase) (Os08g0109300 protein) - Oryza sativa (japonica cultivar-group) :: E = L
vv|Ctg6698.1	:: Q9FIK0|Q9FIK0_ARATH Pyrophosphate-fructose-6-phosphate 1-phosphotransferase-like protein (AT5g47810/MCA23_13) - Arabidopsis thaliana (Mouse-ear cress) :: Q01IL1|Q01IL1_ORYSA OSIGBa0150F01.9 protein (OSIGBa0124N08.2 protein) - Oryza sativa (Rice) :: E = L
csb|Ctg295.1	:: Q9FJZ3|MAN7_ARATH Mannan endo-1,4-beta-mannosidase 7 precursor (EC 3.2.1.78) (Beta-mannanase 7) (Endo-beta-1,4-mannanase 7) (AtMAN7) - Arabidopsis thaliana (Mouse-ear cress) :: Q0ZR47|Q0ZR47_THEHA Hypothetical protein - Thellungiella halophila (Salt cress) :: E = L
vv|Ctg4104.1	:: Q9FN21|Q9FN21_ARATH Similarity to unknown protein (Hypothetical protein At5g67290) - Arabidopsis thaliana (Mouse-ear cress) :: Q8L7C4|Q8L7C4_ARATH Hypothetical protein At5g67290 - Arabidopsis thaliana (Mouse-ear cress) :: E = L
ws|gi|51579149|gb|CV096985.1|CV096985	:: Q9FNR1|Q9FNR1_ARATH Similarity to RNA binding protein (AT5g61030/maf19_30) - Arabidopsis thaliana (Mouse-ear cress) :: Q2QQ97|Q2QQ97_ORYSA RNA recognition motif family protein, expressed (Os12g0502200 protein) - Oryza sativa (japonica cultivar-group) :: E = L
ws|gi|51575162|gb|CV092998.1|CV092998	:: Q9FS11|Q9FS11_HORVU Vacuolar proton-ATPase - Hordeum vulgare (Barley) :: Q1W681|Q1W681_WHEAT Vacuolar proton-ATPase subunit A - Triticum aestivum (Wheat) :: E = L
vvfl|gi|10732644|gb|AAG22488.1|AF195868_1	:: Q9FVE1|Q9FVE1_VITVI Pyruvate decarboxylase 1 (Fragment) - Vitis vinifera (Grape) :: Q5QJY9|Q5QJY9_DIACA Pyruvate decarboxylase - Dianthus caryophyllus (Carnation) (Clove pink) :: E = L
vv|gi|110686651|gb|EE064531.1|EE064531	:: Q9FX54|Q9FX54_ARATH Putative glyceraldehyde-3-phosphate dehydrogenase (At1g13440/F13B4_8) - Arabidopsis thaliana (Mouse-ear cress) :: Q0WVE7|Q0WVE7_ARATH Glyceraldehyde-3-phosphate dehydrogenase C subunit - Arabidopsis thaliana (Mouse-ear cress) :: E = L
vv|gi|56408607|gb|CX016859.1|CX016859	:: Q9FX54|Q9FX54_ARATH Putative glyceraldehyde-3-phosphate dehydrogenase (At1g13440/F13B4_8) - Arabidopsis thaliana (Mouse-ear cress) :: Q9XG67|Q9XG67_TOBAC Glyceraldehyde-3-phosphate dehydrogenase (EC 1.2.1.12) - Nicotiana tabacum (Common tobacco) :: E = L
csp|WIN094.C21_P03	:: Q9FXW4|Q9FXW4_COPJA (S)-N-methylcoclaurine-3'-hydroxylase - Coptis japonica (Japanese goldthread) :: Q5C9L5|Q5C9L5_9MAGN (S)-N-methylcoclaurine 3'-hydroxylase (EC 1.14.13.71) - Thalictrum flavum subsp. glaucum :: E = L
vv|Ctg5764.1	:: Q9FY49|Q9FY49_ARATH Leukotriene-A4 hydrolase-like protein - Arabidopsis thaliana (Mouse-ear cress) :: Q84TA3|Q84TA3_ORYSA Putative leukotriene A-4 hydrolase (Os03g0819100 protein) (Peptidase family M1 containing protein, expressed) - Oryza sativa (japonica cultivar-group) :: E = L
cso|gi|34547864|gb|CF516096.1|CF516096	:: Q9FYH7|VSR6_ARATH Vacuolar sorting receptor 6 precursor (AtVSR6) (Epidermal growth factor receptor-like protein 6) (AtELP6) (BP80-like protein d) (AtBP80d) - Arabidopsis thaliana (Mouse-ear cress) :: Q8L7E3|VSR7_ARATH Vacuolar sorting receptor 7 precursor (AtVSR7) (Epidermal growth factor receptor-like protein 3) (AtELP3) (BP80-like protein f) (AtBP80f) - Arabidopsis thaliana (Mouse-ear cress)…
vv|Ctg6774.1	:: Q9FYR6|Q9FYR6_ARATH Prolyl tRNA synthetase (At5g52520) - Arabidopsis thaliana (Mouse-ear cress) :: Q7XZD2|Q7XZD2_RAPSA Prolyl-tRNA synthetase - Raphanus sativus (Radish) :: E = L
vv|Ctg4313.1	:: Q9LF41|Q9LF41_ARATH Ubiquitin-fusion degradation protein-like - Arabidopsis thaliana (Mouse-ear cress) :: Q75I67|Q75I67_ORYSA Putative ubiquitin conjugation factor (Os03g0427900 protein) (U-box domain containing protein, expressed) - Oryza sativa (japonica cultivar-group) :: E = L
cso|Ctg1291.1	:: Q9LF46|Q9LF46_ARATH 2-hydroxyphytanoyl-CoA lyase-like protein - Arabidopsis thaliana (Mouse-ear cress) :: Q9FNY6|Q9FNY6_ARATH Oxalyl-CoA decarboxylase - Arabidopsis thaliana (Mouse-ear cress) :: E = L
css|gi|110396836|gb|EC962537.1|EC962537	:: Q9LF96|Q9LF96_ARATH Peroxiredoxin-like protein - Arabidopsis thaliana (Mouse-ear cress) :: Q949U7|Q949U7_ARATH Putative peroxiredoxin protein - Arabidopsis thaliana (Mouse-ear cress) :: E = L
csp|WIN0415.C21_F15	:: Q9LHA7|PER31_ARATH Peroxidase 31 precursor (EC 1.11.1.7) (Atperox P31) (ATP41) - Arabidopsis thaliana (Mouse-ear cress) :: Q24JM5|Q24JM5_ARATH At5g40150 - Arabidopsis thaliana (Mouse-ear cress) :: E = L
vv|Ctg892.1	:: Q9LIC2|Q9LIC2_ARATH Multispanning membrane protein-like - Arabidopsis thaliana (Mouse-ear cress) :: Q9C720|Q9C720_ARATH Multispanning membrane protein, putative - Arabidopsis thaliana (Mouse-ear cress) :: E = L
vv|gi|110717500|gb|EE093421.1|EE093421	:: Q9LIL4|Q9LIL4_ARATH Coated vesicle membrane protein-like (AT3g22845/MWI23_22) - Arabidopsis thaliana (Mouse-ear cress) :: Q84MP2|Q84MP2_ORYSA Putative cop-coated vesicle membrane protein (Os03g0744800 protein) (Emp24/gp25L/p24 family protein, expressed) - Oryza sativa (japonica cultivar-group) :: E = L
cso|gi|122689389|gb|EC938332.1|EC938332	:: Q9LLQ8|Q9LLQ8_SOYBN Carboxyl transferase alpha subunit (EC 6.4.1.2) - Glycine max (Soybean) :: Q39833|Q39833_SOYBN Alfa-carboxyltransferase precursor (Carboxyl transferase alpha subunit) (EC 6.4.1.2) - Glycine max (Soybean) :: E = L
vv|Ctg10498.1	:: Q9LPZ0|Q9LPZ0_ARATH T23J18.11 (At1g11440) (Putative serine/threonine protein kinase) - Arabidopsis thaliana (Mouse-ear cress) :: Q7XXQ8|Q7XXQ8_ORYSA Hypothetical protein (Os06g0232000 protein) (Putative RNA-binding protein) - Oryza sativa (japonica cultivar-group) :: E = L
vv|Ctg3776.1	:: Q9LST0|Q9LST0_ARATH Aspartyl aminopeptidase (At5g60160/f15l12_20) - Arabidopsis thaliana (Mouse-ear cress) :: Q2QVB4|Q2QVB4_ORYSA Aspartyl aminopeptidase, putative, expressed (Os12g0236500 protein) - Oryza sativa (japonica cultivar-group) :: E = L
css|gi|110396092|gb|EC961767.1|EC961767	:: Q9LW90|Q9LW90_TOBAC DC1.2 homologue - Nicotiana tabacum (Common tobacco) :: Q0Z7S4|Q0Z7S4_9SOLN Pectin methylesterase inhibitor isoform - Solanum phureja :: E = L
css|gi|110394681|gb|EC959912.1|EC959912	:: Q9LXZ1|Q9LXZ1_ARATH Protein kinase C inhibitor-like protein (Hypothetical protein At3g56490) - Arabidopsis thaliana (Mouse-ear cress) :: Q8GUN2|Q8GUN2_ARATH Hypothetical protein At3g56490 - Arabidopsis thaliana (Mouse-ear cress) :: E = L
vv|Ctg7213.1	:: Q9LY31|Q9LY31_ARATH Palmitoyl-protein thioesterase-like - Arabidopsis thaliana (Mouse-ear cress) :: Q93Y57|Q93Y57_ARATH Putative palmitoyl-protein thioesterase - Arabidopsis thaliana (Mouse-ear cress) :: E = L
vv|Ctg21462.1	:: Q9LZF6|CD48E_ARATH Cell division control protein 48 homolog E (AtCDC48e) (Transitional endoplasmic reticulum ATPase E) - Arabidopsis thaliana (Mouse-ear cress) :: P54609|CD48A_ARATH Cell division control protein 48 homolog A (AtCDC48a) - Arabidopsis thaliana (Mouse-ear cress) :: E = L
cso|gi|71864268|gb|DT013323.1|DT013323	:: Q9M292|Q9M292_ARATH Hypothetical protein T22K7_10 (Hypothetical protein At3g44330) - Arabidopsis thaliana (Mouse-ear cress) :: Q8GUI0|Q8GUI0_ARATH Hypothetical protein At3g44330 - Arabidopsis thaliana (Mouse-ear cress) :: E = L
csp|Ctg2805.1	:: Q9M2D8|Q9M2D8_ARATH Putative DNA-binding protein - Arabidopsis thaliana (Mouse-ear cress) :: Q7XMK5|Q7XMK5_ORYSA OSJNBb0039L24.13 protein (Os04g0533300 protein) - Oryza sativa (japonica cultivar-group) :: E = L
vv|Ctg3636.1	:: Q9M2D8|Q9M2D8_ARATH Putative DNA-binding protein - Arabidopsis thaliana (Mouse-ear cress) :: Q9XEX9|Q9XEX9_SOLLC Remorin 2 - Solanum lycopersicum (Tomato) (Lycopersicon esculentum) :: E = L
css|Ctg793.1	:: Q9M4H0|Q9M4H0_VITVI Putative ripening-related protein - Vitis vinifera (Grape) :: Q9LHZ0|Q9LHZ0_ORYSA Methylthioadenosine/S-adenosyl homocysteine nucleosidase (Os06g0112200 protein) (Hypothetical protein) - Oryza sativa (japonica cultivar-group) :: E = L
vv|gi|34415570|gb|CF414324.1|CF414324	:: Q9M530|Q9M530_EUPES Cyclophilin (Fragment) - Euphorbia esula (Leafy spurge) :: Q8L5T1|Q8L5T1_BETVE Peptidylprolyl isomerase (Cyclophilin) (EC 5.2.1.8) - Betula verrucosa (White birch) (Betula pendula) :: E = L
vv|Ctg8198.1	:: Q9M5J0|Q9M5J0_PHAAU Pectin methylesterase isoform alpha (EC 3.1.1.11) (Fragment) - Phaseolus aureus (Mung bean) (Vigna radiata) :: Q655P5|Q655P5_ORYSA Putative pectinesterase (Os01g0312500 protein) - Oryza sativa (japonica cultivar-group) :: E = L
cso|Ctg2693.1	:: Q9M898|Q9M898_ARATH F16B3.5 protein (Hypothetical protein) (AT3g02420/F16B3_5) - Arabidopsis thaliana (Mouse-ear cress) :: Q1KUT0|Q1KUT0_9ROSI Hypothetical protein - Cleome spinosa :: E = L
vv|WIN112.C21_A11	:: Q9M997|Q9M997_ARATH F27J15.26 (Hypothetical protein F27K7.14) - Arabidopsis thaliana (Mouse-ear cress) :: Q5ZD97|Q5ZD97_ORYSA Hypothetical protein P0681B11.44 - Oryza sativa (japonica cultivar-group) :: E = L
vv|Ctg20131.1	:: Q9M9E1|PDR12_ARATH Pleiotropic drug resistance protein 12 - Arabidopsis thaliana (Mouse-ear cress) :: Q76CU1|Q76CU1_TOBAC PDR-type ABC transporter 2 (Fragment) - Nicotiana tabacum (Common tobacco) :: E = L
css|gi|110364609|gb|EC927988.1|EC927988	:: Q9MAX6|Q9MAX6_ORYSA Epsilon1-COP (Os04g0612600 protein) (OSJNBa0070C17.12 protein) - Oryza sativa (japonica cultivar-group) :: Q9SA78|Q9SA78_ARATH T5I8.8 protein (Putative coatomer protein, epsilon subunit) - Arabidopsis thaliana (Mouse-ear cress) :: E = L
vv|Ctg6805.1	:: Q9S791|Q9S791_ARATH Hypothetical protein F5A18.5 (At1g70770) (Hypothetical protein At1g70770) (F15H11.2 protein) - Arabidopsis thaliana (Mouse-ear cress) :: Q3ED67|Q3ED67_ARATH Protein At1g23170 - Arabidopsis thaliana (Mouse-ear cress) :: E = L
cso|Ctg10460.1	:: Q9S7Y7|XYL1_ARATH Alpha-xylosidase precursor (EC 3.2.1.-) - Arabidopsis thaliana (Mouse-ear cress) :: Q9LEC9|Q9LEC9_SOLTU Alpha-glucosidase (EC 3.2.1.20) - Solanum tuberosum (Potato) :: E = L
css|gi|110395575|gb|EC961241.1|EC961241	:: Q9SA23|SYP51_ARATH Syntaxin-51 (AtSYP51) - Arabidopsis thaliana (Mouse-ear cress) :: Q6Z1L9|Q6Z1L9_ORYSA Putative syntaxin of plants 52 (Os08g0277900 protein) - Oryza sativa (japonica cultivar-group) :: E = L
csb|Ctg234.1	:: Q9SE60|MTHR1_ARATH Methylenetetrahydrofolate reductase 1 (EC 1.5.1.20) (AtMTHFR1) - Arabidopsis thaliana (Mouse-ear cress) :: Q10BJ7|Q10BJ7_ORYSA Methylenetetrahydrofolate reductase, putative, expressed (Os03g0815200 protein) - Oryza sativa (japonica cultivar-group) :: E = L
ws|Ctg1669.1	:: Q9SE96|Q9SE96_ARATH FH protein interacting protein FIP1 (At1g28200/F3H9_12) - Arabidopsis thaliana (Mouse-ear cress) :: Q8S8F8|Q8S8F8_ARATH Expressed protein - Arabidopsis thaliana (Mouse-ear cress) :: E = L
vv|Ctg1587.1	:: Q9SEA8|Q9SEA8_MESCR Salt-induced AAA-Type ATPase - Mesembryanthemum crystallinum (Common ice plant) :: Q1SGD5|Q1SGD5_MEDTR AAA ATPase, central region; MIT - Medicago truncatula (Barrel medic) :: E = L
vv|Ctg2702.1	:: Q9SEH8|Q9SEH8_SOYBN Mannosyl-oligosaccharide 1,2-alpha-mannosidase (EC 3.2.1.113) - Glycine max (Soybean) :: Q9C512|Q9C512_ARATH Mannosyl-oligosaccharide 1,2-alpha-mannosidase, putative; 8615-12432 (Mannosyl-oligosaccharide 1,2-alpha-mannosidase, putative) (Mannosyl-oligosaccharide alpha-1,2-mannosidase, putative) - Arabidopsis thaliana (Mouse-ear cress) :: E = L
vv|gi|110696865|gb|EE073354.1|EE073354	:: Q9SF20|Q9SF20_ARATH F26K24.7 protein (Hypothetical protein At3g11780) - Arabidopsis thaliana (Mouse-ear cress) :: Q8LCT1|Q8LCT1_ARATH Hypothetical protein - Arabidopsis thaliana (Mouse-ear cress) :: E = L
cso|gi|77579124|gb|DV218390.1|DV218390	:: Q9SH87|Q9SH87_ARATH Hypothetical protein At2g38000 (At2g38000 protein) - Arabidopsis thaliana (Mouse-ear cress) :: Q5W6X4|Q5W6X4_ORYSA Hypothetical protein OSJNBa0065C11.2 (Os05g0316200 protein) - Oryza sativa (japonica cultivar-group) :: E = L
csp|WIN0416.C21_M11	:: Q9SHH5|Q9SHH5_ARATH F20D23.14 protein - Arabidopsis thaliana (Mouse-ear cress) :: A1A6H3|A1A6H3_ARATH At1g17160 - Arabidopsis thaliana (Mouse-ear cress) :: E = L
vv|Ctg4368.1	:: Q9SHJ6|Q9SHJ6_ARATH F12K11.14 - Arabidopsis thaliana (Mouse-ear cress) :: Q9LXR8|Q9LXR8_ARATH Hypothetical protein T20N10_190 (At3g58840) - Arabidopsis thaliana (Mouse-ear cress) :: E = L
ws|Ctg1049.1	:: Q9SIE1|Q9SIE1_ARATH Putative aspartate aminotransferase (At2g22250/T26C19.9) - Arabidopsis thaliana (Mouse-ear cress) :: Q3E6N9|Q3E6N9_ARATH Protein At2g22250 - Arabidopsis thaliana (Mouse-ear cress) :: E = L
vv|Ctg10840.1	:: Q9SKY8|Q9SKY8_ARATH 70kD heat shock protein (At2g32120/F22D22.13) - Arabidopsis thaliana (Mouse-ear cress) :: Q8L8N8|Q8L8N8_ARATH 70kD heat shock protein - Arabidopsis thaliana (Mouse-ear cress) :: E = L
vv|gi|71858805|gb|DT007860.1|DT007860	:: Q9SLY2|Q9SLY2_CITUN Sucrose synthase - Citrus unshiu (Satsuma orange) :: Q9SLV8|Q9SLV8_CITUN Sucrose synthase - Citrus unshiu (Satsuma orange) :: E = L
css|gi|110399056|gb|EC965543.1|EC965543	:: Q9SQI8|Q9SQI8_ARATH Dihydrolipoamide S-acetyltransferase (AT3g25860/MPE11_1) - Arabidopsis thaliana (Mouse-ear cress) :: Q9LUA6|Q9LUA6_ARATH Dihydrolipoamide S-acetyltransferase - Arabidopsis thaliana (Mouse-ear cress) :: E = L
vv|Ctg1487.1	:: Q9SR13|Q9SR13_ARATH Putative RNA-binding protein (AT3g04610/F7O18_9) - Arabidopsis thaliana (Mouse-ear cress) :: Q58T16|Q58T16_ARATH FLK - Arabidopsis thaliana (Mouse-ear cress) :: E = L
vv|Ctg7150.1	:: Q9SR15|Q9SR15_ARATH Putative tryptophanyl-tRNA synthetase - Arabidopsis thaliana (Mouse-ear cress) :: Q3EBC3|Q3EBC3_ARATH Protein At3g04600 - Arabidopsis thaliana (Mouse-ear cress) :: E = L
vv|Ctg9683.1	:: Q9SS48|Q9SS48_ARATH Putative glycerol-3-phosphate dehydrogenase - Arabidopsis thaliana (Mouse-ear cress) :: Q0JEP5|Q0JEP5_ORYSA Os04g0224900 protein (Fragment) - Oryza sativa (japonica cultivar-group) :: E = L
ws|Ctg750.1	:: Q9SU40|SKU5_ARATH Putative monocopper oxidase precursor (Skewed roots) - Arabidopsis thaliana (Mouse-ear cress) :: Q9LX04|Q9LX04_ORYSA Putative Bplo (Os06g0104300 protein) - Oryza sativa (japonica cultivar-group) :: E = L
cso|Ctg4025.1	:: Q9SVD1|Q9SVD1_ARATH Hypothetical protein F22O6_120 (At3g52500) (Hypothetical protein) (Hypothetical protein At3g52500) - Arabidopsis thaliana (Mouse-ear cress) :: Q93ZE7|Q93ZE7_ARATH AT3g52500/F22O6_120 - Arabidopsis thaliana (Mouse-ear cress) :: E = L
vv|Ctg8835.1	:: Q9SVG4|RETOL_ARATH Reticuline oxidase-like protein precursor (EC 1.21.-.-) - Arabidopsis thaliana (Mouse-ear cress) :: Q9SVG3|Q9SVG3_ARATH Reticuline oxidase-like protein - Arabidopsis thaliana (Mouse-ear cress) :: E = L
vv|Ctg7243.1	:: Q9SVH5|Q9SVH5_ARATH Hypothetical protein F21C20.70 (Hypothetical protein AT4g20720) - Arabidopsis thaliana (Mouse-ear cress) :: Q9ZVP4|Q9ZVP4_ARATH T7A14.3 protein - Arabidopsis thaliana (Mouse-ear cress) :: E = L
css|Ctg1514.1	:: Q9SX77|UMP6_ARATH Unknown protein At1g47420, mitochondrial precursor - Arabidopsis thaliana (Mouse-ear cress) :: Q8SA48|Q8SA48_HORVD Hypothetical protein 259I16.6 - Hordeum vulgare var. distichum (Two-rowed barley) :: E = L
vv|Ctg15445.1	:: Q9SYZ1|Q9SYZ1_ARATH Hypothetical protein AT4g34260 - Arabidopsis thaliana (Mouse-ear cress) :: Q8L7W8|Q8L7W8_ARATH AT4g34260/F10M10_30 - Arabidopsis thaliana (Mouse-ear cress) :: E = L
cso|Ctg4840.1	:: Q9SZE1|Q9SZE1_ARATH Hypothetical protein F19B15.150 (Hypothetical protein At4g29120) - Arabidopsis thaliana (Mouse-ear cress) :: Q8LQ70|Q8LQ70_ORYSA Putative D-threonine dehydrogenase (Os01g0742300 protein) - Oryza sativa (japonica cultivar-group) :: E = L
vv|Ctg5754.1	:: Q9SZN1|Q9SZN1_ARATH Probable H+-transporting ATPase (AT4g38510/F20M13_70) - Arabidopsis thaliana (Mouse-ear cress) :: Q43432|VATB1_GOSHI Vacuolar ATP synthase subunit B isoform 1 (EC 3.6.3.14) (V-ATPase B subunit 1) (Vacuolar proton pump B subunit 1) - Gossypium hirsutum (Upland cotton) :: E = L
vv|Ctg2491.1	:: Q9SZP8|Q9SZP8_ARATH Hypothetical protein F20M13.270 (Hypothetical protein AT4g38710) - Arabidopsis thaliana (Mouse-ear cress) :: Q0E1I1|Q0E1I1_ORYSA Os02g0439700 protein - Oryza sativa (japonica cultivar-group) :: E = L
vv|Ctg1005.1	:: Q9SZX3|ASSY_ARATH Argininosuccinate synthase, chloroplast precursor (EC 6.3.4.5) (Citrulline--aspartate ligase) - Arabidopsis thaliana (Mouse-ear cress) :: Q2QVC1|Q2QVC1_ORYSA Argininosuccinate synthase (EC 6.3.4.5) (Citrulline--aspartate ligase) - Oryza sativa (japonica cultivar-group) :: E = L
vv|Ctg3239.1	:: Q9T0G5|Q9T0G5_ARATH Putative DNA-directed RNA polymerase - Arabidopsis thaliana (Mouse-ear cress) :: Q0WLY0|Q0WLY0_ARATH Putative single-strand nucleic acid-binding protein - Arabidopsis thaliana (Mouse-ear cress) :: E = L
css|Ctg1211.1	:: Q9XG77|PSA6_TOBAC Proteasome subunit alpha type 6 (EC 3.4.25.1) (20S proteasome alpha subunit A) (20S proteasome subunit alpha-1) - Nicotiana tabacum (Common tobacco) :: O48551|PSA6_SOYBN Proteasome subunit alpha type 6 (EC 3.4.25.1) (20S proteasome alpha subunit A) (20S proteasome subunit alpha-1) (Proteasome iota subunit) - Glycine max (Soybean) :: E = L
vv|Ctg2276.1	:: Q9ZP04|Q9ZP04_TROMA Alpha-D-xylosidase precursor - Tropaeolum majus (Common nasturtium) :: Q9LEC9|Q9LEC9_SOLTU Alpha-glucosidase (EC 3.2.1.20) - Solanum tuberosum (Potato) :: E = L
vv|Ctg19056.1	:: Q9ZSP3|Q9ZSP3_TOBAC Chaperone GrpE type 2 - Nicotiana tabacum (Common tobacco) :: Q9ZSP4|Q9ZSP4_TOBAC Chaperone GrpE type 1 - Nicotiana tabacum (Common tobacco) :: E = L
cso|gi|122689930|gb|EC946575.1|EC946575	:: Q9ZSP3|Q9ZSP3_TOBAC Chaperone GrpE type 2 - Nicotiana tabacum (Common tobacco) :: Q9ZSP4|Q9ZSP4_TOBAC Chaperone GrpE type 1 - Nicotiana tabacum (Common tobacco) :: E = L
vv|Ctg1903.1	:: Q9ZW12|Q9ZW12_ARATH Putative tropinone reductase - Arabidopsis thaliana (Mouse-ear cress) :: Q84W78|Q84W78_ARATH Putative tropinone reductase (Fragment) - Arabidopsis thaliana (Mouse-ear cress) :: E = L
vv|Ctg16524.1	:: Q9ZWR4|Q9ZWR4_ORYSA Importin-beta2 (Os12g0568800 protein) (Importin-beta N-terminal domain containing protein, expressed) (Fragment) - Oryza sativa (japonica cultivar-group) :: Q9FJD4|Q9FJD4_ARATH Importin beta - Arabidopsis thaliana (Mouse-ear cress) :: E = L
PN_AM468150_1	Grapegen (M) :: gb|ABE82273.1| UDP-glucuronosyl/UDP-glucosyltransferase [Medicago truncatula] :: dbj|BAB83692.1| ABA-glucosyltransferase [Vigna angularis] :: E=L
