# Supplementary material for: Generation of a predicted protein database from EST data and application to iTRAQ analyses in grape (Vitis vinifera cv. Cabernet Sauvignon) berries at ripening initiation
Source: BMC Genomics. 2009 Jan 26;10:50. doi: 10.1186/1471-2164-10-50 (PMC2637896; doi:10.1186/1471-2164-10-50)
Supplement: Additional file 7 — Protein isoforms detected only in exocarp samples. Proteins excluded from Additional file 6 that were detected in the combined exocarp file (Additional file 4) are shown. [file 1471-2164-10-50-S7.xls]

## Sheet: exocarp_unique_proteins
Additional file 7	Protein isoforms detected only in exocarp samples. Proteins excluded from Additional file 6 that were detected in the combined exocarp file (Additional file 4) are shown.
Custom ORF ID	Protein Annotation
ws|Ctg158.1	(M) :: O81228|O81228_VITVI PR-4 type protein - Vitis vinifera (Grape) :: O48880|O48880_DIOBU Pathogenesis-related protein-4 - Dioscorea bulbifera (Air potato) :: E = L SP
gg|VvCS14	Anthocyanin-3',5'-O-methyltransferase (AMT1) Grapegen (M)
csp|Ctg204.1	(M) :: A2ICC8|A2ICC8_VITVI Flavanone 3-hydroxylase (EC 1.14.11.9) - Vitis vinifera (Grape) :: P41090|FL3H_VITVI Naringenin,2-oxoglutarate 3-dioxygenase (EC 1.14.11.9) (Flavonone-3-hydroxylase) (F3H) (FHT) - Vitis vinifera (Grape) :: E = L
vv|gi|30303639|gb|CB980433.1|CB980433	:: Q9M4H4|GRI22_VITVI Ripening-related protein grip22 precursor - Vitis vinifera (Grape) :: P84527|KIWEL_ACTCH Kiwellin (Allergen Act c ?) - Actinidia chinensis (Kiwi) (Yangtao) :: E = L
vvfl|gi|13620865|dbj|BAB41022.	(M) :: Q9AQV0|Q9AQV0_VITVI UDP-glucose:flavonoid 3-O-glucosyltransferase - Vitis vinifera (Grape) :: Q1G141|Q1G141_VITVI UDP-glucose:flavonoid 3-O-glucosyltransferase - Vitis vinifera (Grape) :: E = L
csp|gi|34364087|gb|CF405672.1|CF405672	:: Q9LUL5|Q9LUL5_ARATH Emb|CAB66100.1 - Arabidopsis thaliana (Mouse-ear cress) :: Q9SUH6|Q9SUH6_ARATH Hypothetical protein T10C21.50 (Hypothetical protein AT4g30700) - Arabidopsis thaliana (Mouse-ear cress) :: E = L
ws|Ctg1648.1	(M) :: O04708|O04708_VITVI VVTL1 - Vitis vinifera (Grape) :: Q9M4G6|Q9M4G6_VITVI Putative thaumatin-like protein - Vitis vinifera (Grape) :: E = L SP
vv|Ctg2024.1	(M) :: Q2UYU7|Q2UYU7_VITVI Flavonoid-3,5'-hydroxylase - Vitis vinifera (Grape) :: Q3C210|Q3C210_VITVI Flavonoid 3',5'-hydroxylase - Vitis vinifera (Grape) :: E = L SP
vvfl|gi|17402583|dbj|BAB78506.	(M) :: Q8W3L8|Q8W3L8_9MAGN Xyloglucan endo-transglycosylase - Vitis labrusca x Vitis vinifera :: A0MMD6|A0MMD6_LITCN Xyloglucan endotransglycosylase 1 - Litchi chinensis (Lychee) :: E = L SP
vv|gi|34363822|gb|CF405407.1|CF405407	:: Q7XAU6|Q7XAU6_VITVI Class IV chitinase - Vitis vinifera (Grape) :: O24530|O24530_VITVI Class IV endochitinase (EC 3.2.1.14) - Vitis vinifera (Grape) :: E = L
vvfl|gi|62361403|gb|AAX81329.	(M) :: Q56AY1|Q56AY1_VITVI Glutathione S-transferase (EC 2.5.1.18) - Vitis vinifera (Grape) :: Q3HM93|Q3HM93_CITSI Glutathione S-transferase - Citrus sinensis (Sweet orange) :: E = L
vvfl|gi|88192647|pdb|2C9Z|A	(M) :: O22304|O22304_VITVI UDP glucose:flavonoid 3-o-glucosyltransferase - Vitis vinifera (Grape) :: O22303|O22303_VITVI UDP glucose:flavonoid 3-o-glucosyltransferase (Fragment) - Vitis vinifera (Grape) :: E = L
csp|Ctg4100.1	(M) :: Q75LB9|Q75LB9_ORYSA Putative pirin-like protein (Os03g0845000 protein) (Pirin, putative, expressed) - Oryza sativa (japonica cultivar-group) :: Q10AP7|Q10AP7_ORYSA Pirin, putative, expressed - Oryza sativa (japonica cultivar-group) :: E = L
ws|Ctg166.1	(M) :: Q8W3P6|Q8W3P6_VITVI Chalcone synthase (EC 2.3.1.74) - Vitis vinifera (Grape) :: P48387|CHS2_CAMSI Chalcone synthase 2 (EC 2.3.1.74) (Naringenin-chalcone synthase 2) - Camellia sinensis (Tea) :: E = L
vv|gi|71865811|gb|DT014866.1|DT014866	(M) :: Q9ZSP7|Q9ZSP7_PETHY Cytochrome b5 DIF-F - Petunia hybrida (Petunia) :: Q9M5B0|Q9M5B0_PETHY Cytochrome b5 DIF-F - Petunia hybrida (Petunia) :: E = L
vv|gi|110723835|gb|EE099134.1|EE099134	:: Q944U4|Q944U4_DENCR S-adenosyl-L-methionine synthetase - Dendrobium crumenatum (Tropical pigeon orchid) :: Q96552|METL_CATRO S-adenosylmethionine synthetase 2 (EC 2.5.1.6) (Methionine adenosyltransferase 2) (AdoMet synthetase 2) - Catharanthus roseus (Rosy periwinkle) (Madagascar periwinkle) :: E = L
cso|Ctg229.1	(M) :: Q2QCX5|Q2QCX5_GOSHI Gibberellin 20-oxidase 1 - Gossypium hirsutum (Upland cotton) :: A2IBF9|A2IBF9_GOSHI Flavanone-3-hydroxylase - Gossypium hirsutum (Upland cotton) :: E = L
ws|Ctg118.1	(M) :: A2ICC8|A2ICC8_VITVI Flavanone 3-hydroxylase (EC 1.14.11.9) - Vitis vinifera (Grape) :: P41090|FL3H_VITVI Naringenin,2-oxoglutarate 3-dioxygenase (EC 1.14.11.9) (Flavonone-3-hydroxylase) (F3H) (FHT) - Vitis vinifera (Grape) :: E = L
vv|Ctg936.1_F=-1.1	(LC) (M) :: Q6DMM4|Q6DMM4_9ROSI Cel9A (EC 3.2.1.-) - Populus tremula x Populus tremuloides :: Q2UZT3|Q2UZT3_GOSHI Endo-1,4-beta-glucanase - Gossypium hirsutum (Upland cotton) :: E = L
vvfl|gi|122893274|gb|ABM67590.	(M) :: Q8LP73|Q8LP73_9MAGN Leucoanthocyanidin dioxgenase - Vitis labrusca x Vitis vinifera :: A2ICC9|A2ICC9_VITVI Anthocyanidin synthase (EC 1.14.11.19) - Vitis vinifera (Grape) :: E = L
vv|Ctg74.1	(M) :: Q3C211|Q3C211_VITVI Flavonoid 3'-hydroxylase - Vitis vinifera (Grape) :: Q3C212|Q3C212_VITVI Flavonoid 3'-hydroxylase - Vitis vinifera (Grape) :: E = L
csp|Ctg3055.1	:: A2TEI4|A2TEI4_9ROSI Xyloglucan endotransglycosylase/hydrolase XTH-38 - Populus tremula x Populus tremuloides :: Q3HNW2|Q3HNW2_APIGR Xyloglucan endotransglycosylase hydrolase - Apium graveolens (Celery) :: E = L
vv|Ctg1554.1	(M) :: Q93YH3|Q93YH3_LUPAL ATP citrate lyase b-subunit (EC 4.1.3.8) - Lupinus albus (White lupin) :: Q9SGY2|Q9SGY2_ARATH F20B24.11 (Hypothetical protein At1g10670) (Putative ATP citrate-lyase) (At1g10670/F20B24_11) (ATP-citrate lyase subunit A) - Arabidopsis thaliana (Mouse-ear cress) :: E = L
vv|Ctg5114.1	:: Q1SD74|Q1SD74_MEDTR Hypothetical protein - Medicago truncatula (Barrel medic) :: Q8LIG3|Q8LIG3_ORYSA Hypothetical protein OJ1200_C08.123 (Os07g0687100 protein) (Hypothetical protein OJ1150_E04.119) - Oryza sativa (japonica cultivar-group) :: E = L
vv|WIN109.C21_J03	(M) :: Q9M4H6|Q9M4H6_VITVI Putative ripening-related protein - Vitis vinifera (Grape) :: Q9XF96|Q9XF96_PRUAR Putative allergen protein - Prunus armeniaca (Apricot) :: E = L
cso|Ctg359.1	:: Q6QLW8|Q6QLW8_HEVBR HMG-CoA synthase 2 - Hevea brasiliensis (Para rubber tree) :: Q944F8|Q944F8_HEVBR Hydroxymethylglutaryl coenzyme A synthase - Hevea brasiliensis (Para rubber tree) :: E = L
vv|gi|33403003|gb|CF208630.1|CF208630	:: Q53B72|Q53B72_SOYBN Putative chalcone isomerase 4 - Glycine max (Soybean) :: Q2RBC7|Q2RBC7_ORYSA Chalcone-flavanone isomerase family protein, expressed (Os11g0116300 protein) - Oryza sativa (japonica cultivar-group) :: E = L
vv|gi|110721190|gb|EE097908.1|EE097908	:: Q8W3L8|Q8W3L8_9MAGN Xyloglucan endo-transglycosylase - Vitis labrusca x Vitis vinifera :: Q93XM0|Q93XM0_CARPA Xyloglucan endo-transglycosylase - Carica papaya (Papaya) :: E = L
vvfl|gi|78183426|dbj|BAE47007.	:: Q3C210|Q3C210_VITVI Flavonoid 3',5'-hydroxylase - Vitis vinifera (Grape) :: Q2UYU7|Q2UYU7_VITVI Flavonoid-3,5'-hydroxylase - Vitis vinifera (Grape) :: E = L
vv|Ctg4800.1	:: Q52ZH8|Q52ZH8_PEA FVE - Pisum sativum (Garden pea) :: A2Q555|A2Q555_MEDTR WD40-like - Medicago truncatula (Barrel medic) :: E = L
ws|Ctg1340.1	:: Q501F4|Q501F4_ARATH At3g19990 - Arabidopsis thaliana (Mouse-ear cress) :: Q9LHE6|Q9LHE6_ARATH Arabidopsis thaliana genomic DNA, chromosome 3, P1 clone: MZE19 - Arabidopsis thaliana (Mouse-ear cress) :: E = L
ws|Ctg55.1	(M) :: Q7XAU6|Q7XAU6_VITVI Class IV chitinase - Vitis vinifera (Grape) :: O24530|O24530_VITVI Class IV endochitinase (EC 3.2.1.14) - Vitis vinifera (Grape) :: E = L SP
cso|gi|26258031|gb|CA809094.1|CA809094	:: Q2I308|Q2I308_9MAGN Abscisic stress ripening protein - Vitis pseudoreticulata :: Q94G23|Q94G23_VITVI Putative transcription factor - Vitis vinifera (Grape) :: E = L
vv|gi|110718775|gb|EE095992.1|EE095992_F=2	(NH) (M) :: Q9M4H7|Q9M4H7_VITVI Putative ripening-related protein - Vitis vinifera (Grape) :: Q8L5H5|Q8L5H5_MANES Allergenic-related protein Pt2L4 - Manihot esculenta (Cassava) (Manioc) :: E = L
csb|gi|30305494|gb|CB982288.1|CB982288	:: Q9M4H8|Q9M4H8_VITVI Putative ripening-related protein - Vitis vinifera (Grape) :: Q8L8T0|Q8L8T0_ARATH Ripening-related protein-like - Arabidopsis thaliana (Mouse-ear cress) :: E = L
cso|Ctg142.1_F=-3.1	(LC) :: Q6UD65|Q6UD65_9ROSI Phenylalanine ammonia lyase (EC 4.3.1.5) - Populus trichocarpa x Populus deltoides :: Q94C45|Q94C45_MANES Phenylalanine ammonia-lyase 1 (EC 4.3.1.5) - Manihot esculenta (Cassava) (Manioc) :: E = L
ws|Ctg1537.1	(M) :: Q1S1B2|Q1S1B2_MEDTR Adenosine kinase - Medicago truncatula (Barrel medic) :: Q1RYR5|Q1RYR5_MEDTR Adenosine kinase - Medicago truncatula (Barrel medic) :: E = L
vvfl|gi|98978766|gb|ABF59818.	(M) :: Q1G141|Q1G141_VITVI UDP-glucose:flavonoid 3-O-glucosyltransferase - Vitis vinifera (Grape) :: Q9AQV0|Q9AQV0_VITVI UDP-glucose:flavonoid 3-O-glucosyltransferase - Vitis vinifera (Grape) :: E = L
vv|Ctg876.1	(M) :: Q3HM04|Q3HM04_9MAGN Cinnamate-4-hydroxylse - Parthenocissus henryana :: Q9FUU5|Q9FUU5_GOSAR Cinnamate-4-hydroxylase - Gossypium arboreum (Tree cotton) :: E = L SP
vv|gi|30304271|gb|CB981065.1|CB981065	(M) :: Q7XAU6|Q7XAU6_VITVI Class IV chitinase - Vitis vinifera (Grape) :: O24531|O24531_VITVI Class IV endochitinase (EC 3.2.1.14) - Vitis vinifera (Grape) :: E = L SP
css|Ctg322.1	(M) :: Q9SFB1|Q9SFB1_ARATH F17A17.37 protein (Hypothetical protein At3g08030) (Hypothetical protein) - Arabidopsis thaliana (Mouse-ear cress) :: Q9C6U3|Q9C6U3_ARATH Hypothetical protein T8G24.2 (Fragment) - Arabidopsis thaliana (Mouse-ear cress) :: E = L SP
vv|Ctg1797.1	:: Q9XGC4|Q9XGC4_VITVI Pyrroline-5-carboxylate synthetase (EC 2.7.2.11) - Vitis vinifera (Grape) :: O04015|P5CS_ACTCH Delta 1-pyrroline-5-carboxylate synthetase (P5CS) [Includes: Glutamate 5-kinase (EC 2.7.2.11) (Gamma-glutamyl kinase) (GK); Gamma-glutamyl phosphate reductase (GPR) (EC 1.2.1.41) (Glutamate-5-semialdehyde dehydrogenase) (Glutamyl-gamma-semialdehyde dehydrogenase)] - Actinidia chin…
vv|Ctg6482.1	(M) :: Q9FLW9|Q9FLW9_ARATH Pyruvate kinase - Arabidopsis thaliana (Mouse-ear cress) :: Q94AG4|Q94AG4_ARATH AT5g52920/MXC20_15 - Arabidopsis thaliana (Mouse-ear cress) :: E = L
vv|gi|34415713|gb|CF414467.1|CF414467	:: Q2I307|Q2I307_9MAGN Pollen-specific protein - Vitis pseudoreticulata :: Q9SES4|Q9SES4_SAMNI Allergen-like protein BRSn20 - Sambucus nigra (European elder) :: E = L
cso|Ctg1392.1	(M) :: Q0ZR53|Q0ZR53_THEHA Hypothetical protein - Thellungiella halophila (Salt cress) :: Q058I8|Q058I8_ARATH At5g66280 - Arabidopsis thaliana (Mouse-ear cress) :: E = L
css|Ctg576.1	(M) :: P51117|CFI_VITVI Chalcone--flavonone isomerase (EC 5.5.1.6) (Chalcone isomerase) - Vitis vinifera (Grape) :: Q45QI7|Q45QI7_CAMSI Chalcone isomerase - Camellia sinensis (Tea) :: E = L
cso|Ctg2216.1	:: Q0DSJ5|Q0DSJ5_ORYSA Os03g0305000 protein - Oryza sativa (japonica cultivar-group) :: Q10ML0|Q10ML0_ORYSA AMP-binding enzyme family protein, expressed - Oryza sativa (japonica cultivar-group) :: E = L
ws|Ctg403.1	:: Q84MN3|Q84MN3_ORYSA Hypothetical protein OSJNBb0036F07.20 (Os03g0745200 protein) - Oryza sativa (japonica cultivar-group) :: Q10D12|Q10D12_ORYSA Transferase family protein, expressed - Oryza sativa (japonica cultivar-group) :: E = L
css|gi|110402945|gb|EC963864.1|EC963864	:: Q948P6|FRI3_SOYBN Ferritin-3, chloroplast precursor (EC 1.16.3.1) (SFerH-3) - Glycine max (Soybean) :: Q4EWB8|Q4EWB8_AVIMR Ferritin - Avicennia marina (Grey mangrove) :: E = L
vv|Ctg3238.1	:: Q43111|PME3_PHAVU Pectinesterase-3 precursor (EC 3.1.1.11) (Pectin methylesterase 3) (PE 3) - Phaseolus vulgaris (Kidney bean) (French bean) :: Q0WWC7|Q0WWC7_ARATH Hypothetical protein At1g53840 - Arabidopsis thaliana (Mouse-ear cress) :: E = L
ws|Ctg923.1	:: Q9C5K1|Q9C5K1_ARATH Putative ubiquitin-specific protease UBP12 - Arabidopsis thaliana (Mouse-ear cress) :: Q9FPT1|Q9FPT1_ARATH Ubiquitin-specific protease 12 - Arabidopsis thaliana (Mouse-ear cress) :: E = L
vvfl|gi|83715794|emb|CAI54278.	(M) :: Q2UYU6|Q2UYU6_VITVI Flavonoid-3'-hydroxylase - Vitis vinifera (Grape) :: Q3C212|Q3C212_VITVI Flavonoid 3'-hydroxylase - Vitis vinifera (Grape) :: E = L
vv|gi|30133820|gb|CB919159.1|CB919159	:: Q3HRZ8|Q3HRZ8_SOLTU Hypothetical protein - Solanum tuberosum (Potato) :: Q42475|Q42475_SOLLC Heat shock protein (Lycopersicum esculentum mRNA sequence) - Solanum lycopersicum (Tomato) (Lycopersicon esculentum) :: E = L
vv|gi|110727438|gb|EE104197.1|EE104197	:: Q39472|IDI1_CLABR Isopentenyl-diphosphate Delta-isomerase I (EC 5.3.3.2) (IPP isomerase I) (Isopentenyl pyrophosphate isomerase I) - Clarkia breweri :: Q6EJD1|Q6EJD1_PUELO Isopentenyl pyrophosphate isomerase - Pueraria lobata (Kudzu vine) :: E = L
vv|gi|110715893|gb|EE094462.1|EE094462	(M) :: Q9M4H8|Q9M4H8_VITVI Putative ripening-related protein - Vitis vinifera (Grape) :: P93674|P93674_MEDSA Putative 21kD protein precursor - Medicago sativa (Alfalfa) :: E = L SP
vv|Ctg1988.1	(M) :: Q8W3J3|Q8W3J3_TOBAC Ras-related protein RAB8-3 - Nicotiana tabacum (Common tobacco) :: Q8W3J2|Q8W3J2_TOBAC Ras-related protein RAB8-5 - Nicotiana tabacum (Common tobacco) :: E = L
ws|Ctg1171.1	:: Q9C9C4|Q9C9C4_ARATH Putative enolase; 31277-33713 (Putative enolase) - Arabidopsis thaliana (Mouse-ear cress) :: Q0J267|Q0J267_ORYSA Os09g0375000 protein - Oryza sativa (japonica cultivar-group) :: E = L
cso|Ctg9295.1	:: Q9LTX1|Q9LTX1_ARATH Similarity to poly(A)-binding protein - Arabidopsis thaliana (Mouse-ear cress) :: Q9C7B4|Q9C7B4_ARATH Hypothetical protein T2E22.5 - Arabidopsis thaliana (Mouse-ear cress) :: E = L
ws|gi|51574967|gb|CV092803.1|CV092803	:: Q8L6J9|Q8L6J9_TOBAC Putative carbamoyl phosphate synthase large subunit - Nicotiana tabacum (Common tobacco) :: Q42601|Q42601_ARATH Carbamoyl phosphate synthetase large chain (EC 6.3.4.16) (At1g29900/F1N18_6) (CarB) - Arabidopsis thaliana (Mouse-ear cress) :: E = L
cso|gi|110362299|gb|EC925822.1|EC925822	:: Q1RYJ8|Q1RYJ8_MEDTR Pyruvate kinase - Medicago truncatula (Barrel medic) :: Q9FLW9|Q9FLW9_ARATH Pyruvate kinase - Arabidopsis thaliana (Mouse-ear cress) :: E = L
cso|Ctg3169.1	(M) :: Q338B1|Q338B1_ORYSA Auxin-induced protein PCNT115, putative, expressed (Os10g0419100 protein) - Oryza sativa (japonica cultivar-group) :: Q3L181|Q3L181_RAUSE Perakine reductase - Rauvolfia serpentina (Serpentwood) (Devilpepper) :: E = L
csp|Ctg1475.1	(M) :: Q9ZPZ4|Q9ZPZ4_ARATH T31J12.3 protein (Hypothetical protein) (Hypothetical protein At1g09310) - Arabidopsis thaliana (Mouse-ear cress) :: Q9FXB0|Q9FXB0_ARATH F25P12.97 protein (At1g56580/F25P12_18) - Arabidopsis thaliana (Mouse-ear cress) :: E = L
cso|Ctg10893.1	(M) :: Q9FHR8|Q9FHR8_ARATH Enoyl CoA hydratase-like protein - Arabidopsis thaliana (Mouse-ear cress) :: Q8RUL6|Q8RUL6_ORYSA Enoyl CoA hydratase-like protein (Os01g0925200 protein) (Putative enoyl coenzyme A hydratase 1, peroxisomal) - Oryza sativa (japonica cultivar-group) :: E = L
ws|gi|51582842|gb|CV100678.1|CV100678	:: Q7XAS3|Q7XAS3_GOSHI Beta-D-glucosidase - Gossypium hirsutum (Upland cotton) :: O82074|O82074_TROMA Beta-D-glucosidase precursor (EC 3.2.1.21) - Tropaeolum majus (Common nasturtium) :: E = L
vv|Ctg10404.1	:: Q4Y8G8|Q4Y8G8_PLACH Hypothetical protein (Fragment) - Plasmodium chabaudi :: Q7RDP5|Q7RDP5_PLAYO Hypothetical protein PY05377 - Plasmodium yoelii yoelii :: E = H
vv|gi|34543683|gb|CF511915.1|CF511915	(M) :: A1ECK1|A1ECK1_9ROSI Putative H-type thioredoxin - Citrus cv. Shiranuhi :: Q43636|TRXH_RICCO Thioredoxin H-type (TRX-H) - Ricinus communis (Castor bean) :: E = L
csp|Ctg385.1	(M) :: Q948P6|FRI3_SOYBN Ferritin-3, chloroplast precursor (EC 1.16.3.1) (SFerH-3) - Glycine max (Soybean) :: Q4EWB8|Q4EWB8_AVIMR Ferritin - Avicennia marina (Grey mangrove) :: E = L
vv|gi|110722975|gb|EE099757.1|EE099757	(M) :: Q41111|Q41111_PHAVU Dehydrin - Phaseolus vulgaris (Kidney bean) (French bean) :: Q0MRE0|Q0MRE0_9ROSI Dehydrin - Populus alba x Populus tremula var. glandulosa :: E = L
vv|Ctg1107.1	:: Q1S1B2|Q1S1B2_MEDTR Adenosine kinase - Medicago truncatula (Barrel medic) :: Q5DKU6|Q5DKU6_TOBAC Adenosine kinase isoform 2T - Nicotiana tabacum (Common tobacco) :: E = L
vv|Ctg12710.1	:: Q0J267|Q0J267_ORYSA Os09g0375000 protein - Oryza sativa (japonica cultivar-group) :: Q9C9C4|Q9C9C4_ARATH Putative enolase; 31277-33713 (Putative enolase) - Arabidopsis thaliana (Mouse-ear cress) :: E = L
vv|Ctg12345.1	(M) :: Q1SEJ5|Q1SEJ5_MEDTR Helix-turn-helix, Fis-type; BRO1 - Medicago truncatula (Barrel medic) :: Q75WV0|Q75WV0_TOBAC ALG2-interacting protein X - Nicotiana tabacum (Common tobacco) :: E = L
csp|WIN094.C21_A23	:: Q2PEW8|Q2PEW8_TRIPR Hypothetical protein - Trifolium pratense (Red clover) :: Q64EX4|Q64EX4_PEA MtN19-like protein - Pisum sativum (Garden pea) :: E = L
csp|Ctg240.1	(M) :: Q96552|METL_CATRO S-adenosylmethionine synthetase 2 (EC 2.5.1.6) (Methionine adenosyltransferase 2) (AdoMet synthetase 2) - Catharanthus roseus (Rosy periwinkle) (Madagascar periwinkle) :: Q96551|METK_CATRO S-adenosylmethionine synthetase 1 (EC 2.5.1.6) (Methionine adenosyltransferase 1) (AdoMet synthetase 1) - Catharanthus roseus (Rosy periwinkle) (Madagascar periwinkle) :: E = L
vv|gi|30127302|gb|CB912641.1|CB912641	(M) :: Q93YA8|Q93YA8_SESRO Calcium binding protein - Sesbania rostrata :: Q1SSC2|Q1SSC2_MEDTR Calcium-binding EF-hand - Medicago truncatula (Barrel medic) :: E = L
vv|gi|71866638|gb|DT015693.1|DT015693	(M) :: Q8VX73|Q8VX73_RICCO Cyclophilin (EC 5.2.1.8) - Ricinus communis (Castor bean) :: Q39613|CYPH_CATRO Peptidyl-prolyl cis-trans isomerase (EC 5.2.1.8) (PPIase) (Rotamase) (Cyclophilin) (Cyclosporin A-binding protein) - Catharanthus roseus (Rosy periwinkle) (Madagascar periwinkle) :: E = L
ws|Ctg250.1	:: Q1S9R3|Q1S9R3_MEDTR Aldehyde dehydrogenase - Medicago truncatula (Barrel medic) :: Q70E96|AL3F1_ARATH Aldehyde dehydrogenase 3F1 (EC 1.2.1.3) - Arabidopsis thaliana (Mouse-ear cress) :: E = L
vvfl|gi|499036|emb|CAA53577.	(M) :: P51117|CFI_VITVI Chalcone--flavonone isomerase (EC 5.5.1.6) (Chalcone isomerase) - Vitis vinifera (Grape) :: Q45QI7|Q45QI7_CAMSI Chalcone isomerase - Camellia sinensis (Tea) :: E = L
vv|Ctg761.1	:: Q1S9H2|Q1S9H2_MEDTR Adaptin N terminal region, putative - Medicago truncatula (Barrel medic) :: Q6Z382|Q6Z382_ORYSA Putative coatomer protein gamma 2-subunit (Os07g0201100 protein) - Oryza sativa (japonica cultivar-group) :: E = L
cso|Ctg1876.1	:: Q6ZA70|Q6ZA70_ORYSA Putative RNA-binding region RNP-1 and Splicing factor PWI family member protein - Oryza sativa (japonica cultivar-group) :: Q8VY15|Q8VY15_ARATH Hypothetical protein At1g60210 - Arabidopsis thaliana (Mouse-ear cress) :: E = L
csp|Ctg97.1	(M) :: Q4VT47|Q4VT47_VITVI RD22-like protein - Vitis vinifera (Grape) :: Q94IC5|Q94IC5_9ROSI BURP domain-containing protein (Fragment) - Bruguiera gymnorhiza :: E = L SP
vv|gi|110722477|gb|EE098742.1|EE098742	(M) :: Q2I308|Q2I308_9MAGN Abscisic stress ripening protein - Vitis pseudoreticulata :: Q94G23|Q94G23_VITVI Putative transcription factor - Vitis vinifera (Grape) :: E = L
vv|gi|110708609|gb|EE086346.1|EE086346	(M) :: Q1RUG6|Q1RUG6_MEDTR Ribosomal protein L7Ae/L30e/S12e/Gadd45 - Medicago truncatula (Barrel medic) :: Q6ZLP8|Q6ZLP8_ORYSA Putative ribosomal protein S12 (Os07g0150200 protein) - Oryza sativa (japonica cultivar-group) :: E = L
cso|Ctg2890.1	:: Q2R3E0|Q2R3E0_ORYSA Glycosyl hydrolases family 38 protein, expressed (Os11g0525600 protein) - Oryza sativa (japonica cultivar-group) :: Q8LPJ3|Q8LPJ3_ARATH Alpha-mannosidase (Protein At5g13980) - Arabidopsis thaliana (Mouse-ear cress) :: E = L
cso|Ctg2500.1	(M) :: Q9FMG6|Q9FMG6_ARATH Dbj|BAA96220.1 (Hypothetical protein At5g64180) - Arabidopsis thaliana (Mouse-ear cress) :: Q8LE21|Q8LE21_ARATH Hypothetical protein - Arabidopsis thaliana (Mouse-ear cress) :: E = L
cso|Ctg2528.1	(M) :: Q0VZ62|Q0VZ62_SOLTU ADP-sugar diphosphatase (EC 3.6.1.21) - Solanum tuberosum (Potato) :: Q4R0T9|Q4R0T9_ARATH ADP-sugar diphosphatase (EC 3.6.1.21) - Arabidopsis thaliana (Mouse-ear cress) :: E = L
cso|Ctg9528.1	:: Q9LZQ4|Q9LZQ4_ARATH Hypothetical protein T12C14_60 - Arabidopsis thaliana (Mouse-ear cress) :: Q56XW4|Q56XW4_ARATH Hypothetical protein At3g62360 - Arabidopsis thaliana (Mouse-ear cress) :: E = L
vv|Ctg3863.1	(M) :: Q9C584|Q9C584_ARATH Hypothetical protein At5g22040 (At5g22040) - Arabidopsis thaliana (Mouse-ear cress) :: Q0WMS7|Q0WMS7_ARATH Hypothetical protein At5g22040 - Arabidopsis thaliana (Mouse-ear cress) :: E = L
css|gi|110401789|gb|EC968409.1|EC968409	:: O24461|RAB7_PRUAR Ras-related protein Rab7 - Prunus armeniaca (Apricot) :: Q40214|Q40214_LOTJA RAB7D - Lotus japonicus :: E = L
csb|Ctg683.1	(M) :: Q1SEC7|Q1SEC7_MEDTR Protein kinase - Medicago truncatula (Barrel medic) :: Q70Z24|Q70Z24_TOBAC Protein kinase CK2 alpha chain - Nicotiana tabacum (Common tobacco) :: E = L
cso|Ctg423.1	(M) :: P35007|SAHH_CATRO Adenosylhomocysteinase (EC 3.3.1.1) (S-adenosyl-L-homocysteine hydrolase) (AdoHcyase) - Catharanthus roseus (Rosy periwinkle) (Madagascar periwinkle) :: A1KYB0|A1KYB0_TOBAC S-adenosyl-L-homocysteine hydrolase (EC 3.3.1.1) - Nicotiana tabacum (Common tobacco) :: E = L
cso|Ctg736.1	(M) :: O23254|O23254_ARATH Hydroxymethyltransferase (AT4g13930/dl3005c) - Arabidopsis thaliana (Mouse-ear cress) :: Q9FPJ3|Q9FPJ3_ARATH AT4g13930 - Arabidopsis thaliana (Mouse-ear cress) :: E = L
vv|Ctg2732.1	(M) :: Q9M2Y6|Q9M2Y6_ARATH Hypothetical protein T16K5.70 (Hypothetical protein) - Arabidopsis thaliana (Mouse-ear cress) :: Q8LAU7|Q8LAU7_ARATH Hypothetical protein - Arabidopsis thaliana (Mouse-ear cress) :: E = L
vv|Ctg3108.1	:: Q2HTF1|Q2HTF1_MEDTR Hypothetical protein - Medicago truncatula (Barrel medic) :: Q9LXK3|Q9LXK3_ARATH Hypothetical protein F3C22_10 - Arabidopsis thaliana (Mouse-ear cress) :: E = L
ws|gi|51577834|gb|CV095670.1|CV095670	:: Q69Y12|Q69Y12_ORYSA Putative aminopeptidase C (Os06g0215300 protein) - Oryza sativa (japonica cultivar-group) :: Q9FG66|Q9FG66_ARATH Acyl-peptide hydrolase-like - Arabidopsis thaliana (Mouse-ear cress) :: E = L
csb|gi|30304288|gb|CB981082.1|CB981082	:: Q9CAJ3|Q9CAJ3_ARATH Putative aminopeptidase, 3' partial; 76469-79469 (Fragment) - Arabidopsis thaliana (Mouse-ear cress) :: Q9CAE1|Q9CAE1_ARATH Putative aminopeptidase; 4537-10989 - Arabidopsis thaliana (Mouse-ear cress) :: E = L
vv|Ctg15024.1	:: Q0PNH1|Q0PNH1_CAPCH Cytochrome P450 - Capsicum chinense (Scotch bonnet) (Bonnet pepper) :: Q8H224|Q8H224_9ROSI Putative cytochrome P450 (Fragment) - Populus tremula x Populus alba :: E = L
csp|Ctg986.1	:: P33629|TBA_PRUDU Tubulin alpha chain - Prunus dulcis (Almond) (Prunus amygdalus) :: Q5ME66|Q5ME66_PSEMZ Alpha tubulin 1 - Pseudotsuga menziesii var. menziesii :: E = L
vv|gi|26258873|gb|CA809936.1|CA809936	:: Q9MAV8|Q9MAV8_PANGI Ribosomal protein L27 - Panax ginseng (Korean ginseng) :: Q1SWL9|Q1SWL9_MEDTR Ribosomal protein L27e; KOW - Medicago truncatula (Barrel medic) :: E = L
cso|Ctg4297.1	:: Q9ZNZ8|Q9ZNZ8_BRAJU ATP sulfurylase precursor - Brassica juncea (Leaf mustard) (Indian mustard) :: Q1W2K0|Q1W2K0_CAMSI ATP-sulfurylase - Camellia sinensis (Tea) :: E = L
vv|Ctg1950.1	(M) :: Q94CC6|Q94CC6_ARATH Hypothetical protein At4g36195 (Prolyl carboxypeptidase like protein) - Arabidopsis thaliana (Mouse-ear cress) :: Q67X97|Q67X97_ARATH Prolyl carboxypeptidase like protein - Arabidopsis thaliana (Mouse-ear cress) :: E = L SP
vv|Ctg627.1	:: Q8W033|AL3I1_ARATH Aldehyde dehydrogenase 3I1, chloroplast precursor (EC 1.2.1.3) (AtALDH3) - Arabidopsis thaliana (Mouse-ear cress) :: Q70DU8|AL3H1_ARATH Aldehyde dehydrogenase 3H1 (EC 1.2.1.3) (AtALDH4) - Arabidopsis thaliana (Mouse-ear cress) :: E = L
vv|gi|26260646|gb|CA811709.1|CA811709	(M) :: Q9AV77|Q9AV77_ORYSA 60S ribosomal protein L17 (Os03g0139100 protein) (Os02g0814700 protein) (Os10g0466700 protein) (60S ribosomal protein L23, putative, expressed) - Oryza sativa (japonica cultivar-group) :: Q3HRY2|Q3HRY2_SOLTU Ribosomal protein L17-like protein - Solanum tuberosum (Potato) :: E = L
ws|gi|51575972|gb|CV093808.1|CV093808	:: Q8S8S8|Q8S8S8_ARATH Expressed protein (At2g19385) - Arabidopsis thaliana (Mouse-ear cress) :: Q8LFS1|Q8LFS1_ARATH Hypothetical protein - Arabidopsis thaliana (Mouse-ear cress) :: E = L
cso|Ctg3160.1	(M) :: Q8GYC7|Q8GYC7_ARATH Hypothetical protein At4g11960/F16J13_30 (At4g11960) - Arabidopsis thaliana (Mouse-ear cress) :: Q8H112|Q8H112_ARATH Hypothetical protein At4g22890 - Arabidopsis thaliana (Mouse-ear cress) :: E = L
ws|gi|28602189|gb|CB288448.1|CB288448	:: Q0GH11|Q0GH11_CAPAN Nuclear-localized RNA binding protein - Capsicum annuum (Bell pepper) :: Q711N3|Q711N3_BETVU Salt tolerance protein 2 - Beta vulgaris (Sugar beet) :: E = L
ws|Ctg436.1	(M) :: Q2PES2|Q2PES2_TRIPR Putative nuclear antigen homolog - Trifolium pratense (Red clover) :: Q711N4|Q711N4_BETVU Salt tolerance protein 1 - Beta vulgaris (Sugar beet) :: E = L
vv|Ctg8389.1	:: Q2HUL1|Q2HUL1_MEDTR Initiation factor eIF-4 gamma, middle - Medicago truncatula (Barrel medic) :: Q9SIU2|Q9SIU2_ARATH Putative cap-binding protein (MRNA cap binding protein) (Nuclear cap-binding protein CBP80) - Arabidopsis thaliana (Mouse-ear cress) :: E = L
vv|Ctg9233.1	:: Q9MBD4|Q9MBD4_PETHY Acyltransferase homolog - Petunia hybrida (Petunia) :: Q0GA13|Q0GA13_LAVAN Putative alcohol acyltransferase 2 - Lavandula angustifolia (Lavender) :: E = L
vv|Ctg3365.1	:: Q8VYJ4|Q8VYJ4_ARATH AT3g25150/MJL12_9 - Arabidopsis thaliana (Mouse-ear cress) :: Q7XVK1|Q7XVK1_ORYSA OSJNBa0069D17.2 protein (Os04g0372800 protein) - Oryza sativa (japonica cultivar-group) :: E = L
cso|Ctg946.1	:: Q8LBZ7|DHSB1_ARATH Succinate dehydrogenase [ubiquinone] iron-sulfur protein 1, mitochondrial precursor (EC 1.3.5.1) (IP) - Arabidopsis thaliana (Mouse-ear cress) :: Q8LB02
csp|WIN0414.C21_G21	:: Q9AXP4|Q9AXP4_VITVI Polygalacturonase inhibiting protein - Vitis vinifera (Grape) :: Q8LKV2|Q8LKV2_VITVI Polygalacturonase-inhibiting protein - Vitis vinifera (Grape) :: E = L
vv|Ctg2618.1	(M) :: Q19N39|Q19N39_VITVI Transcription factor WD-repeat 1 - Vitis vinifera (Grape) :: Q9M610|Q9M610_MALDO Ttg1-like protein - Malus domestica (Apple) (Malus sylvestris) :: E = L
css|gi|110364699|gb|EC928145.1|EC928145	:: Q19NX2|Q19NX2_9ASTR Stearoyl-acyl-carrier protein desaturase - Saussurea involucrata :: Q4JIJ4|Q4JIJ4_9ROSI Stearoyl-ACP desaturase (EC 1.14.19.2) - Jatropha curcas :: E = L
vv|Ctg6624.1	:: Q8VZI8|Q8VZI8_ARATH At1g07510/F22G5_9 - Arabidopsis thaliana (Mouse-ear cress) :: Q8S2A7|Q8S2A7_ORYSA Putative AAA-metalloprotease FtsH (Os01g0842600 protein) - Oryza sativa (japonica cultivar-group) :: E = L
ws|gi|51579280|gb|CV097116.1|CV097116	:: Q1SMQ6|Q1SMQ6_MEDTR Tudor; Staphylococcus nuclease subtype - Medicago truncatula (Barrel medic) :: Q0JRI3|Q0JRI3_PICAB TUDOR protein with multiple SNc domains - Picea abies (Norway spruce) (Picea excelsa) :: E = L
vv|Ctg3409.1	:: Q1T0S6|Q1T0S6_MEDTR Peptidase M, neutral zinc metallopeptidases, zinc-binding site - Medicago truncatula (Barrel medic) :: Q6K9T1|Q6K9T1_ORYSA Oligopeptidase A-like (Os02g0830100 protein) - Oryza sativa (japonica cultivar-group) :: E = L
vv|Ctg12402.1	:: Q1SWF3|Q1SWF3_MEDTR Hypothetical protein - Medicago truncatula (Barrel medic) :: Q1G2Z5|Q1G2Z5_ARATH Hypothetical protein - Arabidopsis thaliana (Mouse-ear cress) :: E = L
csp|Ctg762.1	:: Q1SL91|Q1SL91_MEDTR Initiation factor eIF-4 gamma, middle; Initiation factor eIF-4 gamma, MA3 - Medicago truncatula (Barrel medic) :: Q1RZB6|Q1RZB6_MEDTR Initiation factor eIF-4 gamma, middle; Initiation factor eIF-4 gamma, MA3 - Medicago truncatula (Barrel medic) :: E = L
vv|Ctg8207.1	:: Q7Y1X1|EST_HEVBR Esterase precursor (EC 3.1.1.-) (Early nodule-specific protein homolog) (Latex allergen Hev b 13) - Hevea brasiliensis (Para rubber tree) :: Q8W0Y7|Q8W0Y7_MEDTR Enod8.3 (Fragment) - Medicago truncatula (Barrel medic) :: E = L
vv|Ctg5240.1	:: P28723|FTHS_SPIOL Formate--tetrahydrofolate ligase (EC 6.3.4.3) (Formyltetrahydrofolate synthetase) (10-formyletrahydrofolate synthetase) (FHS) (FTHFS) - Spinacia oleracea (Spinach) :: Q1SCS3|Q1SCS3_MEDTR Formate-tetrahydrofolate ligase, FTHFS - Medicago truncatula (Barrel medic) :: E = L
cso|Ctg10879.1	(M) :: Q6ID96|Q6ID96_ARATH At4g15780 - Arabidopsis thaliana (Mouse-ear cress) :: O23429|VA724_ARATH Vesicle-associated membrane protein 724 (AtVAMP724) (SYBL1-like protein) - Arabidopsis thaliana (Mouse-ear cress) :: E = L SP
vv|gi|37185145|gb|CF604498.1|CF604498	:: Q9M4G9|Q9M4G9_VITVI Putative ripening-related protein - Vitis vinifera (Grape) :: Q7Y082|Q7Y082_DATGL Major latex protein homologue - Datisca glomerata (Durango root) :: E = L
ws|gi|51579382|gb|CV097218.1|CV097218	:: Q0VJA5|Q0VJA5_PLAAC Dead-box helicase (Fragment) - Platanus acerifolia (London plane tree) :: Q1RUZ0|Q1RUZ0_MEDTR DEAD/DEAH box helicase, putative - Medicago truncatula (Barrel medic) :: E = L
ws|Ctg1450.1	:: Q9XHD7|Q9XHD7_ARATH UVB-resistance protein UVR8 - Arabidopsis thaliana (Mouse-ear cress) :: Q9FN03|Q9FN03_ARATH UVB-resistance protein UVR8 (At5g63860/MGI19_6) - Arabidopsis thaliana (Mouse-ear cress) :: E = L
cso|gi|33408552|gb|CF214179.1|CF214179	(M) :: Q5N9S2|Q5N9S2_ORYSA Clathrin-associated protein unc-101-like - Oryza sativa (japonica cultivar-group) :: Q0JK13|Q0JK13_ORYSA Os01g0703600 protein - Oryza sativa (japonica cultivar-group) :: E = L
vv|Ctg19681.1	:: Q7PC87|PDR6_ARATH Pleiotropic drug resistance protein 6 - Arabidopsis thaliana (Mouse-ear cress) :: Q7PC84|PDR11_ARATH Probable pleiotropic drug resistance protein 11 - Arabidopsis thaliana (Mouse-ear cress) :: E = L
cso|Ctg1206.1	(M) :: O04428|O04428_CITPA Hypothetical protein - Citrus paradisi (Grapefruit) :: O65398|O65398_ARATH F12F1.32 protein (Protein At1g11840) (At1g11840/F12F1_32) (Lactoylglutathione lyase-like protein) (Glyoxalase I homolog) - Arabidopsis thaliana (Mouse-ear cress) :: E = L
vv|Ctg1193.1	:: Q9LJL3|PREP1_ARATH Presequence protease 1, chloroplast/mitochondrial precursor (EC 3.4.24.-) (PreP 1) (AtPreP1) (Zinc metalloprotease 1) (AtZnMP1) - Arabidopsis thaliana (Mouse-ear cress) :: Q8VY06|PREP2_ARATH Presequence protease 2, chloroplast/mitochondrial precursor (EC 3.4.24.-) (PreP 2) (AtPreP2) (Zinc metalloprotease 2) (AtZnMP2) - Arabidopsis thaliana (Mouse-ear cress) :: E = L
vvfl|gi|61654494|gb|AAX48772.	(M) :: Q3T4H1|Q3T4H1_VITVI 9,10[9',10']carotenoid cleavage dioxygenase - Vitis vinifera (Grape) :: Q0H901
vv|gi|110684834|gb|EE062565.1|EE062565	(M) :: Q39654|PSAL_CUCSA Photosystem I reaction center subunit XI, chloroplast precursor (PSI-L) (PSI subunit V) - Cucumis sativus (Cucumber) :: Q41385|PSAL_SPIOL Photosystem I reaction center subunit XI, chloroplast precursor (PSI-L) (PSI subunit V) - Spinacia oleracea (Spinach) :: E = L
vv|Ctg2360.1	:: Q7XAS3|Q7XAS3_GOSHI Beta-D-glucosidase - Gossypium hirsutum (Upland cotton) :: O82151|O82151_TOBAC Beta-D-glucan exohydrolase - Nicotiana tabacum (Common tobacco) :: E = L
vv|Ctg17174.1	(M) :: P37900|HSP7M_PEA Heat shock 70 kDa protein, mitochondrial precursor - Pisum sativum (Garden pea) :: Q01899|HSP7M_PHAVU Heat shock 70 kDa protein, mitochondrial precursor - Phaseolus vulgaris (Kidney bean) (French bean) :: E = L
vv|Ctg8263.1	(M) :: Q5DQ85|Q5DQ85_CAPAN CAPIP1 - Capsicum annuum (Bell pepper) :: Q308B1|Q308B1_SOLTU CAPIP1-like - Solanum tuberosum (Potato) :: E = L
cso|gi|122689555|gb|EC940984.1|EC940984	:: Q2VEX2|Q2VEX2_DAUCA Putative epsilon-ring carotene hydroxylase - Daucus carota subsp. sativus :: Q2MJ00|Q2MJ00_MEDTR Cytochrome P450 monooxygenase CYP97C10 - Medicago truncatula (Barrel medic) :: E = L
vv|Ctg4410.1	(M) :: Q9SUP5|Q9SUP5_ARATH Putative polygalacturonase - Arabidopsis thaliana (Mouse-ear cress) :: Q9FJ27|Q9FJ27_ARATH Polygalacturonase-like protein (At5g41870) - Arabidopsis thaliana (Mouse-ear cress) :: E = L SP
csp|gi|51989979|gb|CV179434.1|CV179434	:: Q69WS1|Q69WS1_ORYSA Synaptobrevin-like protein (Os07g0194000 protein) (Synaptobrevin 1) - Oryza sativa (japonica cultivar-group) :: Q2V436|Q2V436_ARATH Protein At2g33120 - Arabidopsis thaliana (Mouse-ear cress) :: E = L
css|Ctg684.1	:: P50346|RLA0_SOYBN 60S acidic ribosomal protein P0 - Glycine max (Soybean) :: Q2PES6|Q2PES6_TRIPR Putative 60S acidic ribosomal protein P0 - Trifolium pratense (Red clover) :: E = L
csp|Ctg2628.1	:: Q1SP52|Q1SP52_MEDTR AT5g42220/K5J14_2 - Medicago truncatula (Barrel medic) :: Q8GWV7|Q8GWV7_ARATH Hypothetical protein - Arabidopsis thaliana (Mouse-ear cress) :: E = L
css|gi|110392029|gb|EC957152.1|EC957152	:: Q8LG44|Q8LG44_ARATH Hypothetical protein - Arabidopsis thaliana (Mouse-ear cress) :: Q9SKU1|Q9SKU1_ARATH Expressed protein (At2g20760) (At2g20760/F5H14.27) - Arabidopsis thaliana (Mouse-ear cress) :: E = L
cso|Ctg355.1	(M) :: Q9LZ72|KCS21_ARATH 3-ketoacyl-CoA synthase 21 (EC 2.3.1.-) (KCS-21) (Very-long-chain fatty acid condensing enzyme 21) (VLCFA condensing enzyme 21) - Arabidopsis thaliana (Mouse-ear cress) :: Q1S1C0|Q1S1C0_MEDTR Chalcone and stilbene synthases, N-terminal - Medicago truncatula (Barrel medic) :: E = L SP
csp|gi|34364244|gb|CF405829.1|CF405829	:: Q06H31|Q06H31_ARAHY Translationally controlled tumor-like protein - Arachis hypogaea (Peanut) :: Q9ZSW9|TCTP_HEVBR Translationally-controlled tumor protein homolog (TCTP) - Hevea brasiliensis (Para rubber tree) :: E = L
csb|Ctg145.1	:: Q2QZ86|Q2QZ86_ORYSA ATP-citrate synthase, putative, expressed (Os11g0696200 protein) - Oryza sativa (japonica cultivar-group) :: O80526|O80526_ARATH F19J9.9 protein (At1g09430/F19J9_9) - Arabidopsis thaliana (Mouse-ear cress) :: E = L
cso|Ctg1296.1	(M) :: Q2PEW8|Q2PEW8_TRIPR Hypothetical protein - Trifolium pratense (Red clover) :: Q64EX4|Q64EX4_PEA MtN19-like protein - Pisum sativum (Garden pea) :: E = L SP
ws|gi|47089439|gb|CN603695.1|CN603695	(M) :: O22860|RL38_ARATH 60S ribosomal protein L38 - Arabidopsis thaliana (Mouse-ear cress) :: Q1SGY5|Q1SGY5_MEDTR Ribosomal L38e protein - Medicago truncatula (Barrel medic) :: E = L
vv|Ctg1711.1	(M) :: Q8L475|Q8L475_ARATH Hypothetical protein At1g74640 (Hypothetical protein) - Arabidopsis thaliana (Mouse-ear cress) :: Q9CA53|Q9CA53_ARATH Hypothetical protein F1M20.32 - Arabidopsis thaliana (Mouse-ear cress) :: E = L
vv|gi|110727270|gb|EE103837.1|EE103837	(M) :: Q42897|Q42897_SOLLC Ubiquitin conjugating enzyme E2 - Solanum lycopersicum (Tomato) (Lycopersicon esculentum) :: Q38JG8|Q38JG8_SOLTU Ubiquitin conjugating enzyme E2-like - Solanum tuberosum (Potato) :: E = L
vv|Ctg16443.1	:: Q76G23|Q76G23_ARACO Anthocyanin 3-O-galactosyltransferase - Aralia cordata (Udo) (Cordate spikenard) :: Q9AQV0|Q9AQV0_VITVI UDP-glucose:flavonoid 3-O-glucosyltransferase - Vitis vinifera (Grape) :: E = L
vv|Ctg1161.1	(M) :: Q1S971|Q1S971_MEDTR SecY protein; ABC transporter related - Medicago truncatula (Barrel medic) :: Q1T1B7|Q1T1B7_MEDTR SecY protein; ABC transporter related - Medicago truncatula (Barrel medic) :: E = L
css|gi|110398375|gb|EC964690.1|EC964690	:: Q43443|Q43443_SOYBN Phosphoinositide-specific phospholipase C P13 - Glycine max (Soybean) :: A2TF43|A2TF43_9LAMI Phospholipase C - Torenia fournieri :: E = L
vv|Ctg4812.1	:: Q9FHD7|Q9FHD7_ARATH Protein kinase-like (At5g41260) - Arabidopsis thaliana (Mouse-ear cress) :: Q1RY61|Q1RY61_MEDTR Protein kinase - Medicago truncatula (Barrel medic) :: E = L
ws|gi|51575873|gb|CV093709.1|CV093709	(M) :: A1YUL9|A1YUL9_NICBE Impa2 - Nicotiana benthamiana :: Q94KA9|Q94KA9_CAPAN Importin alpha 2 - Capsicum annuum (Bell pepper) :: E = L
css|gi|110392729|gb|EC957045.1|EC957045	(M) :: Q5FAM0|Q5FAM0_BRAOL Putative Acttin-related protein 4 (ARP4) - Brassica oleracea (Wild cabbage) :: Q8LAI7|Q8LAI7_ARATH Hypothetical protein - Arabidopsis thaliana (Mouse-ear cress) :: E = L
vv|Ctg1557.1	:: Q8RZF8|Q8RZF8_ORYSA Lustrin A-like (Os01g0652100 protein) - Oryza sativa (japonica cultivar-group) :: Q8VY22|Q8VY22_ARATH Hypothetical protein At1g29050 - Arabidopsis thaliana (Mouse-ear cress) :: E = L
vv|gi|110721742|gb|EE097363.1|EE097363	(M) :: Q96552|METL_CATRO S-adenosylmethionine synthetase 2 (EC 2.5.1.6) (Methionine adenosyltransferase 2) (AdoMet synthetase 2) - Catharanthus roseus (Rosy periwinkle) (Madagascar periwinkle) :: Q6J9X6|Q6J9X6_MEDSA S-adenosylmethionine synthase (Fragment) - Medicago sativa (Alfalfa) :: E = L
csp|Ctg2141.1	:: Q2PEQ8|Q2PEQ8_TRIPR Putative mitochondrial dicarboxylate carrier protein - Trifolium pratense (Red clover) :: Q8LDF6|Q8LDF6_ARATH Putative mitochondrial dicarboxylate carrier protein - Arabidopsis thaliana (Mouse-ear cress) :: E = L
cso|Ctg8848.1	(M) :: Q8RU07|Q8RU07_ARATH Putative malonyl-CoA:Acyl carrier protein transacylase (Hypothetical protein) (Putative malonyl-CoA) - Arabidopsis thaliana (Mouse-ear cress) :: Q8L5U2|Q8L5U2_ARATH Putative malonyl-CoA:Acyl carrier protein transacylase - Arabidopsis thaliana (Mouse-ear cress) :: E = L
vv|Ctg3807.1	(M) :: Q1SWD4|Q1SWD4_MEDTR IQ calmodulin-binding region; Fatty oxidation complex, alpha subunit FadJ - Medicago truncatula (Barrel medic) :: Q9ZPI6|Q9ZPI6_ARATH AIM1 protein - Arabidopsis thaliana (Mouse-ear cress) :: E = L
cso|Ctg7486.1	:: Q93XR7|Q93XR7_9ROSI Fructose-6-phosphate 2-kinase/fructose-2,6-bisphosphatase - Bruguiera gymnorhiza :: O81398|O81398_SOLTU Fructose-6-phosphate 2-kinase/fructose-2,6-bisphosphatase (EC 2.7.1.105) (EC 3.1.3.46) (Fragment) - Solanum tuberosum (Potato) :: E = L
cso|Ctg340.1	:: Q6X5R6|Q6X5R6_9SOLA Lipoxygenase (Fragment) - Nicotiana attenuata :: O24370|O24370_SOLTU 13-lipoxygenase (EC 1.13.11.12) - Solanum tuberosum (Potato) :: E = L
vv|Ctg15141.1	:: Q0WRS4|Q0WRS4_ARATH Putative heat shock protein - Arabidopsis thaliana (Mouse-ear cress) :: Q9S7E7|Q9S7E7_ARATH Putative heat-shock protein - Arabidopsis thaliana (Mouse-ear cress) :: E = L
cso|Ctg6069.1	:: Q76E11|Q76E11_9ROSI Soluble epoxide hydrolase - Citrus jambhiri (rough lemon) :: O81299|O81299_ARATH T14P8.15 (At4g02340/T14P8_15) (AT4g02340 protein) - Arabidopsis thaliana (Mouse-ear cress) :: E = L
css|Ctg411.1	:: Q2QNF3|Q2QNF3_ORYSA 60S ribosomal protein L2, putative, expressed (Os12g0567700 protein) - Oryza sativa (japonica cultivar-group) :: P29766|RL8_SOLLC 60S ribosomal protein L8 (L2) (Ribosomal protein TL2) - Solanum lycopersicum (Tomato) (Lycopersicon esculentum) :: E = L
vv|gi|77588828|gb|DV223647.1|DV223647	(M) :: Q9ZNS1|RS7_AVIMR 40S ribosomal protein S7 - Avicennia marina (Grey mangrove) :: Q3HRX6|Q3HRX6_SOLTU Hypothetical protein (40S ribosomal protein S7-like protein-like) (Ribosomal protein S7-like protein) - Solanum tuberosum (Potato) :: E = L
csp|Ctg2454.1	:: Q9XHC5|Q9XHC5_SOYBN Precursor monofunctional aspartokinase - Glycine max (Soybean) :: Q6YS32|Q6YS32_ORYSA Putative monofunctional aspartokinase - Oryza sativa (japonica cultivar-group) :: E = L
vv|Ctg21159.1	(M) :: Q9LJH5|Q9LJH5_ARATH Glycolate oxidase - Arabidopsis thaliana (Mouse-ear cress) :: Q8LF60|Q8LF60_ARATH Glycolate oxidase, putative - Arabidopsis thaliana (Mouse-ear cress) :: E = L
cso|Ctg644.1	(M) :: Q8LA49|Q8LA49_ARATH Globulin-like protein - Arabidopsis thaliana (Mouse-ear cress) :: Q9LQQ3|Q9LQQ3_ARATH F24B9.13 protein (At1g07750/F24B9_13) (Putative globulin protein) - Arabidopsis thaliana (Mouse-ear cress) :: E = L
ws|Ctg2634.1	:: Q84WV1|Q84WV1_ARATH Putative chaperonin gamma chain - Arabidopsis thaliana (Mouse-ear cress) :: O81503|O81503_ARATH F9D12.18 protein - Arabidopsis thaliana (Mouse-ear cress) :: E = L
ws|gi|51577218|gb|CV095054.1|CV095054	:: A2Q465|A2Q465_MEDTR Helicase, C-terminal - Medicago truncatula (Barrel medic) :: Q9C718|RH20_ARATH DEAD-box ATP-dependent RNA helicase 20 (EC 3.6.1.-) - Arabidopsis thaliana (Mouse-ear cress) :: E = L
csp|Ctg2711.1	(M) :: A2Q2I3|A2Q2I3_MEDTR Peptidase T1A, proteasome beta-subunit - Medicago truncatula (Barrel medic) :: O23710|PSB7A_ARATH Proteasome subunit beta type 7-A precursor (EC 3.4.25.1) (Proteasome subunit beta type 2) (20S proteasome beta subunit B-1) (Proteasome component FA) (Proteasome component FB) - Arabidopsis thaliana (Mouse-ear cress) :: E = L
vv|Ctg10466.1	:: Q93ZC9|Q93ZC9_ARATH AT3g01640/F4P13_18 - Arabidopsis thaliana (Mouse-ear cress) :: Q9LY82|Q9LY82_ARATH Hypothetical protein F18O22_260 - Arabidopsis thaliana (Mouse-ear cress) :: E = L
vv|gi|110723212|gb|EE100266.1|EE100266	:: Q58T36|Q58T36_VITVI Cyc07 (Fragment) - Vitis vinifera (Grape) :: Q1S7V4|Q1S7V4_MEDTR Ribosomal protein S3Ae - Medicago truncatula (Barrel medic) :: E = L
vv|Ctg3600.1	(M) :: Q8RWB7|Q8RWB7_ARATH Hypothetical protein At1g29790 - Arabidopsis thaliana (Mouse-ear cress) :: Q336N1|Q336N1_ORYSA Expressed protein - Oryza sativa (japonica cultivar-group) :: E = L SP
vv|Ctg941.1	(M) :: Q9SYB5|Q9SYB5_ARATH T13M11.15 protein - Arabidopsis thaliana (Mouse-ear cress) :: Q2V600|Q2V600_BRACM Hypothetical protein - Brassica campestris (Field mustard) :: E = L SP
vv|Ctg19045.1	:: Q0WV87|Q0WV87_ARATH Putative villin 2 protein - Arabidopsis thaliana (Mouse-ear cress) :: O81644|VILI2_ARATH Villin-2 - Arabidopsis thaliana (Mouse-ear cress) :: E = L
cso|Ctg6706.1	:: P58684|SPCS2_ARATH Probable signal peptidase complex subunit 2 (EC 3.4.-.-) (Microsomal signal peptidase 25 kDa subunit) (SPase 25 kDa subunit) - Arabidopsis thaliana (Mouse-ear cress) :: Q6NQE4|Q6NQE4_ARATH At4g04200 (MRNA, complete cds, clone: RAFL25-26-M03) - Arabidopsis thaliana (Mouse-ear cress) :: E = L
cso|Ctg1477.1	(M) :: Q9SZ53|Q9SZ53_ARATH Protein phosphatase 2C-like protein (AT4g31860/F11C18_60) - Arabidopsis thaliana (Mouse-ear cress) :: Q67UP9|Q67UP9_ORYSA Hypothetical protein P0453H04.39-1 (Os06g0651600 protein) - Oryza sativa (japonica cultivar-group) :: E = L
ws|gi|51574719|gb|CV092555.1|CV092555	:: Q8L7A9|Q8L7A9_ARATH Putative epsilon-adaptin - Arabidopsis thaliana (Mouse-ear cress) :: Q9C6W3|Q9C6W3_ARATH Epsilon-adaptin, putative - Arabidopsis thaliana (Mouse-ear cress) :: E = L
vv|Ctg20256.1	:: Q84QC9|Q84QC9_CARPA Alpha-galactosidase - Carica papaya (Papaya) :: Q8RWB9|Q8RWB9_ARATH Alpha-galactosidase-like protein (At5g08380) - Arabidopsis thaliana (Mouse-ear cress) :: E = L
vv|Ctg3192.1	(M) :: Q8GYX8|DNJ10_ARATH Chaperone protein dnaJ 10 (AtJ10) (AtDjC10) - Arabidopsis thaliana (Mouse-ear cress) :: Q0J0L7|Q0J0L7_ORYSA Os09g0493800 protein - Oryza sativa (japonica cultivar-group) :: E = L
vv|gi|29783417|gb|CB349564.2|CB349564	:: Q10QZ6|Q10QZ6_ORYSA Elongation factor 1-alpha, putative, expressed (Os03g0178000 protein) (Os03g0177900 protein) (Os03g0177500 protein) (Os03g0177400 protein) (Elongation factor 1-alpha, putative) - Oryza sativa (japonica cultivar-group) :: Q10QZ4|Q10QZ4_ORYSA Elongation factor 1-alpha, putative, expressed - Oryza sativa (japonica cultivar-group) :: E = L
vv|Ctg18697.1	(M) :: Q0MRE0|Q0MRE0_9ROSI Dehydrin - Populus alba x Populus tremula var. glandulosa :: Q9AR85|Q9AR85_POPCA Dhn1 protein (Fragment) - Populus canadensis (Carolina poplar) :: E = L
vv|Ctg4380.1	:: Q1M0P2|Q1M0P2_9ROSI UDP-glucuronic acid decarboxylase 1 - Populus tomentosa :: Q6IVK2|Q6IVK2_TOBAC Putative UDP-glucuronate decarboxylase 4 (EC 4.1.1.35) (Fragment) - Nicotiana tabacum (Common tobacco) :: E = L
vv|Ctg4146.1	(M) :: Q5N7I7|Q5N7I7_ORYSA Putative NTS2 protein (Os01g0882300 protein) - Oryza sativa (japonica cultivar-group) :: Q94AH3|Q94AH3_ARATH Hypothetical protein At1g71900 - Arabidopsis thaliana (Mouse-ear cress) :: E = L
ws|gi|33398417|gb|CF204044.1|CF204044	:: Q1RYZ3|Q1RYZ3_MEDTR Oxidoreductase, C-terminal - Medicago truncatula (Barrel medic) :: Q6H436|Q6H436_ORYSA Hypothetical protein P0651G05.14 (Os09g0280300 protein) - Oryza sativa (japonica cultivar-group) :: E = L
vv|Ctg6576.1	:: Q9M098|Q9M098_ARATH Hypothetical protein AT4g30620 (At4g30620) (AT4g30620/F17I23_40) - Arabidopsis thaliana (Mouse-ear cress) :: Q8LDX3|Q8LDX3_ARATH Hypothetical protein (Complex interacting protein 9) - Arabidopsis thaliana (Mouse-ear cress) :: E = L
vv|Ctg3895.1	(M) :: Q1RVD7|Q1RVD7_MEDTR Phosphoserine aminotransferase - Medicago truncatula (Barrel medic) :: Q9SHP0|Q9SHP0_ARATH Putative phosphoserine aminotransferase (At2g17630) - Arabidopsis thaliana (Mouse-ear cress) :: E = L
vv|Ctg14438.1	:: Q1EPJ8|Q1EPJ8_MUSAC Eukaryotic translation initiation factor 3 (EIF-3), putative - Musa acuminata (Banana) :: Q9FKV6|Q9FKV6_ARATH Eukaryotic translation initiation factor 3 subunit 7 - Arabidopsis thaliana (Mouse-ear cress) :: E = L
vv|Ctg5935.1	(M) :: Q06431|Q06431_BETVE BP8 protein - Betula verrucosa (White birch) (Betula pendula) :: Q9LF88|Q9LF88_ARATH Late embryogenesis abundant protein-like - Arabidopsis thaliana (Mouse-ear cress) :: E = L
vv|gi|30301278|gb|CB978072.1|CB978072	:: Q1SXG0|Q1SXG0_MEDTR Fructose-bisphosphate aldolase, class-I - Medicago truncatula (Barrel medic) :: Q9FUG7|Q9FUG7_FRAAN Cytosolic aldolase - Fragaria ananassa (Strawberry) :: E = L
cso|Ctg266.1	(M) :: Q0PGF2|Q0PGF2_RICCO Molecular chaperone - Ricinus communis (Castor bean) :: Q9ZWK3|Q9ZWK3_9ROSI DnaJ homolog - Salix gilgiana :: E = L
csb|Ctg1046.1	:: Q6YZX6|ACOC_ORYSA Putative aconitate hydratase, cytoplasmic (EC 4.2.1.3) (Citrate hydro-lyase) (Aconitase) - Oryza sativa (Rice) :: O81396|O81396_CITLI Aconitase-iron regulated protein 1 - Citrus limon (Lemon) :: E = L
vv|Ctg2372.1	(M) :: Q0WWC6|Q0WWC6_ARATH DEAD BOX RNA helicase RH15-like protein - Arabidopsis thaliana (Mouse-ear cress) :: Q9LFN6|RH56_ARATH DEAD-box ATP-dependent RNA helicase 56 (EC 3.6.1.-) - Arabidopsis thaliana (Mouse-ear cress) :: E = L
cso|Ctg5675.1	:: Q84JF4|Q84JF4_ARATH Putative amino acid acetyltransferase - Arabidopsis thaliana (Mouse-ear cress) :: O81008|O81008_ARATH Putative amino acid acetyltransferase - Arabidopsis thaliana (Mouse-ear cress) :: E = L
vv|gi|28958693|gb|CB339341.1|CB339341	(M) :: O81187|GLRX_VERFO Glutaredoxin - Vernicia fordii (Tung) (Aleurites fordii) :: Q9ZR41|GLRX_SOLLC Glutaredoxin - Solanum lycopersicum (Tomato) (Lycopersicon esculentum) :: E = L
cso|gi|110374706|gb|EC939629.1|EC939629	:: Q9ZSJ7|Q9ZSJ7_ARATH Putative type 1 membrane protein (AT3g24160/MUJ8_16) (Type 1 membrane protein, putative) (Genomic DNA, chromosome 3, P1 clone:MUJ8) - Arabidopsis thaliana (Mouse-ear cress) :: Q6Z1N4|Q6Z1N4_ORYSA Type 1 membrane protein-like - Oryza sativa (japonica cultivar-group) :: E = L
vvfl|gi|63334145|gb|AAY40466.	(M) :: Q4U339|Q4U339_VITVI Putative hexose transporter - Vitis vinifera (Grape) :: Q4VKB3|Q4VKB3_VITVI Hexose transporter 6 - Vitis vinifera (Grape) :: E = L
vv|Ctg20163.1	:: Q2PYW3|Q2PYW3_SOLTU Vacuolar sorting receptor protein PV72-like protein - Solanum tuberosum (Potato) :: Q2QYK3|Q2QYK3_ORYSA Vacuolar sorting receptor 1, putative, expressed (Os12g0116000 protein) - Oryza sativa (japonica cultivar-group) :: E = L
vv|gi|51051913|gb|CO819296.1|CO819296	:: Q75ZE2|Q75ZE2_TOBAC 14-3-3 d-2 protein - Nicotiana tabacum (Common tobacco) :: P48348|14338_ARATH 14-3-3-like protein GF14 kappa (General regulatory factor 8) - Arabidopsis thaliana (Mouse-ear cress) :: E = L
css|gi|110365297|gb|EC928060.1|EC928060	(M) :: Q1SCJ7|Q1SCJ7_MEDTR Phospholipid/glycerol acyltransferase - Medicago truncatula (Barrel medic) :: Q0WQ37|Q0WQ37_ARATH Hypothetical protein At4g00400 - Arabidopsis thaliana (Mouse-ear cress) :: E = L
cso|gi|34548882|gb|CF517114.1|CF517114	:: Q9M9E1|PDR12_ARATH Pleiotropic drug resistance protein 12 - Arabidopsis thaliana (Mouse-ear cress) :: Q76CU1|Q76CU1_TOBAC PDR-type ABC transporter 2 (Fragment) - Nicotiana tabacum (Common tobacco) :: E = L
vv|gi|110706783|gb|EE082621.1|EE082621	(M) :: Q8W540|Q8W540_9FABA Early light-induced protein-like protein (Fragment) - Retama raetam :: P93169|P93169_SOYBN Early light-induced protein - Glycine max (Soybean) :: E = L
vv|Ctg2099.1	(M) :: Q2QYF8|Q2QYF8_ORYSA Cytidylyltransferase family protein, expressed (Os12g0121300 protein) - Oryza sativa (japonica cultivar-group) :: Q9ZVI9|Q9ZVI9_ARATH Putative phospholipid cytidylyltransferase - Arabidopsis thaliana (Mouse-ear cress) :: E = L
cso|Ctg1878.1	:: Q6YZ94|Q6YZ94_ORYSA Putative RNA Binding Protein 45 - Oryza sativa (japonica cultivar-group) :: Q0J7I6|Q0J7I6_ORYSA Os08g0190200 protein - Oryza sativa (japonica cultivar-group) :: E = L
vv|Ctg1353.1	(M) :: Q93YR3|F10AL_ARATH FAM10 family protein At4g22670 - Arabidopsis thaliana (Mouse-ear cress) :: Q6YUA1|Q6YUA1_ORYSA Putative tetratricopeptide repeat (TPR)-containing protein (Os02g0100300 protein) - Oryza sativa (japonica cultivar-group) :: E = L
csb|Ctg3282.1	:: Q9M613|Q9M613_PINTA 26S proteasome regulatory subunit 8 - Pinus taeda (Loblolly pine) :: Q9C5U3|Q9C5U3_ARATH AtSUG1 protein (At5g19990) (Hypothetical protein) - Arabidopsis thaliana (Mouse-ear cress) :: E = L
vv|gi|71870165|gb|DT019220.1|DT019220	(M) :: Q39613|CYPH_CATRO Peptidyl-prolyl cis-trans isomerase (EC 5.2.1.8) (PPIase) (Rotamase) (Cyclophilin) (Cyclosporin A-binding protein) - Catharanthus roseus (Rosy periwinkle) (Madagascar periwinkle) :: Q8VX73|Q8VX73_RICCO Cyclophilin (EC 5.2.1.8) - Ricinus communis (Castor bean) :: E = L
cso|Ctg1796.1	(M) :: Q3IAA0|Q3IAA0_NICBE TSC13 protein - Nicotiana benthamiana :: Q9M2U2|Q9M2U2_ARATH Glycoprotein-like (Synaptic glycoprotein SC2-like protein) - Arabidopsis thaliana (Mouse-ear cress) :: E = L
ws|gi|51576399|gb|CV094235.1|CV094235	:: O81301|O81301_ARATH T14P8.1 (Pectinesterase family protein) (Pectinesterase-like protein) - Arabidopsis thaliana (Mouse-ear cress) :: Q655P5|Q655P5_ORYSA Putative pectinesterase (Os01g0312500 protein) - Oryza sativa (japonica cultivar-group) :: E = L
vv|gi|32459963|gb|CD801137.1|CD801137	:: Q93YA8|Q93YA8_SESRO Calcium binding protein - Sesbania rostrata :: Q1SSC2|Q1SSC2_MEDTR Calcium-binding EF-hand - Medicago truncatula (Barrel medic) :: E = L
cso|Ctg9633.1	:: Q1W2K0|Q1W2K0_CAMSI ATP-sulfurylase - Camellia sinensis (Tea) :: Q43183|Q43183_SOLTU Sulfate adenylyltransferase (EC 2.7.7.4) - Solanum tuberosum (Potato) :: E = L
ws|gi|51575183|gb|CV093019.1|CV093019	:: Q4KU02|Q4KU02_MEDTR Purple acid phosphatase - Medicago truncatula (Barrel medic) :: Q9SIV9|Q9SIV9_ARATH Putative purple acid phosphatase (At2g16430) - Arabidopsis thaliana (Mouse-ear cress) :: E = L
vv|Ctg2603.1	:: Q1S1K3|Q1S1K3_MEDTR Acyl-CoA oxidase - Medicago truncatula (Barrel medic) :: Q945U4|Q945U4_SOYBN Acyl-CoA oxidase (EC 1.3.3.6) - Glycine max (Soybean) :: E = L
vv|Ctg6219.1	:: Q9LUB2|Q9LUB2_ARATH Indole-3-glycerol phosphate synthase (AT5g48220/MIF21_11) - Arabidopsis thaliana (Mouse-ear cress) :: Q1EBW5|Q1EBW5_ARATH At2g04400 - Arabidopsis thaliana (Mouse-ear cress) :: E = L
vv|gi|34547636|gb|CF515868.1|CF515868	(M) :: Q6ZLP8|Q6ZLP8_ORYSA Putative ribosomal protein S12 (Os07g0150200 protein) - Oryza sativa (japonica cultivar-group) :: Q8H2J8|Q8H2J8_ORYSA Putative 40S ribosomal protein S12 (Os07g0229900 protein) - Oryza sativa (japonica cultivar-group) :: E = L
cso|Ctg11131.1	(M) :: Q2HTD9|Q2HTD9_MEDTR 2OG-Fe(II) oxygenase - Medicago truncatula (Barrel medic) :: Q652U1|Q652U1_ORYSA Putative 2-oxoglutarate-dependent oxygenase (Os06g0255000 protein) - Oryza sativa (japonica cultivar-group) :: E = L
ws|Ctg421.1	(M) :: O64688|O64688_ARATH Putative pyruvate dehydrogenase E1 beta subunit (At2g34590) (Putative pyruvate dehydrogenase beta subunit) (EC 1.2.4.1) - Arabidopsis thaliana (Mouse-ear cress) :: Q8LAI3|Q8LAI3_ARATH Putative pyruvate dehydrogenase E1 beta subunit - Arabidopsis thaliana (Mouse-ear cress) :: E = L
vv|gi|71866940|gb|DT015995.1|DT015995	:: Q9AV77|Q9AV77_ORYSA 60S ribosomal protein L17 (Os03g0139100 protein) (Os02g0814700 protein) (Os10g0466700 protein) (60S ribosomal protein L23, putative, expressed) - Oryza sativa (japonica cultivar-group) :: O65068|O65068_PICMA 60S ribosomal protein L17 (Fragment) - Picea mariana (Black spruce) :: E = L
cso|gi|83274832|gb|DV938928.1|DV938928	:: Q8GXH2|Q8GXH2_ARATH Hypothetical protein At1g29030/F28N24_25 (Hypothetical protein At1g29030) - Arabidopsis thaliana (Mouse-ear cress) :: O22957|O22957_ARATH Expressed protein (At2g34040) (Hypothetical protein) - Arabidopsis thaliana (Mouse-ear cress) :: E = L
cso|Ctg6058.1	:: Q9AY75|Q9AY75_ORYSA Putative inosine monophosphate dehydrogenase (Inosine-5'-monophosphate dehydrogenase, putative, expressed) - Oryza sativa (japonica cultivar-group) :: Q9ZPA0|Q9ZPA0_SOYBN Inosine monophosphate dehydrogenase - Glycine max (Soybean) :: E = L
vv|Ctg22176.1	:: Q2QXL3|Q2QXL3_ORYSA ACT domain-containing protein, putative, expressed (Os12g0152700 protein) - Oryza sativa (japonica cultivar-group) :: Q9LZ23|Q9LZ23_ARATH Hypothetical protein T1E3_100 (Hypothetical protein At5g04740) (Genomic DNA, chromosome 5, P1 clone:MUK11) - Arabidopsis thaliana (Mouse-ear cress) :: E = L
ws|Ctg113.1	:: Q1STD4|Q1STD4_MEDTR RNA-binding region RNP-1 (RNA recognition motif) - Medicago truncatula (Barrel medic) :: Q9M549|Q9M549_CUCSA Poly(A)-binding protein - Cucumis sativus (Cucumber) :: E = L
css|gi|110365057|gb|EC928775.1|EC928775	:: Q2A9A8|Q2A9A8_BRAOL 60S ribosomal protein L15 - Brassica oleracea (Wild cabbage) :: Q8H8S1|Q8H8S1_ORYSA Ribosomal protein L15 (Os03g0598800 protein) (60S ribosomal protein L15, putative, expressed) - Oryza sativa (japonica cultivar-group) :: E = L
css|Ctg470.1	:: O23948|VATE_GOSHI Vacuolar ATP synthase subunit E (EC 3.6.3.14) (V-ATPase E subunit) (Vacuolar proton pump E subunit) - Gossypium hirsutum (Upland cotton) :: Q9SWE7|VATE_CITLI Vacuolar ATP synthase subunit E (EC 3.6.3.14) (V-ATPase E subunit) (Vacuolar proton pump E subunit) (CLVE-1) - Citrus limon (Lemon) :: E = L
ws|Ctg839.1	(M) :: Q0PGG3|Q0PGG3_GOSHI Vacuolar H+-ATPase subunit C - Gossypium hirsutum (Upland cotton) :: Q2HUJ7|Q2HUJ7_MEDTR V-ATPase subunit C - Medicago truncatula (Barrel medic) :: E = L
vv|Ctg9459.1	:: Q2V6K0|Q2V6K0_FRAAN UDP-glucose glucosyltransferase - Fragaria ananassa (Strawberry) :: Q40288|UFOG6_MANES Anthocyanidin 3-O-glucosyltransferase (EC 2.4.1.115) (Flavonol 3-O-glucosyltransferase 6) (UDP-glucose flavonoid 3-O-glucosyltransferase 6) (Fragment) - Manihot esculenta (Cassava) (Manioc) :: E = L
vv|gi|34319980|gb|CF372734.1|CF372734	(M) :: Q9M5L1|Q9M5L1_EUPES 40S ribosomal protein S16 (Fragment) - Euphorbia esula (Leafy spurge) :: P46293|RS16_GOSHI 40S ribosomal protein S16 - Gossypium hirsutum (Upland cotton) :: E = L
cso|Ctg1112.1	:: A2Q396|A2Q396_MEDTR Galactose mutarotase-like - Medicago truncatula (Barrel medic) :: Q8S3Q3|Q8S3Q3_ORYSA Putative apospory-associated protein C (Os04g0658000 protein) (OSJNBa0011F23.4 protein) - Oryza sativa (japonica cultivar-group) :: E = L
vv|Ctg5398.1	(M) :: Q1SU04|Q1SU04_MEDTR Carbohydrate kinase, FGGY - Medicago truncatula (Barrel medic) :: Q8GRU7|Q8GRU7_ORYSA Putative xylulose kinase (Os07g0640200 protein) - Oryza sativa (japonica cultivar-group) :: E = L
vv|Ctg827.1	(M) :: Q8VYI3|Q8VYI3_ARATH At1g76150/T23E18_38 - Arabidopsis thaliana (Mouse-ear cress) :: Q0IZW8|Q0IZW8_ORYSA Os09g0544900 protein - Oryza sativa (japonica cultivar-group) :: E = L
vv|Ctg7372.1	:: A1A4M1|A1A4M1_BOVIN Hypothetical protein - Bos taurus (Bovine) :: Q1RV36|Q1RV36_MEDTR Ribosomal protein L19e - Medicago truncatula (Barrel medic) :: E = L
vv|Ctg20268.1	:: Q1SE07|Q1SE07_MEDTR Armadillo-like helical (Proteasome/cyclosome, regulatory subunit) - Medicago truncatula (Barrel medic) :: O48844|O48844_ARATH 26S proteasome regulatory subunit (RPN2), putative (26S proteasome regulatory subunit) - Arabidopsis thaliana (Mouse-ear cress) :: E = L
cso|Ctg1872.1	(M) :: Q9LZ82|Q9LZ82_ARATH Putative RNA-binding protein (At5g04430/T32M21_30) - Arabidopsis thaliana (Mouse-ear cress) :: Q3E9L7|Q3E9L7_ARATH Protein At5g04430 - Arabidopsis thaliana (Mouse-ear cress) :: E = L
cso|gi|34548131|gb|CF516363.1|CF516363	:: Q94F09|Q94F09_ARATH Hypothetical protein (At1g35620) - Arabidopsis thaliana (Mouse-ear cress) :: Q9LQG5|Q9LQG5_ARATH F15O4.20 - Arabidopsis thaliana (Mouse-ear cress) :: E = L
vv|gi|34320603|gb|CF373357.1|CF373357	:: Q9LEJ0|ENO1_HEVBR Enolase 1 (EC 4.2.1.11) (2-phosphoglycerate dehydratase 1) (2-phospho-D-glycerate hydro-lyase 1) (Allergen Hev b 9) - Hevea brasiliensis (Para rubber tree) :: Q9LEI9|ENO2_HEVBR Enolase 2 (EC 4.2.1.11) (2-phosphoglycerate dehydratase 2) (2-phospho-D-glycerate hydro-lyase 2) (Allergen Hev b 9) - Hevea brasiliensis (Para rubber tree) :: E = L
vv|Ctg12245.1	:: Q9SIF2|Q9SIF2_ARATH Putative heat shock protein (At2g04030/F3C11.14) - Arabidopsis thaliana (Mouse-ear cress) :: Q3EC72|Q3EC72_ARATH Protein At2g04030 - Arabidopsis thaliana (Mouse-ear cress) :: E = L
cso|Ctg2217.1	:: P28643|FABG_CUPLA 3-oxoacyl-[acyl-carrier-protein] reductase, chloroplast precursor (EC 1.1.1.100) (3-ketoacyl-acyl carrier protein reductase) - Cuphea lanceolata :: Q7XMI8
csp|Ctg4442.1	:: A2Q391|A2Q391_MEDTR Villin headpiece; Gelsolin region - Medicago truncatula (Barrel medic) :: Q541Y5|Q541Y5_ARATH Putative villin - Arabidopsis thaliana (Mouse-ear cress) :: E = L
vv|gi|110697203|gb|EE073986.1|EE073986	(M) :: Q4VT47|Q4VT47_VITVI RD22-like protein - Vitis vinifera (Grape) :: Q94IC5|Q94IC5_9ROSI BURP domain-containing protein (Fragment) - Bruguiera gymnorhiza :: E = L SP
vv|Ctg14819.1	:: P94078|P94078_ARATH Alpha-mannosidase (AT3g26720/MLJ15_12) - Arabidopsis thaliana (Mouse-ear cress) :: Q2R3E0|Q2R3E0_ORYSA Glycosyl hydrolases family 38 protein, expressed (Os11g0525600 protein) - Oryza sativa (japonica cultivar-group) :: E = L
ws|Ctg22.1	(M) :: Q8W3P5|Q8W3P5_VITVI Chalcone synthase (EC 2.3.1.74) - Vitis vinifera (Grape) :: A2ICC5|A2ICC5_VITVI Chalcone synthase (EC 2.3.1.74) - Vitis vinifera (Grape) :: E = L
ws|Ctg62.1	(M) :: Q2WFK8|Q2WFK8_9ASTR Fructose-bisphosphate aldolase - Codonopsis lanceolata :: P17784|ALF_ORYSA Fructose-bisphosphate aldolase cytoplasmic isozyme (EC 4.1.2.13) (Gravity-specific protein GSC 233) - Oryza sativa (Rice) :: E = L
vv|gi|30304542|gb|CB981336.1|CB981336	:: Q38HV4|Q38HV4_SOLTU Hypothetical protein - Solanum tuberosum (Potato) :: Q308A5|Q308A5_SOLTU Fructose-bisphosphate aldolase-like - Solanum tuberosum (Potato) :: E = L
csp|Ctg1593.1	:: A1XX45|A1XX45_9MAGN Chloroplast carbonic anhydrase - Pachysandra terminalis :: P27140|CAHC_ARATH Carbonic anhydrase, chloroplast precursor (EC 4.2.1.1) (Carbonate dehydratase) - Arabidopsis thaliana (Mouse-ear cress) :: E = L
vv|Ctg3390.1	:: Q5DMX3|Q5DMX3_CUCME DRP - Cucumis melo (Muskmelon) :: Q9SDX4|Q9SDX4_ASTSI Dynamin homolog - Astragalus sinicus (Chinese milk vetch) :: E = L
css|Ctg628.1	(M) :: Q9M6R4|Q9M6R4_GOSHI Glutathione S-transferase - Gossypium hirsutum (Upland cotton) :: Q9S7M6|Q9S7M6_PAPSO Glutathione S-transferase 2 (EC 2.5.1.18) (Glutathione S-transferase 1) - Papaver somniferum (Opium poppy) :: E = L
vv|Ctg21112.1	:: Q8LPG0|Q8LPG0_ARATH Putative G protein-coupled receptor - Arabidopsis thaliana (Mouse-ear cress) :: O04714|O04714_ARATH Putative G-protein-coupled receptor (F11A17.17 protein) - Arabidopsis thaliana (Mouse-ear cress) :: E = L
ws|Ctg51.1	(M) :: Q9ZPZ4|Q9ZPZ4_ARATH T31J12.3 protein (Hypothetical protein) (Hypothetical protein At1g09310) - Arabidopsis thaliana (Mouse-ear cress) :: Q9FXB0|Q9FXB0_ARATH F25P12.97 protein (At1g56580/F25P12_18) - Arabidopsis thaliana (Mouse-ear cress) :: E = L
csp|Ctg2698.1	(M) :: Q9FMC5|Q9FMC5_ARATH Genomic DNA, chromosome 5, P1 clone:MUK11 (Hypothetical protein At5g04850) - Arabidopsis thaliana (Mouse-ear cress) :: Q8L964|Q8L964_ARATH Hypothetical protein - Arabidopsis thaliana (Mouse-ear cress) :: E = L
css|gi|110365242|gb|EC927911.1|EC927911	:: Q20BD1|Q20BD1_9MAGN Pathogenesis-related protein 10.2 - Vitis pseudoreticulata :: Q2I305|Q2I305_9MAGN Pathogenesis-related protein 10 - Vitis pseudoreticulata :: E = L
csp|Ctg616.1	(M) :: Q2LD52|Q2LD52_CINCA Profilin-like protein - Cinnamomum camphora (Camphor tree) :: Q9SNW7|PROF1_LILLO Profilin-1 - Lilium longiflorum (Trumpet lily) :: E = L
vv|Ctg3917.1	:: Q9ZSQ6|Q9ZSQ6_MESCR T-complex protein 1 epsilon subunit (Fragment) - Mesembryanthemum crystallinum (Common ice plant) :: Q5Z907|Q5Z907_ORYSA Putative T complex protein (Os06g0562600 protein) - Oryza sativa (japonica cultivar-group) :: E = L
cso|gi|122689455|gb|EC939717.1|EC939717	(M) :: Q8RWP0|Q8RWP0_ARATH Hypothetical protein At3g20790 - Arabidopsis thaliana (Mouse-ear cress) :: Q6H436|Q6H436_ORYSA Hypothetical protein P0651G05.14 (Os09g0280300 protein) - Oryza sativa (japonica cultivar-group) :: E = L
vv|Ctg6832.1	(M) :: Q10MK9|Q10MK9_ORYSA AMP-binding enzyme family protein, expressed (Os03g0305100 protein) - Oryza sativa (japonica cultivar-group) :: Q0DSJ5|Q0DSJ5_ORYSA Os03g0305000 protein - Oryza sativa (japonica cultivar-group) :: E = L
csp|Ctg403.1	:: Q6X5R6|Q6X5R6_9SOLA Lipoxygenase (Fragment) - Nicotiana attenuata :: Q45HK6|Q45HK6_POPDE Lipoxygenase LOX2 (EC 1.13.11.12) - Populus deltoides (Poplar) :: E = L
cso|Ctg1167.1	(M) :: Q1T0F1|Q1T0F1_MEDTR Ubiquitin-conjugating enzyme, E2 - Medicago truncatula (Barrel medic) :: Q9LSP7|Q9LSP7_ARATH Similarity to similar to ubiquitin conjugating enzyme (At3g17000) (Hypothetical protein K14A17.7) - Arabidopsis thaliana (Mouse-ear cress) :: E = L
vv|gi|30298758|gb|CB975552.1|CB975552	(M) :: Q9SX65|Q9SX65_ARATH F11A17.13 (At1g48320) - Arabidopsis thaliana (Mouse-ear cress) :: Q6AV57|Q6AV57_ORYSA Putative thioesterase family protein (Os03g0691400 protein) (Thioesterase family protein, putative, expressed) - Oryza sativa (japonica cultivar-group) :: E = L
css|gi|110397244|gb|EC962974.1|EC962974	(M) :: Q93Y40|Q93Y40_ARATH Oxysterol-binding protein - Arabidopsis thaliana (Mouse-ear cress) :: Q9LTI7|Q9LTI7_ARATH Oxysterol-binding protein - Arabidopsis thaliana (Mouse-ear cress) :: E = L
vv|Ctg2177.1	(M) :: Q5ECP6|Q5ECP6_PETHY E1 alpha subunit of pyruvate dehydrogenase - Petunia hybrida (Petunia) :: Q4JIY3|Q4JIY3_CITPA Pyruvate dehydrogenase (Fragment) - Citrus paradisi (Grapefruit) :: E = L
ws|Ctg1144.1	:: Q1STY4|Q1STY4_MEDTR HAD-superfamily hydrolase subfamily IA, variant 3; Epoxide hydrolase N-terminal domain-like phosphatase - Medicago truncatula (Barrel medic) :: Q8VZP1|Q8VZP1_ARATH Putative GS1 protein - Arabidopsis thaliana (Mouse-ear cress) :: E = L
csp|gi|71882044|gb|DT031099.1|DT031099	:: Q9LXS6|CISY2_ARATH Citrate synthase 2, peroxisomal precursor (EC 2.3.3.1) - Arabidopsis thaliana (Mouse-ear cress) :: P49299|CYSZ_CUCMA Citrate synthase, glyoxysomal precursor (EC 2.3.3.1) (GCS) - Cucurbita maxima (Pumpkin) (Winter squash) :: E = L
vv|Ctg6495.1	:: Q8GY46|Q8GY46_ARATH Hypothetical protein At5g13560/MSH12_2 (At5g13560) - Arabidopsis thaliana (Mouse-ear cress) :: Q9FNB7|Q9FNB7_ARATH Gb|AAC98056.1 - Arabidopsis thaliana (Mouse-ear cress) :: E = L
ws|Ctg1673.1	:: Q653F6|Q653F6_ORYSA Putative t-complex protein 1 theta chain - Oryza sativa (japonica cultivar-group) :: Q0DA00|Q0DA00_ORYSA Os06g0687700 protein (Fragment) - Oryza sativa (japonica cultivar-group) :: E = L
ws|Ctg2652.1	:: Q9M4H5|Q9M4H5_VITVI Putative ripening-related protein - Vitis vinifera (Grape) :: Q1SUR0|Q1SUR0_MEDTR HAD-superfamily hydrolase subfamily IA, variant 3 - Medicago truncatula (Barrel medic) :: E = L
vv|gi|110690510|gb|EE067672.1|EE067672	(M) :: Q58I24|Q58I24_ACTDE Elongation factor 1 alpha - Actinidia deliciosa (Kiwi) :: Q3LUM6|Q3LUM6_GOSHI Translation elongation factor 1A-1 - Gossypium hirsutum (Upland cotton) :: E = L
vvfl|gi|56611102|gb|AAW03958.	(M) :: Q93YI8|Q93YI8_CORAV Lipoxygenase (EC 1.13.11.12) - Corylus avellana (European hazel) :: Q9LEA9|Q9LEA9_PRUDU Lipoxygenase (EC 1.13.11.12) - Prunus dulcis (Almond) (Prunus amygdalus) :: E = L
vv|Ctg3361.1	(M) :: Q5IH13|Q5IH13_TOBAC Sucrose-6-phosphate phosphatase (EC 3.1.3.24) - Nicotiana tabacum (Common tobacco) :: Q5IH14|Q5IH14_TOBAC Sucrose-6-phosphate phosphatase (EC 3.1.3.24) - Nicotiana tabacum (Common tobacco) :: E = L
ws|Ctg214.1	(M) :: Q5J1K3|Q5J1K3_ELAGV Elongation factor 1-alpha 1 - Elaeis guineensis var. tenera (Oil palm) :: O49169|EF1A_MANES Elongation factor 1-alpha (EF-1-alpha) - Manihot esculenta (Cassava) (Manioc) :: E = L
vv|gi|30298610|gb|CB975404.1|CB975404	(M) :: Q9SMG5|Q9SMG5_DIGLA Acyl-CoA binding protein (ACBP) - Digitalis lanata (Foxglove) :: O04066|ACBP_RICCO Acyl-CoA-binding protein (ACBP) - Ricinus communis (Castor bean) :: E = L
vv|Ctg3815.1	:: A2Q5W7|A2Q5W7_MEDTR Phosphoglucomutase/phosphomannomutase C terminal; Thioesterase superfamily - Medicago truncatula (Barrel medic) :: Q9LK77|Q9LK77_ARATH Similarity to acyl-CoA thioesterase (Hypothetical protein At5g48370) (At5g48370) - Arabidopsis thaliana (Mouse-ear cress) :: E = L
csp|WIN0410.C21_K13	:: Q6T7D1|Q6T7D1_GOSBA Fiber protein Fb19 (Fragment) - Gossypium barbadense (Sea-island cotton) (Egyptian cotton) :: Q1RSS0|Q1RSS0_MEDTR Universal stress protein (Usp) - Medicago truncatula (Barrel medic) :: E = L
ws|gi|51577261|gb|CV095097.1|CV095097	(M) :: Q27U85|Q27U85_EUCGG (1-4)-beta-mannan endohydrolase (Fragment) - Eucalyptus globulus subsp. globulus (Tasmanian blue gum) :: Q1EPK8|Q1EPK8_MUSAC (1-4)-beta-mannan endohydrolase (Mannan endo-1,4-beta-mannosidase), putative (EC 3.2.1.78) - Musa acuminata (Banana) :: E = L
cso|Ctg3786.1	(M) :: Q8LJW0|Q8LJW0_SOYBN 40S ribosomal S4 protein - Glycine max (Soybean) :: Q2XPX5|Q2XPX5_SOLTU 40S ribosomal protein S4-like protein - Solanum tuberosum (Potato) :: E = L
csp|Ctg2048.1	(M) :: Q0PW29|Q0PW29_GOSHI GRP-like protein 2 - Gossypium hirsutum (Upland cotton) :: Q6IV07|Q6IV07_SOLLC UDP-glucose:protein transglucosylase-like protein SlUPTG1 - Solanum lycopersicum (Tomato) (Lycopersicon esculentum) :: E = L
csp|Ctg448.1	(M) :: Q6ER67|Q6ER67_ORYSA Putative ribosomal protein L10a (Os02g0321900 protein) - Oryza sativa (japonica cultivar-group) :: Q1SIB0|Q1SIB0_MEDTR Ribosomal protein L1 - Medicago truncatula (Barrel medic) :: E = L
vv|gi|110689328|gb|EE065454.1|EE065454	:: O04983|O04983_ARATH Heteromeric acetyl-CoA carboxylase biotin carboxylase subunit (EC 6.4.1.2) (Biotin carboxylase subunit) (Acetyl-CoA carboxylase) (T26D22.8 protein) (Acetyl-CoA carboxylase, biotin carboxylase) - Arabidopsis thaliana (Mouse-ear cress) :: Q9C5F8|Q9C5F8_ARATH Putative acetyl-CoA carboxylase - Arabidopsis thaliana (Mouse-ear cress) :: E = L
cso|Ctg2980.1	(M) :: Q9FGK3|MO25N_ARATH Putative MO25-like protein At5g47540 - Arabidopsis thaliana (Mouse-ear cress) :: Q2A9T4|Q2A9T4_BRAOL MO25 protein-related - Brassica oleracea (Wild cabbage) :: E = L
cso|Ctg4.1	(M) :: Q2QZ86|Q2QZ86_ORYSA ATP-citrate synthase, putative, expressed (Os11g0696200 protein) - Oryza sativa (japonica cultivar-group) :: O80526|O80526_ARATH F19J9.9 protein (At1g09430/F19J9_9) - Arabidopsis thaliana (Mouse-ear cress) :: E = L
vv|Ctg5517.1	:: Q9LZ06|Q9LZ06_ARATH Hypothetical protein F9G14_100 (Hypothetical protein At5g02790) (Hypothetical protein not annotated) (Hypothetical protein) - Arabidopsis thaliana (Mouse-ear cress) :: Q76KW1|Q76KW1_PEA Glutathione S-transferase - Pisum sativum (Garden pea) :: E = L
csp|Ctg767.1	(M) :: Q39963|PDX1_HEVBR Probable pyridoxal biosynthesis protein PDX1 (Ethylene-inducible protein HEVER) - Hevea brasiliensis (Para rubber tree) :: Q45FF1|Q45FF1_LOTJA Pyridoxine biosynthesis protein - Lotus japonicus :: E = L
ws|Ctg494.1	:: Q1SCJ7|Q1SCJ7_MEDTR Phospholipid/glycerol acyltransferase - Medicago truncatula (Barrel medic) :: Q9LMM0|GPAT4_ARATH Glycerol-3-phosphate acyltransferase 4 (EC 2.3.1.15) (AtGPAT4) - Arabidopsis thaliana (Mouse-ear cress) :: E = L
cso|Ctg7096.1	(M) :: Q9FMG0|Q9FMG0_ARATH 2-nitropropane dioxygenase-like protein - Arabidopsis thaliana (Mouse-ear cress) :: Q8LDF2|Q8LDF2_ARATH 2-nitropropane dioxygenase-like protein - Arabidopsis thaliana (Mouse-ear cress) :: E = L
vv|gi|71873355|gb|DT022410.1|DT022410	(M) :: Q38M76|Q38M76_SOLTU Hypothetical protein - Solanum tuberosum (Potato) :: Q307X4|Q307X4_SOLTU Hypothetical protein - Solanum tuberosum (Potato) :: E = L
css|Ctg1276.1	:: Q2HVI3|Q2HVI3_MEDTR Ribosomal protein L30 - Medicago truncatula (Barrel medic) :: Q6YYR2|Q6YYR2_ORYSA Putative 60S ribosomal protein L7 (Os08g0234000 protein) - Oryza sativa (japonica cultivar-group) :: E = L
vv|Ctg8226.1	:: Q9ZPB7|AL7A1_MALDO Aldehyde dehydrogenase family 7 member A1 (EC 1.2.1.3) (Antiquitin-1) (Matured fruit 60 kDa protein) (MF-60) - Malus domestica (Apple) (Malus sylvestris) :: Q5EBY6|Q5EBY6_EUPCH Aldehyde dehydrogenase family 7 member A1 (EC 1.2.1.3) - Euphorbia characias (Spurge) :: E = L
cso|Ctg4583.1	:: Q1SCJ7|Q1SCJ7_MEDTR Phospholipid/glycerol acyltransferase - Medicago truncatula (Barrel medic) :: Q9LMM0|GPAT4_ARATH Glycerol-3-phosphate acyltransferase 4 (EC 2.3.1.15) (AtGPAT4) - Arabidopsis thaliana (Mouse-ear cress) :: E = L
vv|Ctg4133.1	(M) :: Q1S9R3|Q1S9R3_MEDTR Aldehyde dehydrogenase - Medicago truncatula (Barrel medic) :: Q70E96|AL3F1_ARATH Aldehyde dehydrogenase 3F1 (EC 1.2.1.3) - Arabidopsis thaliana (Mouse-ear cress) :: E = L
ws|gi|51581381|gb|CV099217.1|CV099217	:: Q9M0X9|Q9M0X9_ARATH 4-coumarate--CoA ligase-like protein - Arabidopsis thaliana (Mouse-ear cress) :: Q0DV32|Q0DV32_ORYSA Os03g0152400 protein - Oryza sativa (japonica cultivar-group) :: E = L
cso|Ctg2814.1	:: Q84XR5|Q84XR5_CATRO GCPE protein - Catharanthus roseus (Rosy periwinkle) (Madagascar periwinkle) :: Q0PUV7|Q0PUV7_STERE (E)-4-hydroxy-3-methylbut-2-enyl diphosphate synthase (EC 1.17.4.3) - Stevia rebaudiana (Stevia) :: E = L
css|gi|110396168|gb|EC961847.1|EC961847	(M) :: Q2V9A6|Q2V9A6_SOLTU Hypothetical protein - Solanum tuberosum (Potato) :: Q9LT32|Q9LT32_ARATH Arabidopsis thaliana genomic DNA, chromosome 3, P1 clone: MOE17 - Arabidopsis thaliana (Mouse-ear cress) :: E = L
css|Ctg817.1	:: Q69WS1|Q69WS1_ORYSA Synaptobrevin-like protein (Os07g0194000 protein) (Synaptobrevin 1) - Oryza sativa (japonica cultivar-group) :: Q84SZ1|Q84SZ1_ORYSA Synaptobrevin-like protein (Os03g0803000 protein) (Vesicle-associated membrane protein 724, putative, expressed) - Oryza sativa (japonica cultivar-group) :: E = L
csp|WIN072.C21_B10	:: Q8W106|Q8W106_ARATH AT3g27930/K24A2_2 - Arabidopsis thaliana (Mouse-ear cress) :: Q8LGE2|Q8LGE2_ARATH Hypothetical protein - Arabidopsis thaliana (Mouse-ear cress) :: E = L
ws|Ctg24.1	(M) :: Q9M7B5|Q9M7B5_9MAGN Putative aquaporin PIP2-1 - Vitis berlandieri x Vitis rupestris :: Q0MX14|Q0MX14_VITVI Putative aquaporin - Vitis vinifera (Grape) :: E = L
vv|gi|110717559|gb|EE093522.1|EE093522	(M) :: Q3HVN0|Q3HVN0_SOLTU Ubiquitin-conjugating enzyme family protein-like - Solanum tuberosum (Potato) :: Q9SJ44|Q9SJ44_ARATH E2, ubiquitin-conjugating enzyme, putative (Putative ubiquitin-conjugating enzyme) - Arabidopsis thaliana (Mouse-ear cress) :: E = L
csb|Ctg500.1	(M) :: Q6DBF1|Q6DBF1_ARATH At4g05000 (Hypothetical protein At4g05000) - Arabidopsis thaliana (Mouse-ear cress) :: Q9S9T7|VP281_ARATH Vacuolar protein sorting-associated protein 28 homolog 1 - Arabidopsis thaliana (Mouse-ear cress) :: E = L
vv|Ctg5274.1	(M) :: Q8RX88|Q8RX88_ARATH AT4g01320/F2N1_21 - Arabidopsis thaliana (Mouse-ear cress) :: Q94FS8|Q94FS8_ARATH CaaX processing zinc-metallo endoprotease - Arabidopsis thaliana (Mouse-ear cress) :: E = L
vv|Ctg5983.1	(M) :: Q1ST73|Q1ST73_MEDTR Amidase - Medicago truncatula (Barrel medic) :: Q9FR37|Q9FR37_ARATH Amidase - Arabidopsis thaliana (Mouse-ear cress) :: E = L
vv|Ctg3730.1	(M) :: Q1JPN3|Q1JPN3_ARATH At5g56740 - Arabidopsis thaliana (Mouse-ear cress) :: Q9FJT8|HATB_ARATH Histone acetyltransferase type B catalytic subunit (EC 2.3.1.48) (HAT B) - Arabidopsis thaliana (Mouse-ear cress) :: E = L
vv|gi|110690541|gb|EE067731.1|EE067731	(M) :: Q0MX14|Q0MX14_VITVI Putative aquaporin - Vitis vinifera (Grape) :: Q9M7B5|Q9M7B5_9MAGN Putative aquaporin PIP2-1 - Vitis berlandieri x Vitis rupestris :: E = L
cso|Ctg1158.1	(M) :: Q76KW1|Q76KW1_PEA Glutathione S-transferase - Pisum sativum (Garden pea) :: Q9FQ95|Q9FQ95_SOYBN In2-1 protein - Glycine max (Soybean) :: E = L
csb|Ctg3228.1	(M) :: Q9AVT4|Q9AVT4_PICAB 60S ribosomal protein L13E - Picea abies (Norway spruce) (Picea excelsa) :: Q9LWS2|Q9LWS2_ORYSA Putative 60S ribosomal protein L13E (Os06g0115500 protein) - Oryza sativa (japonica cultivar-group) :: E = L
vv|WIN1143.C21_N08	:: Q5Y9B9|Q5Y9B9_GOSHI MADS9 protein - Gossypium hirsutum (Upland cotton) :: Q6UGQ9|Q6UGQ9_PETHY MADS-box protein 9 - Petunia hybrida (Petunia) :: E = L
cso|Ctg683.1	(M) :: O80412|O80412_SOYBN Mitochondrial phosphate transporter - Glycine max (Soybean) :: Q7XV24|Q7XV24_ORYSA OSJNBa0064H22.14 protein (Os04g0448800 protein) - Oryza sativa (japonica cultivar-group) :: E = L
vv|Ctg6292.1	:: Q9FMV3|Q9FMV3_ARATH Emb|CAB86899.1 (Hypothetical protein At5g63490) - Arabidopsis thaliana (Mouse-ear cress) :: Q9LUF7|Q9LUF7_ARATH Emb|CAB86899.1 - Arabidopsis thaliana (Mouse-ear cress) :: E = L
cso|Ctg80.1_F=3.1	(LC) (M) :: Q42699|METE_CATRO 5-methyltetrahydropteroyltriglutamate--homocysteine methyltransferase (EC 2.1.1.14) (Vitamin-B12-independent methionine synthase isozyme) (Cobalamin-independent methionine synthase isozyme) - Catharanthus roseus (Rosy periwinkle) (Madagascar periwinkle) :: Q069K2|Q069K2_9SOLA Methionine synthase - Nicotiana suaveolens :: E = L
cso|Ctg3221.1	(M) :: A2Q505|A2Q505_MEDTR Heat shock protein DnaJ - Medicago truncatula (Barrel medic) :: Q1RY14|Q1RY14_MEDTR Heat shock protein DnaJ - Medicago truncatula (Barrel medic) :: E = L
vv|Ctg2182.1	:: Q8L6J8|Q8L6J8_TOBAC Putative carbamoyl phosphate synthase small subunit - Nicotiana tabacum (Common tobacco) :: Q1SUP5|Q1SUP5_MEDTR Carbamoyl-phosphate synthase, GATase region - Medicago truncatula (Barrel medic) :: E = L
vv|gi|45770323|gb|CN006175.1|CN006175	:: Q14K77|Q14K77_PLAAC Arachidonic acid-induced DEA1-like protein (Fragment) - Platanus acerifolia (London plane tree) :: Q42044|Q42044_ARATH Expressed protein (At2g45180) (Putative proline-rich protein) (Hypothetical protein) (At2g45180/T14P1.1) - Arabidopsis thaliana (Mouse-ear cress) :: E = L
ws|Ctg594.1	(M) :: Q94A94|Q94A94_ARATH AT5g11880/F14F18_50 - Arabidopsis thaliana (Mouse-ear cress) :: Q949X7|Q949X7_ARATH Putative diaminopimelate decarboxylase - Arabidopsis thaliana (Mouse-ear cress) :: E = L
ws|Ctg529.1	:: Q93Y40|Q93Y40_ARATH Oxysterol-binding protein - Arabidopsis thaliana (Mouse-ear cress) :: Q9SR33|Q9SR33_ARATH Putative oxysterol-binding protein - Arabidopsis thaliana (Mouse-ear cress) :: E = L
ws|Ctg516.1	:: Q9FUM1|EF1G_PRUAV Elongation factor 1-gamma (EF-1-gamma) (eEF-1B gamma) - Prunus avium (Cherry) :: Q6YW46|EF1G2_ORYSA Elongation factor 1-gamma 2 (EF-1-gamma 2) (eEF-1B gamma 2) - Oryza sativa (Rice) :: E = L
vv|gi|26260578|gb|CA811641.1|CA811641	:: A1ECK1|A1ECK1_9ROSI Putative H-type thioredoxin - Citrus cv. Shiranuhi :: Q43636|TRXH_RICCO Thioredoxin H-type (TRX-H) - Ricinus communis (Castor bean) :: E = L
cso|gi|71871504|gb|DT020559.1|DT020559	(M) :: Q7XIP0|Q7XIP0_ORYSA Putative ABI3-interacting protein 2; CnAIP2 (Os07g0592300 protein) - Oryza sativa (japonica cultivar-group) :: A0MLW5|A0MLW5_CAPAN Hypothetical protein (Fragment) - Capsicum annuum (Bell pepper) :: E = L
vv|gi|30300986|gb|CB977780.1|CB977780	(M) :: A1YMY0|A1YMY0_BRACM Ribosomal protein S27 - Brassica campestris (Field mustard) :: Q9M2F1|RS272_ARATH 40S ribosomal protein S27-2 - Arabidopsis thaliana (Mouse-ear cress) :: E = L
vv|Ctg15144.1	(M) :: Q7XBZ9|Q7XBZ9_ORYSA Dynamin-related protein 1C, putative, expressed (Os10g0567800 protein) - Oryza sativa (japonica cultivar-group) :: Q8S7E5|Q8S7E5_ORYSA Putative phragmoplastin - Oryza sativa (Rice) :: E = L
css|Ctg83.1	(M) :: Q1T416|Q1T416_MEDTR SKP1 component (SKP1-like a) - Medicago truncatula (Barrel medic) :: Q1T413|Q1T413_MEDTR SKP1 component (SKP1-like b) - Medicago truncatula (Barrel medic) :: E = L
csp|Ctg461.1	(M) :: Q9FUM1|EF1G_PRUAV Elongation factor 1-gamma (EF-1-gamma) (eEF-1B gamma) - Prunus avium (Cherry) :: Q6YW46|EF1G2_ORYSA Elongation factor 1-gamma 2 (EF-1-gamma 2) (eEF-1B gamma 2) - Oryza sativa (Rice) :: E = L
vv|Ctg1347.1	(M) :: Q8RWU7|Q8RWU7_ARATH Putative membrane trafficking factor (CDC48-interacting UBX-domain protein) - Arabidopsis thaliana (Mouse-ear cress) :: O81456|O81456_ARATH T27D20.10 protein (Putative membrane trafficking factor) - Arabidopsis thaliana (Mouse-ear cress) :: E = L
cso|Ctg9137.1	:: Q1SWM3|Q1SWM3_MEDTR Proteinase inhibitor, propeptide - Medicago truncatula (Barrel medic) :: O49429|O49429_ARATH DAG-like protein - Arabidopsis thaliana (Mouse-ear cress) :: E = L
cso|Ctg8150.1	(M) :: O82768|HIS2_ARATH Histidine biosynthesis bifunctional protein hisIE, chloroplast precursor [Includes: Phosphoribosyl-AMP cyclohydrolase (EC 3.5.4.19) (PRA-CH); Phosphoribosyl-ATP pyrophosphatase (EC 3.6.1.31) (PRA-PH)] - Arabidopsis thaliana (Mouse-ear cress) :: Q5NBQ1
vv|Ctg10790.1	:: Q6T5H5|Q6T5H5_9ROSI Alpha-expansin 3 - Populus tremula x Populus tremuloides :: Q8LKJ8|Q8LKJ8_GOSHI Alpha-expansin precursor - Gossypium hirsutum (Upland cotton) :: E = L
vv|gi|32457371|gb|CD798545.1|CD798545	:: Q94E74|Q94E74_ORYSA Putative ER6 protein (Os01g0511100 protein) - Oryza sativa (japonica cultivar-group) :: Q9C9G5|Q9C9G5_ARATH Hypothetical protein T22E19.7 (Hypothetical protein At1g68300) (At1g68300) (Hypothetical protein) - Arabidopsis thaliana (Mouse-ear cress) :: E = L
csp|Ctg4114.1	(M) :: A0T2X7|A0T2X7_VITVI Glutathione S-transferase - Vitis vinifera (Grape) :: Q948X4|Q948X4_MEDSA Glutathione S-transferase - Medicago sativa (Alfalfa) :: E = L
vv|gi|110715099|gb|EE092764.1|EE092764	:: Q9FS43|Q9FS43_VITVI Pathogenesis-related protein 10 - Vitis vinifera (Grape) :: Q9FS42|Q9FS42_VITVI Pathogenesis-related protein 10 - Vitis vinifera (Grape) :: E = L
vv|Ctg3287.1	(M) :: O82790|O82790_ARATH Expressed protein (Hypothetical protein At2g45990) - Arabidopsis thaliana (Mouse-ear cress) :: Q1SMU5|Q1SMU5_MEDTR Hypothetical protein - Medicago truncatula (Barrel medic) :: E = L
css|gi|110396271|gb|EC961952.1|EC961952	(M) :: Q9SYZ4|Q9SYZ4_ARATH Hypothetical protein AT4g34290 - Arabidopsis thaliana (Mouse-ear cress) :: Q8LDV9|Q8LDV9_ARATH Hypothetical protein - Arabidopsis thaliana (Mouse-ear cress) :: E = L
ws|gi|51581211|gb|CV099047.1|CV099047	(M) :: Q5PYQ3|Q5PYQ3_MANES Glycerophosphodiester phosphodiesterase-like protein (Fragment) - Manihot esculenta (Cassava) (Manioc) :: Q9SD81|Q9SD81_ARATH Glycerophosphodiester phosphodiesterase-like protein (At5g08030) - Arabidopsis thaliana (Mouse-ear cress) :: E = L SP
cso|Ctg5577.1	:: Q8VY22|Q8VY22_ARATH Hypothetical protein At1g29050 - Arabidopsis thaliana (Mouse-ear cress) :: Q9LP35|Q9LP35_ARATH F28N24.24 protein - Arabidopsis thaliana (Mouse-ear cress) :: E = L
ws|gi|51580891|gb|CV098727.1|CV098727	:: Q8RY25|Q8RY25_ARATH At1g10390/F14N23_29 (Hypothetical protein At1g10390) - Arabidopsis thaliana (Mouse-ear cress) :: Q9SY83|Q9SY83_ARATH F14N23.29 - Arabidopsis thaliana (Mouse-ear cress) :: E = L
vv|Ctg2211.1	(M) :: Q53YT9|Q53YT9_ARATH TFIIB2 (Fragment) - Arabidopsis thaliana (Mouse-ear cress) :: Q9SS44|TF2B2_ARATH Transcription initiation factor IIB-2 (General transcription factor TFIIB-2) (AtTFIIB2) - Arabidopsis thaliana (Mouse-ear cress) :: E = L
vv|gi|26257124|gb|CA808187.1|CA808187	(M) :: Q9CA23|UFM1_ARATH Probable ubiquitin-fold modifier 1 precursor - Arabidopsis thaliana (Mouse-ear cress) :: Q0JFT6|Q0JFT6_ORYSA Os01g0962400 protein - Oryza sativa (japonica cultivar-group) :: E = L
cso|Ctg7226.1	:: Q8L7J5|Q8L7J5_SOYBN Pyruvate kinase (EC 2.7.1.40) - Glycine max (Soybean) :: Q8L7J4|Q8L7J4_SOYBN Pyruvate kinase (EC 2.7.1.40) - Glycine max (Soybean) :: E = L
vv|Ctg2853.1	(M) :: Q2XV86|Q2XV86_HELAN MPBQ/MSBQ methyltransferase 2 - Helianthus annuus (Common sunflower) :: Q2XV88|Q2XV88_HELAN MPBQ/MSBQ methyltransferase 1 - Helianthus annuus (Common sunflower) :: E = L
vv|gi|110709534|gb|EE085078.1|EE085078	(M) :: Q60CZ2|Q60CZ2_SOLDE 40S ribosomal protein S9 , putative - Solanum demissum (Wild potato) :: Q3HRY4|Q3HRY4_SOLTU Hypothetical protein - Solanum tuberosum (Potato) :: E = L
csp|Ctg755.1	(M) :: Q40203|Q40203_LOTJA RAB1C - Lotus japonicus :: Q9SXT5|Q9SXT5_CICAR Rab-type small GTP-binding protein - Cicer arietinum (Chickpea) (Garbanzo) :: E = L
vv|gi|28962269|gb|CB341302.1|CB341302	:: Q8RWQ9|ALEUL_ARATH Thiol protease aleurain-like precursor (EC 3.4.22.16) - Arabidopsis thaliana (Mouse-ear cress) :: Q2V3Q7|Q2V3Q7_ARATH Protein At3g45310 - Arabidopsis thaliana (Mouse-ear cress) :: E = L
vv|Ctg114.1_F=-1.1	(LC) (M) :: Q6UJX6|Q6UJX6_NICBE Molecular chaperone Hsp90-1 - Nicotiana benthamiana :: Q14TB1|Q14TB1_TOBAC Heat shock protein 90 - Nicotiana tabacum (Common tobacco) :: E = L
vv|Ctg2561.1	(M) :: Q1SSA6|Q1SSA6_MEDTR RNA-binding region RNP-1 (RNA recognition motif); Zinc finger, CCHC-type - Medicago truncatula (Barrel medic) :: Q6K4P1|Q6K4P1_ORYSA Putative initiation factor 3g (Os02g0788400 protein) - Oryza sativa (japonica cultivar-group) :: E = L
vv|Ctg4369.1	:: A1XEK9|A1XEK9_TOBAC CYP71AT2v2 - Nicotiana tabacum (Common tobacco) :: A1XEK8|A1XEK8_TOBAC CYP71AT2v1 - Nicotiana tabacum (Common tobacco) :: E = L
ws|gi|51576351|gb|CV094187.1|CV094187	:: Q9SQI8|Q9SQI8_ARATH Dihydrolipoamide S-acetyltransferase (AT3g25860/MPE11_1) - Arabidopsis thaliana (Mouse-ear cress) :: Q9C8P0|Q9C8P0_ARATH Dihydrolipoamide S-acetyltransferase, putative; 19109-21166 (At1g34430/F7P12_2) - Arabidopsis thaliana (Mouse-ear cress) :: E = L
csb|Ctg2593.1	:: Q0DGS8|Q0DGS8_ORYSA Os05g0513900 protein (Fragment) - Oryza sativa (japonica cultivar-group) :: Q941B5|Q941B5_ARATH At2g14260/T1O16.15 - Arabidopsis thaliana (Mouse-ear cress) :: E = L
ws|Ctg3270.1	:: Q9LUG8|Q9LUG8_ARATH Similarity to endo-1 (AT3g23600/MDB19_9) (Contains similarity to endo-1,3-1,4-beta-D-glucanase) - Arabidopsis thaliana (Mouse-ear cress) :: Q2V3T4|Q2V3T4_ARATH Protein At3g23600 - Arabidopsis thaliana (Mouse-ear cress) :: E = L
vv|Ctg7171.1	(M) :: Q8VZV6|Q8VZV6_ARATH Putative phospholipase - Arabidopsis thaliana (Mouse-ear cress) :: Q9LFQ7|Q9LFQ7_ARATH Lysophospholipase-like protein (Esterase/lipase/thioesterase family protein) - Arabidopsis thaliana (Mouse-ear cress) :: E = L
cso|Ctg953.1	(M) :: Q9XE94|Q9XE94_SOYBN Geranylgeranyl hydrogenase - Glycine max (Soybean) :: Q9ZS34|Q9ZS34_TOBAC Geranylgeranyl reductase - Nicotiana tabacum (Common tobacco) :: E = L
vv|Ctg2048.1	(M) :: Q2Z1Y8|Q2Z1Y8_PRUMU 1-acyl-sn-glycerol-3-phosphate acyltransferase - Prunus mume (Japanese flowering apricot) :: Q1SHX4|Q1SHX4_MEDTR Phospholipid/glycerol acyltransferase - Medicago truncatula (Barrel medic) :: E = L SP
vv|Ctg1360.1	:: Q6V9I5|Q6V9I5_SOLCH P18 - Solanum chacoense (Chaco potato) :: Q6ZH90|Q6ZH90_ORYSA Putative P18 (Os02g0122000 protein) - Oryza sativa (japonica cultivar-group) :: E = L
cso|gi|122688923|gb|EC923638.1|EC923638	:: Q7XI14|Q7XI14_ORYSA Putative actin interacting protein - Oryza sativa (japonica cultivar-group) :: Q93Z78|Q93Z78_ARATH At4g36400/C7A10_960 - Arabidopsis thaliana (Mouse-ear cress) :: E = L
csb|Ctg3290.1	:: Q67BD0|Q67BD0_TOBAC Heat shock protein 70-3 - Nicotiana tabacum (Common tobacco) :: Q8GSN4|Q8GSN4_CUCMA Non-cell-autonomous heat shock cognate protein 70 - Cucurbita maxima (Pumpkin) (Winter squash) :: E = L
vv|Ctg9598.1	:: Q8LJT6|Q8LJT6_STRHE Asparagine synthetase (EC 6.3.5.4) - Striga hermonthica (Purple witchweed) :: Q14SM9|Q14SM9_SOYBN Asparagine synthetase, type III (EC 6.3.5.4) - Glycine max (Soybean) :: E = L
vv|Ctg5772.1	(M) :: O80574|O80574_ARATH Expressed protein (Hypothetical protein At2g44040) (Hypothetical protein) - Arabidopsis thaliana (Mouse-ear cress) :: Q8LB01|Q8LB01_ARATH Hypothetical protein (At3g59890) - Arabidopsis thaliana (Mouse-ear cress) :: E = L
vv|gi|71867885|gb|DT016940.1|DT016940	(M) :: Q2YHN3|Q2YHN3_PLAMJ Glutathion peroxidase - Plantago major (Common plantain) :: Q6A4W8|Q6A4W8_MALDO Glutathione peroxidase - Malus domestica (Apple) (Malus sylvestris) :: E = L
cso|Ctg1400.1	(M) :: O48902|MDHP_MEDSA Malate dehydrogenase [NADP], chloroplast precursor (EC 1.1.1.82) (NADP-MDH) - Medicago sativa (Alfalfa) :: P21528
vv|Ctg2891.1	(M) :: Q8RXN1|Q8RXN1_ARATH Hypothetical protein At1g04190 - Arabidopsis thaliana (Mouse-ear cress) :: Q2QMH0|Q2QMH0_ORYSA Tetratricopeptide repeat protein, putative, expressed (Os12g0604800 protein) - Oryza sativa (japonica cultivar-group) :: E = L
cso|Ctg1632.1	(M) :: Q9AVT4|Q9AVT4_PICAB 60S ribosomal protein L13E - Picea abies (Norway spruce) (Picea excelsa) :: Q7XJB4|Q7XJB4_ORYSA Ribosomal protein large subunit 13 (Os03g0576700 protein) (60S ribosomal protein L13-2, putative, expressed) (Putative 60S ribosomal protein) - Oryza sativa (japonica cultivar-group) :: E = L
ws|Ctg2428.1	(M) :: Q41014|FENR2_PEA Ferredoxin--NADP reductase, root isozyme, chloroplast precursor (EC 1.18.1.2) (FNR) - Pisum sativum (Garden pea) :: Q9S9P8|Q9S9P8_ARATH F26G16.13 protein (At1g30510) (Ferrodoxin NADP oxidoreductase, putative) (At1g30510/F26G16_5) - Arabidopsis thaliana (Mouse-ear cress) :: E = L
csp|Ctg1468.1	(M) :: Q1T5Q2|Q1T5Q2_MEDTR Hypothetical protein - Medicago truncatula (Barrel medic) :: Q1ECH8|Q1ECH8_ARATH At1g78815 - Arabidopsis thaliana (Mouse-ear cress) :: E = L
vv|gi|26262639|gb|CA813702.1|CA813702	:: Q39818|HS22M_SOYBN Heat shock 22 kDa protein, mitochondrial precursor - Glycine max (Soybean) :: Q9M566|Q9M566_EUPES LMW heat shock protein - Euphorbia esula (Leafy spurge) :: E = L
vv|Ctg3550.1	:: Q0D9S8|Q0D9S8_ORYSA Os06g0701100 protein - Oryza sativa (japonica cultivar-group) :: P35683|IF4A_ORYSA Eukaryotic initiation factor 4A (EC 3.6.1.-) (ATP-dependent RNA helicase eIF4A) (eIF-4A) - Oryza sativa (Rice) :: E = L
vv|Ctg8470.1	:: Q153F8|Q153F8_EUCGG Pectin acetylesterase (Fragment) - Eucalyptus globulus subsp. globulus (Tasmanian blue gum) :: Q153F7|Q153F7_EUCGG Pectin acetylesterase (Fragment) - Eucalyptus globulus subsp. globulus (Tasmanian blue gum) :: E = L
cso|Ctg1135.1	(M) :: O49124|O49124_FRIAG Putative serine-glyoxylate aminotransferase - Fritillaria agrestis (Stinkbells) :: Q6V1W4|Q6V1W4_CUCME Aminotransferase 2 - Cucumis melo (Muskmelon) :: E = L
vv|Ctg1484.1	:: Q9S7P9|SNP33_ARATH SNAP25 homologous protein SNAP33 (AtSNAP33) (Synaptosomal-associated protein SNAP25-like 1) (SNAP-25-like protein 1) (Snap25a) - Arabidopsis thaliana (Mouse-ear cress) :: Q5EEP3|Q5EEP3_ORYSA SNAP1 - Oryza sativa (japonica cultivar-group) :: E = L
csp|gi|71878815|gb|DT027870.1|DT027870	(M) :: Q9SW73|Q9SW73_CITLI NADP-isocitrate dehydrogenase - Citrus limon (Lemon) :: Q9ZWI1|Q9ZWI1_DAUCA NADP specific isocitrate dehydrogenase (EC 1.1.1.42) - Daucus carota (Carrot) :: E = L
cso|Ctg4214.1	:: Q41135|Q41135_RICCO Beta-ketoacyl-ACP synthase precursor - Ricinus communis (Castor bean) :: A1Z3W6|A1Z3W6_HELAN Plastid 3-keto-acyl-ACP synthase I - Helianthus annuus (Common sunflower) :: E = L
cso|Ctg653.1	(M) :: Q9SMR7|Q9SMR7_ARATH Hypothetical protein T5J17.30 (Hypothetical protein AT4g39860) - Arabidopsis thaliana (Mouse-ear cress) :: Q8LE90|Q8LE90_ARATH Hypothetical protein - Arabidopsis thaliana (Mouse-ear cress) :: E = L
vv|gi|30305445|gb|CB982239.1|CB982239	(M) :: Q6DQ93|Q6DQ93_MUSAC BTF3b-like transcription factor - Musa acuminata (Banana) :: Q70I32|Q70I32_LOTJA Transcription factor homolog BTF3-like protein - Lotus japonicus :: E = L
csp|Ctg2497.1	:: Q9M5K5|Q9M5K5_ARATH Lipoamide dehydrogenase (AT3g16950/K14A17_7) - Arabidopsis thaliana (Mouse-ear cress) :: Q9M5K4|Q9M5K4_ARATH Lipoamide dehydrogenase (Hypothetical protein At4g16155) (AT3g16950/K14A17_7) - Arabidopsis thaliana (Mouse-ear cress) :: E = L
ws|Ctg731.1	(M) :: P93486|P93486_PEA Glycine-rich RNA-binding protein PsGRBP - Pisum sativum (Garden pea) :: Q1S9V7|Q1S9V7_MEDTR RNA-binding region RNP-1 (RNA recognition motif) - Medicago truncatula (Barrel medic) :: E = L
vv|Ctg4175.1	:: Q1S411|Q1S411_MEDTR Peptidyl-prolyl cis-trans isomerase, cyclophilin type - Medicago truncatula (Barrel medic) :: Q20CE0|Q20CE0_BETVU Fgenesh protein 41 - Beta vulgaris (Sugar beet) :: E = L
cso|Ctg2164.1	(M) :: Q9LZK0|Q9LZK0_ARATH Hypothetical protein F26K9_80 (Hypothetical protein At3g62650; F26K9_80) - Arabidopsis thaliana (Mouse-ear cress) :: Q1RV55|Q1RV55_MEDTR Hypothetical protein (At2g47485) - Medicago truncatula (Barrel medic) :: E = L
vv|gi|34548060|gb|CF516292.1|CF516292	(M) :: Q3HRX6|Q3HRX6_SOLTU Hypothetical protein (40S ribosomal protein S7-like protein-like) (Ribosomal protein S7-like protein) - Solanum tuberosum (Potato) :: Q9ZNS1|RS7_AVIMR 40S ribosomal protein S7 - Avicennia marina (Grey mangrove) :: E = L
vv|Ctg3803.1	(M) :: Q8H7D1|Q8H7D1_ARATH Hypothetical protein - Arabidopsis thaliana (Mouse-ear cress) :: Q9XI36|Q9XI36_ARATH F9L1.28 protein (At1g15340) (At1g15340/F9L1_28) - Arabidopsis thaliana (Mouse-ear cress) :: E = L
cso|gi|110364451|gb|EC924206.1|EC924206	:: O65856|O65856_TOBAC Glucose-6-phosphate dehydrogenase precursor - Nicotiana tabacum (Common tobacco) :: Q43839|G6PDC_SOLTU Glucose-6-phosphate 1-dehydrogenase, chloroplast precursor (EC 1.1.1.49) (G6PD) - Solanum tuberosum (Potato) :: E = L
cso|Ctg6563.1	:: Q6YYC5|Q6YYC5_ORYSA Copine I-like protein (Os08g0135400 protein) - Oryza sativa (japonica cultivar-group) :: Q9SAL0|Q9SAL0_ARATH T8K14.20 protein (At1g79380/T8K14_20) - Arabidopsis thaliana (Mouse-ear cress) :: E = L
vv|gi|34542797|gb|CF511029.1|CF511029	(M) :: Q76MF3|Q76MF3_TOBAC Calmodulin NtCaM3 (Calmodulin NtCaM12) (Calmodulin NtCaM11) (Calmodulin NtCaM8) (Calmodulin NtCaM7) (Calmodulin NtCaM6) (Calmodulin NtCaM5) (Calmodulin NtCaM4) - Nicotiana tabacum (Common tobacco) :: Q76ME6|Q76ME6_TOBAC Calmodulin NtCaM10 (Calmodulin NtCaM9) - Nicotiana tabacum (Common tobacco) :: E = L
csp|gi|22007525|gb|BQ792559.1|BQ792559	:: Q69XJ9|Q69XJ9_ORYSA Hypothetical protein P0486H12.21 (Os06g0602600 protein) - Oryza sativa (japonica cultivar-group) :: Q6ZHU5|Q6ZHU5_ORYSA Hypothetical protein OJ1135_F06.5 - Oryza sativa (japonica cultivar-group) :: E = L
vv|Ctg10472.1	:: O49952|O49952_SOLTU Phosphoinositide-specific phospholipase C (EC 3.1.4.11) - Solanum tuberosum (Potato) :: Q9M5Q5|Q9M5Q5_TOBAC Phospholipase C1 - Nicotiana tabacum (Common tobacco) :: E = L
csp|Ctg2097.1	:: Q1SMJ3|Q1SMJ3_MEDTR Rudiment single hybrid motif - Medicago truncatula (Barrel medic) :: Q42777|MCCA_SOYBN Methylcrotonoyl-CoA carboxylase subunit alpha, mitochondrial precursor (EC 6.4.1.4) (3-methylcrotonyl-CoA carboxylase 1) (MCCase subunit alpha) (3-methylcrotonyl-CoA:carbon dioxide ligase subunit alpha) - Glycine max (Soybean) :: E = L
vv|Ctg5282.1_F=2.1	(LC) (M) :: Q1S2B2|Q1S2B2_MEDTR KH, type 1 - Medicago truncatula (Barrel medic) :: Q1SLC3|Q1SLC3_MEDTR KH, type 1 - Medicago truncatula (Barrel medic) :: E = L
vv|Ctg9617.1	(M) :: Q9SY73|Q9SY73_ARATH F14N23.19 (At1g10310) (Hypothetical protein At1g10310) - Arabidopsis thaliana (Mouse-ear cress) :: Q8LA87|Q8LA87_ARATH Hypothetical protein - Arabidopsis thaliana (Mouse-ear cress) :: E = L
vv|Ctg2449.1	:: Q1PSI9|Q1PSI9_VITVI L-idonate dehydrogenase - Vitis vinifera (Grape) :: Q9MAW7|Q9MAW7_9ROSA NAD-dependent sorbitol dehydrogenase (EC 1.1.1.14) - Eriobotrya japonica :: E = L
cso|gi|29784890|gb|CB341403.2|CB341403	:: Q2I314|Q2I314_9MAGN Ribulose-1,5-bisphophate carboxylase/oxygenase small subunit - Vitis pseudoreticulata :: Q39832|Q39832_SOYBN Ribulose-1,5-bisphosphate carboxylase small subunit precursor (Ribulose-1,5-bisphosphate carboxylase small subunit rbcS1) - Glycine max (Soybean) :: E = L
cso|Ctg1561.1	(M) :: Q948P6|FRI3_SOYBN Ferritin-3, chloroplast precursor (EC 1.16.3.1) (SFerH-3) - Glycine max (Soybean) :: Q4EWB8|Q4EWB8_AVIMR Ferritin - Avicennia marina (Grey mangrove) :: E = L
vv|gi|33403255|gb|CF208882.1|CF208882	(M) :: Q1RUM4|Q1RUM4_MEDTR Ras GTPase - Medicago truncatula (Barrel medic) :: Q38JU3|Q38JU3_DAUCA ADP ribosylation factor 002 - Daucus carota (Carrot) :: E = L
cso|Ctg1474.1	(M) :: O23157|O23157_ARATH Hypothetical protein C7A10.60 (Hypothetical protein At4g37300) (AT4g37300/C7A10_60) - Arabidopsis thaliana (Mouse-ear cress) :: Q53WP8|Q53WP8_ORYSA Hypothetical protein OJ1576_F01.7 (Os05g0451300 protein) - Oryza sativa (japonica cultivar-group) :: E = L
cso|Ctg3384.1	(M) :: Q8LNF2|Q8LNF2_ORYSA Hypothetical protein OSJNBa0078O01.30 (Os10g0502000 protein) (Thylakoid lumenal 17.4 kDa protein, chloroplast, putative, expressed) - Oryza sativa (japonica cultivar-group) :: Q3E8C0|Q3E8C0_ARATH Protein At5g53490 - Arabidopsis thaliana (Mouse-ear cress) :: E = L
vv|Ctg2622.1	:: Q9SHG8|Q9SHG8_ARATH Similar to SOUL Protein (At1g17100) - Arabidopsis thaliana (Mouse-ear cress) :: Q9LD82|Q9LD82_ORYSA Putative heme binding protein 2 (Os01g0210500 protein) - Oryza sativa (japonica cultivar-group) :: E = L
vv|gi|30303366|gb|CB980160.1|CB980160	(M) :: Q9SMD1|Q9SMD1_SOLLC SUMO protein - Solanum lycopersicum (Tomato) (Lycopersicon esculentum) :: Q9FLP6|Q9FLP6_ARATH Ubiquitin-like protein SMT3-like (AT5g55160/MCO15_11) (Small ubiquitin-like modifier 2) - Arabidopsis thaliana (Mouse-ear cress) :: E = L
vv|gi|110710172|gb|EE086276.1|EE086276	(M) :: Q71F50|Q71F50_HEVBR Eukaryotic translation initiation factor 5A isoform II (Eukaryotic translation initiation factor 5A isoform I) - Hevea brasiliensis (Para rubber tree) :: Q71F49|Q71F49_HEVBR Eukaryotic translation initiation factor 5A isoform III - Hevea brasiliensis (Para rubber tree) :: E = L
ws|Ctg538.1	(M) :: Q27GI3|NAT6_ARATH Nucleobase-ascorbate transporter 6 (AtNAT6) - Arabidopsis thaliana (Mouse-ear cress) :: Q56R06|Q56R06_SOLLC Putative permease I - Solanum lycopersicum (Tomato) (Lycopersicon esculentum) :: E = L
vv|Ctg13424.1	(M) :: Q9LK09|SYP32_ARATH Syntaxin-32 (AtSYP32) - Arabidopsis thaliana (Mouse-ear cress) :: Q9LGF8|Q9LGF8_ORYSA Putative syntaxin of plants 31 (Os01g0179200 protein) - Oryza sativa (japonica cultivar-group) :: E = L
vv|gi|34545808|gb|CF514040.1|CF514040	(M) :: Q38HT5|Q38HT5_SOLTU Hypothetical protein - Solanum tuberosum (Potato) :: P46297|RS23_FRAAN 40S ribosomal protein S23 (S12) - Fragaria ananassa (Strawberry) :: E = L
ws|Ctg1589.1	(M) :: Q9C920|Q9C920_ARATH Putative deoxyoctulonosic acid synthetase; 116195-114393 (Putative CMP-KDO synthetase) (EC 2.7.7.38) - Arabidopsis thaliana (Mouse-ear cress) :: Q688Y2|Q688Y2_ORYSA Putative 3-deoxy-manno-octulosonate cytidylyltransferase (Os05g0561500 protein) - Oryza sativa (japonica cultivar-group) :: E = L
ws|Ctg912.1	(M) :: Q9M3Z3|Q9M3Z3_CICAR Putative PTS protein - Cicer arietinum (Chickpea) (Garbanzo) :: Q69SH3|Q69SH3_ORYSA PTS protein-like (Os09g0533300 protein) - Oryza sativa (japonica cultivar-group) :: E = L SP
vv|gi|29784444|gb|CB345198.2|CB345198	(M) :: Q6T871|Q6T871_9ROSI Dicarboxylate/tricarboxylate carrier - Citrus junos :: Q8SF02|Q8SF02_TOBAC Dicarboxylate/tricarboxylate carrier - Nicotiana tabacum (Common tobacco) :: E = L
ws|gi|51580935|gb|CV098771.1|CV098771	:: Q56V16|Q56V16_CAPBU CBRCI35 - Capsella bursa-pastoris (Shepherd's purse) :: Q9ZNZ5|Q9ZNZ5_SOYBN Peroxidase precursor (EC 1.11.1.7) (Fragment) - Glycine max (Soybean) :: E = L
cso|Ctg213.1	(M) :: Q45RS3|Q45RS3_VITVI AlaT1 - Vitis vinifera (Grape) :: Q45RS4|Q45RS4_9MAGN AlaT1 - Vitis labrusca :: E = L
cso|Ctg5587.1	:: Q6F5D8|Q6F5D8_CAMSI Putative ammonium transporter - Camellia sinensis (Tea) :: Q9ZPJ8|AMT12_ARATH Ammonium transporter 1 member 2 (AtAMT1;2) - Arabidopsis thaliana (Mouse-ear cress) :: E = L
vv|gi|32457141|gb|CD798315.1|CD798315	:: Q9CA23|UFM1_ARATH Probable ubiquitin-fold modifier 1 precursor - Arabidopsis thaliana (Mouse-ear cress) :: Q0JFT6|Q0JFT6_ORYSA Os01g0962400 protein - Oryza sativa (japonica cultivar-group) :: E = L
csb|Ctg657.1	(M) :: O23714|PSB2A_ARATH Proteasome subunit beta type 2-A (EC 3.4.25.1) (Proteasome subunit beta type 4) (20S proteasome beta subunit D-1) (Proteasome component GB) - Arabidopsis thaliana (Mouse-ear cress) :: Q2HIJ3|Q2HIJ3_ARATH At4g14800 (Proteasome chain protein) - Arabidopsis thaliana (Mouse-ear cress) :: E = L
vv|Ctg2604.1	(M) :: Q8RWB6|Q8RWB6_ARATH Putative serine protease-like protein - Arabidopsis thaliana (Mouse-ear cress) :: Q0JBC2|Q0JBC2_ORYSA Os04g0542900 protein - Oryza sativa (japonica cultivar-group) :: E = L
cso|gi|71871261|gb|DT020316.1|DT020316	:: Q9M8L4|Q9M8L4_ARATH Putative glycerol kinase; 69575-71670 (Glycerol kinase) (EC 2.7.1.30) - Arabidopsis thaliana (Mouse-ear cress) :: Q2V4B6|Q2V4B6_ARATH Protein At1g80460 - Arabidopsis thaliana (Mouse-ear cress) :: E = L
cso|Ctg8286.1	:: Q2HUS3|Q2HUS3_MEDTR Amino acid/polyamine transporter II - Medicago truncatula (Barrel medic) :: Q2HUT2|Q2HUT2_MEDTR Amino acid/polyamine transporter II - Medicago truncatula (Barrel medic) :: E = L
vv|Ctg3335.1	(M) :: A2Q466|A2Q466_MEDTR Protein kinase PKN/PRK1, effector - Medicago truncatula (Barrel medic) :: Q6ZKC2|Q6ZKC2_ORYSA Myosin-like protein (Os08g0430100 protein) - Oryza sativa (japonica cultivar-group) :: E = L
vv|gi|37184659|gb|CF604013.1|CF604013	:: Q9S7H2|Q9S7H2_SOYBN Ubiquitin - Glycine max (Soybean) :: Q8H0Y0|Q8H0Y0_ARATH Hypothetical protein At4g02890 (Hypothetical protein At4g05050) - Arabidopsis thaliana (Mouse-ear cress) :: E = L
vv|gi|110729316|gb|EE105458.1|EE105458	(M) :: Q8LK04|Q8LK04_SOLTU Glyceraldehyde 3-phosphate dehydrogenase (EC 1.2.1.12) - Solanum tuberosum (Potato) :: Q2XPW9|Q2XPW9_SOLTU Glyceraldehyde 3-phosphate dehydrogenase-like protein - Solanum tuberosum (Potato) :: E = L
cso|Ctg916.1	(M) :: A1XX45|A1XX45_9MAGN Chloroplast carbonic anhydrase - Pachysandra terminalis :: P27141|CAHC_TOBAC Carbonic anhydrase, chloroplast precursor (EC 4.2.1.1) (Carbonate dehydratase) - Nicotiana tabacum (Common tobacco) :: E = L
vv|gi|110717412|gb|EE093256.1|EE093256	(M) :: Q1S8Y4|Q1S8Y4_MEDTR Ribosomal protein S3 - Medicago truncatula (Barrel medic) :: Q2VCJ9|Q2VCJ9_SOLTU Hypothetical protein - Solanum tuberosum (Potato) :: E = L
csp|Ctg1450.1	(M) :: Q20CD0|Q20CD0_BETVU Fgenesh protein 81 - Beta vulgaris (Sugar beet) :: Q9LYC7|Q9LYC7_ARATH Hypothetical protein T20O10_40 (Hypothetical protein) - Arabidopsis thaliana (Mouse-ear cress) :: E = L
csb|Ctg1479.1	(M) :: Q9ZTV0|Q9ZTV0_PEA 5,10-methylenetetrahydrofolate dehydrogenase-5,10-methenyltetrahydrofolate cyclohydrolase (5,10-methylenetetrahydrofolate dehydrogenase: 5,10-methenyltetrahydrofolate cyclohydrolase) (EC 1.5.1.5) - Pisum sativum (Garden pea) :: Q8LEA3|Q8LEA3_ARATH 5,10-methylenetetrahydrofolate dehydrogenase:5,10-methenyltetrahydrofolate cyclohydrolase, putative - Arabidopsis thaliana (Mo…
css|gi|110365196|gb|EC927799.1|EC927799	:: Q2L7C4|Q2L7C4_9MAGN Hypothetical protein - Vitis pseudoreticulata :: Q84X39|Q84X39_ARATH Hypothetical protein At2g42130/T24P15.4 - Arabidopsis thaliana (Mouse-ear cress) :: E = L
ws|Ctg1331.1	(M) :: Q94K62|Q94K62_ARATH Hypothetical protein At4g19880 (Fragment) - Arabidopsis thaliana (Mouse-ear cress) :: Q8H121|Q8H121_ARATH Hypothetical protein At4g19880 - Arabidopsis thaliana (Mouse-ear cress) :: E = L
vv|Ctg7466.1	(M) :: Q01L43|Q01L43_ORYSA H0502B11.8 protein - Oryza sativa (Rice) :: Q0JDG5|Q0JDG5_ORYSA Os04g0405100 protein - Oryza sativa (japonica cultivar-group) :: E = L
cso|Ctg2058.1	(M) :: Q307Y2|Q307Y2_SOLTU Hypothetical protein - Solanum tuberosum (Potato) :: Q38M51|Q38M51_SOLTU Hypothetical protein - Solanum tuberosum (Potato) :: E = L
css|Ctg1434.1	:: Q6Z2N3|Q6Z2N3_ORYSA Putative Lil3 protein - Oryza sativa (japonica cultivar-group) :: Q2A9V2|Q2A9V2_BRAOL Lil3 protein, putative - Brassica oleracea (Wild cabbage) :: E = L
csp|Ctg890.1	:: Q9SMK5|Q9SMK5_CICAR Plasma membrane intrinsic polypeptide - Cicer arietinum (Chickpea) (Garbanzo) :: O49911|O49911_TOBAC Plasma membrane polypeptide - Nicotiana tabacum (Common tobacco) :: E = L
cso|Ctg9907.1	(M) :: Q9MAP3|RK11_ARATH 50S ribosomal protein L11, chloroplast precursor (CL11) - Arabidopsis thaliana (Mouse-ear cress) :: P31164|RK11_SPIOL 50S ribosomal protein L11, chloroplast precursor (CL11) - Spinacia oleracea (Spinach) :: E = L
css|Ctg1125.1	(M) :: Q93VI4|Q93VI4_ARATH Hypothetical protein At5g51120 (AT5g51120/MWD22_6) - Arabidopsis thaliana (Mouse-ear cress) :: Q8LG48|Q8LG48_ARATH Contains similarity to poly(A)-binding protein II - Arabidopsis thaliana (Mouse-ear cress) :: E = L
vv|gi|71872702|gb|DT021757.1|DT021757	(M) :: Q6YNS1|Q6YNS1_PRUAV Putative glycine-rich RNA-binding protein - Prunus avium (Cherry) :: Q1SWQ7|Q1SWQ7_MEDTR RNA-binding region RNP-1 (RNA recognition motif) - Medicago truncatula (Barrel medic) :: E = L
vv|Ctg15464.1	:: Q307X2|Q307X2_SOLTU Ubiquitin fusion-degradation protein-like - Solanum tuberosum (Potato) :: Q8LB95|Q8LB95_ARATH Putative ubiquitin fusion-degradation protein - Arabidopsis thaliana (Mouse-ear cress) :: E = L
css|Ctg657.1	(M) :: Q9SP02|CP20A_ARATH Peptidyl-prolyl cis-trans isomerase CYP20-1 precursor (EC 5.2.1.8) (PPIase CYP20-1) (Rotamase cyclophilin-7) (Cyclophilin of 20 kDa 1) - Arabidopsis thaliana (Mouse-ear cress) :: Q5Z9H9|Q5Z9H9_ORYSA Putative cyclophilin (Os06g0708500 protein) - Oryza sativa (japonica cultivar-group) :: E = L SP
vv|gi|110720938|gb|EE097368.1|EE097368	:: Q3SAW9|Q3SAW9_GOSHI MnSOD - Gossypium hirsutum (Upland cotton) :: Q3LV68|Q3LV68_NELNU Manganese superoxide dismutase (Mitochondrial manganese superoxide dismutase) - Nelumbo nucifera (Sacred lotus) :: E = L
vvfl|gi|28971736|dbj|BAC65326.	(M) :: Q84S31|Q84S31_VITVI Chitinase III - Vitis vinifera (Grape) :: P51614|CHIT3_VITVI Acidic endochitinase precursor (EC 3.2.1.14) - Vitis vinifera (Grape) :: E = L SP
csp|Ctg2122.1	:: O22907|RH24_ARATH DEAD-box ATP-dependent RNA helicase 24 (EC 3.6.1.-) - Arabidopsis thaliana (Mouse-ear cress) :: Q10MH8|Q10MH8_ORYSA DEAD/DEAH box helicase family protein, expressed (Os03g0308500 protein) - Oryza sativa (japonica cultivar-group) :: E = L
vv|Ctg2903.1	(M) :: Q9BBU5|Q9BBU5_SOYBN Cu/Zn-superoxide dismutase copper chaperone precursor - Glycine max (Soybean) :: Q1SBU0|Q1SBU0_MEDTR Copper/zinc superoxide dismutase, putative (Superoxide dismutase, copper/zinc binding; Heavy metal transport/detoxification protein) - Medicago truncatula (Barrel medic) :: E = L SP
cso|Ctg2860.1	:: Q8VY91|RR6_ARATH 30S ribosomal protein S6 alpha, chloroplast precursor - Arabidopsis thaliana (Mouse-ear cress) :: P82403|RR6_SPIOL 30S ribosomal protein S6 alpha, chloroplast precursor [Contains: 30S ribosomal protein S6 beta; 30S ribosomal protein S6 gamma; 30S ribosomal protein S6 delta; 30S ribosomal protein S6 epsilon] (Fragment) - Spinacia oleracea (Spinach) :: E = L
vv|Ctg14602.1	:: Q9SCS3|Q9SCS3_ARATH Hypothetical protein T20E23_120 (Hypothetical protein At3g50520) - Arabidopsis thaliana (Mouse-ear cress) :: Q9FYE8|Q9FYE8_ARATH Phosphoglycerate mutase-like protein - Arabidopsis thaliana (Mouse-ear cress) :: E = L
vv|Ctg8021.1	(M) :: Q3E6V9|Q3E6V9_ARATH Protein At3g04590 (At3g04590) - Arabidopsis thaliana (Mouse-ear cress) :: Q9SR16|Q9SR16_ARATH F7O18.6 protein (AT-hook motif nuclear localized protein 14) - Arabidopsis thaliana (Mouse-ear cress) :: E = L
css|gi|110365476|gb|EC928529.1|EC928529	(M) :: Q9AT34|RS15A_DAUCA 40S ribosomal protein S15a - Daucus carota (Carrot) :: Q3HRZ3|Q3HRZ3_SOLTU Hypothetical protein - Solanum tuberosum (Potato) :: E = L
vv|Ctg16401.1	(M) :: Q9M4H2|Q9M4H2_VITVI Putative ripening-related protein - Vitis vinifera (Grape) :: Q941N0|Q941N0_9FABA Drought-induced protein - Retama raetam :: E = L
css|gi|110396198|gb|EC961879.1|EC961879	(M) :: Q1T2U5|Q1T2U5_MEDTR SOUL heme-binding protein; Bacterial regulatory factor, effector - Medicago truncatula (Barrel medic) :: Q9SH90|Q9SH90_ARATH Hypothetical protein At2g37970; T8P21.12 (Hypothetical protein At2g37970) (At2g37970 protein) - Arabidopsis thaliana (Mouse-ear cress) :: E = L
vv|gi|46919050|gb|CN548379.1|CN548379	:: Q0J5K7|Q0J5K7_ORYSA Os08g0427700 protein - Oryza sativa (japonica cultivar-group) :: Q84NJ4|H2A3_ORYSA Probable histone H2A.3 - Oryza sativa (Rice) :: E = L
vv|Ctg12605.1	:: Q8LAF8|Q8LAF8_ARATH Fatty acid elongase-like protein (Cer2-like) - Arabidopsis thaliana (Mouse-ear cress) :: Q9LIS1|Q9LIS1_ARATH Fatty acid elongase-like protein (At3g23840) - Arabidopsis thaliana (Mouse-ear cress) :: E = L
cso|Ctg4481.1	(M) :: Q94AZ5|Q94AZ5_ARATH At2g45060/T14P1.13 (Hypothetical protein) - Arabidopsis thaliana (Mouse-ear cress) :: Q7XJM4|Q7XJM4_ARATH At2g45060 protein - Arabidopsis thaliana (Mouse-ear cress) :: E = L
cso|gi|110375912|gb|EC940941.1|EC940941	:: Q6NQD2|Q6NQD2_ARATH At5g12240 (MRNA, complete cds, clone: RAFL22-05-F16) - Arabidopsis thaliana (Mouse-ear cress) :: Q0ZHF0|Q0ZHF0_SOLCH Hypothetical protein - Solanum chacoense (Chaco potato) :: E = L
cso|gi|110381203|gb|EC946524.1|EC946524	:: O82585|O82585_SOYBN NADP-dependent isocitrate dehydrogenase - Glycine max (Soybean) :: Q9SW73|Q9SW73_CITLI NADP-isocitrate dehydrogenase - Citrus limon (Lemon) :: E = L
vv|Ctg7285.1	(M) :: Q40211|Q40211_LOTJA RAB7A - Lotus japonicus :: Q43463|RAB7_SOYBN Ras-related protein Rab7 - Glycine max (Soybean) :: E = L
ws|gi|51574803|gb|CV092639.1|CV092639	:: Q9M292|Q9M292_ARATH Hypothetical protein T22K7_10 (Hypothetical protein At3g44330) - Arabidopsis thaliana (Mouse-ear cress) :: Q6Z1Y4|Q6Z1Y4_ORYSA Hypothetical protein B1147B12.25 (Os08g0102100 protein) (Hypothetical protein P0015C07.8) - Oryza sativa (japonica cultivar-group) :: E = L
cso|Ctg10288.1	:: Q9ZST5|Q9ZST5_RICCO PII protein (Fragment) - Ricinus communis (Castor bean) :: Q6T2D2|Q6T2D2_SOLLC PII-like protein - Solanum lycopersicum (Tomato) (Lycopersicon esculentum) :: E = L
csp|Ctg6.1	(M) :: Q9ZW85|Q9ZW85_ARATH 3-isopropylmalate dehydratase, small subunit - Arabidopsis thaliana (Mouse-ear cress) :: Q9LYT7|Q9LYT7_ARATH 3-isopropylmalate dehydratase-like protein (Small subunit) (Putative 3-isopropylmalate dehydratase small subunit) (Putative 3-isopropylmalate dehydratase protein small subunit) - Arabidopsis thaliana (Mouse-ear cress) :: E = L
vv|Ctg4823.1	(M) :: Q4V3D9|Q4V3D9_ARATH At3g57030 - Arabidopsis thaliana (Mouse-ear cress) :: Q0WST9|Q0WST9_ARATH Hypothetical protein At3g57030 - Arabidopsis thaliana (Mouse-ear cress) :: E = L SP
cso|Ctg7232.1	(M) :: Q9M060|Q9M060_ARATH Eukaryotic translation initiation factor 6 (EIF-6)-like protein (At3g55620) - Arabidopsis thaliana (Mouse-ear cress) :: Q8GVF5|Q8GVF5_ORYSA Putative eukaryotic translation initiation factor 6 (Os07g0639800 protein) - Oryza sativa (japonica cultivar-group) :: E = L
vv|Ctg3908.1	:: Q1RZD3|Q1RZD3_MEDTR ATP phosphoribosyltransferase - Medicago truncatula (Barrel medic) :: Q8L9K8|Q8L9K8_ARATH ATP phosphoribosyl transferase - Arabidopsis thaliana (Mouse-ear cress) :: E = L
css|gi|110398626|gb|EC965095.1|EC965095	:: Q66PF2|Q66PF2_FRAAN Putative UDP-rhamnose:rhamnosyltransferase - Fragaria ananassa (Strawberry) :: Q9LSM0|Q9LSM0_ARATH Anthocyanidin-3-glucoside rhamnosyltransferase (At5g65550) - Arabidopsis thaliana (Mouse-ear cress) :: E = L
css|gi|110403306|gb|EC964796.1|EC964796	:: Q8LA96|Q8LA96_ARATH Putative splicing regulatory protein (Putative RRM-containing protein) - Arabidopsis thaliana (Mouse-ear cress) :: Q2A977|Q2A977_BRAOL RNA recognition motif (RRM)-containing protein - Brassica oleracea (Wild cabbage) :: E = L
cso|Ctg235.1	(M) :: Q42962|PGKY_TOBAC Phosphoglycerate kinase, cytosolic (EC 2.7.2.3) - Nicotiana tabacum (Common tobacco) :: Q1SNT1|Q1SNT1_MEDTR Phosphoglycerate kinase - Medicago truncatula (Barrel medic) :: E = L
vv|Ctg2168.1	:: Q1T451|Q1T451_MEDTR KH, type 1 - Medicago truncatula (Barrel medic) :: Q9SZH4|Q9SZH4_ARATH Putative nucleic acid binding protein - Arabidopsis thaliana (Mouse-ear cress) :: E = L
cso|gi|71869511|gb|DT018566.1|DT018566	(M) :: Q1W1W5|Q1W1W5_NICBE BTF3 - Nicotiana benthamiana :: Q2VCI2|Q2VCI2_SOLTU Putative transcription factor BTF3-like - Solanum tuberosum (Potato) :: E = L
csp|Ctg1015.1	:: Q8GTQ9|Q8GTQ9_SOLLC Succinyl-CoA ligase alpha 1 subunit (EC 6.2.1.5) - Solanum lycopersicum (Tomato) (Lycopersicon esculentum) :: Q307Y1|Q307Y1_SOLTU Succinyl-CoA ligase alpha 1 subunit-like - Solanum tuberosum (Potato) :: E = L
ws|Ctg950.1	(M) :: A1KXW4|A1KXW4_HEVBR Putative 1-deoxy-D-xylulose 5-phosphate synthase - Hevea brasiliensis (Para rubber tree) :: Q6EJC9|Q6EJC9_PUELO 1-deoxy-D-xylulose 5-phosphate synthase - Pueraria lobata (Kudzu vine) :: E = L
ws|Ctg1410.1	:: Q9SPK5|FTHS_ARATH Formate--tetrahydrofolate ligase (EC 6.3.4.3) (Formyltetrahydrofolate synthetase) (10-formyletrahydrofolate synthetase) (FHS) (FTHFS) - Arabidopsis thaliana (Mouse-ear cress) :: Q1SCS3|Q1SCS3_MEDTR Formate-tetrahydrofolate ligase, FTHFS - Medicago truncatula (Barrel medic) :: E = L
css|gi|110395693|gb|EC961363.1|EC961363	:: Q1T1X1|Q1T1X1_MEDTR Lipoxygenase, LH2 - Medicago truncatula (Barrel medic) :: Q1T1X3|Q1T1X3_MEDTR Lipoxygenase, LH2 - Medicago truncatula (Barrel medic) :: E = L
csp|WIN011.BR_B08	:: Q9FN41|Q9FN41_ARATH Similarity to enolase-phosphatase (At5g53850) - Arabidopsis thaliana (Mouse-ear cress) :: Q3E8B9|Q3E8B9_ARATH Protein At5g53850 - Arabidopsis thaliana (Mouse-ear cress) :: E = L
vv|Ctg4423.1	(M) :: Q9M5P2|Q9M5P2_ARATH Secretory carrier membrane protein - Arabidopsis thaliana (Mouse-ear cress) :: Q8H5X5|Q8H5X5_ORYSA Putative secretory carrier membrane protein (Os07g0564600 protein) - Oryza sativa (japonica cultivar-group) :: E = L
cso|Ctg2794.1	:: Q6YH15|Q6YH15_VITVI 5-enolpyruvylshikimate-3-phosphate synthase (Fragment) - Vitis vinifera (Grape) :: Q1M157|Q1M157_CAMAC 5-enolpyruvylshikimate 3-phosphate synthase - Camptotheca acuminata :: E = L
cso|gi|110384247|gb|EC948673.1|EC948673	:: Q1SP52|Q1SP52_MEDTR AT5g42220/K5J14_2 - Medicago truncatula (Barrel medic) :: Q8L745|Q8L745_ARATH AT5g42220/K5J14_2 - Arabidopsis thaliana (Mouse-ear cress) :: E = L
vv|Ctg5520.1	(M) :: Q10LK1|Q10LK1_ORYSA Desiccation-related protein PCC13-62, putative, expressed (Os03g0345300 protein) - Oryza sativa (japonica cultivar-group) :: A2Q670|A2Q670_MEDTR Desiccation-related protein PCC13-62, putative - Medicago truncatula (Barrel medic) :: E = L SP
vv|Ctg20168.1	:: Q9FY99|G6PD2_ARATH Glucose-6-phosphate 1-dehydrogenase 2, chloroplast precursor (EC 1.1.1.49) (G6PD2) (G6PDH2) - Arabidopsis thaliana (Mouse-ear cress) :: Q9LL88|Q9LL88_TOBAC Plastidic glucose 6-phosphate dehydrogenase (EC 1.1.1.49) - Nicotiana tabacum (Common tobacco) :: E = L
cso|Ctg649.1	(M) :: Q8H0G7|Q8H0G7_TOBAC H2A histone - Nicotiana tabacum (Common tobacco) :: P25469|H2A1_SOLLC Histone H2A.1 (LeH2A-1) - Solanum lycopersicum (Tomato) (Lycopersicon esculentum) :: E = L
vv|gi|26258842|gb|CA809905.1|CA809905	(M) :: Q6J338|Q6J338_9ROSI Copper chaperone - Populus alba x Populus tremula var. glandulosa :: Q84KJ2|Q84KJ2_SOLLC Copper chaperone - Solanum lycopersicum (Tomato) (Lycopersicon esculentum) :: E = L
vv|gi|71856144|gb|DT005199.1|DT005199	(M) :: Q3HVK9|Q3HVK9_SOLTU Ribosomal protein S27-like protein - Solanum tuberosum (Potato) :: Q2VCJ1|Q2VCJ1_SOLTU Ribosomal protein S27-like protein-like - Solanum tuberosum (Potato) :: E = L
vv|gi|30300011|gb|CB976805.1|CB976805	(M) :: O04287|FKB12_VICFA Peptidyl-prolyl isomerase FKBP12 (EC 5.2.1.8) (12 kDa FK506-binding protein) (12 kDa FKBP) (FKBP-12) (Immunophilin FKBP12) (Peptidyl-prolyl cis-trans isomerase) (PPIase) (Rotamase) - Vicia faba (Broad bean) :: Q6K8D4|Q6K8D4_ORYSA Putative immunophilin (Os02g0760300 protein) - Oryza sativa (japonica cultivar-group) :: E = L
csb|Ctg2347.1	:: Q8L9R8|Q8L9R8_ARATH Hypothetical protein - Arabidopsis thaliana (Mouse-ear cress) :: Q1SZ15|Q1SZ15_MEDTR Hypothetical protein - Medicago truncatula (Barrel medic) :: E = L
cso|Ctg2533.1	:: Q8LCK1|Q8LCK1_ARATH Hypothetical protein - Arabidopsis thaliana (Mouse-ear cress) :: Q9LZB0|Q9LZB0_ARATH Hypothetical protein F8F6_210 - Arabidopsis thaliana (Mouse-ear cress) :: E = L
ws|gi|51582912|gb|CV100748.1|CV100748	:: Q8VY65|Q8VY65_ARATH Hypothetical protein At5g11450 - Arabidopsis thaliana (Mouse-ear cress) :: P82715|P82715_ARATH Thylakoid lumenal 35.8 kDa protein, chloroplast precursor - Arabidopsis thaliana (Mouse-ear cress) :: E = L
vv|Ctg20865.1	:: Q1S8Q4|Q1S8Q4_MEDTR Peptidase S14, ClpP - Medicago truncatula (Barrel medic) :: Q9FN42|Q9FN42_ARATH ATP-dependent protease proteolytic subunit ClpP-like protein (At5g23140) - Arabidopsis thaliana (Mouse-ear cress) :: E = L
ws|Ctg3196.1	(M) :: Q945P5|Q945P5_ARATH AT3g62580/T12C14_280 - Arabidopsis thaliana (Mouse-ear cress) :: Q2QNQ6|Q2QNQ6_ORYSA Expressed protein (Os12g0557400 protein) - Oryza sativa (japonica cultivar-group) :: E = L SP
ws|Ctg2778.1	:: Q9FT92|Y5843_ARATH Protein At5g08430 - Arabidopsis thaliana (Mouse-ear cress) :: Q5N7H4|Q5N7H4_ORYSA Zinc finger (CCCH-type) protein-like (Os01g0884500 protein) - Oryza sativa (japonica cultivar-group) :: E = L
vv|WIN105.C21_C15	(M) :: Q6Y1D2|Q6Y1D2_9ASTR 60S acidic ribosomal protein P3 (Fragment) - Lactuca saligna :: Q6Y1D1|Q6Y1D1_9ASTR 60S acidic ribosomal protein P3 (Fragment) - Lactuca saligna :: E = L
css|Ctg891.1	(M) :: O49313|O49313_ARATH Expressed protein (Hypothetical protein At2g33220) (Hypothetical protein) - Arabidopsis thaliana (Mouse-ear cress) :: Q8RWA7|Q8RWA7_ARATH Hypothetical protein At1g04630 - Arabidopsis thaliana (Mouse-ear cress) :: E = L
cso|Ctg760.1	(M) :: Q3HVL5|Q3HVL5_SOLTU NADPH quinone oxidoreductase-like protein - Solanum tuberosum (Potato) :: Q2KKB7|Q2KKB7_THLCA Putative quinone oxidoreductase - Thlaspi caerulescens (Alpine penny-cress) (Thlaspi calaminare) :: E = L
vv|Ctg2889.1	:: Q9STE8|TC753_ARATH Protein TOC75-3, chloroplast precursor (75 kDa translocon at the outer-envelope-membrane of chloroplasts 3) (AtTOC75-III) - Arabidopsis thaliana (Mouse-ear cress) :: Q43715|TOC75_PEA Protein TOC75, chloroplast precursor (75 kDa translocon at the outer-envelope-membrane of chloroplasts) (Import intermediate associated protein of 75 kDa) (75 kDa chloroplast outer envelope prot…
vv|Ctg1073.1	(M) :: Q8LAB2|Q8LAB2_ARATH Putative GDSL-motif lipase/hydrolase - Arabidopsis thaliana (Mouse-ear cress) :: Q9SJB4|Q9SJB4_ARATH Putative GDSL-motif lipase/hydrolase - Arabidopsis thaliana (Mouse-ear cress) :: E = L SP
vv|Ctg4841.1	:: Q93Y12|Q93Y12_ARATH Alpha glucosidase-like protein (At3g23640) (Hypothetical protein) - Arabidopsis thaliana (Mouse-ear cress) :: Q9LUG2|Q9LUG2_ARATH Alpha glucosidase-like protein - Arabidopsis thaliana (Mouse-ear cress) :: E = L
css|gi|110396217|gb|EC961898.1|EC961898	:: Q9SU27|Q9SU27_ARATH Hypothetical protein AT4g12590 (At4g12590) (Hypothetical protein) - Arabidopsis thaliana (Mouse-ear cress) :: Q0J0J5|Q0J0J5_ORYSA Os09g0497400 protein - Oryza sativa (japonica cultivar-group) :: E = L
csb|gi|30298835|gb|CB975629.1|CB975629	(M) :: Q9ASQ1|Q9ASQ1_ARATH At1g04290/F19P19_27 - Arabidopsis thaliana (Mouse-ear cress) :: P93828|P93828_ARATH F19P19.27 protein (Hypothetical protein) - Arabidopsis thaliana (Mouse-ear cress) :: E = L
vv|Ctg4441.1	(M) :: Q9CAM7|Q9CAM7_ARATH Replication factor, putative; 74998-73295 - Arabidopsis thaliana (Mouse-ear cress) :: Q948P2|Q948P2_ORYSA Replication factor C 40kDa subunit - Oryza sativa (japonica cultivar-group) :: E = L
ws|Ctg286.1	:: Q93WS1|Q93WS1_MEDSA Selenium binding protein - Medicago sativa (Alfalfa) :: Q93VA1|Q93VA1_LOTJA Selenium binding protein - Lotus japonicus :: E = L
cso|Ctg4442.1	:: Q7EYK9|Q7EYK9_ORYSA Putative plastidic glucose 6-phosphate dehydrogenase (Os07g0406300 protein) - Oryza sativa (japonica cultivar-group) :: Q7XAV7|Q7XAV7_ORYSA Putative plastidic glucose-6-phosphate dehydrogenase - Oryza sativa (japonica cultivar-group) :: E = L
cso|Ctg10677.1	(M) :: Q1RZ57|Q1RZ57_MEDTR Low molecular weight phosphotyrosine protein phosphatase - Medicago truncatula (Barrel medic) :: Q67YE7|Q67YE7_ARATH Protein-tyrosine-phosphatase-like protein - Arabidopsis thaliana (Mouse-ear cress) :: E = L SP
vv|Ctg10735.1	:: Q9FQE4|Q9FQE4_SOYBN Glutathione S-transferase GST 14 (EC 2.5.1.18) (Fragment) - Glycine max (Soybean) :: Q1RVJ0|Q1RVJ0_MEDTR Glutathione S-transferase, N-terminal domain, putative - Medicago truncatula (Barrel medic) :: E = L
vv|Ctg8133.1	:: Q6H8S2|Q6H8S2_9ROSI Putative auxin-amidohydrolase precursor - Populus tremula x Populus alba :: Q0GXX6|Q0GXX6_MEDTR Auxin conjugate hydrolase - Medicago truncatula (Barrel medic) :: E = L
vv|gi|26261096|gb|CA812159.1|CA812159	:: Q1T1B2|Q1T1B2_MEDTR Nucleic acid-binding, OB-fold, subgroup - Medicago truncatula (Barrel medic) :: Q7XIK5|Q7XIK5_ORYSA Putative 40S ribosomal protein S11 (Os07g0565000 protein) - Oryza sativa (japonica cultivar-group) :: E = L
vvfl|gi|37625029|gb|AAQ96338.	(M) :: Q6TKQ7|Q6TKQ7_VITAE Lipid transfer protein - Vitis aestivalis (Grape) :: Q2QCI7|Q2QCI7_VITVI Non-specific lipid transfer protein - Vitis vinifera (Grape) :: E = L SP
vv|Ctg15442.1	(M) :: Q84TL1|Q84TL1_POPTM Glycine decarboxylase complex H-protein - Populus tremuloides (Quaking aspen) :: A0FJY5|A0FJY5_POPTM Mitochondrial glycine decarboxylase complex H-protein - Populus tremuloides (Quaking aspen) :: E = L
cso|Ctg1481.1	(M) :: Q8GT65|Q8GT65_CITPA Serpin-like protein (Fragment) - Citrus paradisi (Grapefruit) :: Q5GN36|Q5GN36_CUCSA Serpin (Fragment) - Cucumis sativus (Cucumber) :: E = L
vv|Ctg2274.1	(M) :: Q1S177|Q1S177_MEDTR Plant acid phosphatase - Medicago truncatula (Barrel medic) :: Q9M0F5|Q9M0F5_ARATH Acid phosphatase-like protein - Arabidopsis thaliana (Mouse-ear cress) :: E = L SP
cso|Ctg6226.1	:: Q1SBN2|Q1SBN2_MEDTR SPFH domain / Band 7 family, putative - Medicago truncatula (Barrel medic) :: Q9ZQ87|Q9ZQ87_ARATH Expressed protein (Hypothetical protein) - Arabidopsis thaliana (Mouse-ear cress) :: E = L
csp|Ctg1955.1	:: Q1SP60|Q1SP60_MEDTR MPPN - Medicago truncatula (Barrel medic) :: O04326|O04326_ARATH T02O04.20 protein (Hypothetical protein At3g16310) (Hypothetical protein) (Gb|AAB63646.1) - Arabidopsis thaliana (Mouse-ear cress) :: E = L
cso|Ctg6836.1	(M) :: Q84TD8|Q84TD8_ARATH At1g67170 (Hypothetical protein At1g67170) - Arabidopsis thaliana (Mouse-ear cress) :: Q9ZW90|Q9ZW90_ARATH F5A8.8 protein - Arabidopsis thaliana (Mouse-ear cress) :: E = L
ws|Ctg555.1	(M) :: Q3HVP7|Q3HVP7_SOLTU Hypothetical protein (Putative elongation factor 1B alpha-subunit0like) - Solanum tuberosum (Potato) :: Q3HVL1|Q3HVL1_SOLTU Elongation factor-like protein - Solanum tuberosum (Potato) :: E = L
ws|Ctg908.1	(M) :: P26360|ATPG3_IPOBA ATP synthase gamma chain, mitochondrial precursor (EC 3.6.3.14) - Ipomoea batatas (Sweet potato) (Batate) :: Q59I53|Q59I53_IPONI Mitochondrial F1-ATPase gamma subunit - Ipomoea nil (Japanese morning glory) (Pharbitis nil) :: E = L
cso|gi|122689960|gb|EC935059.1|EC935059	:: Q93ZM6|Q93ZM6_ARATH AT5g63620/MBK5_9 - Arabidopsis thaliana (Mouse-ear cress) :: Q8LDF7|Q8LDF7_ARATH Alcohol dehydrogenase-like protein - Arabidopsis thaliana (Mouse-ear cress) :: E = L
cso|Ctg9265.1	:: Q7XSQ6|Q7XSQ6_ORYSA OSJNBa0084K11.8 protein - Oryza sativa (japonica cultivar-group) :: Q0JB26|Q0JB26_ORYSA Os04g0560500 protein - Oryza sativa (japonica cultivar-group) :: E = L
ws|Ctg3115.1	(M) :: Q9FV50|AMP1D_ARATH Methionine aminopeptidase 1D, chloroplast/mitochondrial precursor (EC 3.4.11.18) (MetAP 1D) (MAP 1D) (Peptidase M 1D) - Arabidopsis thaliana (Mouse-ear cress) :: Q6Z6H2|Q6Z6H2_ORYSA Putative aminopeptidase MAP1 (Os02g0761700 protein) - Oryza sativa (japonica cultivar-group) :: E = L
vvfl|gi|7798706|gb|AAF69802.1|AF195869_1	(M) :: Q9M6B3|Q9M6B3_VITVI Malate dehydrogenase - Vitis vinifera (Grape) :: P46487|MDHM_EUCGU Malate dehydrogenase, mitochondrial precursor (EC 1.1.1.37) - Eucalyptus gunnii (Cider tree) :: E = L
cso|gi|71870643|gb|DT019698.1|DT019698	:: Q9FZ33|Q9FZ33_ARATH T24C10.10 protein (Hypothetical protein At1g54990) (Hypothetical protein F14C21.51) - Arabidopsis thaliana (Mouse-ear cress) :: Q944Q7|Q944Q7_ARATH At1g54990/F14C21_5 - Arabidopsis thaliana (Mouse-ear cress) :: E = L
csp|Ctg81.1	(M) :: Q9ZU52|Q9ZU52_ARATH Putative aldolase (At2g01140) - Arabidopsis thaliana (Mouse-ear cress) :: Q94JJ0|Q94JJ0_ORYSA Putative plastidic aldolase (Os01g0118000 protein) - Oryza sativa (japonica cultivar-group) :: E = L
cso|gi|33410440|gb|CF216067.1|CF216067	(M) :: P93169|P93169_SOYBN Early light-induced protein - Glycine max (Soybean) :: Q8W540|Q8W540_9FABA Early light-induced protein-like protein (Fragment) - Retama raetam :: E = L
ws|Ctg896.1	:: Q84UC9|Q84UC9_9ROSI Rapid alkalinization factor 1 - Populus trichocarpa x Populus deltoides :: A2Q327|A2Q327_MEDTR Rapid ALkalinization Factor - Medicago truncatula (Barrel medic) :: E = L
vv|gi|110726530|gb|EE102390.1|EE102390	(M) :: O81187|GLRX_VERFO Glutaredoxin - Vernicia fordii (Tung) (Aleurites fordii) :: A1ECK0|A1ECK0_9ROSI Putative glutaredoxin - Citrus cv. Shiranuhi :: E = L
ws|Ctg2723.1	(M) :: Q1T441|Q1T441_MEDTR Hypothetical protein - Medicago truncatula (Barrel medic) :: Q9SZR6|Q9SZR6_ARATH Hypothetical protein F27B13.200 (Hypothetical protein At4g29960) (Hypothetical protein) - Arabidopsis thaliana (Mouse-ear cress) :: E = L
vv|Ctg5438.1	:: P58684|SPCS2_ARATH Probable signal peptidase complex subunit 2 (EC 3.4.-.-) (Microsomal signal peptidase 25 kDa subunit) (SPase 25 kDa subunit) - Arabidopsis thaliana (Mouse-ear cress) :: Q6NQE4|Q6NQE4_ARATH At4g04200 (MRNA, complete cds, clone: RAFL25-26-M03) - Arabidopsis thaliana (Mouse-ear cress) :: E = L
csp|Ctg1326.1	:: Q0J5L9|Q0J5L9_ORYSA Os08g0424200 protein (Fragment) - Oryza sativa (japonica cultivar-group) :: Q6YZ75|Q6YZ75_ORYSA Putative methylcrotonyl-CoA carboxylase beta chain, mitochondrial - Oryza sativa (japonica cultivar-group) :: E = L
csp|Ctg3476.1	:: Q9CAP1|Q9CAP1_ARATH Putative aminotransferase; 101422-99564 (At1g77670) - Arabidopsis thaliana (Mouse-ear cress) :: Q8LB53|Q8LB53_ARATH Putative aminotransferase - Arabidopsis thaliana (Mouse-ear cress) :: E = L
vv|Ctg4338.1	:: Q1SUN0|Q1SUN0_MEDTR Alpha/beta hydrolase - Medicago truncatula (Barrel medic) :: Q0JK96|Q0JK96_ORYSA Os01g0688200 protein (Fragment) - Oryza sativa (japonica cultivar-group) :: E = L
cso|Ctg809.1	(M) :: Q9XJ35|Q9XJ35_ARATH NClpP5 (At1g49970/F2J10_5) (F2J10.14 protein) - Arabidopsis thaliana (Mouse-ear cress) :: Q6L4S1|Q6L4S1_ORYSA Hypothetical protein P0663C08.7 (Os05g0592100 protein) - Oryza sativa (japonica cultivar-group) :: E = L
cso|Ctg1890.1	(M) :: Q93V84|Q93V84_ARATH Hypothetical protein At3g14750 - Arabidopsis thaliana (Mouse-ear cress) :: Q9LUC0|Q9LUC0_ARATH Gb|AAD10662.1 - Arabidopsis thaliana (Mouse-ear cress) :: E = L
vv|Ctg1729.1	(M) :: O80816|O80816_ARATH T8F5.23 protein - Arabidopsis thaliana (Mouse-ear cress) :: Q8LDZ6|Q8LDZ6_ARATH Similar to gb|Z84386 anthranilate N-hydroxycinnamoyl/benzoyltransferase from Dianthus caryophyllus - Arabidopsis thaliana (Mouse-ear cress) :: E = L
csp|Ctg1367.1	:: Q42885|AROC2_SOLLC Chorismate synthase 2, chloroplast precursor (EC 4.2.3.5) (5-enolpyruvylshikimate-3-phosphate phospholyase 2) - Solanum lycopersicum (Tomato) (Lycopersicon esculentum) :: Q42884|AROC1_SOLLC Chorismate synthase 1, chloroplast precursor (EC 4.2.3.5) (5-enolpyruvylshikimate-3-phosphate phospholyase 1) - Solanum lycopersicum (Tomato) (Lycopersicon esculentum) :: E = L
vv|Ctg20464.1	(M) :: Q5FAL5|Q5FAL5_BRAOL Putative 2-isopropylmalate synthase - Brassica oleracea (Wild cabbage) :: Q30DX9|Q30DX9_9BRAS 2-isopropylmalate synthase 1 (EC 2.3.3.13) - Brassica insularis :: E = L
vv|Ctg673.1_F=-1.1	(LC) (M) :: Q2HUZ8|Q2HUZ8_MEDTR Helicase, C-terminal; Zinc finger, CCHC-type; GUCT - Medicago truncatula (Barrel medic) :: Q0WMJ9|Q0WMJ9_ARATH Hypothetical protein At5g26742 - Arabidopsis thaliana (Mouse-ear cress) :: E = L
cso|Ctg6335.1	:: Q6YEY5|Q6YEY5_VITVI Glutathione S-transferase - Vitis vinifera (Grape) :: Q0PN10|Q0PN10_9FABA Glutathione S-transferase - Caragana korshinskii :: E = L
csp|Ctg1090.1	(M) :: Q9M4H0|Q9M4H0_VITVI Putative ripening-related protein - Vitis vinifera (Grape) :: Q9LHZ0|Q9LHZ0_ORYSA Methylthioadenosine/S-adenosyl homocysteine nucleosidase (Os06g0112200 protein) (Hypothetical protein) - Oryza sativa (japonica cultivar-group) :: E = L SP
vv|Ctg2062.1	:: Q9LP77|Q9LP77_ARATH T1N15.9 - Arabidopsis thaliana (Mouse-ear cress) :: Q9ZT08|Q9ZT08_ARATH Receptor-like protein kinase - Arabidopsis thaliana (Mouse-ear cress) :: E = L
css|Ctg286.1	(M) :: Q6RJY1|Q6RJY1_CAPAN 60S ribosomal protein L12 - Capsicum annuum (Bell pepper) :: O50003|RL12_PRUAR 60S ribosomal protein L12 - Prunus armeniaca (Apricot) :: E = L
vv|Ctg12391.1	(M) :: Q9T0A4|Q9T0A4_ARATH Hypothetical protein AT4g23890 (Hypothetical protein) - Arabidopsis thaliana (Mouse-ear cress) :: Q93Z46|Q93Z46_ARATH AT4g23890/T32A16_60 - Arabidopsis thaliana (Mouse-ear cress) :: E = L
vv|gi|110692082|gb|EE070920.1|EE070920	(M) :: Q9AR47|Q9AR47_MAIZE VIP3 protein - Zea mays (Maize) :: Q9AR48|Q9AR48_MAIZE VIP3 protein - Zea mays (Maize) :: E = L
cso|Ctg7146.1	:: Q1T0D6|Q1T0D6_MEDTR Pyridine nucleotide-disulphide oxidoreductase, class I - Medicago truncatula (Barrel medic) :: Q2HU25|Q2HU25_MEDTR Pyridine nucleotide-disulphide oxidoreductase, class I - Medicago truncatula (Barrel medic) :: E = L
ws|Ctg812.1	(M) :: Q9SCP7|Q9SCP7_ARATH Caffeic acid O-methyltransferase-like protein (AT3g53140/T4D2_70) - Arabidopsis thaliana (Mouse-ear cress) :: Q84N56|Q84N56_9CARY S-adenosyl-L-methionine: beta-alanine N-methyltransferase - Limonium latifolium :: E = L
ws|Ctg200.1	(M) :: Q5UCF4|Q5UCF4_MAIZE Senescence-associated protein DH - Zea mays (Maize) :: Q8S8Q6|Q8S8Q6_ARATH Hypothetical protein At2g23810 - Arabidopsis thaliana (Mouse-ear cress) :: E = L SP
cso|Ctg8680.1	:: O81362|O81362_PRUAR Sulfite reductase (Fragment) - Prunus armeniaca (Apricot) :: O82802|O82802_TOBAC Sulfite reductase - Nicotiana tabacum (Common tobacco) :: E = L
ws|Ctg2539.1	(M) :: Q9ZQQ0|SCP26_ARATH Serine carboxypeptidase-like 26 precursor (EC 3.4.16.-) - Arabidopsis thaliana (Mouse-ear cress) :: Q9SFB5|SCP27_ARATH Serine carboxypeptidase-like 27 precursor (EC 3.4.16.-) - Arabidopsis thaliana (Mouse-ear cress) :: E = L SP
csb|Ctg2595.1	:: Q0D5J7|Q0D5J7_ORYSA Os07g0556200 protein - Oryza sativa (japonica cultivar-group) :: Q69S39|UCRIA_ORYSA Cytochrome b6-f complex iron-sulfur subunit, chloroplast precursor (EC 1.10.99.1) (Rieske iron-sulfur protein) (Plastohydroquinone:plastocyanin oxidoreductase iron-sulfur protein) (ISP) (RISP) - Oryza sativa (Rice) :: E = L
vv|gi|22012116|gb|BQ797150.1|BQ797150	:: Q7XAU7|Q7XAU7_VITVI Thaumatin-like protein - Vitis vinifera (Grape) :: Q9M4G7|Q9M4G7_VITVI Putative thaumatin-like protein (Fragment) - Vitis vinifera (Grape) :: E = L
vv|Ctg1590.1	:: Q5CZ54|Q5CZ54_SOLTU Pom14 protein - Solanum tuberosum (Potato) :: Q41050|Q41050_PEA Core protein - Pisum sativum (Garden pea) :: E = L
csp|Ctg897.1	:: O64982|PRS7_PRUPE 26S protease regulatory subunit 7 (26S proteasome subunit 7) (26S proteasome AAA-ATPase subunit RPT1) (Regulatory particle triple-A ATPase subunit 1) - Prunus persica (Peach) :: Q9SSB5|PRS7_ARATH 26S protease regulatory subunit 7 (26S proteasome subunit 7) (26S proteasome AAA-ATPase subunit RPT1a) (Regulatory particle triple-A ATPase subunit 1a) - Arabidopsis thaliana (Mouse-…
csp|Ctg4646.1	(M) :: Q1SSA6|Q1SSA6_MEDTR RNA-binding region RNP-1 (RNA recognition motif); Zinc finger, CCHC-type - Medicago truncatula (Barrel medic) :: Q9SSJ0|Q9SSJ0_ARATH Putative eukaryotic translation initiation factor 3 subunit; 21071-22901 (AT3g11400/F24K9_7) (Translation initiation factor 3, subunit g) (EIF3g) - Arabidopsis thaliana (Mouse-ear cress) :: E = L
vv|gi|30132749|gb|CB918088.1|CB918088	:: Q9FX54|Q9FX54_ARATH Putative glyceraldehyde-3-phosphate dehydrogenase (At1g13440/F13B4_8) - Arabidopsis thaliana (Mouse-ear cress) :: Q56WJ4|Q56WJ4_ARATH Putative glyceraldehyde-3-phosphate dehydrogenase - Arabidopsis thaliana (Mouse-ear cress) :: E = L
vv|gi|110705684|gb|EE082818.1|EE082818	(M) :: Q3HRZ3|Q3HRZ3_SOLTU Hypothetical protein - Solanum tuberosum (Potato) :: Q9SBL9|Q9SBL9_CITLA Wrp15a - Citrullus lanatus (Watermelon) (Citrullus vulgaris) :: E = L
vv|Ctg149.1	(M) :: Q2Z1Z0|Q2Z1Z0_PRUMU Cinnamyl alcohol dehydrogenase - Prunus mume (Japanese flowering apricot) :: O65152|O65152_MALDO Putative cinnamyl alcohol dehydrogenase - Malus domestica (Apple) (Malus sylvestris) :: E = L
css|gi|110401150|gb|EC967746.1|EC967746	:: Q9SR70|Q9SR70_ARATH T22K18.11 protein (AT3g10060/T22K18_11) - Arabidopsis thaliana (Mouse-ear cress) :: Q6Z4E9|Q6Z4E9_ORYSA Immunophilin / FKBP-type peptidyl-prolyl cis-trans isomerase-like - Oryza sativa (japonica cultivar-group) :: E = L
ws|Ctg2095.1	:: Q9FUR8|Q9FUR8_SOLLC Alpha-galactosidase (EC 3.2.1.22) (Fragment) - Solanum lycopersicum (Tomato) (Lycopersicon esculentum) :: Q2HYY3|Q2HYY3_CUCSA Acid alpha galactosidase 2 (EC 3.2.1.22) - Cucumis sativus (Cucumber) :: E = L
csp|WIN0419.C21_A07	:: Q2QCI7|Q2QCI7_VITVI Non-specific lipid transfer protein - Vitis vinifera (Grape) :: Q850K5|Q850K5_VITVI Lipid transfer protein isoform 4 - Vitis vinifera (Grape) :: E = L
ws|gi|51579620|gb|CV097456.1|CV097456	:: Q70I37|Q70I37_LOTJA Vacuolar proton-ATPase subunit-like protein - Lotus japonicus :: Q1S045|Q1S045_MEDTR V-type ATPase, 116 kDa subunit - Medicago truncatula (Barrel medic) :: E = L
csb|Ctg1015.1	(M) :: Q9M4H0|Q9M4H0_VITVI Putative ripening-related protein - Vitis vinifera (Grape) :: Q9LHZ0|Q9LHZ0_ORYSA Methylthioadenosine/S-adenosyl homocysteine nucleosidase (Os06g0112200 protein) (Hypothetical protein) - Oryza sativa (japonica cultivar-group) :: E = L SP
vv|Ctg5226.1	:: P93162|CHLI_SOYBN Magnesium-chelatase subunit chlI, chloroplast precursor (EC 6.6.1.1) (Mg-protoporphyrin IX chelatase) - Glycine max (Soybean) :: Q53RM0|Q53RM0_ORYSA Magnesium chelatase ATPase subunit I (Magnesium chelatase subunit I) (Os03g0563300 protein) (Magnesium-chelatase subunit chlI, chloroplast, putative, expressed) - Oryza sativa (japonica cultivar-group) :: E = L
css|gi|110400610|gb|EC967176.1|EC967176	(M) :: Q5Z6G3|Q5Z6G3_ORYSA Putative RNA polymerase I, II and III 16.5 kDa subunit - Oryza sativa (japonica cultivar-group) :: Q84SP5|Q84SP5_ORYSA Putative RNA polymerase (Os03g0845700 protein) (RNA polymerase Rpb8 family protein, expressed) - Oryza sativa (japonica cultivar-group) :: E = L
vvfl|gi|122224044|sp|Q0ZIY4|IF1C_VITVI	(M) :: Q95GN2|Q95GN2_9MAGN Translation initiation factor IF1 - Vitis sp. Qiu 94046 :: Q0ZIY4|IF1C_VITVI Translation initiation factor IF-1, chloroplast - Vitis vinifera (Grape) :: E = L
ws|Ctg3039.1	(M) :: O04486|RB11C_ARATH Ras-related protein Rab11C - Arabidopsis thaliana (Mouse-ear cress) :: Q1SL05|Q1SL05_MEDTR Ras GTPase - Medicago truncatula (Barrel medic) :: E = L
vv|Ctg7302.1	(M) :: Q0PL87|Q0PL87_CAMSI Serine/threonine protein kinase - Camellia sinensis (Tea) :: Q8RXH5|Q8RXH5_TOBAC Osmotic stress-activated protein kinase - Nicotiana tabacum (Common tobacco) :: E = L
cso|Ctg4127.1	(M) :: Q94K62|Q94K62_ARATH Hypothetical protein At4g19880 (Fragment) - Arabidopsis thaliana (Mouse-ear cress) :: Q8H121|Q8H121_ARATH Hypothetical protein At4g19880 - Arabidopsis thaliana (Mouse-ear cress) :: E = L
vv|Ctg2909.1	(M) :: Q9LV33|Q9LV33_ARATH Beta-glucosidase (Beta-glucosidase, putative) - Arabidopsis thaliana (Mouse-ear cress) :: Q8VWL8|Q8VWL8_SOLLC Beta-mannosidase (Beta-mannosidase enzyme) - Solanum lycopersicum (Tomato) (Lycopersicon esculentum) :: E = L SP
cso|Ctg1710.1	(M) :: Q10N45|Q10N45_ORYSA IN2-1 protein, putative, expressed - Oryza sativa (japonica cultivar-group) :: Q8H8U5|Q8H8U5_ORYSA Putative glutathione S-transferase (Os03g0283100 protein) - Oryza sativa (japonica cultivar-group) :: E = L
css|gi|110397569|gb|EC963318.1|EC963318	:: Q0WWY5|Q0WWY5_ARATH 50S ribosomal protein L3 - Arabidopsis thaliana (Mouse-ear cress) :: Q9SKX4|RK3A_ARATH 50S ribosomal protein L3-1, chloroplast precursor - Arabidopsis thaliana (Mouse-ear cress) :: E = L
cso|Ctg550.1	(M) :: Q93VE6|Q93VE6_ARATH AT5g10780/T30N20_50 - Arabidopsis thaliana (Mouse-ear cress) :: Q9LEW1|Q9LEW1_ARATH Hypothetical protein T30N20_50 - Arabidopsis thaliana (Mouse-ear cress) :: E = L
ws|Ctg1146.1	:: Q0ZPW6|Q0ZPW6_9ROSA CXE carboxylesterase (EC 3.1.1.1) - Malus pumila :: O64640|O64640_ARATH Expressed protein (At2g45600) (At2g45600/F17K2.13) - Arabidopsis thaliana (Mouse-ear cress) :: E = L
vv|Ctg9090.1	(M) :: A1L4Y1|A1L4Y1_ARATH At3g10350 - Arabidopsis thaliana (Mouse-ear cress) :: Q9ST64|Q9ST64_SOLTU ATPase (Fragment) - Solanum tuberosum (Potato) :: E = L
vv|Ctg5287.1	:: Q9LPE9|Q9LPE9_ARATH T12C22.9 protein (At1g44820) - Arabidopsis thaliana (Mouse-ear cress) :: Q0WSR1|Q0WSR1_ARATH Aminoacylase like protein (Fragment) - Arabidopsis thaliana (Mouse-ear cress) :: E = L
ws|Ctg2349.1	(M) :: Q1SKN3|Q1SKN3_MEDTR Glutaredoxin; Glutaredoxin-related protein - Medicago truncatula (Barrel medic) :: Q8H7F6|GRS16_ARATH Monothiol glutaredoxin-S16, chloroplast precursor (AtGrxS16) (CAXIP1-like protein) - Arabidopsis thaliana (Mouse-ear cress) :: E = L
css|Ctg1037.1	:: Q8LB30|Q8LB30_ARATH DAG protein, putative - Arabidopsis thaliana (Mouse-ear cress) :: Q9LPZ1|Q9LPZ1_ARATH T23J18.10 (Putative DAG protein) (Hypothetical protein At1g11430/T23J18_10) - Arabidopsis thaliana (Mouse-ear cress) :: E = L
cso|gi|71860181|gb|DT009236.1|DT009236	(M) :: Q9FG66|Q9FG66_ARATH Acyl-peptide hydrolase-like - Arabidopsis thaliana (Mouse-ear cress) :: Q69Y12|Q69Y12_ORYSA Putative aminopeptidase C (Os06g0215300 protein) - Oryza sativa (japonica cultivar-group) :: E = L
vv|Ctg17143.1	(M) :: Q9SCQ2|Q9SCQ2_ARATH Hypothetical protein T4D2.20 - Arabidopsis thaliana (Mouse-ear cress) :: Q0WUM3|Q0WUM3_ARATH Hypothetical protein At3g53090 - Arabidopsis thaliana (Mouse-ear cress) :: E = L
cso|Ctg2390.1	(M) :: Q1SBP4|Q1SBP4_MEDTR At2g32080/F22D22.17 - Medicago truncatula (Barrel medic) :: Q8W590|Q8W590_ARATH At2g32080/F22D22.17 - Arabidopsis thaliana (Mouse-ear cress) :: E = L
csb|Ctg2980.1	(M) :: O65731|RS5_CICAR 40S ribosomal protein S5 (Fragment) - Cicer arietinum (Chickpea) (Garbanzo) :: Q2R4A1|Q2R4A1_ORYSA 40S ribosomal protein S5, putative, expressed (Os11g0482000 protein) - Oryza sativa (japonica cultivar-group) :: E = L
vv|Ctg15362.1	:: Q8VZP7|Q8VZP7_ARATH Putative mitochondrial carrier protein - Arabidopsis thaliana (Mouse-ear cress) :: Q9SJ70|Q9SJ70_ARATH Putative mitochondrial carrier protein - Arabidopsis thaliana (Mouse-ear cress) :: E = L
csp|Ctg1967.1	:: Q75M32|Q75M32_ORYSA Putative peptidylprolyl isomerase (Os05g0103200 protein) - Oryza sativa (japonica cultivar-group) :: Q6XPZ4|Q6XPZ4_WHEAT Cyclophilin-like protein (EC 5.2.1.8) - Triticum aestivum (Wheat) :: E = L
ws|Ctg1172.1	(M) :: P93092|ACP1_CASGL Acyl carrier protein 1, chloroplast precursor (ACP 1) - Casuarina glauca (Swamp oak) :: O23940|O23940_FRAVE Acyl carrier protein - Fragaria vesca (Woodland strawberry) :: E = L
css|gi|110397504|gb|EC963248.1|EC963248	:: O80360|RK3_TOBAC 50S ribosomal protein L3, chloroplast precursor (Fragment) - Nicotiana tabacum (Common tobacco) :: Q0WWY5|Q0WWY5_ARATH 50S ribosomal protein L3 - Arabidopsis thaliana (Mouse-ear cress) :: E = L
vv|Ctg455.1	:: Q9LPZ8|Q9LPZ8_ARATH T23J18.3 - Arabidopsis thaliana (Mouse-ear cress) :: Q60EJ0|Q60EJ0_ORYSA Hypothetical protein OSJNBa0017K09.8 (Os05g0501700 protein) - Oryza sativa (japonica cultivar-group) :: E = L
ws|Ctg96.1	(M) :: Q9M6R4|Q9M6R4_GOSHI Glutathione S-transferase - Gossypium hirsutum (Upland cotton) :: Q9S7M6|Q9S7M6_PAPSO Glutathione S-transferase 2 (EC 2.5.1.18) (Glutathione S-transferase 1) - Papaver somniferum (Opium poppy) :: E = L
cso|Ctg1572.1	(M) :: P48496|TPIC_SPIOL Triosephosphate isomerase, chloroplast precursor (EC 5.3.1.1) (TIM) (Triose-phosphate isomerase) - Spinacia oleracea (Spinach) :: Q9M4S8|TPIC_FRAAN Triosephosphate isomerase, chloroplast precursor (EC 5.3.1.1) (TIM) (Triose-phosphate isomerase) - Fragaria ananassa (Strawberry) :: E = L
csp|Ctg577.1	(M) :: Q84WE4|Q84WE4_ARATH Putative ripening-related protein (At5g20740) - Arabidopsis thaliana (Mouse-ear cress) :: Q8LE11|Q8LE11_ARATH Ripening-related protein-like - Arabidopsis thaliana (Mouse-ear cress) :: E = L SP
cso|gi|34549603|gb|CF517835.1|CF517835	(M) :: Q850K5|Q850K5_VITVI Lipid transfer protein isoform 4 - Vitis vinifera (Grape) :: Q2QCI7|Q2QCI7_VITVI Non-specific lipid transfer protein - Vitis vinifera (Grape) :: E = L SP
vv|Ctg2381.1	(M) :: O23034|O23034_ARATH YUP8H12.3 protein - Arabidopsis thaliana (Mouse-ear cress) :: Q6K6K7|Q6K6K7_ORYSA Putative Ubiquitin activating enzyme (Os02g0506500 protein) - Oryza sativa (japonica cultivar-group) :: E = L
cso|Ctg1842.1	:: Q9M4A9|Q9M4A9_PEA Beta-1,3 glucanase precursor (EC 3.2.1.39) - Pisum sativum (Garden pea) :: Q8L935|Q8L935_ARATH Beta-1,3-glucanase-like protein - Arabidopsis thaliana (Mouse-ear cress) :: E = L
cso|Ctg4906.1	(M) :: Q8VXY4|Q8VXY4_ARATH Hypothetical protein At4g34270 - Arabidopsis thaliana (Mouse-ear cress) :: Q94HA2|Q94HA2_ORYSA Hypothetical protein OSJNBb0048A17.5 (Os03g0760600 protein) (TIP41-like family protein, expressed) - Oryza sativa (japonica cultivar-group) :: E = L
css|gi|110392998|gb|EC957756.1|EC957756	(M) :: Q9C944|H2AV3_ARATH Probable histone H2A variant 3 (H2A.F/Z 3) (HTA9) - Arabidopsis thaliana (Mouse-ear cress) :: Q84L44|Q84L44_PINPS Putative histone H2A - Pinus pinaster (Maritime pine) :: E = L
cso|Ctg3174.1	:: Q07446|Q07446_SOLLC Peroxidase precursor (EC 1.11.1.7) - Solanum lycopersicum (Tomato) (Lycopersicon esculentum) :: Q56V16|Q56V16_CAPBU CBRCI35 - Capsella bursa-pastoris (Shepherd's purse) :: E = L
cso|Ctg3320.1	:: Q1T680|Q1T680_MEDTR C2 - Medicago truncatula (Barrel medic) :: Q9LNT5|Q9LNT5_ARATH T20H2.13 protein - Arabidopsis thaliana (Mouse-ear cress) :: E = L
cso|Ctg4426.1	(M) :: Q5TKF9|Q5TKF9_ORYSA Hypothetical protein OSJNBa0030I14.7 (Os05g0594900 protein) - Oryza sativa (japonica cultivar-group) :: Q8VYI0|Q8VYI0_ARATH At1g65700/F1E22_3 (Small nuclear ribonucleoprotein, putative) - Arabidopsis thaliana (Mouse-ear cress) :: E = L
cso|Ctg5226.1	(M) :: Q8H0Y1|Q8H0Y1_ARATH Hypothetical protein At5g42960 (Hypothetical protein) - Arabidopsis thaliana (Mouse-ear cress) :: Q9FMM2|Q9FMM2_ARATH Gb|AAF69166.1 - Arabidopsis thaliana (Mouse-ear cress) :: E = L
vv|Ctg14164.1	(M) :: Q66PF2|Q66PF2_FRAAN Putative UDP-rhamnose:rhamnosyltransferase - Fragaria ananassa (Strawberry) :: Q940V3|Q940V3_ARATH At2g22590/T9I22.3 - Arabidopsis thaliana (Mouse-ear cress) :: E = L
ws|gi|33962737|gb|CF355647.1|CF355647	:: Q9FN03|Q9FN03_ARATH UVB-resistance protein UVR8 (At5g63860/MGI19_6) - Arabidopsis thaliana (Mouse-ear cress) :: Q9XHD7|Q9XHD7_ARATH UVB-resistance protein UVR8 - Arabidopsis thaliana (Mouse-ear cress) :: E = L
csp|Ctg2855.1	(M) :: A2Q3H4|A2Q3H4_MEDTR Histone H2A; Histone-fold - Medicago truncatula (Barrel medic) :: O65759|H2AX_CICAR Histone H2AX - Cicer arietinum (Chickpea) (Garbanzo) :: E = L
cso|Ctg3102.1	:: Q0WWR3|Q0WWR3_ARATH Hypothetical protein At4g02530 - Arabidopsis thaliana (Mouse-ear cress) :: O22773|TL16_ARATH Thylakoid lumenal 16.5 kDa protein, chloroplast precursor - Arabidopsis thaliana (Mouse-ear cress) :: E = L
csp|Ctg3138.1	(M) :: Q6ETY0|Q6ETY0_ORYSA Putative vacuolar protein sorting; Vps29p (Os02g0265400 protein) - Oryza sativa (japonica cultivar-group) :: Q1SPY4|Q1SPY4_MEDTR Hypothetical protein - Medicago truncatula (Barrel medic) :: E = L
csb|Ctg349.1	(M) :: Q6UNT2|RL5_CUCSA 60S ribosomal protein L5 - Cucumis sativus (Cucumber) :: Q38HU5|Q38HU5_SOLTU Hypothetical protein - Solanum tuberosum (Potato) :: E = L
vv|Ctg5789.1	:: Q1SSZ5|Q1SSZ5_MEDTR 3-isopropylmalate dehydratase large subunit - Medicago truncatula (Barrel medic) :: Q6Z702|Q6Z702_ORYSA Putative 3-isopropylmalate dehydratase large subunit (Os02g0125100 protein) - Oryza sativa (japonica cultivar-group) :: E = L
vv|gi|34416735|gb|CF415489.1|CF415489	:: Q93VR4|ML423_ARATH MLP-like protein 423 - Arabidopsis thaliana (Mouse-ear cress) :: Q7XUY5|Q7XUY5_ORYSA OSJNBb0048E02.12 protein (Os04g0465600 protein) - Oryza sativa (japonica cultivar-group) :: E = L
vv|gi|34549392|gb|CF517624.1|CF517624	(M) :: Q5ZF86|Q5ZF86_PLAMJ Hypothetical protein - Plantago major (Common plantain) :: Q9SK39|SBP3_ARATH Putative steroid-binding protein 3 (AtMP3) - Arabidopsis thaliana (Mouse-ear cress) :: E = L
vv|gi|110701070|gb|EE078280.1|EE078280	(M) :: A1ECJ6|A1ECJ6_9ROSI Putative thioredoxin-dependent peroxidase - Citrus cv. Shiranuhi :: Q5ZFS4|Q5ZFS4_PLAMJ Thioredoxin-dependent peroxidase - Plantago major (Common plantain) :: E = L
css|Ctg1397.1	:: O04603|RK5_ARATH 50S ribosomal protein L5, chloroplast precursor - Arabidopsis thaliana (Mouse-ear cress) :: P82192|RK5_SPIOL 50S ribosomal protein L5, chloroplast - Spinacia oleracea (Spinach) :: E = L
cso|Ctg8347.1	:: Q8L770|Q8L770_ARATH ATP-dependent Clp protease proteolytic subunit (ClpR3), putative (ClpP protease complex subunit ClpR3) - Arabidopsis thaliana (Mouse-ear cress) :: Q680D2|Q680D2_ARATH ClpP protease complex subunit ClpR3 (Fragment) - Arabidopsis thaliana (Mouse-ear cress) :: E = L
cso|Ctg863.1	(M) :: O49636|O49636_ARATH Hypothetical protein AT4g22310 (AT4g22310) - Arabidopsis thaliana (Mouse-ear cress) :: Q8LB46|Q8LB46_ARATH Light induced protein like - Arabidopsis thaliana (Mouse-ear cress) :: E = L
ws|Ctg2855.1	:: O65199|SODCP_VITVI Superoxide dismutase [Cu-Zn], chloroplast precursor (EC 1.15.1.1) - Vitis vinifera (Grape) :: Q3SAX0
css|gi|110392715|gb|EC957006.1|EC957006	:: Q9SFU7|Q9SFU7_ARATH T1B9.17 protein (At3g07170/T1B9_17) - Arabidopsis thaliana (Mouse-ear cress) :: A0B9Y0|A0B9Y0_ORYSA OSIGBa0135C09.6 protein - Oryza sativa (Rice) :: E = L
cso|Ctg5365.1	(M) :: Q75GK2|Q75GK2_ORYSA Putative single-strand binding protein (Os03g0633900 protein) (Single-strand binding protein, expressed) - Oryza sativa (japonica cultivar-group) :: Q9SX99|Q9SX99_ARATH F16N3.2 (At1g47720) (Hypothetical protein At1g47720/T2E6_21) - Arabidopsis thaliana (Mouse-ear cress) :: E = L
vv|Ctg12680.1	:: Q1S678|Q1S678_MEDTR Concanavalin A-like lectin/glucanase - Medicago truncatula (Barrel medic) :: Q0DGW8|Q0DGW8_ORYSA Os05g0507300 protein (Fragment) - Oryza sativa (japonica cultivar-group) :: E = L
vv|gi|30252218|gb|CB969769.1|CB969769	:: Q38709|THI4_ALNGL Thiazole biosynthetic enzyme, chloroplast precursor (AG6) - Alnus glutinosa (Alder) :: O23787|THI4_CITSI Thiazole biosynthetic enzyme, chloroplast precursor - Citrus sinensis (Sweet orange) :: E = L
ws|Ctg1380.1	(M) :: Q6ITC5|Q6ITC5_ORYSA Cell death-related protein - Oryza sativa (japonica cultivar-group) :: Q9FXG0|Q9FXG0_ARATH F1N18.11 protein (Putative apoptosis-related protein 19) (At1g29850/F1N18_19) (Hypothetical protein At1g29850) - Arabidopsis thaliana (Mouse-ear cress) :: E = L
cso|Ctg3513.1	:: Q8LCI6|Q8LCI6_ARATH IAA-amino acid hydrolase (ILR1) - Arabidopsis thaliana (Mouse-ear cress) :: Q946K0|Q946K0_ARASU IAA amidohydrolase (IAA-amino acid hydrolase) - Arabidopsis suecica (Swedish thale-cress) (Cardaminopsis suecica) :: E = L
vv|Ctg990.1	:: Q1S694|Q1S694_MEDTR HAD-superfamily hydrolase, subfamily IIA - Medicago truncatula (Barrel medic) :: Q8L3U4|Q8L3U4_ARATH AT5g36790/f5h8_20 - Arabidopsis thaliana (Mouse-ear cress) :: E = L
csp|Ctg1927.1	:: Q01L43|Q01L43_ORYSA H0502B11.8 protein - Oryza sativa (Rice) :: Q0JDG5|Q0JDG5_ORYSA Os04g0405100 protein - Oryza sativa (japonica cultivar-group) :: E = L
vv|Ctg4268.1	:: A0ZNK0|A0ZNK0_PYRCO Pectin methylesterase 2 (Fragment) - Pyrus communis (Pear) :: Q9LXD9|Q9LXD9_ARATH Pectin methylesterase-like protein - Arabidopsis thaliana (Mouse-ear cress) :: E = L
cso|gi|122690718|gb|EC956676.1|EC956676	:: Q654L9|Q654L9_ORYSA Putative dihydrolipoamide S-acetyltransferase (Os06g0499900 protein) - Oryza sativa (japonica cultivar-group) :: Q0WQF7|OPD21_ARATH Dihydrolipoyllysine-residue acetyltransferase component 1 of pyruvate dehydrogenase complex, mitochondrial precursor (EC 2.3.1.12) (Pyruvate dehydrogenase complex E2 subunit 1) (PDCE2) (E2) (Dihydrolipoamide S-acetyltransferase component 1 of p…
cso|gi|122689260|gb|EC936164.1|EC936164	(M) :: Q4PS96|Q4PS96_SOLLC Plastidic hexokinase - Solanum lycopersicum (Tomato) (Lycopersicon esculentum) :: Q8VWX3|Q8VWX3_SOLTU Hexokinase-related protein 1 - Solanum tuberosum (Potato) :: E = L
vv|Ctg1197.1	(M) :: A2Q483|A2Q483_MEDTR Pinin/SDK/memA protein - Medicago truncatula (Barrel medic) :: Q9C5G2|Q9C5G2_ARATH Hypothetical protein At1g15200 - Arabidopsis thaliana (Mouse-ear cress) :: E = L
vv|Ctg1902.1	:: Q9C8P0|Q9C8P0_ARATH Dihydrolipoamide S-acetyltransferase, putative; 19109-21166 (At1g34430/F7P12_2) - Arabidopsis thaliana (Mouse-ear cress) :: Q8LGH6|Q8LGH6_ARATH Dihydrolipoamide S-acetyltransferase, putative - Arabidopsis thaliana (Mouse-ear cress) :: E = L
vv|Ctg5263.1	(M) :: Q1T2F4|Q1T2F4_MEDTR Actin/actin-like - Medicago truncatula (Barrel medic) :: Q8L4Y5|Q8L4Y5_ARATH Actin-like protein (Actin-related protein 7) - Arabidopsis thaliana (Mouse-ear cress) :: E = L
csp|gi|71888557|gb|DT037612.1|DT037612	:: Q9LK22|Q9LK22_ARATH Gb|AAF57656.1 (At3g27310) (Hypothetical protein At3g27310) (CDC48-interacting UBX-domain protein) (Hypothetical protein) - Arabidopsis thaliana (Mouse-ear cress) :: Q7X671|Q7X671_ORYSA OJ000223_09.7 protein (OSJNBa0081L15.17 protein) - Oryza sativa (japonica cultivar-group) :: E = L
ws|gi|51582058|gb|CV099894.1|CV099894	:: P92963|P92963_ARATH Rab2-like protein (GTP-binding RAB2A like protein) (At4g17170) - Arabidopsis thaliana (Mouse-ear cress) :: Q946G3|Q946G3_TOBAC Small GTPase Rab2 - Nicotiana tabacum (Common tobacco) :: E = L
vv|Ctg9282.1	(M) :: Q1SDJ4|Q1SDJ4_MEDTR Lipolytic enzyme, G-D-S-L - Medicago truncatula (Barrel medic) :: Q8LDB1|Q8LDB1_ARATH CPRD49 - Arabidopsis thaliana (Mouse-ear cress) :: E = L SP
vv|Ctg8697.1	:: P93394|UPP_TOBAC Uracil phosphoribosyltransferase (EC 2.4.2.9) (UMP pyrophosphorylase) (UPRTase) - Nicotiana tabacum (Common tobacco) :: Q9M336|Q9M336_ARATH Uracil phosphoribosyltransferase-like protein - Arabidopsis thaliana (Mouse-ear cress) :: E = L
ws|Ctg1390.1	(M) :: Q9FES0|Q9FES0_VITVI NADH glutamate dehydrogenase (EC 1.4.1.2) - Vitis vinifera (Grape) :: P52596|DHE3_VITVI Glutamate dehydrogenase (EC 1.4.1.3) (GDH) - Vitis vinifera (Grape) :: E = L
cso|Ctg1316.1	(M) :: P42056|VDAC2_SOLTU 36 kDa outer mitochondrial membrane protein porin (Voltage-dependent anion-selective channel protein) (VDAC) (POM 36) - Solanum tuberosum (Potato) :: Q9XH72|Q9XH72_PRUAR Porin - Prunus armeniaca (Apricot) :: E = L
ws|Ctg2881.1	:: Q4PS96|Q4PS96_SOLLC Plastidic hexokinase - Solanum lycopersicum (Tomato) (Lycopersicon esculentum) :: Q8VWX3|Q8VWX3_SOLTU Hexokinase-related protein 1 - Solanum tuberosum (Potato) :: E = L
vvfl|gi|76559894|tpe|CAI56334.	(M) :: Q3KN68|Q3KN68_VITVI Isoflavone reductase-like protein 5 - Vitis vinifera (Grape) :: Q3KN67|Q3KN67_VITVI Isoflavone reductase-like protein 6 - Vitis vinifera (Grape) :: E = L
vv|Ctg3074.1	(M) :: Q1SH80|Q1SH80_MEDTR RNA-binding region RNP-1 (RNA recognition motif) - Medicago truncatula (Barrel medic) :: Q94AC3|Q94AC3_ARATH AT4g36960/C7A10_400 - Arabidopsis thaliana (Mouse-ear cress) :: E = L
csp|gi|34362915|gb|CF404500.1|CF404500	:: Q8GYJ9|Q8GYJ9_ARATH Hypothetical protein At1g31160/F28K20_9 (Hypothetical protein At1g31160) - Arabidopsis thaliana (Mouse-ear cress) :: Q2MGQ9|Q2MGQ9_MEDTR Histidine triad (HIT) protein - Medicago truncatula (Barrel medic) :: E = L
vv|Ctg20062.1	:: Q1PBH4|Q1PBH4_GOSHI Tocopherol cyclase - Gossypium hirsutum (Upland cotton) :: Q7XAF0|Q7XAF0_EUCGU Tocopherol cyclase - Eucalyptus gunnii (Cider tree) :: E = L
ws|Ctg4.1	(M) :: Q9FS43|Q9FS43_VITVI Pathogenesis-related protein 10 - Vitis vinifera (Grape) :: Q9FS42|Q9FS42_VITVI Pathogenesis-related protein 10 - Vitis vinifera (Grape) :: E = L
cso|Ctg5206.1	:: A0ZVU2|A0ZVU2_NICBE S-adenosylmethionine transporter - Nicotiana benthamiana :: A0ZVU3|A0ZVU3_CAPAN S-adenosylmethionine transporter - Capsicum annuum (Bell pepper) :: E = L
css|Ctg244.1	:: Q38JH2|Q38JH2_SOLTU Hypothetical protein - Solanum tuberosum (Potato) :: Q9ZU52|Q9ZU52_ARATH Putative aldolase (At2g01140) - Arabidopsis thaliana (Mouse-ear cress) :: E = L
vv|gi|110364102|gb|EC927747.1|EC927747	:: Q7XZK0|Q7XZK0_GOSHI Actin - Gossypium hirsutum (Upland cotton) :: Q5VKJ6|Q5VKJ6_RICCO Actin - Ricinus communis (Castor bean) :: E = L
ws|gi|51576475|gb|CV094311.1|CV094311	:: P93570|P93570_SOLTU Chaperonin-60 beta subunit precursor - Solanum tuberosum (Potato) :: P08927|RUBB_PEA RuBisCO large subunit-binding protein subunit beta, chloroplast precursor (60 kDa chaperonin subunit beta) (CPN-60 beta) - Pisum sativum (Garden pea) :: E = L
cso|Ctg6843.1	:: Q8S4C2|Q8S4C2_CAMSI Violaxanthin de-epoxidase - Camellia sinensis (Tea) :: Q0H3C7|Q0H3C7_COFCA Violaxanthin de-epoxidase - Coffea canephora (Robusta coffee) :: E = L
csp|WIN014.BR_J18	:: O80575|RISB_ARATH 6,7-dimethyl-8-ribityllumazine synthase, chloroplast precursor (EC 2.5.1.9) (DMRL synthase) (Lumazine synthase) - Arabidopsis thaliana (Mouse-ear cress) :: Q9XH13|Q9XH13_TOBAC 6,7-dimethyl-8-ribityllumazine synthase (Fragment) - Nicotiana tabacum (Common tobacco) :: E = L
vv|Ctg8212.1	(M) :: Q6ZBZ8|Q6ZBZ8_ORYSA Hypothetical protein P0493A04.32 (Os08g0459300 protein) - Oryza sativa (japonica cultivar-group) :: Q8GYG8|Q8GYG8_ARATH Hypothetical protein At1g02180/T6A9_2 - Arabidopsis thaliana (Mouse-ear cress) :: E = L SP
vv|Ctg1362.1	:: Q76KW1|Q76KW1_PEA Glutathione S-transferase - Pisum sativum (Garden pea) :: Q9LZ06|Q9LZ06_ARATH Hypothetical protein F9G14_100 (Hypothetical protein At5g02790) (Hypothetical protein not annotated) (Hypothetical protein) - Arabidopsis thaliana (Mouse-ear cress) :: E = L
cso|Ctg3250.1	(M) :: O04202|IF35_ARATH Eukaryotic translation initiation factor 3 subunit 5 (eIF-3 epsilon) (eIF3 p32 subunit) (eIF3f) - Arabidopsis thaliana (Mouse-ear cress) :: Q8W4H4|Q8W4H4_ARATH 26S proteasome regulatory subunit - Arabidopsis thaliana (Mouse-ear cress) :: E = L
csb|Ctg451.1	(M) :: P93447|EF1D_PIMBR Elongation factor 1-delta (EF-1-delta) (Elongation factor 1B-beta) (eEF-1B beta) - Pimpinella brachycarpa :: Q6SZ89|Q6SZ89_PEA Translational elongation factor 1 subunit Bbeta - Pisum sativum (Garden pea) :: E = L
vv|Ctg965.1	(M) :: Q45Q24|Q45Q24_NICBE PHB1 - Nicotiana benthamiana :: O04361|O04361_TOBAC Prohibitin - Nicotiana tabacum (Common tobacco) :: E = L SP
vv|gi|37189318|gb|CF608667.1|CF608667	(M) :: Q9M011|Q9M011_ARATH Light-inducible protein ATLS1 - Arabidopsis thaliana (Mouse-ear cress) :: Q42335|Q42335_ARATH MIF homologue (Fragment) - Arabidopsis thaliana (Mouse-ear cress) :: E = L
cso|Ctg3132.1	(M) :: Q8W593|Q8W593_ARATH At1g67280/F1N21_10 - Arabidopsis thaliana (Mouse-ear cress) :: Q8LEY7|Q8LEY7_ARATH Glyoxalase I, putative - Arabidopsis thaliana (Mouse-ear cress) :: E = L
css|Ctg652.1	(M) :: Q6YZW2|Q6YZW2_ORYSA Putative oligouridylate binding protein (Os08g0520300 protein) - Oryza sativa (japonica cultivar-group) :: Q9LQI9|Q9LQI9_ARATH Putative RNA binding protein (At1g17370) (Oligouridylate binding protein, putative) - Arabidopsis thaliana (Mouse-ear cress) :: E = L
vv|Ctg15206.1	(M) :: Q69WE3|Q69WE3_ORYSA NADH-ubiquinone oxidoreductase-related-like protein (Os07g0585800 protein) - Oryza sativa (japonica cultivar-group) :: Q1SKQ7|Q1SKQ7_MEDTR ETC complex I subunit conserved region - Medicago truncatula (Barrel medic) :: E = L
csp|Ctg2856.1	(M) :: Q949R9|Q949R9_ARATH Hypothetical protein At5g20090 (Hypothetical protein) - Arabidopsis thaliana (Mouse-ear cress) :: Q5XLE2|Q5XLE2_MAIZE Brain protein 44-like - Zea mays (Maize) :: E = L
cso|gi|71872639|gb|DT021694.1|DT021694	(M) :: Q5JMM6|Q5JMM6_ORYSA Putative NOGO-interacting mitochondrial protein (Os01g0753100 protein) - Oryza sativa (japonica cultivar-group) :: Q84N44|Q84N44_SETIT Oxidoreductase - Setaria italica (Foxtail millet) :: E = L
vv|Ctg262.1	(M) :: Q84TD8|Q84TD8_ARATH At1g67170 (Hypothetical protein At1g67170) - Arabidopsis thaliana (Mouse-ear cress) :: Q9ZW90|Q9ZW90_ARATH F5A8.8 protein - Arabidopsis thaliana (Mouse-ear cress) :: E = L
vvfl|gi|50660327|gb|AAT80888.	(M) :: Q6B4V4|Q6B4V4_VITVI Chloroplast chaperonin 21 - Vitis vinifera (Grape) :: Q8LK52|Q8LK52_GOSHI Cp10-like protein - Gossypium hirsutum (Upland cotton) :: E = L
csp|Ctg948.1	(M) :: Q1SMW0|Q1SMW0_MEDTR Pyridoxal-5-phosphate-dependent enzyme, beta subunit - Medicago truncatula (Barrel medic) :: Q7Y256|Q7Y256_BETVE Beta-cyanoalanine synthase - Betula verrucosa (White birch) (Betula pendula) :: E = L
vv|Ctg4189.1	:: Q8S091|Q8S091_ORYSA Putative thioredoxin F (Os01g0913000 protein) - Oryza sativa (japonica cultivar-group) :: P29450|TRXF_PEA Thioredoxin F-type, chloroplast precursor (TRX-F) - Pisum sativum (Garden pea) :: E = L
css|Ctg1025.1	(M) :: O49636|O49636_ARATH Hypothetical protein AT4g22310 (AT4g22310) - Arabidopsis thaliana (Mouse-ear cress) :: Q8LB46|Q8LB46_ARATH Light induced protein like - Arabidopsis thaliana (Mouse-ear cress) :: E = L
vv|Ctg2042.1	(M) :: Q1RTN1|Q1RTN1_MEDTR Initiation factor 2B related - Medicago truncatula (Barrel medic) :: Q948X8|Q948X8_TOBAC CIG2 - Nicotiana tabacum (Common tobacco) :: E = L
ws|Ctg1721.1	:: Q1T680|Q1T680_MEDTR C2 - Medicago truncatula (Barrel medic) :: Q9LNT5|Q9LNT5_ARATH T20H2.13 protein - Arabidopsis thaliana (Mouse-ear cress) :: E = L
vv|Ctg3548.1	(M) :: P19446|MDHG_CITLA Malate dehydrogenase, glyoxysomal precursor (EC 1.1.1.37) - Citrullus lanatus (Watermelon) (Citrullus vulgaris) :: P46488|MDHG_CUCSA Malate dehydrogenase, glyoxysomal precursor (EC 1.1.1.37) - Cucumis sativus (Cucumber) :: E = L
csp|Ctg632.1	(M) :: Q9SP38|Q9SP38_LUPLU NADH ubiquinone oxidoreductase PSST subunit - Lupinus luteus (European yellow lupin) :: Q9LKH4|Q9LKH4_LUPLU NADH-ubiquinone oxidoreductase subunit PSST - Lupinus luteus (European yellow lupin) :: E = L
vv|Ctg3148.1	(M) :: P93014|RR5_ARATH 30S ribosomal protein S5, chloroplast precursor - Arabidopsis thaliana (Mouse-ear cress) :: Q9ST69|RR5_SPIOL 30S ribosomal protein S5, chloroplast precursor - Spinacia oleracea (Spinach) :: E = L
vvfl|gi|2425107|gb|AAB70837.	:: O22511|O22511_VITVI Glutathione reductase (NADPH) (EC 1.6.4.2) (Fragment) - Vitis vinifera (Grape) :: P80461|GSHRP_TOBAC Glutathione reductase, chloroplast precursor (EC 1.8.1.7) (GR) (GRase) (Fragment) - Nicotiana tabacum (Common tobacco) :: E = L
ws|Ctg3248.1	:: Q68HC8|Q68HC8_SOLLC Glucose-6-phosphate isomerase - Solanum lycopersicum (Tomato) (Lycopersicon esculentum) :: Q9SB57|Q9SB57_ARATH Glucose-6-phosphate isomerase (EC 5.3.1.9) - Arabidopsis thaliana (Mouse-ear cress) :: E = L
vv|gi|37184881|gb|CF604234.1|CF604234	:: Q8W034|Q8W034_ARATH Ribonucleoprotein 1 (Ribonucleoprotein like protein) (Fragment) - Arabidopsis thaliana (Mouse-ear cress) :: O23288|O23288_ARATH Ribonucleoprotein like protein - Arabidopsis thaliana (Mouse-ear cress) :: E = L
csp|Ctg740.1	:: Q7Y0S8|Q7Y0S8_SOLTU Erg-1 - Solanum tuberosum (Potato) :: Q9FE06|Q9FE06_ARATH Putative phi-1 protein (AT5g64260/MSJ1_10) - Arabidopsis thaliana (Mouse-ear cress) :: E = L
vv|Ctg6140.1	(M) :: Q651Z9|Q651Z9_ORYSA Hypothetical protein OJ1439_F07.29 (Os09g0527900 protein) - Oryza sativa (japonica cultivar-group) :: Q9SVJ7|Q9SVJ7_ARATH Putative zinc finger protein - Arabidopsis thaliana (Mouse-ear cress) :: E = L
vv|Ctg942.1	:: Q30D01|Q30D01_FAGSY Putative 3-dehydroquinate synthase - Fagus sylvatica (Beechnut) :: Q8VYV7|Q8VYV7_ARATH AT5g66120/K2A18_20 - Arabidopsis thaliana (Mouse-ear cress) :: E = L
csb|gi|30298946|gb|CB975740.1|CB975740	(M) :: A2Q3H4|A2Q3H4_MEDTR Histone H2A; Histone-fold - Medicago truncatula (Barrel medic) :: O65759|H2AX_CICAR Histone H2AX - Cicer arietinum (Chickpea) (Garbanzo) :: E = L
cso|gi|110364416|gb|EC924116.1|EC924116	(M) :: Q96539|CH10_BRANA 10 kDa chaperonin (Protein CPN10) (Protein groES) - Brassica napus (Rape) :: P34893|CH10_ARATH 10 kDa chaperonin (Protein CPN10) (Protein groES) - Arabidopsis thaliana (Mouse-ear cress) :: E = L
cso|Ctg9993.1	:: Q1S9B5|Q1S9B5_MEDTR Glycoside hydrolase, family 77 - Medicago truncatula (Barrel medic) :: Q9LV91|Q9LV91_ARATH 4-alpha-glucanotransferase (AT5g64860/MXK3_9) - Arabidopsis thaliana (Mouse-ear cress) :: E = L
vv|gi|34416991|gb|CF415745.1|CF415745	:: Q5UCF4|Q5UCF4_MAIZE Senescence-associated protein DH - Zea mays (Maize) :: Q67WQ6|Q67WQ6_ORYSA Putative senescence-associated protein 5 (Os06g0653100 protein) - Oryza sativa (japonica cultivar-group) :: E = L
vv|Ctg12526.1	:: Q9LX23|Q9LX23_ARATH Hypothetical protein T31P16_40 - Arabidopsis thaliana (Mouse-ear cress) :: Q147P9|Q147P9_ARATH At5g10050 - Arabidopsis thaliana (Mouse-ear cress) :: E = L
ws|Ctg49.1	(M) :: Q7XAE3|Q7XAE3_9SOLA Putative fructokinase 2 - Petunia inflata :: Q7XAE2|Q7XAE2_9SOLA Putative fructokinase 2 - Petunia inflata :: E = L SP
cso|Ctg7123.1	(M) :: Q9ASW4|Q9ASW4_ARATH At3g21211 (Hypothetical protein At3g21215) (At3g21211/At3g21211) - Arabidopsis thaliana (Mouse-ear cress) :: Q9LU37|Q9LU37_ARATH Genomic DNA, chromosome 3, P1 clone: MXL8 - Arabidopsis thaliana (Mouse-ear cress) :: E = L
css|Ctg552.1	(M) :: Q8H100|Q8H100_ARATH Hypothetical protein At4g17890 (Hypothetical protein At4g17885) - Arabidopsis thaliana (Mouse-ear cress) :: O49688|O49688_ARATH Hypothetical protein AT4g17890 - Arabidopsis thaliana (Mouse-ear cress) :: E = L
cso|Ctg5181.1	:: Q9LVM3|Q9LVM3_ARATH Genomic DNA, chromosome 5, P1 clone:MCK7 - Arabidopsis thaliana (Mouse-ear cress) :: Q10LX6|Q10LX6_ORYSA Expressed protein - Oryza sativa (japonica cultivar-group) :: E = L
ws|Ctg764.1	(M) :: Q9LUG8|Q9LUG8_ARATH Similarity to endo-1 (AT3g23600/MDB19_9) (Contains similarity to endo-1,3-1,4-beta-D-glucanase) - Arabidopsis thaliana (Mouse-ear cress) :: Q2V3T4|Q2V3T4_ARATH Protein At3g23600 - Arabidopsis thaliana (Mouse-ear cress) :: E = L
cso|Ctg3399.1	(M) :: Q8VWN9|Q8VWN9_CAPAN Glyceraldehyde-3-phosphate dehydrogenase (EC 1.2.1.12) (Glyceraldehyde-3-phosphate dehydrogenase precursor) - Capsicum annuum (Bell pepper) :: Q9SAJ6|Q9SAJ6_ARATH T8K14.5 protein (Hypothetical protein At1g79530/T8K14_5) (Putative glyceraldehyde-3-phosphate dehydrogenase) - Arabidopsis thaliana (Mouse-ear cress) :: E = L
vv|gi|110694438|gb|EE071543.1|EE071543	(M) :: Q8VX74|Q8VX74_RICCO Glycine-rich RNA-binding protein - Ricinus communis (Castor bean) :: Q6YNS1|Q6YNS1_PRUAV Putative glycine-rich RNA-binding protein - Prunus avium (Cherry) :: E = L
cso|Ctg3235.1	(M) :: Q2MGQ5|Q2MGQ5_MEDTR RNA polymerase, dimerisation - Medicago truncatula (Barrel medic) :: Q39211|RPB3A_ARATH DNA-directed RNA polymerase II 36 kDa polypeptide A (EC 2.7.7.6) (RNA polymerase II subunit 3) - Arabidopsis thaliana (Mouse-ear cress) :: E = L
csp|gi|34364176|gb|CF405761.1|CF405761	(M) :: Q84L93|Q84L93_PETHY DAD1 - Petunia hybrida (Petunia) :: Q9SMC4|DAD1_SOLLC Defender against cell death 1 (DAD-1) - Solanum lycopersicum (Tomato) (Lycopersicon esculentum) :: E = L
csp|Ctg2073.1	:: Q69Y12|Q69Y12_ORYSA Putative aminopeptidase C (Os06g0215300 protein) - Oryza sativa (japonica cultivar-group) :: Q69TI3|Q69TI3_ORYSA Putative aminopeptidase C (Os06g0215400 protein) - Oryza sativa (japonica cultivar-group) :: E = L
ws|Ctg11.1	:: O23950|O23950_GOSHI Endo-xyloglucan transferase (Fragment) - Gossypium hirsutum (Upland cotton) :: Q7Y252|Q7Y252_GOSHI Xyloglucan endotransglycosylase - Gossypium hirsutum (Upland cotton) :: E = L
cso|Ctg5053.1	:: P24226|HISX_BRAOC Histidinol dehydrogenase, chloroplast precursor (EC 1.1.1.23) (HDH) - Brassica oleracea var. capitata (Cabbage) :: Q9C5U8|HISX_ARATH Histidinol dehydrogenase, chloroplast precursor (EC 1.1.1.23) (HDH) - Arabidopsis thaliana (Mouse-ear cress) :: E = L
vv|gi|110690811|gb|EE068306.1|EE068306	(M) :: Q9SXX7|COX5C_ORYSA Cytochrome c oxidase polypeptide Vc (EC 1.9.3.1) (Cytochrome c oxidase subunit 5c) - Oryza sativa (Rice) :: A1YMW4|A1YMW4_BRACM Cytochrome-c oxidase - Brassica campestris (Field mustard) :: E = L
vv|gi|34320119|gb|CF372873.1|CF372873	(M) :: Q6RJY3|Q6RJY3_CAPAN 40S ribosomal protein S17 - Capsicum annuum (Bell pepper) :: Q3HRX4|Q3HRX4_SOLTU 40S ribosomal protein S17-like protein - Solanum tuberosum (Potato) :: E = L
vv|Ctg12408.1	(M) :: Q93VP4|Q93VP4_ARATH At1g07470/F22G5_13 (TFIIA-L2) (Putative transcription factor IIA large subunit) - Arabidopsis thaliana (Mouse-ear cress) :: O49349|O49349_ARATH Transcription factor IIA large subunit (TFIIA-L1) - Arabidopsis thaliana (Mouse-ear cress) :: E = L
css|Ctg719.1	(M) :: Q9SRR8|Q9SRR8_ARATH F21O3.19 protein (Hypothetical protein) (Hypothetical protein At3g07480) (Hypothetical protein F21O3.19) - Arabidopsis thaliana (Mouse-ear cress) :: Q69IM6|Q69IM6_ORYSA Hypothetical protein P0450E05.20 - Oryza sativa (japonica cultivar-group) :: E = L
csp|Ctg778.1	(M) :: Q8LCT2|Q8LCT2_ARATH Hypothetical protein (Hypothetical protein At3g55605) (At3g55605) - Arabidopsis thaliana (Mouse-ear cress) :: Q9M062|Q9M062_ARATH Hypothetical protein F1I16_10 - Arabidopsis thaliana (Mouse-ear cress) :: E = L
cso|Ctg2510.1	(M) :: Q1RXR3|Q1RXR3_MEDTR ArgE/dapE/ACY1/CPG2/yscS - Medicago truncatula (Barrel medic) :: Q8S9L3|Q8S9L3_ARATH AT4g38220/F20D10_340 - Arabidopsis thaliana (Mouse-ear cress) :: E = L SP
ws|Ctg3.1	(M) :: O04011|ABP20_PRUPE Auxin-binding protein ABP20 precursor - Prunus persica (Peach) :: Q9ZRA4|AB19A_PRUPE Auxin-binding protein ABP19a precursor - Prunus persica (Peach) :: E = L SP
csp|Ctg2865.1	(M) :: Q93Z49|Q93Z49_ARATH AT5g64130/MHJ24_11 (Hypothetical protein) - Arabidopsis thaliana (Mouse-ear cress) :: Q9FMI6|Q9FMI6_ARATH Arabidopsis thaliana genomic DNA, chromosome 5, P1 clone:MHJ24 - Arabidopsis thaliana (Mouse-ear cress) :: E = L
vv|gi|34547485|gb|CF515717.1|CF515717	(M) :: Q1AFF4|Q1AFF4_9MAGN Ascorbate peroxidase - Vitis pseudoreticulata :: Q1W3C7|Q1W3C7_CAMSI Ascorbate peroxidase - Camellia sinensis (Tea) :: E = L
vv|Ctg15938.1	:: Q9M4G5|PGMP_SOLTU Phosphoglucomutase, chloroplast precursor (EC 5.4.2.2) (Glucose phosphomutase) (PGM) - Solanum tuberosum (Potato) :: Q9SM59|PGMP_PEA Phosphoglucomutase, chloroplast precursor (EC 5.4.2.2) (Glucose phosphomutase) (PGM) - Pisum sativum (Garden pea) :: E = L
csp|Ctg1400.1	:: Q84UV5|Q84UV5_NICBE CSN8 - Nicotiana benthamiana :: Q41369|Q41369_SPIOL COP9 - Spinacia oleracea (Spinach) :: E = L
vv|Ctg7823.1	(M) :: Q56ZQ3|VSR4_ARATH Vacuolar sorting receptor 4 precursor (AtVSR4) (Epidermal growth factor receptor-like protein 2b) (AtELP2b) (BP80-like protein a) (AtBP80a) - Arabidopsis thaliana (Mouse-ear cress) :: O80977|VSR3_ARATH Vacuolar sorting receptor 3 precursor (AtVSR3) (Epidermal growth factor receptor-like protein 2a) (AtELP2a) (BP80-like protein a') (AtBP80a') - Arabidopsis thaliana (Mouse-…
cso|Ctg1753.1	(M) :: Q1SUP9|Q1SUP9_MEDTR Adenylate kinase - Medicago truncatula (Barrel medic) :: Q0IT43|Q0IT43_ORYSA Os11g0312400 protein - Oryza sativa (japonica cultivar-group) :: E = L
vv|Ctg8211.1	:: Q0WVX4|Q0WVX4_ARATH ATP-dependent RNA helicase-like protein - Arabidopsis thaliana (Mouse-ear cress) :: Q8W4R3|RH30_ARATH DEAD-box ATP-dependent RNA helicase 30 (EC 3.6.1.-) - Arabidopsis thaliana (Mouse-ear cress) :: E = L
vv|Ctg16269.1	:: Q8L7Z8|Q8L7Z8_TOBAC Glutamate/malate translocator - Nicotiana tabacum (Common tobacco) :: Q8L800|Q8L800_FLABI Glutamate/malate translocator - Flaveria bidentis (Coastalplain yellowtops) :: E = L
cso|Ctg1102.1	(M) :: Q9FKY4|Q9FKY4_ARATH Gb|AAD32907.1 - Arabidopsis thaliana (Mouse-ear cress) :: Q9SHL8|Q9SHL8_ARATH Expressed protein (Hypothetical protein At2g17500) - Arabidopsis thaliana (Mouse-ear cress) :: E = L SP
ws|gi|51580206|gb|CV098042.1|CV098042	:: Q9ZS97|NAP1_ARATH Protein NAP1, chloroplast precursor (Non-intrinsic ABC protein 1) (Protein ABC1) (Protein LONG AFTER FAR-RED6) (Plastid sufB-like protein) - Arabidopsis thaliana (Mouse-ear cress) :: Q58IU5|Q58IU5_NICBE Non-intrinsic ABC protein (Fragment) - Nicotiana benthamiana :: E = L
cso|Ctg3266.1	(M) :: Q1SED4|Q1SED4_MEDTR Alpha/beta hydrolase fold - Medicago truncatula (Barrel medic) :: Q1SBZ4|Q1SBZ4_MEDTR Alpha/beta hydrolase fold - Medicago truncatula (Barrel medic) :: E = L
cso|Ctg810.1	(M) :: A1YW90|A1YW90_VITVI Glutathione S-transferase - Vitis vinifera (Grape) :: Q5GMM5|Q5GMM5_CAPCH Glutathione S-transferase/peroxidase - Capsicum chinense (Scotch bonnet) (Bonnet pepper) :: E = L SP
vv|Ctg5525.1	:: Q9ASX5|Q9ASX5_ARATH AT5g05200/K2A11_7 (Hypothetical protein K2A11.7) (Hypothetical protein At5g05200) - Arabidopsis thaliana (Mouse-ear cress) :: Q9FHK3|Q9FHK3_ARATH Similarity to unknown protein - Arabidopsis thaliana (Mouse-ear cress) :: E = L
ws|Ctg173.1	:: Q9S944|Q9S944_VITVI Vacuolar invertase 1, GIN1 - Vitis vinifera (Grape) :: P80065|INVB_DAUCA Beta-fructofuranosidase, soluble isoenzyme I precursor (EC 3.2.1.26) (Sucrose hydrolase) (Invertase) (Saccharase) - Daucus carota (Carrot) :: E = L
vv|Ctg6284.1	:: Q0JLA3|Q0JLA3_ORYSA Os01g0613300 protein - Oryza sativa (japonica cultivar-group) :: Q5ZDY5|Q5ZDY5_ORYSA Hypothetical protein P0410E01.26 - Oryza sativa (japonica cultivar-group) :: E = L
css|Ctg378.1	(M) :: Q69DC2|Q69DC2_GOSHI Anx1 - Gossypium hirsutum (Upland cotton) :: Q9XEN8|Q9XEN8_TOBAC Vacuole-associated annexin VCaB42 - Nicotiana tabacum (Common tobacco) :: E = L
cso|Ctg4965.1	:: Q6ZEZ2|Q6ZEZ2_ORYSA Putative ribose-5-phosphate isomerase (Os07g0176900 protein) - Oryza sativa (japonica cultivar-group) :: Q6ZEZ1|Q6ZEZ1_ORYSA Putative ribose-5-phosphate isomerase - Oryza sativa (japonica cultivar-group) :: E = L
css|Ctg812.1	:: P50346|RLA0_SOYBN 60S acidic ribosomal protein P0 - Glycine max (Soybean) :: Q307Z8|Q307Z8_SOLTU P0 ribosomal protein-like - Solanum tuberosum (Potato) :: E = L
vv|gi|110695305|gb|EE073170.1|EE073170	(M) :: Q948Z4|Q948Z4_SOLTU Snakin-1 - Solanum tuberosum (Potato) :: Q2HRJ5|Q2HRJ5_MEDTR Gibberellin regulated protein - Medicago truncatula (Barrel medic) :: E = L SP
cso|Ctg2153.1	:: Q1SEJ3|Q1SEJ3_MEDTR Phenol hydroxylase reductase - Medicago truncatula (Barrel medic) :: Q9XI55|Q9XI55_ARATH F9L1.8 protein (Hypothetical protein At1g15140; F9L1.8) (Hypothetical protein At1g15140) - Arabidopsis thaliana (Mouse-ear cress) :: E = L
cso|Ctg2439.1	:: Q41375|Q41375_SPIOL Chloroplast outer envelope 24 kD protein (Omp24) - Spinacia oleracea (Spinach) :: Q41393|Q41393_SPIOL E24 ASN - Spinacia oleracea (Spinach) :: E = L
csb|Ctg2867.1	(M) :: Q68PF8|Q68PF8_POPTR Glutathione S-transferase (EC 2.5.1.18) - Populus trichocarpa (Western balsam poplar) :: Q9FT21|Q9FT21_SOLLC Putative glutathione S-transferase T3 - Solanum lycopersicum (Tomato) (Lycopersicon esculentum) :: E = L
csp|Ctg4423.1	(M) :: Q1SJB9|Q1SJB9_MEDTR Like-Sm ribonucleoprotein-related, core - Medicago truncatula (Barrel medic) :: Q6YU78|Q6YU78_ORYSA Putative small nuclear ribonucleoprotein polypeptide D3 (Os02g0102700 protein) - Oryza sativa (japonica cultivar-group) :: E = L
vv|gi|34319662|gb|CF372416.1|CF372416	(M) :: Q1W1W5|Q1W1W5_NICBE BTF3 - Nicotiana benthamiana :: Q2VCI2|Q2VCI2_SOLTU Putative transcription factor BTF3-like - Solanum tuberosum (Potato) :: E = L
css|Ctg390.1	:: Q9M2Z4|SBP2_ARATH Putative steroid-binding protein 2 (AtMP2) - Arabidopsis thaliana (Mouse-ear cress) :: Q9FVZ7|Q9FVZ7_ORYSA Putative steroid membrane binding protein (Os10g0502600 protein) (Membrane steroid binding protein 1, putative, expressed) - Oryza sativa (japonica cultivar-group) :: E = L
vv|Ctg846.1	(M) :: A1E2A9|A1E2A9_NELNU Small molecular heat shock protein 17.5 - Nelumbo nucifera (Sacred lotus) :: Q96489|Q96489_SOLLC Class II small heat shock protein Le-HSP17.6 - Solanum lycopersicum (Tomato) (Lycopersicon esculentum) :: E = L
cso|gi|83275205|gb|DV939301.1|DV939301	:: O47798|O47798_RAPSA Cytochrome c oxidase subunit II - Raphanus sativus (Radish) :: O47437|O47437_BRACM Cytochrome c oxidase subunit II - Brassica campestris (Field mustard) :: E = L
cso|Ctg2235.1	(M) :: Q84VC8|Q84VC8_ORYSA Gamma hydroxybutyrate dehydrogenase-like protein (Os02g0562700 protein) (Hypothetical protein) - Oryza sativa (japonica cultivar-group) :: Q94B07|Q94B07_ARATH Gamma hydroxybutyrate dehydrogenase (EC 1.1.1.61) - Arabidopsis thaliana (Mouse-ear cress) :: E = L
vv|gi|32459586|gb|CD800760.1|CD800760	:: Q948Z4|Q948Z4_SOLTU Snakin-1 - Solanum tuberosum (Potato) :: Q2HRJ5|Q2HRJ5_MEDTR Gibberellin regulated protein - Medicago truncatula (Barrel medic) :: E = L
vv|Ctg12329.1	(M) :: Q1T0C7|Q1T0C7_MEDTR IQ calmodulin-binding region; CG-1 - Medicago truncatula (Barrel medic) :: O23463|CMTA5_ARATH Calmodulin-binding transcription activator 5 (Signal-responsive protein 6) (Ethylene-induced calmodulin-binding protein f) (EICBP.f) - Arabidopsis thaliana (Mouse-ear cress) :: E = L
css|gi|110397153|gb|EC962876.1|EC962876	(M) :: Q3HVM3|Q3HVM3_SOLTU Hypothetical protein - Solanum tuberosum (Potato) :: O82209|O82209_ARATH Copia-like retroelement pol polyprotein - Arabidopsis thaliana (Mouse-ear cress) :: E = L
csb|Ctg630.1	(M) :: Q9MAW6|Q9MAW6_PANGI 60S ribosomal protein L27a - Panax ginseng (Korean ginseng) :: Q7G923|Q7G923_ARATH 60S ribosomal protein L27A; 71521-71081 - Arabidopsis thaliana (Mouse-ear cress) :: E = L
vv|Ctg1053.1	:: Q6AWX1|Q6AWX1_ARATH At2g30720 - Arabidopsis thaliana (Mouse-ear cress) :: O49337|O49337_ARATH Hypothetical protein At2g30720 - Arabidopsis thaliana (Mouse-ear cress) :: E = L
vv|gi|110727066|gb|EE103428.1|EE103428	:: Q943K1|Q943K1_ORYSA Putative photosystem II subunit PsbS (Os01g0869800 protein) - Oryza sativa (japonica cultivar-group) :: Q94EI1|Q94EI1_ARATH Hypothetical protein (At1g44575/T18F15) - Arabidopsis thaliana (Mouse-ear cress) :: E = L
vv|gi|110721626|gb|EE098840.1|EE098840	(M) :: Q3E870|Q3E870_ARATH Protein At5g62575 (At5g62575) - Arabidopsis thaliana (Mouse-ear cress) :: Q8LBU0|Q8LBU0_ARATH Hypothetical protein - Arabidopsis thaliana (Mouse-ear cress) :: E = L
ws|Ctg392.1	(M) :: Q08935|ROC1_NICSY 29 kDa ribonucleoprotein A, chloroplast precursor (CP29A) - Nicotiana sylvestris (Wood tobacco) :: P49313|ROC1_NICPL 30 kDa ribonucleoprotein, chloroplast precursor (CP-RBP30) - Nicotiana plumbaginifolia (Leadwort-leaved tobacco) :: E = L SP
cso|gi|110390571|gb|EC955490.1|EC955490	:: Q9LU10|DEGP8_ARATH Protease Do-like 8, chloroplast precursor (EC 3.4.21.-) - Arabidopsis thaliana (Mouse-ear cress) :: Q01IJ2|Q01IJ2_ORYSA H0219H12.5 protein (OSIGBa0097P08.10 protein) - Oryza sativa (Rice) :: E = L
vv|gi|33409739|gb|CF215366.1|CF215366	(M) :: Q1AFF4|Q1AFF4_9MAGN Ascorbate peroxidase - Vitis pseudoreticulata :: O65161|O65161_ZANAE Ascorbate peroxidase (EC 1.11.1.11) - Zantedeschia aethiopica (White calla lily) :: E = L
vv|Ctg8030.1	(M) :: Q8VXV0|Q8VXV0_ARATH AT3g52570/F22O6_50 - Arabidopsis thaliana (Mouse-ear cress) :: Q9SVD8|Q9SVD8_ARATH Hypothetical protein F22O6_50 - Arabidopsis thaliana (Mouse-ear cress) :: E = L
vv|gi|26256922|gb|CA807985.1|CA807985	(M) :: Q1H8M8|Q1H8M8_BETVU B12D-like protein - Beta vulgaris (Sugar beet) :: Q9XHD5|Q9XHD5_IPOBA B12D protein - Ipomoea batatas (Sweet potato) (Batate) :: E = L
ws|gi|51580109|gb|CV097945.1|CV097945	:: Q0ZPV4|Q0ZPV4_ACTDE CXE carboxylesterase (EC 3.1.1.1) - Actinidia deliciosa (Kiwi) :: Q0ZPW1|Q0ZPW1_9ROSA CXE carboxylesterase (EC 3.1.1.1) - Malus pumila :: E = L
vv|gi|28965062|gb|CB344095.1|CB344095	(M) :: Q9S7H2|Q9S7H2_SOYBN Ubiquitin - Glycine max (Soybean) :: Q6H7T6|Q6H7T6_ORYSA Polyubiquitin 6 (Os06g0681400 protein) (Os02g0161900 protein) - Oryza sativa (japonica cultivar-group) :: E = L
csb|Ctg1564.1	:: Q9ZST5|Q9ZST5_RICCO PII protein (Fragment) - Ricinus communis (Castor bean) :: Q202M6|Q202M6_TOBAC PII protein (Fragment) - Nicotiana tabacum (Common tobacco) :: E = L
ws|gi|51580199|gb|CV098035.1|CV098035	:: O04428|O04428_CITPA Hypothetical protein - Citrus paradisi (Grapefruit) :: Q0J7H9|Q0J7H9_ORYSA Os08g0191700 protein (Glyoxalase) - Oryza sativa (japonica cultivar-group) :: E = L
vv|Ctg2668.1	(M) :: Q1STD4|Q1STD4_MEDTR RNA-binding region RNP-1 (RNA recognition motif) - Medicago truncatula (Barrel medic) :: Q9M549|Q9M549_CUCSA Poly(A)-binding protein - Cucumis sativus (Cucumber) :: E = L
vv|Ctg9745.1	:: Q9LVM1|Q9LVM1_ARATH ABC transporter-like protein (Half-molecule ABC transporter ATM3) - Arabidopsis thaliana (Mouse-ear cress) :: Q9LF78|Q9LF78_ARATH Mitochondrial half-ABC transporter - Arabidopsis thaliana (Mouse-ear cress) :: E = L
cso|Ctg366.1	(M) :: O04237|O04237_VICFA Transcription factor - Vicia faba var. minor :: Q0GH11|Q0GH11_CAPAN Nuclear-localized RNA binding protein - Capsicum annuum (Bell pepper) :: E = L
vv|Ctg12392.1	(M) :: Q9LFX8|Q9LFX8_ARATH T7N9.15 (Hypothetical protein At1g27090) - Arabidopsis thaliana (Mouse-ear cress) :: Q6AVI7|Q6AVI7_ORYSA Putative glycine rich protein (Os03g0688200 protein) (Expressed protein) (Hypothetical protein OSJNBb0024N19.2) - Oryza sativa (japonica cultivar-group) :: E = L
cso|Ctg2270.1	(M) :: A2Q466|A2Q466_MEDTR Protein kinase PKN/PRK1, effector - Medicago truncatula (Barrel medic) :: Q9C717|Q9C717_ARATH Hypothetical protein T7N22.12 (Hypothetical protein At1g55170) (Myosin-like protein) - Arabidopsis thaliana (Mouse-ear cress) :: E = L
vv|gi|29784157|gb|CB344560.2|CB344560	(M) :: Q2QCI7|Q2QCI7_VITVI Non-specific lipid transfer protein - Vitis vinifera (Grape) :: Q850K5|Q850K5_VITVI Lipid transfer protein isoform 4 - Vitis vinifera (Grape) :: E = L SP
vv|Ctg12278.1	(M) :: Q9ZPR0|COQ4_ARATH Ubiquinone biosynthesis protein COQ4 homolog - Arabidopsis thaliana (Mouse-ear cress) :: Q7XQ99|Q7XQ99_ORYSA OSJNBa0018M05.9 protein (Os04g0674200 protein) - Oryza sativa (japonica cultivar-group) :: E = L
vvfl|gi|1854386|dbj|BAA19246.	(M) :: P93798|SNAA_VITVI Alpha-soluble NSF attachment protein (Alpha-SNAP) (N-ethylmaleimide-sensitive factor attachment protein, alpha) - Vitis vinifera (Grape) :: Q1RXL2|Q1RXL2_MEDTR Tetratricopeptide-like helical - Medicago truncatula (Barrel medic) :: E = L
vv|Ctg22145.1	:: Q5DQ95|Q5DQ95_SOLLC 4-amino-4-deoxychorismate lyase - Solanum lycopersicum (Tomato) (Lycopersicon esculentum) :: Q6K7U8|Q6K7U8_ORYSA Putative branched-chain amino acid aminotransferase - Oryza sativa (japonica cultivar-group) :: E = L
vv|gi|51989950|gb|CV179405.1|CV179405	(M) :: P47920|NDKB_FLABI Nucleoside diphosphate kinase B (EC 2.7.4.6) (NDK B) (NDP kinase B) - Flaveria bidentis (Coastalplain yellowtops) :: Q96559|NDK_HELAN Nucleoside diphosphate kinase (EC 2.7.4.6) (NDK) (NDP kinase) - Helianthus annuus (Common sunflower) :: E = L
csp|WIN013.BR_K09	:: Q9CAF5|NAP7_ARATH Non-intrinsic ABC protein 7, chloroplast precursor (AtNAP7) (ABC transporter ATPase) (Plastid SufC-like protein) - Arabidopsis thaliana (Mouse-ear cress) :: Q1SM97|Q1SM97_MEDTR FeS assembly ATPase SufC - Medicago truncatula (Barrel medic) :: E = L
cso|Ctg1454.1	(M) :: Q1T1X1|Q1T1X1_MEDTR Lipoxygenase, LH2 - Medicago truncatula (Barrel medic) :: Q1T1X3|Q1T1X3_MEDTR Lipoxygenase, LH2 - Medicago truncatula (Barrel medic) :: E = L SP
cso|Ctg234.1	(M) :: A0RZC9|A0RZC9_SOLLC Constitutive plastid-lipid associated protein - Solanum lycopersicum (Tomato) (Lycopersicon esculentum) :: Q84UT6|Q84UT6_GENTR Perchloric acid soluble translation inhibitor protein homolog - Gentiana triflora (Clustered gentian) :: E = L
ws|Ctg54.1	(M) :: Q6J192|Q6J192_9ROSI Fasciclin-like AGP 12 - Populus tremula x Populus alba :: Q1SJM1|Q1SJM1_MEDTR Beta-Ig-H3/fasciclin - Medicago truncatula (Barrel medic) :: E = L SP
ws|Ctg238.1	(M) :: Q9FYF7|Y1736_ARATH REF/SRPP-like protein At1g67360 - Arabidopsis thaliana (Mouse-ear cress) :: Q2HUF4|Q2HUF4_MEDTR Rubber elongation factor - Medicago truncatula (Barrel medic) :: E = L
css|Ctg361.1	(M) :: P47920|NDKB_FLABI Nucleoside diphosphate kinase B (EC 2.7.4.6) (NDK B) (NDP kinase B) - Flaveria bidentis (Coastalplain yellowtops) :: Q96559|NDK_HELAN Nucleoside diphosphate kinase (EC 2.7.4.6) (NDK) (NDP kinase) - Helianthus annuus (Common sunflower) :: E = L
vv|Ctg3153.1	:: Q1RUZ8|Q1RUZ8_MEDTR Hypothetical protein - Medicago truncatula (Barrel medic) :: Q1RUZ9|Q1RUZ9_MEDTR Hypothetical protein - Medicago truncatula (Barrel medic) :: E = L
cso|Ctg4365.1	(M) :: Q0DAI8|Q0DAI8_ORYSA Os06g0650100 protein - Oryza sativa (japonica cultivar-group) :: Q0WQU3|Q0WQU3_ARATH Putative ubiquitin - Arabidopsis thaliana (Mouse-ear cress) :: E = L
csp|Ctg2798.1	(M) :: Q0VH86|Q0VH86_GOSHI 3-ketoacyl-CoA reductase 3 - Gossypium hirsutum (Upland cotton) :: Q9LDY7|Q9LDY7_ARATH Hypothetical protein AT4g11410 - Arabidopsis thaliana (Mouse-ear cress) :: E = L
css|gi|110401882|gb|EC968507.1|EC968507	(M) :: Q9ZRV5|Q9ZRV5_CICAR Basic blue copper protein - Cicer arietinum (Chickpea) (Garbanzo) :: Q851Z0|Q851Z0_ORYSA Putative basic blue copper protein (Os03g0850900 protein) (Chemocyanin, putative, expressed) - Oryza sativa (japonica cultivar-group) :: E = L SP
css|gi|110396281|gb|EC961962.1|EC961962	:: Q10LV7|Q10LV7_ORYSA Possible Photosystem II reaction center Psb27 protein, putative, expressed (Os03g0333400 protein) - Oryza sativa (japonica cultivar-group) :: Q9LR64|Q9LR64_ARATH F21B7.21 (Hypothetical protein At1g03610) (Hypothetical protein) (Hypothetical protein F21B7.14) (Hypothetical protein F21B7.22) - Arabidopsis thaliana (Mouse-ear cress) :: E = L
csp|WIN046.C21_B24	(M) :: Q9SXG0|Q9SXG0_ORYSA F1F0-ATPase inhibitor protein (Os09g0568900 protein) - Oryza sativa (japonica cultivar-group) :: Q9ZUX4|UMP2_ARATH Unknown mitochondrial protein At2g27730 - Arabidopsis thaliana (Mouse-ear cress) :: E = L
csp|gi|34416843|gb|CF415597.1|CF415597	:: Q09J80|Q09J80_9ROSI Ammonium transporter - Citrus sinensis x Poncirus trifoliata :: Q9FSH3|Q9FSH3_LOTJA Ammonium transporter (AMT1.1) - Lotus japonicus :: E = L
css|Ctg1364.1	(M) :: Q700A6|Q700A6_CICAR Putative lipid transfer protein GPI-anchored - Cicer arietinum (Chickpea) (Garbanzo) :: Q9C7F7|UGPI5_ARATH Uncharacterized GPI-anchored protein At1g27950 precursor - Arabidopsis thaliana (Mouse-ear cress) :: E = L SP
ws|gi|51578215|gb|CV096051.1|CV096051	:: Q7XIP0|Q7XIP0_ORYSA Putative ABI3-interacting protein 2; CnAIP2 (Os07g0592300 protein) - Oryza sativa (japonica cultivar-group) :: A0MLW5|A0MLW5_CAPAN Hypothetical protein (Fragment) - Capsicum annuum (Bell pepper) :: E = L
cso|Ctg5820.1	(M) :: Q8SA35|Q8SA35_ORYSA Putative H+-exporting ATPase (Os01g0659200 protein) - Oryza sativa (japonica cultivar-group) :: Q39258|VATE_ARATH Vacuolar ATP synthase subunit E (EC 3.6.3.14) (V-ATPase E subunit) (Vacuolar proton pump E subunit) - Arabidopsis thaliana (Mouse-ear cress) :: E = L
cso|Ctg2473.1	(M) :: Q9FZ47|Q9FZ47_ARATH F6I1.12 protein (At1g16880) (Hypothetical protein F6I1.12) - Arabidopsis thaliana (Mouse-ear cress) :: Q9LZ23|Q9LZ23_ARATH Hypothetical protein T1E3_100 (Hypothetical protein At5g04740) (Genomic DNA, chromosome 5, P1 clone:MUK11) - Arabidopsis thaliana (Mouse-ear cress) :: E = L
css|gi|110396419|gb|EC962104.1|EC962104	(M) :: Q8GWL1|Q8GWL1_ARATH Hypothetical protein At4g21320/T6K22_50 - Arabidopsis thaliana (Mouse-ear cress) :: Q4VUC5|Q4VUC5_SOLLC Phosphosulfolactate synthase-related protein - Solanum lycopersicum (Tomato) (Lycopersicon esculentum) :: E = L
vv|Ctg7341.1	(M) :: Q1SR96|Q1SR96_MEDTR Hypothetical protein - Medicago truncatula (Barrel medic) :: Q1PCI2|Q1PCI2_SOLCH COV1-like protein - Solanum chacoense (Chaco potato) :: E = L
vv|gi|71859377|gb|DT008432.1|DT008432	(M) :: Q0ZIZ4|CLPP_VITVI ATP-dependent Clp protease proteolytic subunit (EC 3.4.21.92) (Endopeptidase Clp) - Vitis vinifera (Grape) :: Q09FT6|Q09FT6_NANDO Clp protease proteolytic subunit - Nandina domestica (Heavenly bamboo) :: E = L
vv|Ctg2582.1	(M) :: Q1SBP0|Q1SBP0_MEDTR Sm-like protein [imported]-Arabidopsis thaliana - Medicago truncatula (Barrel medic) :: Q5N9F1
csp|Ctg2991.1	(M) :: Q9SJK5|Q9SJK5_ARATH Translin-like protein - Arabidopsis thaliana (Mouse-ear cress) :: Q337S9|Q337S9_ORYSA Translin family protein, expressed - Oryza sativa (japonica cultivar-group) :: E = L
cso|Ctg624.1	(M) :: P08926|RUBA_PEA RuBisCO large subunit-binding protein subunit alpha, chloroplast precursor (60 kDa chaperonin subunit alpha) (CPN-60 alpha) - Pisum sativum (Garden pea) :: Q2PEP1|Q2PEP1_TRIPR Putative rubisco subunit binding-protein alpha subunit - Trifolium pratense (Red clover) :: E = L
vv|gi|27584507|gb|CB007202.1|CB007202	:: Q8S4X1|Q8S4X1_PEA UOS1 - Pisum sativum (Garden pea) :: Q8VYA4|Q8VYA4_ARATH Hypothetical protein At4g18810; F28A21.220 (At4g18810) - Arabidopsis thaliana (Mouse-ear cress) :: E = L
vv|Ctg15160.1	:: P27484|GRP2_NICSY Glycine-rich protein 2 - Nicotiana sylvestris (Wood tobacco) :: Q41188|Q41188_ARATH Glycine-rich protein (AT4g38680/F20M13_240) (Putative glycine-rich protein 2) (GRP2) (Putative glycine-rich protein GRP2) - Arabidopsis thaliana (Mouse-ear cress) :: E = L
css|gi|110392072|gb|EC957229.1|EC957229	:: Q0ZHB8|Q0ZHB8_LOTJA Mitochondrial L-galactono-1,4-lactone dehydrogenase - Lotus japonicus :: Q6DUK5|Q6DUK5_9ROSA Mitochondrial L-galactono-1,4-lactone dehydrogenase (EC 1.3.2.3) - Rosa roxburghii :: E = L
vv|Ctg5849.1	:: Q9M7J4|MFP1_TOBAC MAR-binding filament-like protein 1-1 - Nicotiana tabacum (Common tobacco) :: Q9M7J3|Q9M7J3_TOBAC MAR-binding protein MFP1 homolog (Fragment) - Nicotiana tabacum (Common tobacco) :: E = L
vv|Ctg13114.1	(M) :: Q2I748|Q2I748_BRACM IAA-amino acid hydrolase 3 - Brassica campestris (Field mustard) :: Q2I747|Q2I747_BRACM IAA-amino acid hydrolase 3 - Brassica campestris (Field mustard) :: E = L SP
vv|Ctg3633.1	(M) :: Q7F8R0|Q7F8R0_ORYSA KH domain-containing protein-like (Os02g0194200 protein) - Oryza sativa (japonica cultivar-group) :: Q7XPK1|Q7XPK1_ORYSA OSJNBa0087O24.9 protein (Os04g0665700 protein) - Oryza sativa (japonica cultivar-group) :: E = L
vv|gi|37189028|gb|CF608377.1|CF608377	(M) :: Q2V999|Q2V999_SOLTU 40S ribosomal protein S15-like - Solanum tuberosum (Potato) :: P31674|RS15_ORYSA 40S ribosomal protein S15 - Oryza sativa (Rice) :: E = L
vv|Ctg9592.1	:: Q9SZ91|Q9SZ91_ARATH Hypothetical protein F17A8.100 (Hypothetical protein At4g09750) - Arabidopsis thaliana (Mouse-ear cress) :: Q69X86|Q69X86_ORYSA Putative short chain dehydrogenase/reductase - Oryza sativa (japonica cultivar-group) :: E = L
vv|Ctg7849.1	(M) :: Q9FE40|Q9FE40_ARATH AtPex14p (Arabidopsis thaliana genomic DNA, chromosome 5, P1 clone:MQB2) - Arabidopsis thaliana (Mouse-ear cress) :: Q9FXT6|Q9FXT6_ARATH PEX14 protein - Arabidopsis thaliana (Mouse-ear cress) :: E = L
css|gi|110399869|gb|EC966400.1|EC966400	:: Q1S946|Q1S946_MEDTR Hypothetical protein - Medicago truncatula (Barrel medic) :: Q9C7J5|Q9C7J5_ARATH Hypothetical protein F14G9.26 (At1g56200/F14G9_26) (Hypothetical protein) - Arabidopsis thaliana (Mouse-ear cress) :: E = L
cso|Ctg7029.1	(M) :: Q6H667|Q6H667_ORYSA Thylakoid lumenal protein-like (Os02g0643500 protein) - Oryza sativa (japonica cultivar-group) :: Q94C72|Q94C72_ARATH Hypothetical protein At1g12250 - Arabidopsis thaliana (Mouse-ear cress) :: E = L
vv|Ctg9388.1	:: Q1ELT8|Q1ELT8_SOLLC Red chlorophyll catabolite reductase (Fragment) - Solanum lycopersicum (Tomato) (Lycopersicon esculentum) :: Q1ELT7|Q1ELT7_BRANA Red chlorophyll catabolite reductase (Fragment) - Brassica napus (Rape) :: E = L
vv|Ctg1744.1	:: Q153F8|Q153F8_EUCGG Pectin acetylesterase (Fragment) - Eucalyptus globulus subsp. globulus (Tasmanian blue gum) :: Q2HRU2|Q2HRU2_MEDTR Pectinacetylesterase - Medicago truncatula (Barrel medic) :: E = L
vvfl|gi|122230330|sp|Q0ZIY2|RK14_VITVI	(M) :: Q0ZIY2|RK14_VITVI Chloroplast 50S ribosomal protein L14 - Vitis vinifera (Grape) :: A0A372|RK14_COFAR Chloroplast 50S ribosomal protein L14 - Coffea arabica (Coffee) :: E = L
ws|Ctg1897.1	:: P51615|MAOX_VITVI NADP-dependent malic enzyme (EC 1.1.1.40) (NADP-ME) - Vitis vinifera (Grape) :: O24550|O24550_VITVI Malate dehydrogenase (EC 1.1.1.40) - Vitis vinifera (Grape) :: E = L
vv|Ctg10761.1	(M) :: Q9LUQ2|Q9LUQ2_ARATH Leucine-rich repeat protein; contains similarity to elicitor-inducible receptor EIR - Arabidopsis thaliana (Mouse-ear cress) :: Q8L7Z2|Q8L7Z2_ARATH AT3g15410/MJK13_7 - Arabidopsis thaliana (Mouse-ear cress) :: E = L
ws|Ctg1394.1	(M) :: Q43364|EFTUB_NICSY Elongation factor TuB, chloroplast precursor (EF-TuB) - Nicotiana sylvestris (Wood tobacco) :: P46280|EFTU2_SOYBN Elongation factor Tu, chloroplast precursor (EF-Tu) - Glycine max (Soybean) :: E = L
ws|Ctg978.1	(M) :: P51132|UCRI2_TOBAC Ubiquinol-cytochrome c reductase iron-sulfur subunit 2, mitochondrial precursor (EC 1.10.2.2) (Rieske iron-sulfur protein 2) (RISP2) - Nicotiana tabacum (Common tobacco) :: Q38M54|Q38M54_SOLTU Rieske iron-sulfur protein-like - Solanum tuberosum (Potato) :: E = L
vv|gi|26265928|gb|CA816991.1|CA816991	:: Q39654|PSAL_CUCSA Photosystem I reaction center subunit XI, chloroplast precursor (PSI-L) (PSI subunit V) - Cucumis sativus (Cucumber) :: Q41385|PSAL_SPIOL Photosystem I reaction center subunit XI, chloroplast precursor (PSI-L) (PSI subunit V) - Spinacia oleracea (Spinach) :: E = L
ws|gi|51579809|gb|CV097645.1|CV097645	:: Q9SDW5|Q9SDW5_GENLU FtsZ protein - Gentiana lutea (Yellow gentian) :: Q1S6L5|Q1S6L5_MEDTR Cell division protein FtsZ - Medicago truncatula (Barrel medic) :: E = L
cso|Ctg1816.1	(M) :: Q45Q23|Q45Q23_NICBE PHB2 - Nicotiana benthamiana :: Q9AXM0|Q9AXM0_BRANA Prohibitin 1-like protein - Brassica napus (Rape) :: E = L
css|gi|110397327|gb|EC963058.1|EC963058	:: Q6Z6E3|Q6Z6E3_ORYSA Hypothetical protein P0544H11.15 (Os02g0204000 protein) - Oryza sativa (japonica cultivar-group) :: Q9LSM3|Q9LSM3_ARATH Genomic DNA, chromosome 5, TAC clone:K21L13 (Hypothetical protein At5g65520) (Hypothetical protein At5g65520/K21L13_2) - Arabidopsis thaliana (Mouse-ear cress) :: E = L
vv|Ctg8856.1	:: Q8LF24|Q8LF24_ARATH Hypothetical protein - Arabidopsis thaliana (Mouse-ear cress) :: Q9M1Y7|Q9M1Y7_ARATH Hypothetical protein F24G16.140 - Arabidopsis thaliana (Mouse-ear cress) :: E = L
ws|Ctg1663.1	:: O49954|GCSP_SOLTU Glycine dehydrogenase [decarboxylating], mitochondrial precursor (EC 1.4.4.2) (Glycine decarboxylase) (Glycine cleavage system P-protein) - Solanum tuberosum (Potato) :: P26969
cso|gi|110372381|gb|EC936542.1|EC936542	(M) :: Q6RYA0|Q6RYA0_TOBAC Salicylic acid-binding protein 2 - Nicotiana tabacum (Common tobacco) :: Q94G63|Q94G63_CITSI Ethylene-induced esterase - Citrus sinensis (Sweet orange) :: E = L
vv|Ctg1480.1	:: Q5Z4E5|Q5Z4E5_ORYSA Putative 41 kD chloroplast nucleoid DNA binding protein - Oryza sativa (japonica cultivar-group) :: Q6Z671|Q6Z671_ORYSA Putative chloroplast nucleoid DNA-binding protein cnd41 (Os02g0720900 protein) - Oryza sativa (japonica cultivar-group) :: E = L
css|gi|110365382|gb|EC928282.1|EC928282	:: Q9ZT04|Q9ZT04_MEDSA Clone MS51 unknown mRNA. (Fragment) - Medicago sativa (Alfalfa) :: Q9FWS4|RK31_ARATH 50S ribosomal protein L31, chloroplast precursor (CL31) - Arabidopsis thaliana (Mouse-ear cress) :: E = L
cso|gi|33408399|gb|CF214026.1|CF214026	(M) :: Q2I308|Q2I308_9MAGN Abscisic stress ripening protein - Vitis pseudoreticulata :: Q94G23|Q94G23_VITVI Putative transcription factor - Vitis vinifera (Grape) :: E = L
cso|Ctg1734.1	(M) :: P51132|UCRI2_TOBAC Ubiquinol-cytochrome c reductase iron-sulfur subunit 2, mitochondrial precursor (EC 1.10.2.2) (Rieske iron-sulfur protein 2) (RISP2) - Nicotiana tabacum (Common tobacco) :: Q38M54|Q38M54_SOLTU Rieske iron-sulfur protein-like - Solanum tuberosum (Potato) :: E = L
vv|gi|30330464|gb|CD013726.1|CD013726	:: Q941A6|Q941A6_ARATH At1g08480/T27G7_10 - Arabidopsis thaliana (Mouse-ear cress) :: Q6ZCC4|Q6ZCC4_ORYSA Hypothetical protein P0498H04.25 (Os08g0112800 protein) - Oryza sativa (japonica cultivar-group) :: E = L
vv|Ctg3652.1	:: Q4LDR0|Q4LDR0_SOLLC Heat shock protein - Solanum lycopersicum (Tomato) (Lycopersicon esculentum) :: Q9LF37|Q9LF37_ARATH ClpB heat shock protein-like - Arabidopsis thaliana (Mouse-ear cress) :: E = L
cso|Ctg2250.1	(M) :: Q84UV7|Q84UV7_NICBE SGT1 - Nicotiana benthamiana :: Q5EEY5|Q5EEY5_NICBE SGT1 - Nicotiana benthamiana :: E = L
ws|gi|51575780|gb|CV093616.1|CV093616	(M) :: Q08ET5|Q08ET5_CAPAN GDSL-lipase protein - Capsicum annuum (Bell pepper) :: Q1SQA1|Q1SQA1_MEDTR Lipolytic enzyme, G-D-S-L - Medicago truncatula (Barrel medic) :: E = L SP
ws|Ctg943.1	:: Q7XYR7|Q7XYR7_GOSHI Class III peroxidase - Gossypium hirsutum (Upland cotton) :: Q9XIV9|Q9XIV9_TOBAC Peroxidase (EC 1.11.1.7) - Nicotiana tabacum (Common tobacco) :: E = L
cso|Ctg739.1	(M) :: Q01402|NDK2_SPIOL Nucleoside diphosphate kinase 2, chloroplast precursor (EC 2.7.4.6) (Nucleoside diphosphate kinase II) (NDK II) (NDP kinase II) (NDPK II) [Contains: Nucleoside diphosphate kinase 2 high-molecular-weight; Nucleoside diphosphate kinase 2 low-molecular-weight] - Spinacia oleracea (Spinach) :: Q852S5
ws|gi|51579177|gb|CV097013.1|CV097013	:: Q8S4X1|Q8S4X1_PEA UOS1 - Pisum sativum (Garden pea) :: Q9SN34|Q9SN34_ARATH Hypothetical protein F28A21.220 (Hypothetical protein AT4g18810) - Arabidopsis thaliana (Mouse-ear cress) :: E = L
vv|Ctg15481.1	:: Q338Z4|Q338Z4_ORYSA Pyridoxamine 5'-phosphate oxidase, putative, expressed (Os10g0377800 protein) - Oryza sativa (japonica cultivar-group) :: Q8S7J1|Q8S7J1_ORYSA Putative pyridoxamine 5-phosphate oxidase - Oryza sativa (Rice) :: E = L
csb|Ctg2444.1	(M) :: Q1SL61|Q1SL61_MEDTR Mov34-1; Flagellar motor switch protein FliG-like - Medicago truncatula (Barrel medic) :: Q0WQQ6|Q0WQQ6_ARATH 26S proteasome, non-ATPase regulatory subunit - Arabidopsis thaliana (Mouse-ear cress) :: E = L
cso|Ctg4685.1	:: Q941A7|Q941A7_ARATH AT4g20760/F21C20_110 - Arabidopsis thaliana (Mouse-ear cress) :: Q0IM03|Q0IM03_ORYSA Os12g0609500 protein (Fragment) - Oryza sativa (japonica cultivar-group) :: E = L
cso|Ctg89.1	(M) :: Q05758|ILV5_ARATH Ketol-acid reductoisomerase, chloroplast precursor (EC 1.1.1.86) (Acetohydroxy-acid reductoisomerase) (Alpha-keto-beta-hydroxylacil reductoisomerase) - Arabidopsis thaliana (Mouse-ear cress) :: Q01292|ILV5_SPIOL Ketol-acid reductoisomerase, chloroplast precursor (EC 1.1.1.86) (Acetohydroxy-acid reductoisomerase) (Alpha-keto-beta-hydroxylacil reductoisomerase) - Spinacia o…
vv|Ctg2111.1	(M) :: Q9ZPK0|Q9ZPK0_DATGL Thiosulfate sulfurtransferase - Datisca glomerata (Durango root) :: O64530|O64530_ARATH YUP8H12R.17 protein (At1g79230) (Mercaptopyruvate sulfurtransferase) (Mst1/Rdh1) (At1g79230/YUP8H12R_39) (Thiosulfate sulfurtransferase) (EC 2.8.1.1) (EC 2.8.1.2) - Arabidopsis thaliana (Mouse-ear cress) :: E = L SP
csp|gi|22007385|gb|BQ792419.1|BQ792419	(M) :: Q1SWM3|Q1SWM3_MEDTR Proteinase inhibitor, propeptide - Medicago truncatula (Barrel medic) :: Q2R8U1|Q2R8U1_ORYSA Expressed protein (Os11g0216400 protein) - Oryza sativa (japonica cultivar-group) :: E = L SP
csb|Ctg442.1	(M) :: O49447|O49447_ARATH ADP, ATP carrier-like protein - Arabidopsis thaliana (Mouse-ear cress) :: Q8L9Y1|Q8L9Y1_ARATH ADP,ATP carrier-like protein - Arabidopsis thaliana (Mouse-ear cress) :: E = L
vv|Ctg17367.1	(M) :: Q1S388|Q1S388_MEDTR YEATS - Medicago truncatula (Barrel medic) :: Q9FH40|Q9FH40_ARATH Similarity to unknown protein (TAF14b) (Hypothetical protein At5g45600) - Arabidopsis thaliana (Mouse-ear cress) :: E = L
ws|gi|33394966|gb|CF200593.1|CF200593	(M) :: Q0ZJ09|YCF4_VITVI Photosystem I assembly protein ycf4 - Vitis vinifera (Grape) :: Q09G35|Q09G35_PLAOC Photosystem I assembly protein ycf4 - Platanus occidentalis (Sycamore) :: E = L
ws|Ctg1486.1	:: O80412|O80412_SOYBN Mitochondrial phosphate transporter - Glycine max (Soybean) :: Q7XV24|Q7XV24_ORYSA OSJNBa0064H22.14 protein (Os04g0448800 protein) - Oryza sativa (japonica cultivar-group) :: E = L
vv|gi|110727261|gb|EE103820.1|EE103820	:: Q93WL3|Q93WL3_ARATH Hypothetical protein At4g25370 (Hypothetical protein) - Arabidopsis thaliana (Mouse-ear cress) :: Q10P51|Q10P51_ORYSA Clp amino terminal domain containing protein, expressed (Os03g0247000 protein) - Oryza sativa (japonica cultivar-group) :: E = L
vv|gi|30130798|gb|CB916137.1|CB916137	:: O48618|O48618_OLEEU Cytochome b5 (Fragment) - Olea europaea (Common olive) :: P40934|CYB5_BRAOB Cytochrome b5 - Brassica oleracea var. botrytis (Cauliflower) :: E = L
cso|Ctg4938.1	:: Q94A68|Q94A68_ARATH At1g06690/F4H5_17 - Arabidopsis thaliana (Mouse-ear cress) :: Q8GSK5|Q8GSK5_ORYSA Aldo/keto reductase family-like protein - Oryza sativa (japonica cultivar-group) :: E = L
cso|Ctg2232.1	:: A2Q3Q9|A2Q3Q9_MEDTR Emp24/gp25L/p24 - Medicago truncatula (Barrel medic) :: Q7XI54|Q7XI54_ORYSA Putative transmembrane protein (Os07g0632700 protein) - Oryza sativa (japonica cultivar-group) :: E = L
vv|gi|30128558|gb|CB913897.1|CB913897	(M) :: Q9SGA6|RS191_ARATH 40S ribosomal protein S19-1 - Arabidopsis thaliana (Mouse-ear cress) :: Q67ZX8|Q67ZX8_ARATH 40S ribosomal protein S19-like - Arabidopsis thaliana (Mouse-ear cress) :: E = L
vv|Ctg4476.1	:: Q9ZVH7|Q9ZVH7_ARATH Putative non-green plastid inner envelope membrane protein - Arabidopsis thaliana (Mouse-ear cress) :: Q8LCL4|Q8LCL4_ARATH Putative non-green plastid inner envelope membrane protein - Arabidopsis thaliana (Mouse-ear cress) :: E = L
csp|Ctg1145.1	:: Q8L863|Q8L863_ARATH Hypothetical protein At3g12050 - Arabidopsis thaliana (Mouse-ear cress) :: Q9LHL7|Q9LHL7_ARATH Arabidopsis thaliana genomic DNA, chromosome 3, P1 clone: MEC18 (Hypothetical protein) (Hypothetical protein T21B14.13) - Arabidopsis thaliana (Mouse-ear cress) :: E = L
cso|Ctg10370.1	(M) :: Q6NQG3|Q6NQG3_ARATH Hypothetical protein At1g16790 - Arabidopsis thaliana (Mouse-ear cress) :: Q16Y01|Q16Y01_AEDAE Hypothetical protein - Aedes aegypti (Yellowfever mosquito) :: E = L
vv|gi|32269724|gb|CD718883.1|CD718883	:: Q93Z68|Q93Z68_ARATH AT3g59470/T16L24_20 - Arabidopsis thaliana (Mouse-ear cress) :: Q9M1C0|Q9M1C0_ARATH Hypothetical protein T16L24.20 - Arabidopsis thaliana (Mouse-ear cress) :: E = L
css|Ctg1284.1	(M) :: Q1AP39|Q1AP39_MANES 14-3-3 protein - Manihot esculenta (Cassava) (Manioc) :: Q5UFR1|Q5UFR1_MALDO 14-3-3 family protein - Malus domestica (Apple) (Malus sylvestris) :: E = L
cso|Ctg1426.1	(M) :: P00051|CYC_CUCMA Cytochrome c - Cucurbita maxima (Pumpkin) (Winter squash) :: A2Q5X9|A2Q5X9_MEDTR Cytochrome c, monohaem - Medicago truncatula (Barrel medic) :: E = L
cso|Ctg3021.1	(M) :: Q03943|IM30_PEA Membrane-associated 30 kDa protein, chloroplast precursor (M30) - Pisum sativum (Garden pea) :: O80796|IM30_ARATH Probable membrane-associated 30 kDa protein, chloroplast precursor - Arabidopsis thaliana (Mouse-ear cress) :: E = L
css|gi|110396663|gb|EC962356.1|EC962356	(M) :: Q9SD66|Q9SD66_ARATH Hypothetical protein F13I12.120 (Hypothetical protein At3g47070) (Hypothetical protein) - Arabidopsis thaliana (Mouse-ear cress) :: Q94CB6|Q94CB6_ARATH Hypothetical protein At3g47070 - Arabidopsis thaliana (Mouse-ear cress) :: E = L SP
cso|Ctg723.1	:: Q9C891|Q9C891_ARATH Hypothetical protein F7A10.7 (At1g55210) - Arabidopsis thaliana (Mouse-ear cress) :: Q9C523|Q9C523_ARATH Dirigent protein, putative (At1g58170) (Hypothetical protein At1g58170/68103_m00125) (Hypothetical protein T15M6.17) - Arabidopsis thaliana (Mouse-ear cress) :: E = L
vv|gi|110702619|gb|EE081165.1|EE081165	:: O23787|THI4_CITSI Thiazole biosynthetic enzyme, chloroplast precursor - Citrus sinensis (Sweet orange) :: Q38709|THI4_ALNGL Thiazole biosynthetic enzyme, chloroplast precursor (AG6) - Alnus glutinosa (Alder) :: E = L
cso|Ctg1375.1	:: Q8VZG5|Q8VZG5_ARATH At1g78060/F28K19_32 - Arabidopsis thaliana (Mouse-ear cress) :: Q9SGZ5|Q9SGZ5_ARATH F28K19.27 - Arabidopsis thaliana (Mouse-ear cress) :: E = L
cso|Ctg3838.1	:: Q9MAC0|Q9MAC0_ARATH T4P13.26 protein - Arabidopsis thaliana (Mouse-ear cress) :: Q94K60|Q94K60_ARATH Hypothetical protein At3g01060 (Fragment) - Arabidopsis thaliana (Mouse-ear cress) :: E = L
csp|Ctg2779.1	(M) :: Q8LA96|Q8LA96_ARATH Putative splicing regulatory protein (Putative RRM-containing protein) - Arabidopsis thaliana (Mouse-ear cress) :: Q2A977|Q2A977_BRAOL RNA recognition motif (RRM)-containing protein - Brassica oleracea (Wild cabbage) :: E = L
ws|Ctg43.1	(M) :: Q9FT04|Q9FT04_CICAR Putative proline-rich protein APG isolog (Fragment) - Cicer arietinum (Chickpea) (Garbanzo) :: Q1SAY6|Q1SAY6_MEDTR Lipolytic enzyme, G-D-S-L - Medicago truncatula (Barrel medic) :: E = L SP
cso|Ctg3511.1	:: Q7XTZ0|Q7XTZ0_ORYSA OSJNBa0019K04.7 protein (Os04g0573100 protein) - Oryza sativa (japonica cultivar-group) :: Q01JW7|Q01JW7_ORYSA OSIGBa0147H17.6 protein - Oryza sativa (Rice) :: E = L
cso|Ctg3372.1	:: Q5F306|Q5F306_SOLLC Copper-containing amine oxidase (EC 1.4.3.6) (Fragment) - Solanum lycopersicum (Tomato) (Lycopersicon esculentum) :: Q9SW88|Q9SW88_CANLI Amine oxidase - Canavalia lineata :: E = L
vv|Ctg7038.1	:: O65220|O65220_ARATH F7N22.3 protein (At5g35100) (Genomic DNA, chromosome 5, BAC clone:T13C12) - Arabidopsis thaliana (Mouse-ear cress) :: Q8VXW1|Q8VXW1_ARATH Hypothetical protein At5g35100 (Fragment) - Arabidopsis thaliana (Mouse-ear cress) :: E = L
vv|WIN101.C21_O05	(M) :: Q3YMQ6|Q3YMQ6_CRAPL Histone H3.1 (Histone H3.2) - Craterostigma plantagineum :: Q1S6V3|Q1S6V3_MEDTR Histone core (Histone H3; Histone-fold) - Medicago truncatula (Barrel medic) :: E = L
cso|gi|110387815|gb|EC952513.1|EC952513	:: Q9ZP87|Q9ZP87_TOBAC Epoxide hydrolase - Nicotiana tabacum (Common tobacco) :: Q337G7|Q337G7_ORYSA Epoxide hydrolase, putative, expressed - Oryza sativa (japonica cultivar-group) :: E = L
ws|Ctg2624.1	(M) :: Q1T3B6|Q1T3B6_MEDTR Cdk-activating kinase assembly factor (MAT1) - Medicago truncatula (Barrel medic) :: Q84K40|Q84K40_ARATH Hypothetical protein At4g30820 - Arabidopsis thaliana (Mouse-ear cress) :: E = L
csp|Ctg2025.1	:: Q9LF51|Q9LF51_ARATH Glutamine-rich protein - Arabidopsis thaliana (Mouse-ear cress) :: Q9SRQ0|Q9SRQ0_ARATH T21P5.12 protein (Hypothetical protein) - Arabidopsis thaliana (Mouse-ear cress) :: E = L
vv|Ctg15918.1	:: Q9FM47|Q9FM47_ARATH Similarity to RNA binding protein (Ribonucleoprotein-like) - Arabidopsis thaliana (Mouse-ear cress) :: Q9LHL2|Q9LHL2_ARATH Similarity to RNA binding protein (Hypothetical protein At3g13224) - Arabidopsis thaliana (Mouse-ear cress) :: E = L
vv|gi|37186845|gb|CF606198.1|CF606198	:: Q1CNX4|Q1CNX4_BORHE BdrQ-like protein - Borrelia hermsii DAH :: Q5MBT4|Q5MBT4_BORHE BdrQ-like protein - Borrelia hermsii :: E = H
csb|Ctg485.1	:: Q6YXZ3|Q6YXZ3_ORYSA Hypothetical protein OSJNBa0026E05.33 (Os02g0139100 protein) - Oryza sativa (japonica cultivar-group) :: Q5Z814|Q5Z814_ORYSA Hypothetical protein OJ1215_E11.15 (Os06g0703800 protein) - Oryza sativa (japonica cultivar-group) :: E = L
cso|Ctg5043.1	(M) :: Q9FT20|Q9FT20_SOLLC Putative glutathione S-transferase T4 - Solanum lycopersicum (Tomato) (Lycopersicon esculentum) :: Q9FQD9|Q9FQD9_SOYBN Glutathione S-transferase GST 19 (EC 2.5.1.18) - Glycine max (Soybean) :: E = L
vv|Ctg10685.1	:: Q6DYE4|Q6DYE4_ARATH Hypothetical protein - Arabidopsis thaliana (Mouse-ear cress) :: Q9C605|Q9C605_ARATH Hypothetical protein F14G11.6 - Arabidopsis thaliana (Mouse-ear cress) :: E = L
vv|Ctg6855.1	(M) :: Q1S4Y7|Q1S4Y7_MEDTR Berberine and berberine like, putative - Medicago truncatula (Barrel medic) :: Q1S4Y9|Q1S4Y9_MEDTR Berberine and berberine like, putative - Medicago truncatula (Barrel medic) :: E = L SP
csp|gi|34416224|gb|CF414978.1|CF414978	(M) :: Q38935|FKB21_ARATH FK506-binding protein 2-1 precursor (EC 5.2.1.8) (Peptidyl-prolyl cis-trans isomerase) (PPIase) (Rotamase) (15 kDa FKBP) (FKBP-15-1) - Arabidopsis thaliana (Mouse-ear cress) :: Q8LA41|Q8LA41_ARATH Immunophilin (FKBP15-1) - Arabidopsis thaliana (Mouse-ear cress) :: E = L SP
cso|Ctg2479.1	(M) :: Q9LHL2|Q9LHL2_ARATH Similarity to RNA binding protein (Hypothetical protein At3g13224) - Arabidopsis thaliana (Mouse-ear cress) :: Q6Z0P6|Q6Z0P6_ORYSA RNA recognition motif (RRM)-containing protein-like (Os08g0320100 protein) - Oryza sativa (japonica cultivar-group) :: E = L
cso|Ctg4796.1	:: Q5N9Z8|Q5N9Z8_ORYSA Putative aspartate aminotransferase (Os01g0871300 protein) - Oryza sativa (japonica cultivar-group) :: Q9SIE1|Q9SIE1_ARATH Putative aspartate aminotransferase (At2g22250/T26C19.9) - Arabidopsis thaliana (Mouse-ear cress) :: E = L
ws|Ctg2182.1	:: Q0WLK8|Q0WLK8_ARATH Hypothetical protein - Arabidopsis thaliana (Mouse-ear cress) :: P82658|TL19_ARATH Thylakoid lumenal 19 kDa protein, chloroplast precursor (P19) - Arabidopsis thaliana (Mouse-ear cress) :: E = L
css|gi|110396113|gb|EC961789.1|EC961789	(M) :: Q672Q7|Q672Q7_SOLLC Hypothetical protein precursor - Solanum lycopersicum (Tomato) (Lycopersicon esculentum) :: Q8LDY0|Q8LDY0_ARATH Hypothetical protein - Arabidopsis thaliana (Mouse-ear cress) :: E = L
ws|Ctg1190.1	:: Q1SGN7|Q1SGN7_MEDTR D-isomer specific 2-hydroxyacid dehydrogenase, catalytic region - Medicago truncatula (Barrel medic) :: Q6ZAA5|Q6ZAA5_ORYSA Putative phosphoglycerate dehydrogenase - Oryza sativa (japonica cultivar-group) :: E = L
cso|Ctg2085.1	(M) :: Q6RVV4|Q6RVV4_PEA Short-chain dehydrogenase Tic32 - Pisum sativum (Garden pea) :: Q0VH86|Q0VH86_GOSHI 3-ketoacyl-CoA reductase 3 - Gossypium hirsutum (Upland cotton) :: E = L
vv|gi|77580483|gb|DV219132.1|DV219132	(M) :: O22582|H2B_GOSHI Histone H2B - Gossypium hirsutum (Upland cotton) :: Q1S9I9|H2B1_MEDTR Probable histone H2B.1 - Medicago truncatula (Barrel medic) :: E = L
vv|WIN1118.C21_K08	:: Q9SJK5|Q9SJK5_ARATH Translin-like protein - Arabidopsis thaliana (Mouse-ear cress) :: Q337S9|Q337S9_ORYSA Translin family protein, expressed - Oryza sativa (japonica cultivar-group) :: E = L
cso|Ctg1595.1	(M) :: Q9ZQY2|Q9ZQY2_MAIZE Pyruvate dehydrogenase E1 beta subunit isoform 2 (EC 1.2.4.1) - Zea mays (Maize) :: Q6Z1G7|Q6Z1G7_ORYSA Putative pyruvate dehydrogenase E1 beta subunit isoform 1 protein (Os08g0536000 protein) - Oryza sativa (japonica cultivar-group) :: E = L
vv|gi|29782748|gb|CB348322.2|CB348322	(M) :: Q5EGZ4|Q5EGZ4_NELNU Copper-zinc superoxide dismutase (Fragment) - Nelumbo nucifera (Sacred lotus) :: Q5EGZ5|Q5EGZ5_NELNU Copper-zinc superoxide dismutase (Fragment) - Nelumbo nucifera (Sacred lotus) :: E = L
cso|Ctg3713.1	:: Q39050|Q39050_ARATH Casein kinase I (Casein kinase 1-like protein 11) (AT4g14340/dl3210c) - Arabidopsis thaliana (Mouse-ear cress) :: Q9LW62|Q9LW62_ARATH Casein kinase (Casein kinase 1-like protein 10) (AT3g23340/MLM24_21) - Arabidopsis thaliana (Mouse-ear cress) :: E = L
css|gi|110399295|gb|EC965794.1|EC965794	(M) :: O22683|CYNS_ARATH Cyanate hydratase (EC 4.2.1.104) (Cyanase) (Cyanate lyase) (Cyanate hydrolase) - Arabidopsis thaliana (Mouse-ear cress) :: Q8LDF0|Q8LDF0_ARATH Cyanate lyase (CYN) - Arabidopsis thaliana (Mouse-ear cress) :: E = L
csp|gi|34362058|gb|CF403643.1|CF403643	:: Q9LEY1|SCP35_ARATH Serine carboxypeptidase-like 35 precursor (EC 3.4.16.-) - Arabidopsis thaliana (Mouse-ear cress) :: Q7XKJ9|Q7XKJ9_ORYSA OSJNBa0038O10.8 protein - Oryza sativa (japonica cultivar-group) :: E = L
vv|Ctg463.1	(M) :: O04428|O04428_CITPA Hypothetical protein - Citrus paradisi (Grapefruit) :: O65398|O65398_ARATH F12F1.32 protein (Protein At1g11840) (At1g11840/F12F1_32) (Lactoylglutathione lyase-like protein) (Glyoxalase I homolog) - Arabidopsis thaliana (Mouse-ear cress) :: E = L
cso|Ctg7278.1	:: O65355|GGH_ARATH Gamma-glutamyl hydrolase precursor (EC 3.4.19.9) (Gamma-Glu-X carboxypeptidase) (Conjugase) (GH) - Arabidopsis thaliana (Mouse-ear cress) :: Q29Q19|Q29Q19_ARATH At1g78660 - Arabidopsis thaliana (Mouse-ear cress) :: E = L
ws|Ctg723.1	(M) :: Q1ZZ70|Q1ZZ70_9MAGN Dirigent protein oxidase (Fragment) - Dysosma tsayuensis :: Q94KL6|Q94KL6_PODPE Rhizome dirigent protein (Fragment) - Podophyllum peltatum (Mayapple) :: E = L SP
ws|gi|51578475|gb|CV096311.1|CV096311	:: Q93X75|Q93X75_GOSHI Putative beta-mannosidase - Gossypium hirsutum (Upland cotton) :: Q84XI2|Q84XI2_GOSHI Glycosyl hydrolase - Gossypium hirsutum (Upland cotton) :: E = L
vv|Ctg6822.1	(M) :: Q0ZA68|Q0ZA68_9ROSI Peroxidase (EC 1.11.1.7) - Dimocarpus longan :: Q1T1B3|Q1T1B3_MEDTR Haem peroxidase, plant/fungal/bacterial - Medicago truncatula (Barrel medic) :: E = L SP
ws|Ctg31.1	(M) :: Q2I313|Q2I313_9MAGN Cyclase - Vitis pseudoreticulata :: Q94JT5|Q94JT5_ARATH AT4g35220/F23E12_220 (Hypothetical protein) - Arabidopsis thaliana (Mouse-ear cress) :: E = L SP
csb|Ctg164.1	(M) :: Q0ZJ35|ATPA_VITVI ATP synthase subunit alpha (EC 3.6.3.14) (ATPase subunit alpha) (ATP synthase F1 sector subunit alpha) - Vitis vinifera (Grape) :: Q3C1H4|ATPA_NICSY ATP synthase subunit alpha (EC 3.6.3.14) (ATPase subunit alpha) (ATP synthase F1 sector subunit alpha) - Nicotiana sylvestris (Wood tobacco) :: E = L
css|Ctg729.1	:: A0S5Z5|A0S5Z5_SESIN Dehydroascorbate reductase - Sesamum indicum (Oriental sesame) (Gingelly) :: Q84UH4|Q84UH4_TOBAC Dehydroascorbate reductase - Nicotiana tabacum (Common tobacco) :: E = L
ws|Ctg2079.1	:: O82291|PAP3_ARATH Probable plastid-lipid-associated protein 3, chloroplast precursor (AtPap3) (Fibrillin-3) - Arabidopsis thaliana (Mouse-ear cress) :: Q94KU5|PAP3_BRACM Plastid lipid-associated protein 3, chloroplast precursor - Brassica campestris (Field mustard) :: E = L
cso|Ctg1855.1	(M) :: Q5JBR7|Q5JBR7_IPOBA Peroxiredoxin - Ipomoea batatas (Sweet potato) (Batate) :: Q6KBB1|Q6KBB1_PEA Mitochondrial peroxiredoxin - Pisum sativum (Garden pea) :: E = L
ws|Ctg38.1	(M) :: P43311|PPO_VITVI Polyphenol oxidase, chloroplast precursor (EC 1.10.3.1) (PPO) (Catechol oxidase) - Vitis vinifera (Grape) :: P93622|P93622_VITVI Polyphenol oxidase (EC 1.10.3.1) - Vitis vinifera (Grape) :: E = L
cso|gi|26262039|gb|CA813102.1|CA813102	(M) :: Q2I314|Q2I314_9MAGN Ribulose-1,5-bisphophate carboxylase/oxygenase small subunit - Vitis pseudoreticulata :: O22077|RBS_FAGCR Ribulose bisphosphate carboxylase small chain, chloroplast precursor (EC 4.1.1.39) (RuBisCO small subunit) - Fagus crenata (Japanese beech) :: E = L
cso|gi|26263950|gb|CA815013.1|CA815013	(M) :: Q8W540|Q8W540_9FABA Early light-induced protein-like protein (Fragment) - Retama raetam :: P93735|P93735_ARATH Early light-induced protein (AT3g22840/MWI23_21) (Early light-inducable protein-like) - Arabidopsis thaliana (Mouse-ear cress) :: E = L
vv|Ctg3632.1	:: Q9LHL2|Q9LHL2_ARATH Similarity to RNA binding protein (Hypothetical protein At3g13224) - Arabidopsis thaliana (Mouse-ear cress) :: Q6Z0P6|Q6Z0P6_ORYSA RNA recognition motif (RRM)-containing protein-like (Os08g0320100 protein) - Oryza sativa (japonica cultivar-group) :: E = L
vv|Ctg9148.1	:: Q1RZ28|Q1RZ28_MEDTR AMP-dependent synthetase and ligase - Medicago truncatula (Barrel medic) :: Q84P17|Q84P17_ARATH Acyl-activating enzyme 18 - Arabidopsis thaliana (Mouse-ear cress) :: E = L
css|Ctg1456.1	:: Q9SZL0|Q9SZL0_ARATH Hypothetical protein F20D10.220 (Hypothetical protein AT4g38100) - Arabidopsis thaliana (Mouse-ear cress) :: Q8LDD3|Q8LDD3_ARATH Hypothetical protein (At4g38100) - Arabidopsis thaliana (Mouse-ear cress) :: E = L
vv|Ctg11314.1	:: Q6TQD7|Q6TQD7_COFAR Beta-1,3-glucanase, acidic - Coffea arabica (Coffee) :: Q9ZUP5|Q9ZUP5_ARATH Putative beta-1,3-glucanase - Arabidopsis thaliana (Mouse-ear cress) :: E = L
cso|Ctg3485.1	:: Q9CAF5|NAP7_ARATH Non-intrinsic ABC protein 7, chloroplast precursor (AtNAP7) (ABC transporter ATPase) (Plastid SufC-like protein) - Arabidopsis thaliana (Mouse-ear cress) :: Q2PER0|Q2PER0_TRIPR Putative ABC transporter like ATPase (Fragment) - Trifolium pratense (Red clover) :: E = L
ws|Ctg252.1	:: Q84WE4|Q84WE4_ARATH Putative ripening-related protein (At5g20740) - Arabidopsis thaliana (Mouse-ear cress) :: Q8LE11|Q8LE11_ARATH Ripening-related protein-like - Arabidopsis thaliana (Mouse-ear cress) :: E = L
ws|Ctg2167.1	(M) :: Q7Y078|Q7Y078_SOLTU Sucrose synthase 4 (EC 2.4.1.13) - Solanum tuberosum (Potato) :: Q9SLS2|Q9SLS2_CITUN Sucrose synthase - Citrus unshiu (Satsuma orange) :: E = L
vv|Ctg6491.1	(M) :: Q20CF1|Q20CF1_BETVU Fgenesh protein 2 - Beta vulgaris (Sugar beet) :: Q3ED65|Q3ED65_ARATH Protein At1g23360 - Arabidopsis thaliana (Mouse-ear cress) :: E = L
ws|gi|33396756|gb|CF202383.1|CF202383	:: P29060|CHIA_TOBAC Acidic endochitinase precursor (EC 3.2.1.14) - Nicotiana tabacum (Common tobacco) :: Q7XZD6|Q7XZD6_9LILI Chitinase (EC 3.2.1.14) - Dioscorea polystachya :: E = L
vv|Ctg2232.1	(M) :: Q5G1J6|Q5G1J6_9ROSA Polyphenol oxidase - Prunus salicina var. cordata :: Q66NX3|Q66NX3_9ROSI Polyphenol oxidase (EC 1.10.3.1) (EC 1.14.18.1) - Populus trichocarpa x Populus deltoides :: E = L
vv|Ctg3728.1	(M) :: Q5U789|Q5U789_ACTDE L-galactose-1-phosphate phosphatase - Actinidia deliciosa (Kiwi) :: Q5U788|Q5U788_MALDO L-galactose-1-phosphate phosphatase - Malus domestica (Apple) (Malus sylvestris) :: E = L
vv|Ctg5876.1	(M) :: Q9LL85|Q9LL85_SOLTU DNA-binding protein p24 - Solanum tuberosum (Potato) :: Q9M9S3|Q9M9S3_ARATH F14L17.18 protein (Putative DNA-binding protein p24) - Arabidopsis thaliana (Mouse-ear cress) :: E = L
vv|Ctg7331.1	(M) :: Q8LFE0|Q8LFE0_ARATH Electron transfer flavoprotein beta-subunit-like - Arabidopsis thaliana (Mouse-ear cress) :: Q9LSW8|Q9LSW8_ARATH Electron transfer flavoprotein beta-subunit-like (AT5g43430/MWF20_14) - Arabidopsis thaliana (Mouse-ear cress) :: E = L
vv|Ctg1721.1	(M) :: Q41328|Q41328_SOLLC Pto kinase interactor 1 - Solanum lycopersicum (Tomato) (Lycopersicon esculentum) :: Q1SEQ2|Q1SEQ2_MEDTR Protein kinase - Medicago truncatula (Barrel medic) :: E = L
vv|gi|30302843|gb|CB979637.1|CB979637	:: Q7DMZ3|Q7DMZ3_9FABA Calmodulin (Auxin-regulated calmodulin) - Vigna radiata :: Q7DMG9|Q7DMG9_WHEAT Calmodulin TaCaM1-1 (Calmodulin TaCaM4-1) (Calmodulin TaCaM3-3) (Calmodulin TaCaM3-2) (Calmodulin TaCaM3-1) (Calmodulin TaCaM1-3) (Calmodulin TaCaM1-2) - Triticum aestivum (Wheat) :: E = L
vv|Ctg11047.1	(M) :: O65271|O65271_ARATH F6N23.26 protein (Hypothetical protein At4g00620) (Hypothetical protein At4g00620; F6N23.26) (Putative tetrahydrofolate synthase) - Arabidopsis thaliana (Mouse-ear cress) :: Q2HVK9|Q2HVK9_MEDTR Tetrahydrofolate dehydrogenase/cyclohydrolase - Medicago truncatula (Barrel medic) :: E = L
vv|gi|30252408|gb|CB969959.1|CB969959	:: Q8SF02|Q8SF02_TOBAC Dicarboxylate/tricarboxylate carrier - Nicotiana tabacum (Common tobacco) :: Q6T871|Q6T871_9ROSI Dicarboxylate/tricarboxylate carrier - Citrus junos :: E = L
vv|Ctg11860.1	(M) :: O49939|TLP40_SPIOL Peptidyl-prolyl cis-trans isomerase, chloroplast precursor (EC 5.2.1.8) (40 kDa thylakoid lumen PPIase) (40 kDa thylakoid lumen rotamase) - Spinacia oleracea (Spinach) :: Q6YW78|Q6YW78_ORYSA Putative Peptidyl-prolyl cis-trans isomerase, chloroplast (40 kDa thylakoid lumen rotamase) (Os08g0382400 protein) - Oryza sativa (japonica cultivar-group) :: E = L
vv|Ctg485.1	(M) :: Q6PP98|Q6PP98_SOYBN Mitochondrial pyruvate dehydrogenase kinase isoform 2 (EC 2.7.1.99) - Glycine max (Soybean) :: Q6PP99|Q6PP99_SOYBN Mitochondrial pyruvate dehydrogenase kinase isoform 1 (EC 2.7.1.99) - Glycine max (Soybean) :: E = L
css|Ctg383.1	:: Q9C523|Q9C523_ARATH Dirigent protein, putative (At1g58170) (Hypothetical protein At1g58170/68103_m00125) (Hypothetical protein T15M6.17) - Arabidopsis thaliana (Mouse-ear cress) :: Q9LID5|Q9LID5_ARATH Disease resistance response protein-like (At3g13650) (Putative dirigent protein) - Arabidopsis thaliana (Mouse-ear cress) :: E = L
css|Ctg1059.1	:: Q9SVQ7|Q9SVQ7_ARATH Hypothetical protein F17N18.90 (Hypothetical protein At4g13200) - Arabidopsis thaliana (Mouse-ear cress) :: Q8LDV3|Q8LDV3_ARATH Hypothetical protein - Arabidopsis thaliana (Mouse-ear cress) :: E = L
cso|Ctg2754.1	:: O82660|P2SAF_ARATH Photosystem II stability/assembly factor HCF136, chloroplast precursor - Arabidopsis thaliana (Mouse-ear cress) :: Q5Z5A8|P2SAF_ORYSA Photosystem II stability/assembly factor HCF136, chloroplast precursor - Oryza sativa (Rice) :: E = L
cso|Ctg1380.1	(M) :: O65731|RS5_CICAR 40S ribosomal protein S5 (Fragment) - Cicer arietinum (Chickpea) (Garbanzo) :: Q2R4A1|Q2R4A1_ORYSA 40S ribosomal protein S5, putative, expressed (Os11g0482000 protein) - Oryza sativa (japonica cultivar-group) :: E = L
vv|Ctg3547.1_F=2	(NH) (M) :: Q9STV7|Q9STV7_ARATH Hypothetical protein T22A6.200 (Hypothetical protein At4g24370) (Hypothetical protein) - Arabidopsis thaliana (Mouse-ear cress) :: Q84PW6|Q84PW6_ORYSA Hypothetical protein P0443G08.135 (Hypothetical protein OJ1349_D05.103) - Oryza sativa (japonica cultivar-group) :: E = L
ws|gi|51578073|gb|CV095909.1|CV095909	:: Q109L0|Q109L0_ORYSA PsbP family protein, expressed (Os10g0461100 protein) - Oryza sativa (japonica cultivar-group) :: Q109K9|Q109K9_ORYSA PsbP family protein, expressed - Oryza sativa (japonica cultivar-group) :: E = L
vv|Ctg3052.1	(M) :: Q9STF2|Q9STF2_ARATH Hypothetical protein T6H20.190 - Arabidopsis thaliana (Mouse-ear cress) :: Q0DJF9|Q0DJF9_ORYSA Os05g0291700 protein - Oryza sativa (japonica cultivar-group) :: E = L
vv|Ctg7661.1	:: Q941Q1|Q941Q1_CITUN Non-symbiotic hemoglobin class 1 - Citrus unshiu (Satsuma orange) :: Q4VIX3|Q4VIX3_GOSHI Non-symbiotic hemoglobin protein - Gossypium hirsutum (Upland cotton) :: E = L
ws|Ctg964.1	:: Q7XAF0|Q7XAF0_EUCGU Tocopherol cyclase - Eucalyptus gunnii (Cider tree) :: Q0WW11|Q0WW11_ARATH Sucrose export defective 1 - Arabidopsis thaliana (Mouse-ear cress) :: E = L
ws|gi|47091073|gb|CN605329.1|CN605329	:: Q1SYZ7|Q1SYZ7_MEDTR Pyridoxal kinase - Medicago truncatula (Barrel medic) :: Q4JR84|Q4JR84_SOLTU Pyridoxal kinase - Solanum tuberosum (Potato) :: E = L
cso|Ctg1795.1	(M) :: Q9SA52|Q9SA52_ARATH T31J12.6 protein (Putative RNA-binding protein) (At1g09340/T31J12_6) (At1g09340) - Arabidopsis thaliana (Mouse-ear cress) :: Q8LAU2|Q8LAU2_ARATH Putative RNA-binding protein - Arabidopsis thaliana (Mouse-ear cress) :: E = L
csp|WIN073.C21_F03	:: Q1RTF1|Q1RTF1_MEDTR NAD-dependent epimerase/dehydratase - Medicago truncatula (Barrel medic) :: O64701|O64701_ARATH Expressed protein (At2g34460/T31E10.20) - Arabidopsis thaliana (Mouse-ear cress) :: E = L
ws|Ctg760.1	(M) :: Q9SZE4|Q9SZE4_ARATH Hypothetical protein F19B15.190 (Hypothetical protein At4g29160; F19B15.190) (Hypothetical protein AT4g29160) - Arabidopsis thaliana (Mouse-ear cress) :: Q8L9C3|Q8L9C3_ARATH Copia-like retroelement pol polyprotein - Arabidopsis thaliana (Mouse-ear cress) :: E = L
vv|Ctg6441.1	:: Q9S9M7|Q9S9M7_ARATH T24D18.18 protein (Hypothetical protein At1g16080) - Arabidopsis thaliana (Mouse-ear cress) :: Q0J6U8|Q0J6U8_ORYSA Os08g0266300 protein - Oryza sativa (japonica cultivar-group) :: E = L
vvfl|gi|7801384|emb|CAB91554.	(M) :: Q9M3U4|Q9M3U4_VITVI Beta 1-3 glucanase - Vitis vinifera (Grape) :: Q944B1|Q944B1_PRUPE Beta-1,3-glucanase - Prunus persica (Peach) :: E = L SP
ws|Ctg61.1	(M) :: Q1T055|Q1T055_MEDTR Bet v I allergen - Medicago truncatula (Barrel medic) :: Q93VR4|ML423_ARATH MLP-like protein 423 - Arabidopsis thaliana (Mouse-ear cress) :: E = L
cso|Ctg382.1	(M) :: Q9ZUC1|QORL_ARATH Quinone oxidoreductase-like protein At1g23740, chloroplast precursor (EC 1.-.-.-) - Arabidopsis thaliana (Mouse-ear cress) :: Q8LEB8|Q8LEB8_ARATH Quinone oxidoreductase-like protein - Arabidopsis thaliana (Mouse-ear cress) :: E = L
vv|Ctg12189.1	:: Q1SGC9|Q1SGC9_MEDTR HPr serine phosphorylation site - Medicago truncatula (Barrel medic) :: Q9M2P9|Q9M2P9_ARATH Hypothetical protein T10K17.200 (Hypothetical protein At3g57990) - Arabidopsis thaliana (Mouse-ear cress) :: E = L
vv|gi|110726105|gb|EE101594.1|EE101594	(M) :: Q9LLM0|Q9LLM0_VITVI Plasma membrane aquaporin - Vitis vinifera (Grape) :: Q9M7B2|Q9M7B2_9MAGN Putative aquaporin PIP1-2 - Vitis berlandieri x Vitis rupestris :: E = L
vv|Ctg991.1	:: Q9LT85|Q9LT85_ARATH Similarity to receptor protein kinase - Arabidopsis thaliana (Mouse-ear cress) :: Q9FXA1|Q9FXA1_ARATH F14J22.4 protein (At1g49750) - Arabidopsis thaliana (Mouse-ear cress) :: E = L
ws|Ctg2343.1	:: Q43155|GLTB_SPIOL Ferredoxin-dependent glutamate synthase, chloroplast (EC 1.4.7.1) (Fd-GOGAT) - Spinacia oleracea (Spinach) :: Q2HW53|Q2HW53_MEDTR Ferredoxin-dependent glutamate synthase - Medicago truncatula (Barrel medic) :: E = L
vv|Ctg5160.1	(M) :: Q1SMZ6|Q1SMZ6_MEDTR Hypothetical protein - Medicago truncatula (Barrel medic) :: Q10E47|Q10E47_ORYSA Expressed protein (Os03g0708400 protein) - Oryza sativa (japonica cultivar-group) :: E = L
vv|gi|110721433|gb|EE098423.1|EE098423	(M) :: Q8LAR2|Q8LAR2_ARATH Transcriptional regulator, putative (Putative transcriptional regulator) - Arabidopsis thaliana (Mouse-ear cress) :: Q9C8M2|Q9C8M2_ARATH Transcriptional regulator, putative; 35498-34111 - Arabidopsis thaliana (Mouse-ear cress) :: E = L
css|Ctg804.1	:: Q40201|Q40201_LOTJA RAB1A - Lotus japonicus :: Q9ZRH6|Q9ZRH6_PETHY Rab1-like small GTP-binding protein - Petunia hybrida (Petunia) :: E = L
ws|gi|33400278|gb|CF205905.1|CF205905	(M) :: Q9XIN6|Q9XIN6_ARATH Expressed protein (Hypothetical protein At2g27290) (At2g27290) - Arabidopsis thaliana (Mouse-ear cress) :: Q8LBI5|Q8LBI5_ARATH Hypothetical protein - Arabidopsis thaliana (Mouse-ear cress) :: E = L
cso|gi|122688836|gb|EC926576.1|EC926576	:: Q3E7D0|NAT12_ARATH Nucleobase-ascorbate transporter 12 (AtNAT12) - Arabidopsis thaliana (Mouse-ear cress) :: Q6SZ87|NAT11_ARATH Nucleobase-ascorbate transporter 11 (AtNAT11) - Arabidopsis thaliana (Mouse-ear cress) :: E = L
css|gi|110392183|gb|EC957422.1|EC957422	:: Q1T2J3|Q1T2J3_MEDTR DNA binding protein S1FA - Medicago truncatula (Barrel medic) :: Q1T2I8|Q1T2I8_MEDTR DNA binding protein S1FA - Medicago truncatula (Barrel medic) :: E = L
cso|Ctg597.1_F=-2.1	(LC) :: Q0ZJ34|Q0ZJ34_VITVI ATP synthase CF0 subunit I - Vitis vinifera (Grape) :: Q36600|Q36600_TOBAC ATPase subunit I - Nicotiana tabacum (Common tobacco) :: E = L
cso|gi|110385757|gb|EC950309.1|EC950309	:: Q9M0X9|Q9M0X9_ARATH 4-coumarate--CoA ligase-like protein - Arabidopsis thaliana (Mouse-ear cress) :: Q0DV32|Q0DV32_ORYSA Os03g0152400 protein - Oryza sativa (japonica cultivar-group) :: E = L
cso|Ctg6285.1	:: P19684|ROC5_NICSY 33 kDa ribonucleoprotein, chloroplast precursor - Nicotiana sylvestris (Wood tobacco) :: Q08948|Q08948_NICSY 33 kd chloroplast ribonucleoprotein precursor - Nicotiana sylvestris (Wood tobacco) :: E = L
vv|Ctg2895.1	(M) :: Q1SS74|Q1SS74_MEDTR C2 - Medicago truncatula (Barrel medic) :: Q5HZ03|Q5HZ03_ARATH At5g55530 - Arabidopsis thaliana (Mouse-ear cress) :: E = L
vv|gi|30125185|gb|CB910524.1|CB910524	(M) :: Q9SE08|Q9SE08_SOLLC Cystatin (Fragment) - Solanum lycopersicum (Tomato) (Lycopersicon esculentum) :: Q8VX72|Q8VX72_RUMOB Putative cysteine proteinase inhibitor - Rumex obtusifolius (Bitter dock) :: E = L
cso|gi|26264845|gb|CA815908.1|CA815908	(M) :: A1XX43|A1XX43_9MAGN Chloroplast photosystem II light-inducible protein - Pachysandra terminalis :: Q8GV53|Q8GV53_9LILI Photosystem II 10 kDa protein - Xerophyta humilis :: E = L
cso|Ctg6695.1	(M) :: Q29VI1|Q29VI1_GOSHI Patatin-like protein (EC 3.1.1.26) (EC 3.1.1.4) - Gossypium hirsutum (Upland cotton) :: O48723|O48723_ARATH Similar to latex allergen from Hevea brasiliensis (Similar to latex allergen) - Arabidopsis thaliana (Mouse-ear cress) :: E = L
csb|gi|30305357|gb|CB982151.1|CB982151	:: Q9MRL5|Q9MRL5_9ROSA ATP synthase beta subunit (Fragment) - Dryas drummondii :: Q3ZU94|Q3ZU94_VITVI ATPase B subunit (Fragment) - Vitis vinifera (Grape) :: E = L
vv|gi|28964826|gb|CB343859.1|CB343859	(M) :: A1XX43|A1XX43_9MAGN Chloroplast photosystem II light-inducible protein - Pachysandra terminalis :: Q8GV53|Q8GV53_9LILI Photosystem II 10 kDa protein - Xerophyta humilis :: E = L
css|Ctg1543.1	(M) :: Q69UI8|Q69UI8_ORYSA Putative acidic ribosomal protein P1a (Os08g0116500 protein) - Oryza sativa (japonica cultivar-group) :: Q307Z7|Q307Z7_SOLTU Acidic ribosomal protein P1a-like - Solanum tuberosum (Potato) :: E = L
vvfl|gi|18139651|gb|AAL58535.	(M) :: Q8VYQ2|Q8VYQ2_VITVI Calmodulin - Vitis vinifera (Grape) :: Q6DN31|Q6DN31_DAUCA Calmodulin cam-205 - Daucus carota (Carrot) :: E = L
csp|Ctg1146.1	(M) :: Q60E58|Q60E58_ORYSA Hypothetical protein OSJNBa0073E05.18 (Os05g0388600 protein) - Oryza sativa (japonica cultivar-group) :: Q94CJ5|Q94CJ5_ARATH Hypothetical protein At5g12470 (At5g12470) - Arabidopsis thaliana (Mouse-ear cress) :: E = L SP
csb|Ctg1331.1	(M) :: P27518|CB21_GOSHI Chlorophyll a-b binding protein 151, chloroplast precursor (LHCII type II CAB-151) (LHCP) - Gossypium hirsutum (Upland cotton) :: Q3LFQ5|Q3LFQ5_PANGI Chlorophyll a/b binding protein - Panax ginseng (Korean ginseng) :: E = L
vv|gi|37185030|gb|CF604383.1|CF604383	:: Q84MY7|Q84MY7_ORYSA Putative peptidyl-prolyl cis-trans isomerase (Peptidyl-prolyl cis-trans isomerase E, putative, expressed) - Oryza sativa (japonica cultivar-group) :: Q0WRA3|Q0WRA3_ARATH AtE1 - Arabidopsis thaliana (Mouse-ear cress) :: E = L
vv|Ctg5362.1	(M) :: Q9ZST9|Q9ZST9_PEA Tic22 - Pisum sativum (Garden pea) :: Q9SZB2|Q9SZB2_ARATH Tic22-like protein - Arabidopsis thaliana (Mouse-ear cress) :: E = L
vv|Ctg8083.1	(M) :: Q9SIF2|Q9SIF2_ARATH Putative heat shock protein (At2g04030/F3C11.14) - Arabidopsis thaliana (Mouse-ear cress) :: Q3EC72|Q3EC72_ARATH Protein At2g04030 - Arabidopsis thaliana (Mouse-ear cress) :: E = L
vv|Ctg1630.1	(M) :: Q9LT39|Q9LT39_ARATH Polygalacturonase inhibitor-like protein (Hypothetical protein At3g20820) - Arabidopsis thaliana (Mouse-ear cress) :: Q8GTD6|Q8GTD6_CICAR Polygalacturonase inhibitor-like protein (Fragment) - Cicer arietinum (Chickpea) (Garbanzo) :: E = L SP
vv|Ctg19400.1	:: Q8W592|Q8W592_ARATH At1g01080/T25K16_7 (Ribonucleoprotein, putative) - Arabidopsis thaliana (Mouse-ear cress) :: Q2V4R5|Q2V4R5_ARATH Protein At1g01080 - Arabidopsis thaliana (Mouse-ear cress) :: E = L
cso|Ctg8576.1	(M) :: Q6B4V4|Q6B4V4_VITVI Chloroplast chaperonin 21 - Vitis vinifera (Grape) :: Q1SGV8|Q1SGV8_MEDTR GroES-like - Medicago truncatula (Barrel medic) :: E = L
cso|Ctg1180.1	(M) :: Q6T5H5|Q6T5H5_9ROSI Alpha-expansin 3 - Populus tremula x Populus tremuloides :: Q8L5J6|Q8L5J6_MALDO Expansin 3 - Malus domestica (Apple) (Malus sylvestris) :: E = L SP
vv|Ctg13075.1	(M) :: A1KXM7|A1KXM7_SOLLC FtsH-like protein - Solanum lycopersicum (Tomato) (Lycopersicon esculentum) :: O82150|FTSH_TOBAC Cell division protease ftsH homolog, chloroplast precursor (EC 3.4.24.-) (DS9) - Nicotiana tabacum (Common tobacco) :: E = L
cso|Ctg1828.1	(M) :: P31853|ATPX_SPIOL ATP synthase B' chain, chloroplast precursor (EC 3.6.3.14) (Subunit II) - Spinacia oleracea (Spinach) :: Q42139|Q42139_ARATH H+-transporting ATP synthase chain9 - like protein (AT4g32260/F10M6_100) (ATP synthase beta chain precursor) (Subunit II) (EC 3.6.1.34) - Arabidopsis thaliana (Mouse-ear cress) :: E = L
cso|Ctg5384.1	(M) :: Q6L3K1|Q6L3K1_SOLDE NmrA-like family protein - Solanum demissum (Wild potato) :: Q3HRZ0|Q3HRZ0_SOLTU Putative cinnamoyl-CoA reductase-like protein - Solanum tuberosum (Potato) :: E = L
cso|Ctg3462.1	(M) :: Q9SP55|VATG_CITLI Vacuolar ATP synthase subunit G (EC 3.6.3.14) (V-ATPase G subunit) (Vacuolar proton pump G subunit) - Citrus limon (Lemon) :: O82628|VATG1_ARATH Vacuolar ATP synthase subunit G 1 (EC 3.6.3.14) (V-ATPase G subunit 1) (Vacuolar proton pump G subunit 1) - Arabidopsis thaliana (Mouse-ear cress) :: E = L
vvfl|gi|118406886|gb|ABK81651.	(M) :: A0T2X7|A0T2X7_VITVI Glutathione S-transferase - Vitis vinifera (Grape) :: Q948X4|Q948X4_MEDSA Glutathione S-transferase - Medicago sativa (Alfalfa) :: E = L
vv|Ctg10808.1	(M) :: Q9M5X1|Q9M5X1_EUPES Hypothetical protein (Fragment) - Euphorbia esula (Leafy spurge) :: Q0JBM4|Q0JBM4_ORYSA Os04g0524400 protein - Oryza sativa (japonica cultivar-group) :: E = L
ws|Ctg1128.1	:: Q93W28|Q93W28_ARATH AT4g15540/dl3810w (Expressed protein) (Hypothetical protein) - Arabidopsis thaliana (Mouse-ear cress) :: Q6AVA4|Q6AVA4_ORYSA Hypothetical protein OJ1174_H11.9 - Oryza sativa (japonica cultivar-group) :: E = L
vv|Ctg3371.1	(M) :: O23137|O23137_ARATH F29G20.19 protein (At1g22850/F29G20_19) - Arabidopsis thaliana (Mouse-ear cress) :: Q0JH44|Q0JH44_ORYSA Os01g0884900 protein (Fragment) - Oryza sativa (japonica cultivar-group) :: E = L
vv|gi|29784606|gb|CB345541.2|CB345541	:: Q06B48|Q06B48_9ROSI Chloroplast ribulose-1,5-bisphosphate carboxylase/oxygenase activase large protein isoform - Acer rubrum (red maple) :: Q06B49|Q06B49_9ROSI Chloroplast ribulose-1,5-bisphosphate carboxylase/oxygenase activase small protein isoform - Acer rubrum (red maple) :: E = L
vv|Ctg6370.1	:: Q9FF75|Q9FF75_ARATH Similarity to unknown protein - Arabidopsis thaliana (Mouse-ear cress) :: Q9SG79|Q9SG79_ARATH T7M13.19 protein (Hypothetical protein At3g10730) (Hypothetical protein At3g10730/T7M13_19) - Arabidopsis thaliana (Mouse-ear cress) :: E = L
cso|Ctg282.1	(M) :: Q06B50|Q06B50_9ROSI Chloroplast ribulose-1,5-bisphosphate carboxylase/oxygenase activase large protein isoform - Acer rubrum (red maple) :: Q06B48|Q06B48_9ROSI Chloroplast ribulose-1,5-bisphosphate carboxylase/oxygenase activase large protein isoform - Acer rubrum (red maple) :: E = L
vv|Ctg10328.1	(M) :: Q599J1|Q599J1_9ROSI Beta 1,4 N-acetylglucosaminyltransferase (EC 2.4.1.144) - Populus tremula x Populus alba :: Q0WV60|Q0WV60_ARATH Beta-1,4-N-acetylglucosaminyltransferase like protein - Arabidopsis thaliana (Mouse-ear cress) :: E = L
vv|gi|30299802|gb|CB976596.1|CB976596	:: A0EJL8|A0EJL8_MALGL GDP-D-mannose-3',5'-epimerase - Malpighia glabra (Barbados cherry) :: Q0WWW3|Q0WWW3_ARATH GDP-mannose 3',5'-epimerase - Arabidopsis thaliana (Mouse-ear cress) :: E = L
csp|Ctg3895.1	:: O22160|TL15A_ARATH Thylakoid lumenal 15 kDa protein 1, chloroplast precursor (p15) - Arabidopsis thaliana (Mouse-ear cress) :: Q9ARP1|Q9ARP1_ORYSA Hypothetical protein P0024G09.30 (Os01g0144100 protein) - Oryza sativa (japonica cultivar-group) :: E = L
vv|WIN1110.C21_L09	:: Q2XV88|Q2XV88_HELAN MPBQ/MSBQ methyltransferase 1 - Helianthus annuus (Common sunflower) :: Q2XV89|Q2XV89_HELAN MPBQ/MSBQ methyltransferase 1 - Helianthus annuus (Common sunflower) :: E = L
cso|Ctg3914.1	(M) :: Q42967|DCUP_TOBAC Uroporphyrinogen decarboxylase, chloroplast precursor (EC 4.1.1.37) (URO-D) (UPD) - Nicotiana tabacum (Common tobacco) :: O22886|DCUP_ARATH Uroporphyrinogen decarboxylase, chloroplast precursor (EC 4.1.1.37) (URO-D) (UPD) - Arabidopsis thaliana (Mouse-ear cress) :: E = L
css|gi|110395436|gb|EC961100.1|EC961100	:: P13869|CB12_PETHY Chlorophyll a-b binding protein, chloroplast precursor (LHCI type II CAB) - Petunia hybrida (Petunia) :: Q6ZL95|Q6ZL95_ORYSA Putative photosystem I antenna protein (Os07g0577600 protein) - Oryza sativa (japonica cultivar-group) :: E = L
vv|Ctg8194.1	:: Q9LZV4|Q9LZV4_ARATH Hypothetical protein T20L15_190 (Hypothetical protein At5g01920) (Hypothetical protein At5g01920/T20L15_190) - Arabidopsis thaliana (Mouse-ear cress) :: Q8GZ98|Q8GZ98_ARATH Hypothetical protein At5g01920/T20L15_190 - Arabidopsis thaliana (Mouse-ear cress) :: E = L
vv|gi|110721693|gb|EE098979.1|EE098979	(M) :: Q4JHK7|Q4JHK7_GOSHI Actin depolymerizing factor (Actin depolymerizing factor 8) - Gossypium hirsutum (Upland cotton) :: Q0VJB7|Q0VJB7_PLAAC Actin-depolymerizing factor - Platanus acerifolia (London plane tree) :: E = L
vv|Ctg15204.1	:: P19446|MDHG_CITLA Malate dehydrogenase, glyoxysomal precursor (EC 1.1.1.37) - Citrullus lanatus (Watermelon) (Citrullus vulgaris) :: P46488|MDHG_CUCSA Malate dehydrogenase, glyoxysomal precursor (EC 1.1.1.37) - Cucumis sativus (Cucumber) :: E = L
cso|Ctg1223.1	:: Q8GS16|Q8GS16_CITSI Putative thermostable pectinesterase - Citrus sinensis (Sweet orange) :: Q9LEB0|Q9LEB0_TOBAC Pectin methylesterase - Nicotiana tabacum (Common tobacco) :: E = L
css|gi|110396054|gb|EC961729.1|EC961729	:: Q682H9|Q682H9_ARATH Hypothetical protein At1g19580 - Arabidopsis thaliana (Mouse-ear cress) :: Q9FWR5|Q9FWR5_ARATH F14P1.8 protein (Hypothetical protein At1g19580) - Arabidopsis thaliana (Mouse-ear cress) :: E = L
cso|gi|110361026|gb|EC924476.1|EC924476	:: Q2PEW2|Q2PEW2_TRIPR Putative cytoplasmic aconitate hydratase (Fragment) - Trifolium pratense (Red clover) :: O81396|O81396_CITLI Aconitase-iron regulated protein 1 - Citrus limon (Lemon) :: E = L
vv|Ctg12015.1	(M) :: Q6H7I3|Q6H7I3_ORYSA Putative enoyl-CoA hydratase (Os02g0654100 protein) - Oryza sativa (japonica cultivar-group) :: Q9LEM0|Q9LEM0_9BRAS Hypothetical protein - Capsella rubella :: E = L
ws|Ctg292.1	(M) :: Q00763|COMT1_POPTM Caffeic acid 3-O-methyltransferase 1 (EC 2.1.1.68) (S-adenosysl-L-methionine:caffeic acid 3-O-methyltransferase 1) (COMT-1) (CAOMT-1) - Populus tremuloides (Quaking aspen) :: Q9M560|Q9M560_VITVI Caffeic acid O-methyltransferase - Vitis vinifera (Grape) :: E = L
vv|gi|71856482|gb|DT005537.1|DT005537	(M) :: P22195|PER1_ARAHY Cationic peroxidase 1 precursor (EC 1.11.1.7) (PNPC1) - Arachis hypogaea (Peanut) :: Q41324|Q41324_STYHU Cationic peroxidase - Stylosanthes humilis (Townsville stylo) :: E = L SP
vv|Ctg11621.1	(M) :: A1YIQ6|A1YIQ6_SOLLC Putative zinc transporter - Solanum lycopersicum (Tomato) (Lycopersicon esculentum) :: Q2XNV5|Q2XNV5_ASPOF Zinc transporter, putative - Asparagus officinalis (Garden asparagus) :: E = L SP
cso|Ctg873.1	(M) :: Q9SPJ1|Q9SPJ1_JUGNI Glutamine synthetase precursor (EC 6.3.1.2) - Juglans nigra (Black walnut) :: Q3L0T9|Q3L0T9_CUCME Glutamine synthetase (EC 6.3.1.2) - Cucumis melo (Muskmelon) :: E = L
css|Ctg1308.1	:: Q42139|Q42139_ARATH H+-transporting ATP synthase chain9 - like protein (AT4g32260/F10M6_100) (ATP synthase beta chain precursor) (Subunit II) (EC 3.6.1.34) - Arabidopsis thaliana (Mouse-ear cress) :: Q94B39|Q94B39_ARATH H+-transporting ATP synthase-like protein - Arabidopsis thaliana (Mouse-ear cress) :: E = L
vv|Ctg11718.1	(M) :: Q9C8L4|GLO2O_ARATH Putative hydroxyacylglutathione hydrolase 3, mitochondrial precursor (EC 3.1.2.6) (Glyoxalase II) (Glx II) - Arabidopsis thaliana (Mouse-ear cress) :: Q2V4H1|Q2V4H1_ARATH Protein At1g53580 - Arabidopsis thaliana (Mouse-ear cress) :: E = L
ws|Ctg3096.1	:: A1XEL7|A1XEL7_TOBAC CYP72A54 - Nicotiana tabacum (Common tobacco) :: A1XEM2|A1XEM2_TOBAC CYP72A58 - Nicotiana tabacum (Common tobacco) :: E = L
vv|Ctg2143.1	(M) :: Q1S1A5|Q1S1A5_MEDTR CD9/CD37/CD63 antigen - Medicago truncatula (Barrel medic) :: Q9M1E7|Q9M1E7_ARATH Hypothetical protein F9K21.180 (At3g45600) (Hypothetical protein F9K21.18) - Arabidopsis thaliana (Mouse-ear cress) :: E = L SP
cso|gi|110361661|gb|EC925153.1|EC925153	:: Q8VYA4|Q8VYA4_ARATH Hypothetical protein At4g18810; F28A21.220 (At4g18810) - Arabidopsis thaliana (Mouse-ear cress) :: Q8S4X1|Q8S4X1_PEA UOS1 - Pisum sativum (Garden pea) :: E = L
ws|Ctg1496.1	(M) :: Q60EJ0|Q60EJ0_ORYSA Hypothetical protein OSJNBa0017K09.8 (Os05g0501700 protein) - Oryza sativa (japonica cultivar-group) :: Q5ZAV7|Q5ZAV7_ORYSA Universal stress protein-like (Os01g0783500 protein) - Oryza sativa (japonica cultivar-group) :: E = L
ws|Ctg1111.1	(M) :: Q84P43|Q84P43_SOYBN Protein kinase Pti1 - Glycine max (Soybean) :: Q9LX36|Q9LX36_ARATH Protein kinase-like protein - Arabidopsis thaliana (Mouse-ear cress) :: E = L
cso|Ctg9871.1	(M) :: Q0J7B6|Q0J7B6_ORYSA Os08g0205800 protein - Oryza sativa (japonica cultivar-group) :: Q2HTZ6|Q2HTZ6_MEDTR Hypothetical protein - Medicago truncatula (Barrel medic) :: E = L
cso|Ctg5309.1	(M) :: Q6R749|Q6R749_TROMA Putative palmitoyl-protein thioesterase - Tropaeolum majus (Common nasturtium) :: Q9LY31|Q9LY31_ARATH Palmitoyl-protein thioesterase-like - Arabidopsis thaliana (Mouse-ear cress) :: E = L SP
ws|Ctg1152.1	(M) :: Q9ZVL6|Q9ZVL6_ARATH T22H22.19 protein (Hypothetical protein At1g54780) (Lumenal protein subunit of photosystem II) (Hypothetical protein) (At1g54780/T22H22_19) (Hypothetical protein At1g54780; T22H22.19) - Arabidopsis thaliana (Mouse-ear cress) :: Q6ATY4|Q6ATY4_ORYSA Hypothetical protein OSJNBa0035J16.9 (Os05g0401100 protein) - Oryza sativa (japonica cultivar-group) :: E = L
csb|Ctg1979.1	:: Q1S9Z0|Q1S9Z0_MEDTR RNA-binding region RNP-1 (RNA recognition motif) - Medicago truncatula (Barrel medic) :: P82277|RRP2_SPIOL Plastid-specific 30S ribosomal protein 2, chloroplast precursor (PSRP-2) - Spinacia oleracea (Spinach) :: E = L
csp|WIN0412.C21_N03	:: Q94F00|Q94F00_ARATH Hypothetical protein F28K20.15 (At1g31190) - Arabidopsis thaliana (Mouse-ear cress) :: Q8LF86|Q8LF86_ARATH Hypothetical protein - Arabidopsis thaliana (Mouse-ear cress) :: E = L
cso|Ctg6642.1	(M) :: Q58G56|Q58G56_ARATH Hypothetical protein - Arabidopsis thaliana (Mouse-ear cress) :: Q9SIN7|Q9SIN7_ARATH Expressed protein (At2g31710) (Hypothetical protein) - Arabidopsis thaliana (Mouse-ear cress) :: E = L SP
vv|Ctg3280.1	(M) :: Q9LTR2|Q9LTR2_ARATH Dbj|BAA17049.1 (AT3g20320/MQC12_7) - Arabidopsis thaliana (Mouse-ear cress) :: Q8LDY9|Q8LDY9_ARATH Hypothetical protein - Arabidopsis thaliana (Mouse-ear cress) :: E = L
ws|gi|51578729|gb|CV096565.1|CV096565	(M) :: Q9FZ43|Q9FZ43_ARATH F6I1.17 protein (At1g16810/F17F16.8) (Hypothetical protein) (F17F16.8/F17F16.8) - Arabidopsis thaliana (Mouse-ear cress) :: Q6Z333|Q6Z333_ORYSA CGI-144-like protein (Os02g0727500 protein) - Oryza sativa (japonica cultivar-group) :: E = L
vv|Ctg2022.1	(M) :: Q9SIP1|Q9SIP1_ARATH Hypothetical protein At2g31670 - Arabidopsis thaliana (Mouse-ear cress) :: Q0WR03|Q0WR03_ARATH Hypothetical protein At2g31670 - Arabidopsis thaliana (Mouse-ear cress) :: E = L
vv|Ctg7373.1	(M) :: Q9FFJ2|Q9FFJ2_ARATH Genomic DNA, chromosome 5, P1 clone:MKP11 (Hypothetical protein At5g17170) - Arabidopsis thaliana (Mouse-ear cress) :: Q84SC5|Q84SC5_ORYSA Hypothetical protein P0577B11.138 (Os08g0162600 protein) (Hypothetical protein OJ9990_A01.104) - Oryza sativa (japonica cultivar-group) :: E = L
css|Ctg904.1	(M) :: Q9CAX7|Q9CAX7_ARATH Putative small nuclear ribonucleoprotein polypeptide G; 65009-64161 (Putative small nuclear ribonucleoprotein polypeptide G) - Arabidopsis thaliana (Mouse-ear cress) :: O82221|RUXG_ARATH Probable small nuclear ribonucleoprotein G (snRNP-G) (Sm protein G) (Sm-G) (SmG) - Arabidopsis thaliana (Mouse-ear cress) :: E = L
vv|Ctg3568.1	(M) :: Q7XAB8|THF1_SOLTU Protein THYLAKOID FORMATION1, chloroplast precursor - Solanum tuberosum (Potato) :: Q9SKT0|THF1_ARATH Protein THYLAKOID FORMATION1, chloroplast precursor - Arabidopsis thaliana (Mouse-ear cress) :: E = L
ws|Ctg372.1	(M) :: Q9LKK9|Q9LKK9_9ROSI 14-3-3 protein - Populus tremula x Populus alba :: Q9M5W3|Q9M5W3_EUPES 14-3-3-like protein - Euphorbia esula (Leafy spurge) :: E = L
vv|Ctg423.1	:: O81228|O81228_VITVI PR-4 type protein - Vitis vinifera (Grape) :: Q3BER7|Q3BER7_WHEAT Putative vacuolar defense protein precursor - Triticum aestivum (Wheat) :: E = L
ws|Ctg2041.1	(M) :: Q2PEP9|Q2PEP9_TRIPR Putative RuvB DNA helicase-like protein - Trifolium pratense (Red clover) :: Q9FJW0|Q9FJW0_ARATH RuvB DNA helicase-like protein (AT5g67630/K9I9_20) - Arabidopsis thaliana (Mouse-ear cress) :: E = L
css|gi|110397027|gb|EC962741.1|EC962741	:: Q9SNC1|Q9SNC1_ARATH Glucosidase-like protein - Arabidopsis thaliana (Mouse-ear cress) :: Q53MA7|Q53MA7_ORYSA Glucan endo-1,3-beta-glucosidase (Ec 3.2.1.39) ((1-3)-beta-glucan endohydrolase) ((1-3)-beta-glucanase) (Beta-1,3-endoglucanase) (Glucan endo-1,3-beta-glucosidase, putative, expressed) - Oryza sativa (japonica cultivar-group) :: E = L
ws|Ctg1661.1	(M) :: Q9XIV9|Q9XIV9_TOBAC Peroxidase (EC 1.11.1.7) - Nicotiana tabacum (Common tobacco) :: Q84ZT5|Q84ZT5_ASPOF Peroxidase precursor (EC 1.11.1.7) - Asparagus officinalis (Garden asparagus) :: E = L SP
cso|Ctg222.1	(M) :: Q9M2Z4|SBP2_ARATH Putative steroid-binding protein 2 (AtMP2) - Arabidopsis thaliana (Mouse-ear cress) :: Q9FVZ7|Q9FVZ7_ORYSA Putative steroid membrane binding protein (Os10g0502600 protein) (Membrane steroid binding protein 1, putative, expressed) - Oryza sativa (japonica cultivar-group) :: E = L SP
cso|Ctg11149.1	:: Q9FT86|Q9FT86_ARATH Peroxin Pex14 - Arabidopsis thaliana (Mouse-ear cress) :: Q9FXT6|Q9FXT6_ARATH PEX14 protein - Arabidopsis thaliana (Mouse-ear cress) :: E = L
vv|Ctg7412.1	(M) :: Q9LFL3|Q9LFL3_ARATH TOM (Target of myb1)-like protein (AT5g16880/F2K13_30) - Arabidopsis thaliana (Mouse-ear cress) :: Q6YUH7|Q6YUH7_ORYSA Putative target of myb1 (Os02g0697300 protein) (TOM1 protein) - Oryza sativa (japonica cultivar-group) :: E = L
cso|Ctg812.1	(M) :: Q2XV89|Q2XV89_HELAN MPBQ/MSBQ methyltransferase 1 - Helianthus annuus (Common sunflower) :: Q2XV86|Q2XV86_HELAN MPBQ/MSBQ methyltransferase 2 - Helianthus annuus (Common sunflower) :: E = L
cso|Ctg6014.1	:: Q8S8F8|Q8S8F8_ARATH Expressed protein - Arabidopsis thaliana (Mouse-ear cress) :: Q8LBI8|Q8LBI8_ARATH Hypothetical protein - Arabidopsis thaliana (Mouse-ear cress) :: E = L
cso|Ctg2396.1	(M) :: Q3HVN1|AGUB_SOLTU N-carbamoylputrescine amidase (EC 3.5.1.53) - Solanum tuberosum (Potato) :: Q9XGI9|AGUB_SOLLC N-carbamoylputrescine amidase (EC 3.5.1.53) - Solanum lycopersicum (Tomato) (Lycopersicon esculentum) :: E = L
cso|gi|28963312|gb|CB342345.1|CB342345	:: Q672Q7|Q672Q7_SOLLC Hypothetical protein precursor - Solanum lycopersicum (Tomato) (Lycopersicon esculentum) :: Q8LDY0|Q8LDY0_ARATH Hypothetical protein - Arabidopsis thaliana (Mouse-ear cress) :: E = L
vvfl|gi|37625027|gb|AAQ96337.	(M) :: Q6TKQ8|Q6TKQ8_VITAE Putative mitogen-activated protein kinase kinase - Vitis aestivalis (Grape) :: Q6QMT5|Q6QMT5_PETCR Mitogen-activated protein kinase kinase 2 - Petroselinum crispum (Parsley) (Petroselinum hortense) :: E = L
csp|Ctg669.1	(M) :: Q0ZJ13|ATPB_VITVI ATP synthase subunit beta (EC 3.6.3.14) (ATPase subunit beta) (ATP synthase F1 sector subunit beta) - Vitis vinifera (Grape) :: Q95FR9|Q95FR9_9APIA ATP synthase beta subunit (Fragment) - Griselinia lucida :: E = L
vv|Ctg1725.1	(M) :: Q94FA7|Q94FA7_PEA Fructose-1,6-bisphosphatase - Pisum sativum (Garden pea) :: Q9XF82|Q9XF82_SOLTU Fructose-1,6-bisphosphatase (EC 3.1.3.11) - Solanum tuberosum (Potato) :: E = L
cso|gi|110374919|gb|EC939862.1|EC939862	:: Q941Q1|Q941Q1_CITUN Non-symbiotic hemoglobin class 1 - Citrus unshiu (Satsuma orange) :: Q4VIX3|Q4VIX3_GOSHI Non-symbiotic hemoglobin protein - Gossypium hirsutum (Upland cotton) :: E = L
vv|Ctg6279.1	:: A2Q4H7|A2Q4H7_MEDTR Multicopper oxidase, type 1 - Medicago truncatula (Barrel medic) :: Q655H5|Q655H5_ORYSA Putative PS60 (Os06g0678800 protein) - Oryza sativa (japonica cultivar-group) :: E = L
vv|Ctg9248.1	(M) :: Q5QJA4|Q5QJA4_9MAGN Harpin binding protein 1 - Vitis sp. NL-2003 :: Q5QJA3|Q5QJA3_9MAGN Harpin binding protein 1 - Vitis sp. NL-2003 :: E = L
cso|Ctg4217.1	(M) :: Q1SHI1|Q1SHI1_MEDTR Hypothetical protein - Medicago truncatula (Barrel medic) :: Q9M277|Q9M277_ARATH Hypothetical protein F21F14.40 (AT3g61870/F21F14_40) - Arabidopsis thaliana (Mouse-ear cress) :: E = L
cso|Ctg5328.1	:: Q9ZP87|Q9ZP87_TOBAC Epoxide hydrolase - Nicotiana tabacum (Common tobacco) :: Q8W3F4|Q8W3F4_ORYSA Putative epoxide hydrolase (Os10g0498200 protein) (Epoxide hydrolase, putative, expressed) - Oryza sativa (japonica cultivar-group) :: E = L
csb|Ctg3320.1	(M) :: Q2HTV7|Q2HTV7_MEDTR Major sperm protein - Medicago truncatula (Barrel medic) :: Q8VYN2|Q8VYN2_ARATH Putative membrane associated protein - Arabidopsis thaliana (Mouse-ear cress) :: E = L
csb|Ctg2262.1	(M) :: Q2XPV4|Q2XPV4_SOLTU 40S ribosomal protein S10-like - Solanum tuberosum (Potato) :: Q2XTB2|Q2XTB2_SOLTU 40S ribosomal protein S10-like - Solanum tuberosum (Potato) :: E = L
cso|Ctg190.1	:: Q9C933|Q9C933_ARATH Hypothetical protein F14G24.14 (At1g52870/F14G24_14) - Arabidopsis thaliana (Mouse-ear cress) :: Q75IB3|Q75IB3_ORYSA Putative peroxisomal membrane protein (Os03g0583800 protein) (Peroxisomal membrane protein, putative, expressed) - Oryza sativa (japonica cultivar-group) :: E = L
css|gi|110401374|gb|EC967982.1|EC967982	:: P49729|UCRI1_TOBAC Ubiquinol-cytochrome c reductase iron-sulfur subunit 1, mitochondrial precursor (EC 1.10.2.2) (Rieske iron-sulfur protein 1) (RISP1) (Fragment) - Nicotiana tabacum (Common tobacco) :: P51134|UCRI4_TOBAC Ubiquinol-cytochrome c reductase iron-sulfur subunit 4, mitochondrial precursor (EC 1.10.2.2) (Rieske iron-sulfur protein 4) (RISP4) - Nicotiana tabacum (Common tobacco) :: E…
csp|Ctg292.1	:: Q0WLG8|Q0WLG8_ARATH Hypothetical protein At1g70850 - Arabidopsis thaliana (Mouse-ear cress) :: Q9SSK7|MLP34_ARATH MLP-like protein 34 - Arabidopsis thaliana (Mouse-ear cress) :: E = L
cso|Ctg1457.1	(M) :: Q1SPM2|Q1SPM2_MEDTR Chlorophyll A-B binding protein - Medicago truncatula (Barrel medic) :: Q9XQB2|Q9XQB2_PHAAU Chlorophyll a/b binding protein CP29 - Phaseolus aureus (Mung bean) (Vigna radiata) :: E = L
vv|Ctg15046.1	:: Q9SZ73|Q9SZ73_ARATH Putative DNA-binding protein - Arabidopsis thaliana (Mouse-ear cress) :: Q8VYJ2|Q8VYJ2_ARATH AT4g12080/F16J13_150 (AT-hook motif nuclear localized protein 1) - Arabidopsis thaliana (Mouse-ear cress) :: E = L
vv|Ctg4402.1	(M) :: Q8LCP1|Q8LCP1_ARATH Cytochrome c oxidase subunit, putative - Arabidopsis thaliana (Mouse-ear cress) :: Q9S7L9|Q9S7L9_ARATH Subunit 6b of cytochrome c oxidase (Putative cytochrome c oxidase subunit) - Arabidopsis thaliana (Mouse-ear cress) :: E = L
cso|Ctg3881.1	:: Q8LAP7|Q8LAP7_ARATH Hypothetical protein - Arabidopsis thaliana (Mouse-ear cress) :: Q940I2|Q940I2_ARATH Hypothetical protein MED24.18 - Arabidopsis thaliana (Mouse-ear cress) :: E = L
vv|gi|30305906|gb|CB982700.1|CB982700	(M) :: Q2I314|Q2I314_9MAGN Ribulose-1,5-bisphophate carboxylase/oxygenase small subunit - Vitis pseudoreticulata :: Q43115|Q43115_9ROSA Ribulose 1,5-bisphosphate carboxylase small subunit precursor (EC 4.1.1.39) - Malus x domestica x Pyrus communis :: E = L
css|gi|110398525|gb|EC964949.1|EC964949	:: Q02585|UCRIB_TOBAC Cytochrome b6-f complex iron-sulfur subunit 2, chloroplast precursor (EC 1.10.99.1) (Rieske iron-sulfur protein 2) (Plastohydroquinone:plastocyanin oxidoreductase iron-sulfur protein 2) (ISP 2) (RISP 2) - Nicotiana tabacum (Common tobacco) :: P30361|UCRIA_TOBAC Cytochrome b6-f complex iron-sulfur subunit 1, chloroplast precursor (EC 1.10.99.1) (Rieske iron-sulfur protein 1) …
vv|Ctg16197.1	:: Q2HIK0|Q2HIK0_ARATH At3g27890 - Arabidopsis thaliana (Mouse-ear cress) :: Q9LK88|NQR_ARATH NADPH:quinone oxidoreductase (EC 1.6.5.2) - Arabidopsis thaliana (Mouse-ear cress) :: E = L
vv|Ctg7848.1	:: Q9LYR5|Q9LYR5_ARATH Peptidyl-prolyl cis-trans isomerase (EC 5.2.1.8) - Arabidopsis thaliana (Mouse-ear cress) :: Q682Z9|Q682Z9_ARATH Hypothetical protein At5g13410 (Fragment) - Arabidopsis thaliana (Mouse-ear cress) :: E = L
cso|Ctg2758.1	:: Q9STN9|Q9STN9_ARATH Hypothetical protein T27E11.110 (Hypothetical protein AT4g27870) - Arabidopsis thaliana (Mouse-ear cress) :: Q8LPT3|Q8LPT3_ARATH AT4g27870/T27E11_110 - Arabidopsis thaliana (Mouse-ear cress) :: E = L
vvfl|gi|91983998|ref|YP_567082.	(M) :: Q0ZJ14|ATPE_VITVI ATP synthase epsilon chain (EC 3.6.3.14) (ATP synthase F1 sector epsilon subunit) - Vitis vinifera (Grape) :: Q8M959|Q8M959_9ERIC ATP synthase epsilon subunit (Fragment) - Pterostyrax hispidus :: E = L
vv|Ctg15138.1	:: A2JGX1|A2JGX1_SOLLC Beta-galactosidase precursor - Solanum lycopersicum (Tomato) (Lycopersicon esculentum) :: Q1SJD6|Q1SJD6_MEDTR Galactose-binding like - Medicago truncatula (Barrel medic) :: E = L
csp|Ctg2074.1	:: Q1SGC5|Q1SGC5_MEDTR CD9/CD37/CD63 antigen - Medicago truncatula (Barrel medic) :: Q9C5W7|Q9C5W7_ARATH Hypothetical protein At1g32400 (Hypothetical protein) (At1g32400/F5D14_22) (Tobamovirus multiplication 2A) - Arabidopsis thaliana (Mouse-ear cress) :: E = L
csp|Ctg2869.1	(M) :: Q6QHU3|Q6QHU3_PRUAV Major cherry allergen Pru av 1.0201 - Prunus avium (Cherry) :: Q6QHU2|Q6QHU2_PRUAV Major cherry allergen Pru av 1.0202 - Prunus avium (Cherry) :: E = L
css|Ctg826.1	:: Q8LBP6|Q8LBP6_ARATH Hypothetical protein (At5g08410) (Putative lipoic acid synthase) - Arabidopsis thaliana (Mouse-ear cress) :: Q9FT94|Q9FT94_ARATH Lipoic acid synthase-like protein - Arabidopsis thaliana (Mouse-ear cress) :: E = L
vv|Ctg1740.1	(M) :: Q6ZIG4|Q6ZIG4_ORYSA Receptor protein kinase PERK1-like protein (Os02g0186500 protein) - Oryza sativa (japonica cultivar-group) :: Q8LDB7|Q8LDB7_ARATH Somatic embryogenesis receptor-like kinase, putative - Arabidopsis thaliana (Mouse-ear cress) :: E = L
ws|Ctg85.1	(M) :: Q5K4K7|Q5K4K7_GOSHI Cysteine proteinase - Gossypium hirsutum (Upland cotton) :: Q2AAC8|Q2AAC8_9ASTR Cysteine proteinase - Platycodon grandiflorus :: E = L SP
vv|gi|110727824|gb|EE105023.1|EE105023	:: Q8VXA6|Q8VXA6_PICAB Putative chlorophyll A-B binding protein of LHCI type II - Picea abies (Norway spruce) (Picea excelsa) :: Q02070|Q02070_PINSY Type II chlorophyll a /b-binding protein precursor - Pinus sylvestris (Scots pine) :: E = L
vv|WIN1032.C21_G07	:: Q84XI2|Q84XI2_GOSHI Glycosyl hydrolase - Gossypium hirsutum (Upland cotton) :: Q5H7P5|EBM_LILLO Mannosylglycoprotein endo-beta-mannosidase (EC 3.2.1.152) (Endo-beta-mannosidase) [Contains: Mannosylglycoprotein endo-beta-mannosidase 31 kDa subunit; Mannosylglycoprotein endo-beta-mannosidase 28 kDa subunit; Mannosylglycoprotein endo-beta-mannosidase 42 kDa subunit] - Lilium longiflorum (Trumpet …
cso|Ctg9525.1	:: Q9FH05|SCP42_ARATH Serine carboxypeptidase-like 42 precursor (EC 3.4.16.-) - Arabidopsis thaliana (Mouse-ear cress) :: Q84W27|SCP43_ARATH Serine carboxypeptidase-like 43 precursor (EC 3.4.16.-) - Arabidopsis thaliana (Mouse-ear cress) :: E = L
css|gi|110395361|gb|EC961023.1|EC961023	(M) :: Q8RVJ8|Q8RVJ8_POPCA Putative photosystem I reaction centre subunit IV - Populus canadensis (Carolina poplar) :: Q1SA60|Q1SA60_MEDTR Photosystem I reaction centre subunit IV/PsaE - Medicago truncatula (Barrel medic) :: E = L
vv|Ctg3552.1	:: Q2XTB4|Q2XTB4_SOLTU Hypothetical protein - Solanum tuberosum (Potato) :: Q651C1|Q651C1_ORYSA Hypothetical protein B1274F11.44 (Os09g0542200 protein) - Oryza sativa (japonica cultivar-group) :: E = L
vv|gi|110688456|gb|EE067032.1|EE067032	(M) :: Q1EPK5|Q1EPK5_MUSAC Chlorophyll A-B binding protein (CAB), putative - Musa acuminata (Banana) :: Q1EP45|Q1EP45_MUSBA Chlorophyll A-B binding protein (CAB), putative - Musa balbisiana (Banana) :: E = L
css|gi|110398739|gb|EC965213.1|EC965213	:: Q9FZD2|Q9FZD2_ARATH T1K7.16 protein (Hypothetical protein At1g26470) - Arabidopsis thaliana (Mouse-ear cress) :: Q94AK3|Q94AK3_ARATH Hypothetical protein At1g26470 - Arabidopsis thaliana (Mouse-ear cress) :: E = L
css|gi|110392904|gb|EC957507.1|EC957507	:: Q8VY88|Q8VY88_ARATH Hypothetical protein At1g50910 (Hypothetical protein) - Arabidopsis thaliana (Mouse-ear cress) :: Q9C6J0|Q9C6J0_ARATH Hypothetical protein F8A12.12 - Arabidopsis thaliana (Mouse-ear cress) :: E = L
vv|gi|37186083|gb|CF605436.1|CF605436	:: P93378|P93378_TOBAC Tumor-related protein - Nicotiana tabacum (Common tobacco) :: Q6TKT2|Q6TKT2_SOLBR Miraculin-like protein (Fragment) - Solanum brevidens :: E = L
csp|gi|34416462|gb|CF415216.1|CF415216	(M) :: Q8LDC9|Q8LDC9_ARATH Putative 10kd chaperonin (Putative 10kDa chaperonin (CPN10) protein) - Arabidopsis thaliana (Mouse-ear cress) :: O49306|O49306_ARATH Putative 10kd chaperonin - Arabidopsis thaliana (Mouse-ear cress) :: E = L
vv|Ctg2902.1	(M) :: Q8VWF6|Q8VWF6_ARATH Hypothetical protein At1g08470 (At1g08470/T27G7_9) - Arabidopsis thaliana (Mouse-ear cress) :: Q9C586|Q9C586_ARATH Putative strictosidine synthase-like (At5g22020) - Arabidopsis thaliana (Mouse-ear cress) :: E = L SP
vv|gi|32459105|gb|CD800279.1|CD800279	:: Q5ZFS4|Q5ZFS4_PLAMJ Thioredoxin-dependent peroxidase - Plantago major (Common plantain) :: A1ECJ6|A1ECJ6_9ROSI Putative thioredoxin-dependent peroxidase - Citrus cv. Shiranuhi :: E = L
css|gi|110365216|gb|EC927849.1|EC927849	:: O49124|O49124_FRIAG Putative serine-glyoxylate aminotransferase - Fritillaria agrestis (Stinkbells) :: Q8VYW9|Q8VYW9_CUCME Aminotransferase 1 - Cucumis melo (Muskmelon) :: E = L
ws|Ctg36.1	(M) :: Q2MJR4|Q2MJR4_SOYBN Myo-inositol-1-phosphate synthase - Glycine max (Soybean) :: Q9LW96|INO1_TOBAC Inositol-3-phosphate synthase (EC 5.5.1.4) (Myo-inositol-1-phosphate synthase) (MI-1-P synthase) (IPS) - Nicotiana tabacum (Common tobacco) :: E = L
vv|gi|71869036|gb|DT018091.1|DT018091	:: Q9ZQ80|Q9ZQ80_ARATH Hypothetical protein At2g03440 - Arabidopsis thaliana (Mouse-ear cress) :: Q84VZ7|Q84VZ7_ARATH At2g03440 (Hypothetical protein At2g03440) - Arabidopsis thaliana (Mouse-ear cress) :: E = L
cso|Ctg6218.1	:: Q38JB2|Q38JB2_SOYBN Chloroplast lipocalin - Glycine max (Soybean) :: Q38JB4|Q38JB4_SOLTU Chloroplast lipocalin - Solanum tuberosum (Potato) :: E = L
vv|gi|26267098|gb|CA818161.1|CA818161	(M) :: A1ECJ8|A1ECJ8_9ROSI Putative auxin-repressed/dormancy-associated protein (Fragment) - Citrus cv. Shiranuhi :: Q52QX4|Q52QX4_MANES Auxin-repressed protein-like protein ARP1 - Manihot esculenta (Cassava) (Manioc) :: E = L
vv|Ctg2031.1	(M) :: Q60D29|Q60D29_SOLDE KH domain containing protein - Solanum demissum (Wild potato) :: Q5NRN6|Q5NRN6_SOLDE KH domain containing protein, putative - Solanum demissum (Wild potato) :: E = L
vv|Ctg7060.1	(M) :: Q49QW6|Q49QW6_9ROSI Expansin - Populus tomentosa :: Q93XP0|Q93XP0_9ROSA Expansin - Prunus cerasus :: E = L SP
vv|Ctg6940.1	:: Q0DJB9|Q0DJB9_ORYSA Os05g0303000 protein (Fragment) - Oryza sativa (japonica cultivar-group) :: O50036|O50036_SPIOL Heat shock 70 protein - Spinacia oleracea (Spinach) :: E = L
cso|gi|34319879|gb|CF372633.1|CF372633	(M) :: Q156E3|Q156E3_9ASPA Putative transport protein - Gymnadenia conopsea :: Q9FKK1|Q9FKK1_ARATH Arabidopsis thaliana genomic DNA, chromosome 5, P1 clone:MUF9 (Hypothetical protein At5g60460) (Protein transport protein subunit-like) - Arabidopsis thaliana (Mouse-ear cress) :: E = L
csp|Ctg4397.1	:: Q5IA92|Q5IA92_LIRTU Cytochrome oxidase subunit II (Fragment) - Liriodendron tulipifera (Tuliptree) (Tulip poplar) :: Q9B3G1|Q9B3G1_WHEAT Cytochrome oxidase subunit II - Triticum aestivum (Wheat) :: E = L
ws|Ctg2630.1	(M) :: Q6NQE2|Q6NQE2_ARATH Hypothetical protein At4g27270 - Arabidopsis thaliana (Mouse-ear cress) :: Q9LSQ5|Q9LSQ5_ARATH 1,4-benzoquinone reductase-like; Trp repressor binding protein-like (1,4-benzoquinone reductase-like protein) - Arabidopsis thaliana (Mouse-ear cress) :: E = L
css|Ctg526.1	(M) :: Q8LL68|Q8LL68_HEVBR Latex plastidic aldolase-like protein - Hevea brasiliensis (Para rubber tree) :: Q9SXX5|Q9SXX5_NICPA Plastidic aldolase - Nicotiana paniculata :: E = L
cso|Ctg7531.1	(M) :: Q9C9C7|Q9C9C7_ARATH Hypothetical protein F2P9.6 - Arabidopsis thaliana (Mouse-ear cress) :: Q657T1|Q657T1_ORYSA Hypothetical protein P0439B06.20 - Oryza sativa (japonica cultivar-group) :: E = L
cso|Ctg1076.1	(M) :: P29790|ATPG_TOBAC ATP synthase gamma chain, chloroplast precursor (EC 3.6.3.14) - Nicotiana tabacum (Common tobacco) :: Q01908|ATPG1_ARATH ATP synthase gamma chain 1, chloroplast precursor (EC 3.6.3.14) - Arabidopsis thaliana (Mouse-ear cress) :: E = L
ws|gi|28602997|gb|CB289256.1|CB289256	:: Q9LEY1|SCP35_ARATH Serine carboxypeptidase-like 35 precursor (EC 3.4.16.-) - Arabidopsis thaliana (Mouse-ear cress) :: Q01HQ4|Q01HQ4_ORYSA OSIGBa0153E02-OSIGBa0093I20.21 protein - Oryza sativa (Rice) :: E = L
cso|gi|71867310|gb|DT016365.1|DT016365	(M) :: P27518|CB21_GOSHI Chlorophyll a-b binding protein 151, chloroplast precursor (LHCII type II CAB-151) (LHCP) - Gossypium hirsutum (Upland cotton) :: Q3LFQ5|Q3LFQ5_PANGI Chlorophyll a/b binding protein - Panax ginseng (Korean ginseng) :: E = L
vv|Ctg19901.1	:: P53665|ACPM_ARATH Acyl carrier protein, mitochondrial precursor (ACP) (NADH-ubiquinone oxidoreductase 9.6 kDa subunit) (MtACP-1) - Arabidopsis thaliana (Mouse-ear cress) :: Q941B9|Q941B9_ARATH At2g44620/F16B22.11 - Arabidopsis thaliana (Mouse-ear cress) :: E = L
vvfl|gi|85822145|gb|ABC84558.	(M) :: Q2HZF5|Q2HZF5_VITVI Aquaporin PIP2 - Vitis vinifera (Grape) :: Q2I6J7|Q2I6J7_STERE Aquaporin (Fragment) - Stevia rebaudiana (Stevia) :: E = L
vv|Ctg6458.1	(M) :: Q9FS26|Q9FS26_SOLTU Plastidic cysteine synthase 1 - Solanum tuberosum (Potato) :: Q1SUH8|Q1SUH8_MEDTR Pyridoxal-5-phosphate-dependent enzyme, beta subunit - Medicago truncatula (Barrel medic) :: E = L
csp|Ctg2714.1	:: Q84Q47|Q84Q47_ORYSA Hypothetical protein P0456B03.121-1 (Os08g0425800 protein) - Oryza sativa (japonica cultivar-group) :: Q9FFC9|Q9FFC9_ARATH Genomic DNA, chromosome 5, P1 clone:MQK4 - Arabidopsis thaliana (Mouse-ear cress) :: E = L
vv|gi|110702785|gb|EE079061.1|EE079061	(M) :: P93787|P93787_SOLTU 14-3-3 protein - Solanum tuberosum (Potato) :: P93206|14331_SOLLC 14-3-3 protein 1 - Solanum lycopersicum (Tomato) (Lycopersicon esculentum) :: E = L
vv|gi|110710012|gb|EE085976.1|EE085976	:: P26413|HSP70_SOYBN Heat shock 70 kDa protein - Glycine max (Soybean) :: Q1RZB2|Q1RZB2_MEDTR Heat shock protein Hsp70 - Medicago truncatula (Barrel medic) :: E = L
ws|Ctg2133.1	(M) :: Q2PXN7|Q2PXN7_ARAHY Chloroplast thioredoxin M-type (Fragment) - Arachis hypogaea (Peanut) :: P07591|TRXM_SPIOL Thioredoxin M-type, chloroplast precursor (TRX-M) [Contains: Thioredoxin M-type Mc; Thioredoxin M-type Md] - Spinacia oleracea (Spinach) :: E = L
ws|gi|48701121|gb|CO058952.1|CO058952	:: Q25AL6|Q25AL6_ORYSA H0212B02.14 protein (OSIGBa0113E10.4 protein) - Oryza sativa (Rice) :: Q7XMP6|Q7XMP6_ORYSA OSJNBb0059K02.15 protein (Os04g0650800 protein) - Oryza sativa (japonica cultivar-group) :: E = L
cso|gi|110381223|gb|EC946544.1|EC946544	:: Q9FE98|Q9FE98_ARATH Alliinase, putative; 28821-30567 (F12G12.14 protein) - Arabidopsis thaliana (Mouse-ear cress) :: Q942G1|Q942G1_ORYSA Alliin lyase-like (Os01g0717700 protein) - Oryza sativa (japonica cultivar-group) :: E = L
vv|gi|110695905|gb|EE074458.1|EE074458	(M) :: Q42044|Q42044_ARATH Expressed protein (At2g45180) (Putative proline-rich protein) (Hypothetical protein) (At2g45180/T14P1.1) - Arabidopsis thaliana (Mouse-ear cress) :: Q9SAP3|Q9SAP3_CATRO Hybrid proline-rich protein - Catharanthus roseus (Rosy periwinkle) (Madagascar periwinkle) :: E = L SP
csp|gi|71888801|gb|DT037856.1|DT037856	:: Q6ZI55|Q6ZI55_ORYSA Putative NAD-dependent isocitrate dehydrogenase (Os02g0595500 protein) (NAD-dependent isocitrate dehydrogenase c;2) - Oryza sativa (japonica cultivar-group) :: Q33E21|Q33E21_ORYSA NAD-dependent isocitrate dehydrogenase c;1 - Oryza sativa (japonica cultivar-group) :: E = L
vv|Ctg568.1	(M) :: P32980|ATPD_TOBAC ATP synthase delta chain, chloroplast precursor (EC 3.6.3.14) - Nicotiana tabacum (Common tobacco) :: Q9SSS9|Q9SSS9_ARATH H+-transporting ATP synthase-like protein - Arabidopsis thaliana (Mouse-ear cress) :: E = L
ws|gi|28602469|gb|CB288728.1|CB288728	(M) :: Q9C542|Q9C542_ARATH Hypothetical protein F7A10.9 (At1g55160/T7N22.11) (Hypothetical protein T7N22.11) - Arabidopsis thaliana (Mouse-ear cress) :: Q0DFF8|Q0DFF8_ORYSA Os05g0593200 protein - Oryza sativa (japonica cultivar-group) :: E = L
css|gi|110398732|gb|EC965206.1|EC965206	:: Q94KU5|PAP3_BRACM Plastid lipid-associated protein 3, chloroplast precursor - Brassica campestris (Field mustard) :: Q9ZP40|PG1_PEA Plastoglobulin-1, chloroplast precursor - Pisum sativum (Garden pea) :: E = L
ws|gi|51581006|gb|CV098842.1|CV098842	:: P31853|ATPX_SPIOL ATP synthase B' chain, chloroplast precursor (EC 3.6.3.14) (Subunit II) - Spinacia oleracea (Spinach) :: Q42139|Q42139_ARATH H+-transporting ATP synthase chain9 - like protein (AT4g32260/F10M6_100) (ATP synthase beta chain precursor) (Subunit II) (EC 3.6.1.34) - Arabidopsis thaliana (Mouse-ear cress) :: E = L
csp|Ctg2744.1	:: Q95AH9|Q95AH9_PEA Putative thioredoxin m2 - Pisum sativum (Garden pea) :: Q0WUS9|Q0WUS9_ARATH Thioredoxin m4 (Fragment) - Arabidopsis thaliana (Mouse-ear cress) :: E = L
csp|Ctg2781.1	(M) :: Q1S9I9|H2B1_MEDTR Probable histone H2B.1 - Medicago truncatula (Barrel medic) :: O22582|H2B_GOSHI Histone H2B - Gossypium hirsutum (Upland cotton) :: E = L
ws|gi|51578519|gb|CV096355.1|CV096355	(M) :: Q9SSF7|Q9SSF7_ARATH F25A4.30 protein - Arabidopsis thaliana (Mouse-ear cress) :: Q94F10|Q94F10_ARATH Hypothetical protein At1g74730 - Arabidopsis thaliana (Mouse-ear cress) :: E = L
vv|gi|30134094|gb|CB919432.1|CB919432	:: Q40430|Q40430_NICSY PSI-H precursor - Nicotiana sylvestris (Wood tobacco) :: O65101|PSAH_MAIZE Photosystem I reaction center subunit VI, chloroplast precursor (PSI-H) (Light-harvesting complex I 11 kDa protein) - Zea mays (Maize) :: E = L
vv|Ctg5569.1	:: Q9SLE2|Q9SLE2_ARATH Expressed protein (Hypothetical protein At2g16760) (Hypothetical protein) - Arabidopsis thaliana (Mouse-ear cress) :: O22911|O22911_ARATH Hypothetical protein At2g47370 - Arabidopsis thaliana (Mouse-ear cress) :: E = L
css|gi|110400875|gb|EC967458.1|EC967458	:: P93009|CUTA_ARATH Protein CutA, chloroplast precursor (Copper-binding protein CutA) (AtCUTA) - Arabidopsis thaliana (Mouse-ear cress) :: Q0IY21|Q0IY21_ORYSA Os10g0378300 protein (Fragment) - Oryza sativa (japonica cultivar-group) :: E = L
vv|Ctg14974.1	:: Q8RWF1|Q8RWF1_ARATH Hypothetical protein At1g17650 (At1g17650) (Hypothetical protein) - Arabidopsis thaliana (Mouse-ear cress) :: Q9LNP0|Q9LNP0_ARATH F1L3.35 - Arabidopsis thaliana (Mouse-ear cress) :: E = L
vv|Ctg14591.1	:: Q1SIM7|Q1SIM7_MEDTR Aldo/keto reductase - Medicago truncatula (Barrel medic) :: Q8VZ23|Q8VZ23_ARATH Hypothetical protein At1g04420 - Arabidopsis thaliana (Mouse-ear cress) :: E = L
ws|Ctg1330.1	(M) :: Q9ZUC1|QORL_ARATH Quinone oxidoreductase-like protein At1g23740, chloroplast precursor (EC 1.-.-.-) - Arabidopsis thaliana (Mouse-ear cress) :: Q8LEB8|Q8LEB8_ARATH Quinone oxidoreductase-like protein - Arabidopsis thaliana (Mouse-ear cress) :: E = L
cso|Ctg1970.1	(M) :: Q5GI04|Q5GI04_CAPAN Hypersensitive-induced reaction protein - Capsicum annuum (Bell pepper) :: Q9FM19|Q9FM19_ARATH Hypersensitive-induced response protein - Arabidopsis thaliana (Mouse-ear cress) :: E = L
cso|Ctg1601.1	(M) :: P29344|RR1_SPIOL 30S ribosomal protein S1, chloroplast precursor (CS1) - Spinacia oleracea (Spinach) :: Q93VC7|Q93VC7_ARATH Hypothetical protein (Putative ribosomal protein S1) - Arabidopsis thaliana (Mouse-ear cress) :: E = L
cso|Ctg5831.1	:: Q1T399|Q1T399_MEDTR IMP dehydrogenase/GMP reductase - Medicago truncatula (Barrel medic) :: Q547D7|Q547D7_ARATH Phosphorybosyl anthranilate transferase 1 - Arabidopsis thaliana (Mouse-ear cress) :: E = L
ws|Ctg20.1	(M) :: Q9M7B1|Q9M7B1_9MAGN Putative aquaporin PIP1-3 - Vitis berlandieri x Vitis rupestris :: Q0MX16|Q0MX16_VITVI Putative aquaporin - Vitis vinifera (Grape) :: E = L
vv|Ctg4802.1	(M) :: Q1SU33|Q1SU33_MEDTR PAP fibrillin - Medicago truncatula (Barrel medic) :: Q75IA6|Q75IA6_ORYSA Putative PAP_fibrillin (Os03g0704100 protein) (Plastid-lipid associated protein PAP, putative, expressed) - Oryza sativa (japonica cultivar-group) :: E = L
csp|Ctg2002.1	(M) :: Q9AXU0|Q9AXU0_PRUPE Major latex-like protein - Prunus persica (Peach) :: Q3E7W3|Q3E7W3_ARATH Protein At1g70830 - Arabidopsis thaliana (Mouse-ear cress) :: E = L
ws|Ctg124.1	(M) :: Q9XIY9|Q9XIY9_TOBAC NtPRp27 - Nicotiana tabacum (Common tobacco) :: Q84XQ4|Q84XQ4_SOLTU NtPRp27-like protein - Solanum tuberosum (Potato) :: E = L SP
cso|Ctg1677.1	:: Q9LV33|Q9LV33_ARATH Beta-glucosidase (Beta-glucosidase, putative) - Arabidopsis thaliana (Mouse-ear cress) :: Q8VWL8|Q8VWL8_SOLLC Beta-mannosidase (Beta-mannosidase enzyme) - Solanum lycopersicum (Tomato) (Lycopersicon esculentum) :: E = L
vv|Ctg759.1	(M) :: P29790|ATPG_TOBAC ATP synthase gamma chain, chloroplast precursor (EC 3.6.3.14) - Nicotiana tabacum (Common tobacco) :: Q01908|ATPG1_ARATH ATP synthase gamma chain 1, chloroplast precursor (EC 3.6.3.14) - Arabidopsis thaliana (Mouse-ear cress) :: E = L
ws|gi|51578399|gb|CV096235.1|CV096235	(M) :: Q1SUU0|Q1SUU0_MEDTR AMP-dependent synthetase and ligase - Medicago truncatula (Barrel medic) :: Q1RU25|Q1RU25_MEDTR Hypothetical protein - Medicago truncatula (Barrel medic) :: E = L
ws|gi|51575195|gb|CV093031.1|CV093031	:: Q9SR19|Q9SR19_ARATH F7O18.2 protein (Hypothetical protein At3g04550) (Hypothetical protein At3g04550; F7O18.2) - Arabidopsis thaliana (Mouse-ear cress) :: Q9LKR8|Q9LKR8_ARATH T26D3.4 protein (At5g28500) (Hypothetical protein At5g28500) - Arabidopsis thaliana (Mouse-ear cress) :: E = L
cso|Ctg1273.1	(M) :: Q69NF7|Q69NF7_ORYSA Hypothetical protein OJ1531_B07.22 (Os09g0530000 protein) - Oryza sativa (japonica cultivar-group) :: Q94A65|Q94A65_ARATH AT4g27700/T29A15_190 - Arabidopsis thaliana (Mouse-ear cress) :: E = L
vv|gi|110704717|gb|EE081711.1|EE081711	(M) :: Q9ZNS5|Q9ZNS5_PRUPE Ribosomal protein S28 - Prunus persica (Peach) :: Q9ZRW5|Q9ZRW5_PRUPE Ribosomal protein S28 - Prunus persica (Peach) :: E = L
ws|Ctg1226.1	(M) :: Q9SPE0|Q9SPE0_VITRI Thaumatin - Vitis riparia (Frost grape) (Vitis vulpina) :: Q2HR59|Q2HR59_GOSHI Osmotin-like pathogenesis-related protein (Fragment) - Gossypium hirsutum (Upland cotton) :: E = L SP
vv|Ctg11087.1	(M) :: Q1SBA4|Q1SBA4_MEDTR RanBP1; EVH1 - Medicago truncatula (Barrel medic) :: Q60DL9|Q60DL9_ORYSA RanBP1 domain containing protein (Os03g0667700 protein) - Oryza sativa (japonica cultivar-group) :: E = L
csp|gi|83275744|gb|DV939752.1|DV939752	(M) :: Q2QCI7|Q2QCI7_VITVI Non-specific lipid transfer protein - Vitis vinifera (Grape) :: Q850K5|Q850K5_VITVI Lipid transfer protein isoform 4 - Vitis vinifera (Grape) :: E = L SP
cso|gi|34544939|gb|CF513171.1|CF513171	:: Q5NT86|Q5NT86_DAUCA Nucellin-like protein - Daucus carota (Carrot) :: Q8LCW1|Q8LCW1_ARATH Nucellin-like protein - Arabidopsis thaliana (Mouse-ear cress) :: E = L
css|Ctg827.1	(M) :: Q1SQB6|Q1SQB6_MEDTR Photosystem I reaction centre subunit N - Medicago truncatula (Barrel medic) :: Q84U30|Q84U30_PHAVU Photosystem I-N subunit - Phaseolus vulgaris (Kidney bean) (French bean) :: E = L
ws|gi|33400422|gb|CF206049.1|CF206049	:: Q8S9L5|Q8S9L5_ARATH AT5g55220/MCO15_17 - Arabidopsis thaliana (Mouse-ear cress) :: Q9FLP1|Q9FLP1_ARATH Trigger factor-like protein - Arabidopsis thaliana (Mouse-ear cress) :: E = L
ws|Ctg434.1	:: Q153F5|Q153F5_EUCGG Pectin acetylesterase (Fragment) - Eucalyptus globulus subsp. globulus (Tasmanian blue gum) :: Q153F8|Q153F8_EUCGG Pectin acetylesterase (Fragment) - Eucalyptus globulus subsp. globulus (Tasmanian blue gum) :: E = L
vv|gi|110705759|gb|EE082973.1|EE082973	:: Q646H3|Q646H3_CAMSI Chloroplast photosystem I reaction center V (Fragment) - Camellia sinensis (Tea) :: Q9S7N7|PSAG_ARATH Photosystem I reaction center subunit V, chloroplast precursor (PSI-G) - Arabidopsis thaliana (Mouse-ear cress) :: E = L
vv|gi|33409615|gb|CF215242.1|CF215242	:: Q9SAP3|Q9SAP3_CATRO Hybrid proline-rich protein - Catharanthus roseus (Rosy periwinkle) (Madagascar periwinkle) :: Q39574|Q39574_CATRO 14 kDa polypeptide - Catharanthus roseus (Rosy periwinkle) (Madagascar periwinkle) :: E = L
cso|Ctg2540.1	(M) :: A0T2X7|A0T2X7_VITVI Glutathione S-transferase - Vitis vinifera (Grape) :: Q948X4|Q948X4_MEDSA Glutathione S-transferase - Medicago sativa (Alfalfa) :: E = L
vv|Ctg20854.1	(M) :: Q94EN7|Q94EN7_SOLPE Small heat stress protein class CIII - Solanum peruvianum (Peruvian tomato) (Lycopersicon peruvianum) :: Q9SYG1|Q9SYG1_ARATH F15I1.13 protein (Hypothetical protein At1g54050/F15I1_13) (Putative heat-shock protein) - Arabidopsis thaliana (Mouse-ear cress) :: E = L
vv|Ctg8307.1	:: Q9SG92|Q9SG92_ARATH Putative alpha-hydroxynitrile lyase - Arabidopsis thaliana (Mouse-ear cress) :: Q2QYJ1|Q2QYJ1_ORYSA Hydrolase, alpha/beta fold family protein, expressed (Os12g0117100 protein) - Oryza sativa (japonica cultivar-group) :: E = L
vv|Ctg20699.1	:: Q208N7|Q208N7_ARATH Peroxisomal small heat shock protein Acd31.2 (At1g06460) - Arabidopsis thaliana (Mouse-ear cress) :: Q8LD91|Q8LD91_ARATH Heat shock protein, putative - Arabidopsis thaliana (Mouse-ear cress) :: E = L
vv|gi|110732674|gb|EE108165.1|EE108165	(M) :: P29302|PSAD_NICSY Photosystem I reaction center subunit II, chloroplast precursor (Photosystem I 20 kDa subunit) (PSI-D) - Nicotiana sylvestris (Wood tobacco) :: Q70PN9|Q70PN9_SOLTU Putative photosystem I reaction centre PSI-D subunit precursor - Solanum tuberosum (Potato) :: E = L
css|gi|110399147|gb|EC965640.1|EC965640	(M) :: Q0JG75|PSB28_ORYSA Photosystem II reaction center PSB28 protein, chloroplast precursor (Photosystem II protein W-like) - Oryza sativa (Rice) :: Q8W0Y8|PSB28_ARATH Photosystem II reaction center PSB28 protein, chloroplast precursor (Photosystem II protein W-like) - Arabidopsis thaliana (Mouse-ear cress) :: E = L
vv|Ctg7456.1	(M) :: Q9AYT8|Q9AYT8_9ROSI Mangrin - Bruguiera sexangula :: Q711Q9|Q711Q9_MEDTR Allene oxide cyclase precursor (EC 5.3.99.6) - Medicago truncatula (Barrel medic) :: E = L
csp|Ctg109.1	(M) :: O23787|THI4_CITSI Thiazole biosynthetic enzyme, chloroplast precursor - Citrus sinensis (Sweet orange) :: Q38709|THI4_ALNGL Thiazole biosynthetic enzyme, chloroplast precursor (AG6) - Alnus glutinosa (Alder) :: E = L
cso|gi|26263232|gb|CA814295.1|CA814295	:: Q9SXX5|Q9SXX5_NICPA Plastidic aldolase - Nicotiana paniculata :: Q9SXX4|Q9SXX4_NICPA Plastidic aldolase NPALDP1 - Nicotiana paniculata :: E = L
csb|Ctg722.1	:: P46280|EFTU2_SOYBN Elongation factor Tu, chloroplast precursor (EF-Tu) - Glycine max (Soybean) :: P68158|EFTU_TOBAC Elongation factor Tu, chloroplast precursor (EF-Tu) - Nicotiana tabacum (Common tobacco) :: E = L
vv|gi|110705695|gb|EE082837.1|EE082837	:: Q1EPK5|Q1EPK5_MUSAC Chlorophyll A-B binding protein (CAB), putative - Musa acuminata (Banana) :: Q1EP45|Q1EP45_MUSBA Chlorophyll A-B binding protein (CAB), putative - Musa balbisiana (Banana) :: E = L
css|gi|110394710|gb|EC959968.1|EC959968	(M) :: Q9FZ89|Q9FZ89_ARATH F3H9.19 protein (At1g28150/F3H9_17) (Hypothetical protein F13K9.24) - Arabidopsis thaliana (Mouse-ear cress) :: Q8LET5|Q8LET5_ARATH Hypothetical protein - Arabidopsis thaliana (Mouse-ear cress) :: E = L
vv|Ctg6333.1	(M) :: Q9M4H1|Q9M4H1_VITVI Putative ripening-related bZIP protein - Vitis vinifera (Grape) :: Q6QPK1|Q6QPK1_SOLLC AREB-like protein - Solanum lycopersicum (Tomato) (Lycopersicon esculentum) :: E = L
vv|gi|26260063|gb|CA811126.1|CA811126	:: Q9LWT2|Q9LWT2_ORYSA Ozone-responsive stress-related protein-like (Os06g0114500 protein) - Oryza sativa (japonica cultivar-group) :: Q2HIQ2|Q2HIQ2_ARATH At1g01170 - Arabidopsis thaliana (Mouse-ear cress) :: E = L
vv|Ctg13230.1	:: Q9C9I7|Q9C9I7_ARATH Hypothetical protein F26A9.12 (Hypothetical protein At1g71500) (Hypothetical protein) (Hypothetical protein At1g71500/F26A9_12) - Arabidopsis thaliana (Mouse-ear cress) :: Q53N80|Q53N80_ORYSA Rieske [2Fe-2S] domain, putative (Os11g0242400 protein) (Rieske domain containing protein, expressed) - Oryza sativa (japonica cultivar-group) :: E = L
vv|gi|110715553|gb|EE093738.1|EE093738	:: Q19PJ2|Q19PJ2_POPTR TIR-NBS-LRR type disease resistance protein - Populus trichocarpa (Western balsam poplar) :: Q5EE13|Q5EE13_9FABA Calcineurin B-like protein (Calcineurin B-like protein 1) - Ammopiptanthus mongolicus :: E = L
vv|gi|110686311|gb|EE063807.1|EE063807	:: Q9SUN5|Q9SUN5_ARATH Putative snRNP protein - Arabidopsis thaliana (Mouse-ear cress) :: Q9FI15|Q9FI15_ARATH Similarity to small nuclear ribonucleoprotein (Hypothetical protein At5g44500) (Hypothetical protein At5g44500; MFC16.18) (Hypothetical protein MFC16.13) - Arabidopsis thaliana (Mouse-ear cress) :: E = L
cso|Ctg286.1	(M) :: Q41424|Q41424_SOLTU Chlorophyll a/b binding protein - Solanum tuberosum (Potato) :: Q1EP45|Q1EP45_MUSBA Chlorophyll A-B binding protein (CAB), putative - Musa balbisiana (Banana) :: E = L
vv|Ctg443.1	(M) :: Q1SPM2|Q1SPM2_MEDTR Chlorophyll A-B binding protein - Medicago truncatula (Barrel medic) :: Q9XQB2|Q9XQB2_PHAAU Chlorophyll a/b binding protein CP29 - Phaseolus aureus (Mung bean) (Vigna radiata) :: E = L
vv|gi|26257783|gb|CA808846.1|CA808846	(M) :: Q5JMX3|Q5JMX3_ORYSA Putative 28 kDa heat-and acid-stable phosphoprotein (Os01g0752800 protein) - Oryza sativa (japonica cultivar-group) :: Q9FNM0|Q9FNM0_ARATH Arabidopsis thaliana genomic DNA, chromosome 5, P1 clone:MCL19 (Hypothetical protein) (Hypothetical protein At5g46020) (Hypothetical protein At5g46020; MCL19.6) - Arabidopsis thaliana (Mouse-ear cress) :: E = L
vv|gi|30251921|gb|CB969654.1|CB969654	(M) :: Q9SY97|Q9SY97_ARATH PSI type III chlorophyll a/b-binding protein - Arabidopsis thaliana (Mouse-ear cress) :: Q0WR83|Q0WR83_ARATH PSI type III chlorophyll a/b-binding protein - Arabidopsis thaliana (Mouse-ear cress) :: E = L
cso|Ctg1032.1	(M) :: Q1SMZ8|Q1SMZ8_MEDTR Hypothetical protein - Medicago truncatula (Barrel medic) :: Q53RK7|Q53RK7_ORYSA Peptidyl-prolyl cis-trans isomerase, FKBP-type, putative (Os03g0708500 protein) (Immunophilin, putative, expressed) - Oryza sativa (japonica cultivar-group) :: E = L
vv|gi|110722588|gb|EE098951.1|EE098951	:: Q39819|Q39819_SOYBN Hsp22.3 - Glycine max (Soybean) :: Q41218|Q41218_SOLTU Small heat-shock protein homolog protein - Solanum tuberosum (Potato) :: E = L
cso|Ctg4210.1	:: P94078|P94078_ARATH Alpha-mannosidase (AT3g26720/MLJ15_12) - Arabidopsis thaliana (Mouse-ear cress) :: Q2R3E0|Q2R3E0_ORYSA Glycosyl hydrolases family 38 protein, expressed (Os11g0525600 protein) - Oryza sativa (japonica cultivar-group) :: E = L
vv|Ctg593.1	(M) :: Q9SHG8|Q9SHG8_ARATH Similar to SOUL Protein (At1g17100) - Arabidopsis thaliana (Mouse-ear cress) :: Q9LD82|Q9LD82_ORYSA Putative heme binding protein 2 (Os01g0210500 protein) - Oryza sativa (japonica cultivar-group) :: E = L SP
cso|gi|34320762|gb|CF373516.1|CF373516	:: Q40430|Q40430_NICSY PSI-H precursor - Nicotiana sylvestris (Wood tobacco) :: O65101|PSAH_MAIZE Photosystem I reaction center subunit VI, chloroplast precursor (PSI-H) (Light-harvesting complex I 11 kDa protein) - Zea mays (Maize) :: E = L
cso|gi|77585070|gb|DV221620.1|DV221620	:: Q0WWP1|Q0WWP1_ARATH Hypothetical protein At4g01050 - Arabidopsis thaliana (Mouse-ear cress) :: Q9M158|Y4105_ARATH Putative protein At4g01050 - Arabidopsis thaliana (Mouse-ear cress) :: E = L
vv|Ctg12982.1	:: Q7XJ15|Q7XJ15_ORYSA Hypothetical protein P0478E02.11 (Os09g0541700 protein) (Hypothetical protein B1274F11.39) - Oryza sativa (japonica cultivar-group) :: Q9FKX3|Q9FKX3_ARATH Genomic DNA, chromosome 5, TAC clone:K2A18 (Hypothetical protein) - Arabidopsis thaliana (Mouse-ear cress) :: E = L
vv|gi|110728197|gb|EE103556.1|EE103556	:: Q40159|Q40159_SOLLC Late embryogenesis (Lea)-like protein - Solanum lycopersicum (Tomato) (Lycopersicon esculentum) :: P46518|LEA14_GOSHI Late embryogenesis abundant protein Lea14-A - Gossypium hirsutum (Upland cotton) :: E = L
vv|gi|34416705|gb|CF415459.1|CF415459	:: P29302|PSAD_NICSY Photosystem I reaction center subunit II, chloroplast precursor (Photosystem I 20 kDa subunit) (PSI-D) - Nicotiana sylvestris (Wood tobacco) :: P12372|PSAD_SOLLC Photosystem I reaction center subunit II, chloroplast precursor (Photosystem I 20 kDa subunit) (PSI-D) - Solanum lycopersicum (Tomato) (Lycopersicon esculentum) :: E = L
csp|gi|51989839|gb|CV179294.1|CV179294	:: O65856|O65856_TOBAC Glucose-6-phosphate dehydrogenase precursor - Nicotiana tabacum (Common tobacco) :: Q43839|G6PDC_SOLTU Glucose-6-phosphate 1-dehydrogenase, chloroplast precursor (EC 1.1.1.49) (G6PD) - Solanum tuberosum (Potato) :: E = L
ws|Ctg1378.1	:: Q8L713|Q8L713_ARATH Hypothetical protein (At1g73885) - Arabidopsis thaliana (Mouse-ear cress) :: Q53RJ7|Q53RJ7_ORYSA Hypothetical protein (Os03g0710600 protein) (Expressed protein) - Oryza sativa (japonica cultivar-group) :: E = L
vv|Ctg16091.1	:: O49292|TL30_ARATH Thylakoid lumenal 29.8 kDa protein, chloroplast precursor - Arabidopsis thaliana (Mouse-ear cress) :: Q2QWM6|Q2QWM6_ORYSA Thylakoid lumenal 29.8 kDa protein, putative, expressed (Os12g0190200 protein) - Oryza sativa (japonica cultivar-group) :: E = L
css|Ctg376.1	:: Q9SZN7|Q9SZN7_ARATH Farnesylated protein (ATFP6) (AT4g38580/F20M13_140) (Putative farnesylated protein ATFP6) (AT4g38580) - Arabidopsis thaliana (Mouse-ear cress) :: Q8LGG1|Q8LGG1_ARATH Farnesylated protein (ATFP6) - Arabidopsis thaliana (Mouse-ear cress) :: E = L
cso|Ctg1551.1	(M) :: Q9C6M0|Q9C6M0_ARATH Hypothetical protein F2J7.6 (Hypothetical protein At1g25510) - Arabidopsis thaliana (Mouse-ear cress) :: Q8RXI1|Q8RXI1_ARATH Putative chloroplast nucleoid DNA-binding protein - Arabidopsis thaliana (Mouse-ear cress) :: E = L SP
cso|gi|30252612|gb|CB970163.1|CB970163	(M) :: Q2I314|Q2I314_9MAGN Ribulose-1,5-bisphophate carboxylase/oxygenase small subunit - Vitis pseudoreticulata :: Q43115|Q43115_9ROSA Ribulose 1,5-bisphosphate carboxylase small subunit precursor (EC 4.1.1.39) - Malus x domestica x Pyrus communis :: E = L
vv|Ctg5997.1	:: Q9AYT8|Q9AYT8_9ROSI Mangrin - Bruguiera sexangula :: Q711Q9|Q711Q9_MEDTR Allene oxide cyclase precursor (EC 5.3.99.6) - Medicago truncatula (Barrel medic) :: E = L
vvfl|gi|93115179|gb|ABE98259.	(M) :: Q06XL9|Q06XL9_VITVI KUP1 - Vitis vinifera (Grape) :: A2CIZ6|A2CIZ6_SOLLC HAK5 - Solanum lycopersicum (Tomato) (Lycopersicon esculentum) :: E = L
cso|Ctg5174.1	(M) :: O82986|O82986_BACSP Maltose/maltodextrin-binding protein - Bacillus sp. :: A2PNK7|A2PNK7_VIBCH Sex pilus assembly - Vibrio cholerae MZO-3 :: E = H SP
cso|Ctg3682.1	(M) :: O23787|THI4_CITSI Thiazole biosynthetic enzyme, chloroplast precursor - Citrus sinensis (Sweet orange) :: Q38709|THI4_ALNGL Thiazole biosynthetic enzyme, chloroplast precursor (AG6) - Alnus glutinosa (Alder) :: E = L
csp|Ctg37.1	(M) :: Q1EPK5|Q1EPK5_MUSAC Chlorophyll A-B binding protein (CAB), putative - Musa acuminata (Banana) :: Q1EP45|Q1EP45_MUSBA Chlorophyll A-B binding protein (CAB), putative - Musa balbisiana (Banana) :: E = L
vv|gi|110691740|gb|EE070186.1|EE070186	:: Q1A179|Q1A179_9MAGN Chloroplast chlorophyll a/b binding protein - Pachysandra terminalis :: Q1EPK5|Q1EPK5_MUSAC Chlorophyll A-B binding protein (CAB), putative - Musa acuminata (Banana) :: E = L
cso|Ctg1598.1	:: Q9C523|Q9C523_ARATH Dirigent protein, putative (At1g58170) (Hypothetical protein At1g58170/68103_m00125) (Hypothetical protein T15M6.17) - Arabidopsis thaliana (Mouse-ear cress) :: Q9FI66|Q9FI66_ARATH Similarity to disease resistance response protein - Arabidopsis thaliana (Mouse-ear cress) :: E = L
cso|Ctg3854.1	(M) :: O82299|O82299_ARATH Putative chloroplast RNA binding protein - Arabidopsis thaliana (Mouse-ear cress) :: Q1T6L0|Q1T6L0_MEDTR RNA-binding region RNP-1 (RNA recognition motif) - Medicago truncatula (Barrel medic) :: E = L SP
vvfl|gi|86371601|gb|ABC94869.	(M) :: Q2HY92|Q2HY92_9VIRU 28 kDa coat protein - Rupestris stem pitting-associated virus :: Q05JD3|Q05JD3_9VIRU Coat protein - Rupestris stem pitting-associated virus :: E = L
vv|Ctg9450.1	:: Q2R3G8|Q2R3G8_ORYSA Serine carboxypeptidase family protein, expressed - Oryza sativa (japonica cultivar-group) :: Q93Y09|SCP45_ARATH Serine carboxypeptidase-like 45 precursor (EC 3.4.16.-) - Arabidopsis thaliana (Mouse-ear cress) :: E = L
ws|Ctg2106.1	(M) :: Q9LKX6|Q9LKX6_TARER FtsZ1 - Tagetes erecta (African marigold) :: Q6J4T5|Q6J4T5_SOLTU Plastid-dividing ring protein - Solanum tuberosum (Potato) :: E = L
css|Ctg532.1	(M) :: Q9SHP5|Q9SHP5_ARATH F1K23.22 (At1g28540) - Arabidopsis thaliana (Mouse-ear cress) :: Q0WN94|Q0WN94_ARATH Hypothetical protein At1g28540 - Arabidopsis thaliana (Mouse-ear cress) :: E = L
vv|Ctg3610.1	:: A1A6F0|A1A6F0_ORYSA AT-hook motif nuclear localized protein 2 - Oryza sativa (japonica cultivar-group) :: Q0J4I3|Q0J4I3_ORYSA Os08g0512400 protein (Fragment) - Oryza sativa (japonica cultivar-group) :: E = L
css|Ctg509.1	:: Q84VQ7|Q84VQ7_HELAN Alpha-galactosidase - Helianthus annuus (Common sunflower) :: P14749|AGAL_CYATE Alpha-galactosidase precursor (EC 3.2.1.22) (Melibiase) (Alpha-D-galactoside galactohydrolase) - Cyamopsis tetragonoloba (Guar) (Cluster bean) :: E = L
ws|gi|51574548|gb|CV092384.1|CV092384	:: Q41350|OLP1_SOLLC Osmotin-like protein precursor - Solanum lycopersicum (Tomato) (Lycopersicon esculentum) :: Q2VAC8|Q2VAC8_FICAW Thaumatin-like protein isoform 3 - Ficus awkeotsang (Jelly fig) :: E = L
vvfl|gi|62825396|gb|AAY16218.	(M) :: Q2TE76|Q2TE76_9VIRU Coat protein - Rupestris stem pitting-associated virus :: Q2TE93|Q2TE93_9VIRU Coat protein - Rupestris stem pitting-associated virus :: E = L
csp|Ctg1576.1	(M) :: Q84LL8|Q84LL8_BETVU Salt tolerance protein 4 - Beta vulgaris (Sugar beet) :: Q3HRW9|Q3HRW9_SOLTU Hypothetical protein - Solanum tuberosum (Potato) :: E = L
vv|gi|71871139|gb|DT020194.1|DT020194	(M) :: Q1A179|Q1A179_9MAGN Chloroplast chlorophyll a/b binding protein - Pachysandra terminalis :: Q1KLZ3|Q1KLZ3_9ROSI Putative chloroplast chlorophyll a/b-binding protein - Carya cathayensis :: E = L
cso|Ctg795.1	(M) :: P16273|PRPX_HORVU Pathogen-related protein - Hordeum vulgare (Barley) :: Q1S969|Q1S969_MEDTR Pathogenesis-related protein-like protein - Medicago truncatula (Barrel medic) :: E = L
vv|Ctg5376.1	(M) :: Q9LRP1|NPS13_ARATH Novel plant SNARE 13 (AtNPSN13) - Arabidopsis thaliana (Mouse-ear cress) :: Q541Y4|Q541Y4_ARATH Hypothetical protein At1g48240/F21D18_3 - Arabidopsis thaliana (Mouse-ear cress) :: E = L
cso|Ctg7202.1	:: Q9S829|Q9S829_ARATH Hypothetical protein F9E10.27 (At1g74880/F9E10_27) (Hypothetical protein At1g74880) (F25A4.15 protein) - Arabidopsis thaliana (Mouse-ear cress) :: Q5JN29|Q5JN29_ORYSA Hypothetical protein P0401G10.21-1 (Os01g0959900 protein) - Oryza sativa (japonica cultivar-group) :: E = L
vv|Ctg7161.1	(M) :: Q7XAU7|Q7XAU7_VITVI Thaumatin-like protein - Vitis vinifera (Grape) :: P93621|P93621_VITVI Osmotin-like protein precursor - Vitis vinifera (Grape) :: E = L SP
vv|gi|34549642|gb|CF517874.1|CF517874	:: A1ECJ8|A1ECJ8_9ROSI Putative auxin-repressed/dormancy-associated protein (Fragment) - Citrus cv. Shiranuhi :: Q52QX4|Q52QX4_MANES Auxin-repressed protein-like protein ARP1 - Manihot esculenta (Cassava) (Manioc) :: E = L
cso|Ctg7338.1	:: O82291|PAP3_ARATH Probable plastid-lipid-associated protein 3, chloroplast precursor (AtPap3) (Fibrillin-3) - Arabidopsis thaliana (Mouse-ear cress) :: Q94KU5|PAP3_BRACM Plastid lipid-associated protein 3, chloroplast precursor - Brassica campestris (Field mustard) :: E = L
csp|gi|34416002|gb|CF414756.1|CF414756	:: Q9M2L5|Q9M2L5_ARATH Hypothetical protein F28O9.170 (Hypothetical protein At3g57320) - Arabidopsis thaliana (Mouse-ear cress) :: Q8H2U6|Q8H2U6_ORYSA Hypothetical protein P0453E03.109 (Os07g0661700 protein) - Oryza sativa (japonica cultivar-group) :: E = L
ws|gi|51580736|gb|CV098572.1|CV098572	(M) :: Q1EP45|Q1EP45_MUSBA Chlorophyll A-B binding protein (CAB), putative - Musa balbisiana (Banana) :: Q1EPK5|Q1EPK5_MUSAC Chlorophyll A-B binding protein (CAB), putative - Musa acuminata (Banana) :: E = L
vv|gi|110728169|gb|EE103500.1|EE103500	:: Q1EPK5|Q1EPK5_MUSAC Chlorophyll A-B binding protein (CAB), putative - Musa acuminata (Banana) :: Q32291|Q32291_GOSHI Chlorophyll A/B binding protein precursor - Gossypium hirsutum (Upland cotton) :: E = L
vv|Ctg10807.1	(M) :: Q9FKK1|Q9FKK1_ARATH Arabidopsis thaliana genomic DNA, chromosome 5, P1 clone:MUF9 (Hypothetical protein At5g60460) (Protein transport protein subunit-like) - Arabidopsis thaliana (Mouse-ear cress) :: Q156E3|Q156E3_9ASPA Putative transport protein - Gymnadenia conopsea :: E = L
vv|Ctg11856.1	:: O80432|O80432_SOLLC Mitochondrial small heat shock protein - Solanum lycopersicum (Tomato) (Lycopersicon esculentum) :: Q541V4|Q541V4_ARATH Putative mitochondrion-localized small heat shock protein - Arabidopsis thaliana (Mouse-ear cress) :: E = L
vv|Ctg20145.1	(M) :: Q9LMK2|Q9LMK2_ARATH F10K1.20 protein (At1g07090) (Hypothetical protein At1g07090) (Hypothetical protein) - Arabidopsis thaliana (Mouse-ear cress) :: Q5W659|Q5W659_ORYSA Hypothetical protein OSJNBb0052F16.2 (Os05g0347400 protein) (Hypothetical protein B1164G01.10) - Oryza sativa (japonica cultivar-group) :: E = L
vv|gi|110727124|gb|EE103537.1|EE103537	:: Q7Y1L9|Q7Y1L9_ORYSA Hypothetical protein OSJNBb0056B16.13 (Expressed protein) - Oryza sativa (japonica cultivar-group) :: Q670N9|Q670N9_FRAAN Hypothetical protein (Fragment) - Fragaria ananassa (Strawberry) :: E = L
vv|Ctg700.1	(M) :: Q9SWE4|Q9SWE4_TOBAC Low molecular weight heat-shock protein - Nicotiana tabacum (Common tobacco) :: Q40510|Q40510_TOBAC Nthsp18p - Nicotiana tabacum (Common tobacco) :: E = L
cso|Ctg4746.1	:: Q8H7D1|Q8H7D1_ARATH Hypothetical protein - Arabidopsis thaliana (Mouse-ear cress) :: Q5I204|Q5I204_MAIZE Putative methyl-binding domain protein MBD115 - Zea mays (Maize) :: E = L
vv|gi|110684869|gb|EE062640.1|EE062640	:: A0FHB5|A0FHB5_LYCAU Type III chlorophyll a/b-binding protein - Lycoris aurea (Golden hurricane lily) (Golden spiderlily) :: A0FHB6|A0FHB6_LYCAU Type III chlorophyll a/b-binding protein - Lycoris aurea (Golden hurricane lily) (Golden spiderlily) :: E = L
ws|Ctg526.1	(M) :: Q9C5W7|Q9C5W7_ARATH Hypothetical protein At1g32400 (Hypothetical protein) (At1g32400/F5D14_22) (Tobamovirus multiplication 2A) - Arabidopsis thaliana (Mouse-ear cress) :: Q1SGC5|Q1SGC5_MEDTR CD9/CD37/CD63 antigen - Medicago truncatula (Barrel medic) :: E = L SP
vv|gi|110726285|gb|EE101935.1|EE101935	(M) :: O64835|O64835_ARATH Expressed protein (At2g23670/F26B6.32) - Arabidopsis thaliana (Mouse-ear cress) :: Q8LDK6|Q8LDK6_ARATH Hypothetical protein - Arabidopsis thaliana (Mouse-ear cress) :: E = L
