# Supplementary material for: Generation of a predicted protein database from EST data and application to iTRAQ analyses in grape (Vitis vinifera cv. Cabernet Sauvignon) berries at ripening initiation
Source: BMC Genomics. 2009 Jan 26;10:50. doi: 10.1186/1471-2164-10-50 (PMC2637896; doi:10.1186/1471-2164-10-50)
Supplement: Additional file 8 — Protein isoforms detected only in mesocarp samples. Proteins excluded from Additional file 6 that were detected in the combined mesocarp file (Additional file 5) are shown. [file 1471-2164-10-50-S8.xls]

## Sheet: mesocarp_unique_proteins
Additional file 8	Protein isoforms detected only in mesocarp samples. Proteins excluded from Additional file 6 that were detected in the combined mesocarp file (Additional file 5) are shown.
Custom ORF ID	Protein Annotation
vv|gi|34364055|gb|CF405640.1|CF405640	:: Q9M4G6|Q9M4G6_VITVI Putative thaumatin-like protein - Vitis vinifera (Grape) :: O04708|O04708_VITVI VVTL1 - Vitis vinifera (Grape) :: E = L
ws|Ctg713.1	(M) :: Q9SNY0|Q9SNY0_VITVI SCUTL2 - Vitis vinifera (Grape) :: Q9C9P9|Q9C9P9_ARATH Thaumatin-like protein; 28949-28112 (At1g75030) (Thaumatin-like protein) - Arabidopsis thaliana (Mouse-ear cress) :: E = L SP
vv|gi|33404799|gb|CF210426.1|CF210426	:: Q7XAU6|Q7XAU6_VITVI Class IV chitinase - Vitis vinifera (Grape) :: O24530|O24530_VITVI Class IV endochitinase (EC 3.2.1.14) - Vitis vinifera (Grape) :: E = L
css|Ctg231.1	(M) :: Q0Z7S4|Q0Z7S4_9SOLN Pectin methylesterase inhibitor isoform - Solanum phureja :: Q9LW90|Q9LW90_TOBAC DC1.2 homologue - Nicotiana tabacum (Common tobacco) :: E = L SP
csp|WIN0420.C21_H18	:: Q9M4H4|GRI22_VITVI Ripening-related protein grip22 precursor - Vitis vinifera (Grape) :: P84527|KIWEL_ACTCH Kiwellin (Allergen Act c ?) - Actinidia chinensis (Kiwi) (Yangtao) :: E = L
csb|Ctg389.1	(M) :: Q2HZF5|Q2HZF5_VITVI Aquaporin PIP2 - Vitis vinifera (Grape) :: Q2I6J7|Q2I6J7_STERE Aquaporin (Fragment) - Stevia rebaudiana (Stevia) :: E = L
cso|Ctg5961.1	(M) :: Q7XAU7|Q7XAU7_VITVI Thaumatin-like protein - Vitis vinifera (Grape) :: P93621|P93621_VITVI Osmotin-like protein precursor - Vitis vinifera (Grape) :: E = L SP
cso|Ctg2745.1	(M) :: O81228|O81228_VITVI PR-4 type protein - Vitis vinifera (Grape) :: Q40558|Q40558_TOBAC Pathogenesis-related protein 4A precursor - Nicotiana tabacum (Common tobacco) :: E = L SP
vv|Ctg2863.1	(M) :: Q9ZR88|Q9ZR88_ZINEL Bifunctional nuclease (Fragment) - Zinnia elegans (Zinnia) :: Q9C9G4|Q9C9G4_ARATH Putative bifunctional nuclease; 47147-45601 - Arabidopsis thaliana (Mouse-ear cress) :: E = L SP
vv|Ctg20223.1	(M) :: Q5CCU3|Q5CCU3_PYRCO Vacuolar H+-ATPase catalytic subunit - Pyrus communis (Pear) :: Q5CCU4|Q5CCU4_PYRCO Vacuolar H+-ATPase catalytic subunit - Pyrus communis (Pear) :: E = L
vv|gi|34414959|gb|CF413713.1|CF413713	:: Q71F50|Q71F50_HEVBR Eukaryotic translation initiation factor 5A isoform II (Eukaryotic translation initiation factor 5A isoform I) - Hevea brasiliensis (Para rubber tree) :: Q71F49|Q71F49_HEVBR Eukaryotic translation initiation factor 5A isoform III - Hevea brasiliensis (Para rubber tree) :: E = L
vv|gi|110722645|gb|EE099051.1|EE099051	:: Q9M4H8|Q9M4H8_VITVI Putative ripening-related protein - Vitis vinifera (Grape) :: P93674|P93674_MEDSA Putative 21kD protein precursor - Medicago sativa (Alfalfa) :: E = L
ws|Ctg1498.1	(M) :: Q75LB9|Q75LB9_ORYSA Putative pirin-like protein (Os03g0845000 protein) (Pirin, putative, expressed) - Oryza sativa (japonica cultivar-group) :: Q10AP7|Q10AP7_ORYSA Pirin, putative, expressed - Oryza sativa (japonica cultivar-group) :: E = L
csp|Ctg1229.1	:: Q948P6|FRI3_SOYBN Ferritin-3, chloroplast precursor (EC 1.16.3.1) (SFerH-3) - Glycine max (Soybean) :: Q4EWB8|Q4EWB8_AVIMR Ferritin - Avicennia marina (Grey mangrove) :: E = L
vv|Ctg3292.1	(M) :: Q94B15|Q94B15_VITVI Polygalacturonase PG1 - Vitis vinifera (Grape) :: P35336|PGLR_ACTCH Polygalacturonase precursor (EC 3.2.1.15) (PG) (Pectinase) - Actinidia chinensis (Kiwi) (Yangtao) :: E = L SP
csp|Ctg1483.1	:: Q2PYX0|Q2PYX0_SOLTU Putative 24 kDa seed maturation protein-like protein - Solanum tuberosum (Potato) :: Q9SH59|Q9SH59_ARATH F22C12.15 (Hypothetical protein At1g64090) - Arabidopsis thaliana (Mouse-ear cress) :: E = L
vv|Ctg2713.1	(M) :: Q9M4G8|Q9M4G8_VITVI Putative ripening-related P-450 enzyme - Vitis vinifera (Grape) :: Q8VWZ7|Q8VWZ7_CATRO Geraniol 10-hydroxylase (EC 1.14.14.1) - Catharanthus roseus (Rosy periwinkle) (Madagascar periwinkle) :: E = L
vvfl|gi|51493595|gb|AAU04835.	(M) :: Q66N68|Q66N68_VITVI Ubiquitin-activating enzyme (Fragment) - Vitis vinifera (Grape) :: Q8RX82|Q8RX82_ARATH At2g30110/T27E13.15 - Arabidopsis thaliana (Mouse-ear cress) :: E = L
csp|Ctg111.1	(M) :: A1X8W4|A1X8W4_SOLTU Beta expansin 1 precursor - Solanum tuberosum (Potato) :: Q39802|Q39802_SOYBN Cytokinin induced message - Glycine max (Soybean) :: E = L SP
vv|Ctg1701.1	:: Q8VYC5|Q8VYC5_ARATH Hypothetical protein At1g18270 - Arabidopsis thaliana (Mouse-ear cress) :: Q9LPP9|Q9LPP9_ARATH F15H18.21 - Arabidopsis thaliana (Mouse-ear cress) :: E = L
cso|Ctg1702.1	:: Q4U0W0|Q4U0W0_NICAL Thioredoxin H - Nicotiana alata (Winged tobacco) (Persian tobacco) :: Q6PV94|Q6PV94_SOYBN Thioredoxin - Glycine max (Soybean) :: E = L
vv|gi|110717560|gb|EE093523.1|EE093523	(M) :: Q9M4H8|Q9M4H8_VITVI Putative ripening-related protein - Vitis vinifera (Grape) :: P93674|P93674_MEDSA Putative 21kD protein precursor - Medicago sativa (Alfalfa) :: E = L SP
vvfl|gi|58825798|gb|AAW82754.	(M) :: Q5EEP9|Q5EEP9_VITVI Sucrose-phosphate synthase 1 (EC 2.4.1.14) - Vitis vinifera (Grape) :: Q3HLN3|Q3HLN3_TOBAC Sucrose-phosphate synthase isoform C (EC 2.4.1.14) - Nicotiana tabacum (Common tobacco) :: E = L
css|gi|110402164|gb|EC968805.1|EC968805	(M) :: Q8LDQ8|Q8LDQ8_ARATH Hypothetical protein (Hypothetical protein At5g24165) (At5g24165) - Arabidopsis thaliana (Mouse-ear cress) :: Q2HIQ5|Q2HIQ5_ARATH At4g23885 - Arabidopsis thaliana (Mouse-ear cress) :: E = L
vv|gi|110714203|gb|EE090844.1|EE090844	:: Q7XAU6|Q7XAU6_VITVI Class IV chitinase - Vitis vinifera (Grape) :: O24531|O24531_VITVI Class IV endochitinase (EC 3.2.1.14) - Vitis vinifera (Grape) :: E = L
vv|gi|22015346|gb|BQ800380.1|BQ800380	:: Q0DYB1|Q0DYB1_ORYSA Os02g0704900 protein - Oryza sativa (japonica cultivar-group) :: O22537|IPYR_ORYSA Soluble inorganic pyrophosphatase (EC 3.6.1.1) (Pyrophosphate phospho-hydrolase) (PPase) - Oryza sativa (Rice) :: E = L
ws|Ctg1674.1	(M) :: Q9SPB3|RL10_VITRI 60S ribosomal protein L10 (QM protein homolog) - Vitis riparia (Frost grape) (Vitis vulpina) :: Q9M5M7|RL10_EUPES 60S ribosomal protein L10 - Euphorbia esula (Leafy spurge) :: E = L
vv|Ctg1967.1	:: Q9FVE1|Q9FVE1_VITVI Pyruvate decarboxylase 1 (Fragment) - Vitis vinifera (Grape) :: Q84V95|Q84V95_LOTCO Pyruvate decarboxylase 1 (EC 4.1.1.1) - Lotus corniculatus (Bird's-foot trefoil) :: E = L
vv|gi|71858516|gb|DT007571.1|DT007571	(M) :: Q94G09|Q94G09_CUCSA TASSELSEED2-like protein - Cucumis sativus (Cucumber) :: Q94G10|Q94G10_CUCSA CTA - Cucumis sativus (Cucumber) :: E = L
vv|gi|71881437|gb|DT030492.1|DT030492	(M) :: Q9M4H6|Q9M4H6_VITVI Putative ripening-related protein - Vitis vinifera (Grape) :: Q9XF96|Q9XF96_PRUAR Putative allergen protein - Prunus armeniaca (Apricot) :: E = L
ws|gi|51582249|gb|CV100085.1|CV100085	(M) :: Q1S9H2|Q1S9H2_MEDTR Adaptin N terminal region, putative - Medicago truncatula (Barrel medic) :: O65673|O65673_ARATH Nonclathrin coat protein gamma-like protein - Arabidopsis thaliana (Mouse-ear cress) :: E = L
vv|gi|110732517|gb|EE107875.1|EE107875	:: Q9LLM0|Q9LLM0_VITVI Plasma membrane aquaporin - Vitis vinifera (Grape) :: Q9M7B2|Q9M7B2_9MAGN Putative aquaporin PIP1-2 - Vitis berlandieri x Vitis rupestris :: E = L
vv|gi|30131989|gb|CB917328.1|CB917328	(M) :: Q0MX14|Q0MX14_VITVI Putative aquaporin - Vitis vinifera (Grape) :: Q9M7B5|Q9M7B5_9MAGN Putative aquaporin PIP2-1 - Vitis berlandieri x Vitis rupestris :: E = L
cso|Ctg10920.1	(M) :: Q8LD95|Q8LD95_ARATH Putative uracil phosphoribosyl transferase (At4g26510) - Arabidopsis thaliana (Mouse-ear cress) :: Q1S4Q9|Q1S4Q9_MEDTR Phosphoribosyltransferase; AAA ATPase; Phosphoribulokinase/uridine kinase - Medicago truncatula (Barrel medic) :: E = L
css|Ctg422.1	(M) :: Q6J338|Q6J338_9ROSI Copper chaperone - Populus alba x Populus tremula var. glandulosa :: Q84KJ2|Q84KJ2_SOLLC Copper chaperone - Solanum lycopersicum (Tomato) (Lycopersicon esculentum) :: E = L
vv|gi|22014834|gb|BQ799868.1|BQ799868	:: Q5UCF4|Q5UCF4_MAIZE Senescence-associated protein DH - Zea mays (Maize) :: O64822|O64822_ARATH Hypothetical protein At2g23810 - Arabidopsis thaliana (Mouse-ear cress) :: E = L
csp|Ctg2487.1	(M) :: Q9LME4|Q9LME4_ARATH T16E15.10 protein (Hypothetical protein At1g22280) - Arabidopsis thaliana (Mouse-ear cress) :: Q8LFF8|Q8LFF8_ARATH Protein phosphatase type 2C, putative - Arabidopsis thaliana (Mouse-ear cress) :: E = L
csp|WIN047.C21_C10	:: Q9FQD7|Q9FQD7_SOYBN Glutathione S-transferase GST 21 (EC 2.5.1.18) (Fragment) - Glycine max (Soybean) :: Q9LZI9|Q9LZI9_ARATH Glutathione transferase III-like protein - Arabidopsis thaliana (Mouse-ear cress) :: E = L
vv|Ctg1043.1	:: Q9SLY2|Q9SLY2_CITUN Sucrose synthase - Citrus unshiu (Satsuma orange) :: Q0E7D3|Q0E7D3_COFAR Sucrose synthase (EC 2.4.1.13) - Coffea arabica (Coffee) :: E = L
css|gi|110397952|gb|EC963967.1|EC963967	(M) :: Q7XAU6|Q7XAU6_VITVI Class IV chitinase - Vitis vinifera (Grape) :: O24530|O24530_VITVI Class IV endochitinase (EC 3.2.1.14) - Vitis vinifera (Grape) :: E = L SP
ws|Ctg463.1	(M) :: Q2QCX5|Q2QCX5_GOSHI Gibberellin 20-oxidase 1 - Gossypium hirsutum (Upland cotton) :: A2IBF9|A2IBF9_GOSHI Flavanone-3-hydroxylase - Gossypium hirsutum (Upland cotton) :: E = L
vv|Ctg783.1	(M) :: Q5C9I9|Q5C9I9_MENPI (-)-isopiperitenol dehydrogenase - Mentha piperita (Peppermint) :: Q76KV8|Q76KV8_PEA Short-chain alcohol dehydrogenase A (Fragment) - Pisum sativum (Garden pea) :: E = L
vv|Ctg685.1	(M) :: Q66GP7|Q66GP7_ARATH At1g13130 - Arabidopsis thaliana (Mouse-ear cress) :: Q9SAE6|Q9SAE6_ARATH F3F19.15 - Arabidopsis thaliana (Mouse-ear cress) :: E = L SP
vv|Ctg4874.1	:: Q3HVM0|Q3HVM0_SOLTU Proteasome alpha subunit-like protein - Solanum tuberosum (Potato) :: Q38HT0|Q38HT0_SOLTU Proteasome-like protein alpha subunit - Solanum tuberosum (Potato) :: E = L
vv|Ctg7396.1	(M) :: Q9ZVJ5|Q9ZVJ5_ARATH Expressed protein (Putative beta-phosphoglucomutase) (At2g38740/T6A23.6) - Arabidopsis thaliana (Mouse-ear cress) :: Q336Q4|Q336Q4_ORYSA Haloacid dehalogenase-like hydrolase family protein, putative, expressed - Oryza sativa (japonica cultivar-group) :: E = L
vv|Ctg1517.1	(M) :: Q940S0|Q940S0_ARATH T5E21.14/T5E21.14 (At1g14670/T5E21.14) - Arabidopsis thaliana (Mouse-ear cress) :: Q9ZPS7|Q9ZPS7_ARATH Putative endosomal protein (At2g01970/F14H20.4) - Arabidopsis thaliana (Mouse-ear cress) :: E = L SP
vv|gi|30326806|gb|CD010068.1|CD010068	:: P94012|P94012_CUCMA Phloem filament protein - Cucurbita maxima (Pumpkin) (Winter squash) :: Q7DMD5|Q7DMD5_CUCMA Phloem filament protein (Fragment) - Cucurbita maxima (Pumpkin) (Winter squash) :: E = H
cso|Ctg8027.1	:: Q39834|Q39834_SOYBN Clathrin heavy chain - Glycine max (Soybean) :: Q2QYW2|Q2QYW2_ORYSA Clathrin heavy chain, putative, expressed - Oryza sativa (japonica cultivar-group) :: E = L
vvfl|gi|18027092|gb|AAL55726.1|AF271074_1	(M) :: Q9FZ01|Q9FZ01_VITVI Alcohol dehydrogenase 2 (EC 1.1.1.1) - Vitis vinifera (Grape) :: Q9M6B5|Q9M6B5_VITVI Alcohol dehydrogenase 6 - Vitis vinifera (Grape) :: E = L
vv|gi|30303333|gb|CB980127.1|CB980127_F=1	(NH) (M) :: Q9M4H7|Q9M4H7_VITVI Putative ripening-related protein - Vitis vinifera (Grape) :: Q8L5H5|Q8L5H5_MANES Allergenic-related protein Pt2L4 - Manihot esculenta (Cassava) (Manioc) :: E = L
ws|Ctg248.1	:: Q4U339|Q4U339_VITVI Putative hexose transporter - Vitis vinifera (Grape) :: Q4VKB3|Q4VKB3_VITVI Hexose transporter 6 - Vitis vinifera (Grape) :: E = L
vvfl|gi|38112200|gb|AAR11194.	(M) :: Q5SGD0|Q5SGD0_VITVI 9-cis-epoxycarotenoid dioxygenase 2 - Vitis vinifera (Grape) :: A0SE34|A0SE34_9ROSI 9-cis-epoxycarotenoid dioxygenase 5 - Citrus clementina :: E = L
vv|gi|110723280|gb|EE100414.1|EE100414	(M) :: Q9M4H2|Q9M4H2_VITVI Putative ripening-related protein - Vitis vinifera (Grape) :: Q941N0|Q941N0_9FABA Drought-induced protein - Retama raetam :: E = L
csp|Ctg533.1	:: Q7XHJ2|Q7XHJ2_QUERO Expansin-like protein (Fragment) - Quercus robur (English oak) :: A1X8W3|A1X8W3_SOLTU Expansin-like protein precursor - Solanum tuberosum (Potato) :: E = L
csp|WIN0419.C21_G01	:: Q8LBZ7|DHSB1_ARATH Succinate dehydrogenase [ubiquinone] iron-sulfur protein 1, mitochondrial precursor (EC 1.3.5.1) (IP) - Arabidopsis thaliana (Mouse-ear cress) :: Q8LB02
csp|Ctg4696.1	(M) :: Q0WSE0|Q0WSE0_ARATH Hypothetical protein At3g06035 - Arabidopsis thaliana (Mouse-ear cress) :: Q84MC0|UGPI4_ARATH Putative GPI-anchored protein At3g06035 precursor - Arabidopsis thaliana (Mouse-ear cress) :: E = L SP
css|Ctg1539.1	(M) :: Q94LX7|Q94LX7_FLAPR Phosphoenolpyruvate carboxykinase (EC 4.1.1.49) - Flaveria pringlei :: Q94LX9|Q94LX9_FLATR Phosphoenolpyruvate carboxykinase (EC 4.1.1.49) - Flaveria trinervia (Clustered yellowtops) (Oedera trinervia) :: E = L
csp|gi|71882255|gb|DT031310.1|DT031310	:: O24301|SUS2_PEA Sucrose synthase 2 (EC 2.4.1.13) (Sucrose-UDP glucosyltransferase 2) - Pisum sativum (Garden pea) :: Q9SLY2|Q9SLY2_CITUN Sucrose synthase - Citrus unshiu (Satsuma orange) :: E = L
ws|Ctg152.1	(M) :: Q39613|CYPH_CATRO Peptidyl-prolyl cis-trans isomerase (EC 5.2.1.8) (PPIase) (Rotamase) (Cyclophilin) (Cyclosporin A-binding protein) - Catharanthus roseus (Rosy periwinkle) (Madagascar periwinkle) :: Q8VX73|Q8VX73_RICCO Cyclophilin (EC 5.2.1.8) - Ricinus communis (Castor bean) :: E = L
vvfl|gi|7264740|gb|AAF44335.1|AF195866_1	(M) :: Q9M6B5|Q9M6B5_VITVI Alcohol dehydrogenase 6 - Vitis vinifera (Grape) :: Q9FZ01|Q9FZ01_VITVI Alcohol dehydrogenase 2 (EC 1.1.1.1) - Vitis vinifera (Grape) :: E = L
vv|Ctg15899.1	(M) :: Q9C827|Q9C827_ARATH Coatomer complex subunit, putative; 33791-27676 - Arabidopsis thaliana (Mouse-ear cress) :: Q9SSD5|Q9SSD5_ARATH F18B13.7 protein (Putative coatomer protein complex, subunit beta 2) (Beta prime) - Arabidopsis thaliana (Mouse-ear cress) :: E = L
vv|Ctg2537.1	:: Q0ZJ34|Q0ZJ34_VITVI ATP synthase CF0 subunit I - Vitis vinifera (Grape) :: Q09MJ2|Q09MJ2_CITSI ATP synthase CF0 subunit I - Citrus sinensis (Sweet orange) :: E = L
vv|gi|83275215|gb|DV939311.1|DV939311	:: Q93YA8|Q93YA8_SESRO Calcium binding protein - Sesbania rostrata :: Q1SSC2|Q1SSC2_MEDTR Calcium-binding EF-hand - Medicago truncatula (Barrel medic) :: E = L
vv|Ctg6256.1	(M) :: Q8H0Z0|Q8H0Z0_ARATH Putative serine/threonine protein kinase - Arabidopsis thaliana (Mouse-ear cress) :: O50071|O50071_ARATH Putative serine/threonine protein kinase (Putative serine/threonine kinase) (Putative serine threonine protein kinase) - Arabidopsis thaliana (Mouse-ear cress) :: E = L
css|gi|110396080|gb|EC961755.1|EC961755	:: Q2QNF3|Q2QNF3_ORYSA 60S ribosomal protein L2, putative, expressed (Os12g0567700 protein) - Oryza sativa (japonica cultivar-group) :: Q2XTD6|Q2XTD6_SOLTU Ribosomal protein L2-like - Solanum tuberosum (Potato) :: E = L
csp|WIN0412.C21_J03	:: A2Q4X4|A2Q4X4_MEDTR Epsin, N-terminal; ENTH/VHS - Medicago truncatula (Barrel medic) :: Q94A14|Q94A14_ARATH At2g43170/F14B2.11 - Arabidopsis thaliana (Mouse-ear cress) :: E = L
cso|Ctg2772.1	(M) :: Q2PEQ8|Q2PEQ8_TRIPR Putative mitochondrial dicarboxylate carrier protein - Trifolium pratense (Red clover) :: Q8LDF6|Q8LDF6_ARATH Putative mitochondrial dicarboxylate carrier protein - Arabidopsis thaliana (Mouse-ear cress) :: E = L
vv|Ctg11852.1	:: Q9SA26|Q9SA26_ARATH F3O9.7 protein - Arabidopsis thaliana (Mouse-ear cress) :: Q0WN08|Q0WN08_ARATH Putative Ser/Thr protein kinase (Fragment) - Arabidopsis thaliana (Mouse-ear cress) :: E = L
ws|Ctg1665.1	(M) :: Q8H100|Q8H100_ARATH Hypothetical protein At4g17890 (Hypothetical protein At4g17885) - Arabidopsis thaliana (Mouse-ear cress) :: O49688|O49688_ARATH Hypothetical protein AT4g17890 - Arabidopsis thaliana (Mouse-ear cress) :: E = L
css|Ctg372.1	(M) :: Q9M4G9|Q9M4G9_VITVI Putative ripening-related protein - Vitis vinifera (Grape) :: Q7Y082|Q7Y082_DATGL Major latex protein homologue - Datisca glomerata (Durango root) :: E = L
ws|Ctg241.1	:: Q6QLW8|Q6QLW8_HEVBR HMG-CoA synthase 2 - Hevea brasiliensis (Para rubber tree) :: Q944F8|Q944F8_HEVBR Hydroxymethylglutaryl coenzyme A synthase - Hevea brasiliensis (Para rubber tree) :: E = L
vv|gi|28960706|gb|CB340360.1|CB340360	(M) :: Q6J338|Q6J338_9ROSI Copper chaperone - Populus alba x Populus tremula var. glandulosa :: Q84KJ2|Q84KJ2_SOLLC Copper chaperone - Solanum lycopersicum (Tomato) (Lycopersicon esculentum) :: E = L
vv|Ctg4878.1	:: A2Q410|A2Q410_MEDTR Cation transporting ATPase, C-terminal - Medicago truncatula (Barrel medic) :: Q0WV19|Q0WV19_ARATH Ca2+-transporting ATPase like protein - Arabidopsis thaliana (Mouse-ear cress) :: E = L
vv|gi|110722834|gb|EE099456.1|EE099456	(M) :: Q6PML6|Q6PML6_9ROSI Metallothionein 1a - Populus trichocarpa x Populus deltoides :: Q6PML5|Q6PML5_9ROSI Metallothionein 1b - Populus trichocarpa x Populus deltoides :: E = L
vv|Ctg250.1	:: Q1SED0|Q1SED0_MEDTR Orn/DAP/Arg decarboxylase 2; Protease-associated PA; Proteinase inhibitor I9, subtilisin propeptide - Medicago truncatula (Barrel medic) :: O65351|SUBL_ARATH Subtilisin-like protease precursor (EC 3.4.21.-) (Cucumisin-like serine protease) - Arabidopsis thaliana (Mouse-ear cress) :: E = L
vv|Ctg297.1	:: Q4JLV6|Q4JLV6_GOSHI Pectate lyase - Gossypium hirsutum (Upland cotton) :: Q2Z1Y4|Q2Z1Y4_PRUMU Pectate lyase - Prunus mume (Japanese flowering apricot) :: E = L
vv|Ctg1302.1	:: Q1SI21|Q1SI21_MEDTR Nonaspanin (TM9SF) - Medicago truncatula (Barrel medic) :: Q9C5N2|Q9C5N2_ARATH Putative multispanning membrane protein - Arabidopsis thaliana (Mouse-ear cress) :: E = L
vv|Ctg14801.1	:: Q1RZM6|Q1RZM6_MEDTR Hypothetical protein - Medicago truncatula (Barrel medic) :: Q1RZM9|Q1RZM9_MEDTR Hypothetical protein - Medicago truncatula (Barrel medic) :: E = L
vv|Ctg11327.1	(M) :: O22126|FLA8_ARATH Fasciclin-like arabinogalactan protein 8 precursor (AtAGP8) - Arabidopsis thaliana (Mouse-ear cress) :: Q9LZX4|FLA10_ARATH Fasciclin-like arabinogalactan protein 10 precursor - Arabidopsis thaliana (Mouse-ear cress) :: E = L SP
vv|gi|110716084|gb|EE090766.1|EE090766	(M) :: Q1T413|Q1T413_MEDTR SKP1 component (SKP1-like b) - Medicago truncatula (Barrel medic) :: Q1T416|Q1T416_MEDTR SKP1 component (SKP1-like a) - Medicago truncatula (Barrel medic) :: E = L
ws|gi|47090355|gb|CN604611.1|CN604611	(M) :: Q2PYY4|Q2PYY4_SOLTU Ubiquitin-conjugating enzyme E2-like protein - Solanum tuberosum (Potato) :: P35135|UBC4_SOLLC Ubiquitin-conjugating enzyme E2-17 kDa (EC 6.3.2.19) (Ubiquitin-protein ligase) (Ubiquitin carrier protein) - Solanum lycopersicum (Tomato) (Lycopersicon esculentum) :: E = L
vvfl|gi|29421122|dbj|BAC66696.	(M) :: Q84US8|Q84US8_9MAGN Expansin - Vitis labrusca x Vitis vinifera :: Q84US9|Q84US9_9MAGN Expansin - Vitis labrusca x Vitis vinifera :: E = L SP
vv|Ctg2848.1	(M) :: Q1SPK5|Q1SPK5_MEDTR Phosphofructokinase - Medicago truncatula (Barrel medic) :: Q1S726|Q1S726_MEDTR Phosphofructokinase, putative - Medicago truncatula (Barrel medic) :: E = L
csp|Ctg2577.1	(M) :: P62302|RS13_SOYBN 40S ribosomal protein S13 - Glycine max (Soybean) :: Q2V995|Q2V995_SOLTU Cytoplasmic ribosomal protein S13-like - Solanum tuberosum (Potato) :: E = L
vv|Ctg6835.1	:: Q39227|SMT2_ARATH 24-methylenesterol C-methyltransferase 2 (EC 2.1.1.143) (24-sterol C-methyltransferase 2) (Sterol-C-methyltransferase 2) - Arabidopsis thaliana (Mouse-ear cress) :: Q94JS4|SMT3B_ARATH 24-methylenesterol C-methyltransferase 3 (EC 2.1.1.143) (24-sterol C-methyltransferase 3) (Sterol-C-methyltransferase 3) - Arabidopsis thaliana (Mouse-ear cress) :: E = L
vv|gi|30298723|gb|CB975517.1|CB975517	:: Q49RB5|Q49RB5_9ROSI Ubiquitin carrier protein - Populus tomentosa :: Q9M4R0|Q9M4R0_AVIMR Ubiquitin conjugating protein - Avicennia marina (Grey mangrove) :: E = L
vv|gi|110707410|gb|EE083787.1|EE083787	(M) :: Q2QCI7|Q2QCI7_VITVI Non-specific lipid transfer protein - Vitis vinifera (Grape) :: Q850K5|Q850K5_VITVI Lipid transfer protein isoform 4 - Vitis vinifera (Grape) :: E = L SP
css|Ctg1191.1	(M) :: Q8L5Q7|Q8L5Q7_CICAR Putative quinone oxidoreductase (EC 1.6.5.5) - Cicer arietinum (Chickpea) (Garbanzo) :: Q6NQE2|Q6NQE2_ARATH Hypothetical protein At4g27270 - Arabidopsis thaliana (Mouse-ear cress) :: E = L
vv|Ctg1100.1_F=1.1	(LC) :: Q9SUS3|Q9SUS3_ARATH Beta-adaptin-like protein (At4g11380) - Arabidopsis thaliana (Mouse-ear cress) :: Q9M650|Q9M650_ARATH Beta-adaptin-like protein B - Arabidopsis thaliana (Mouse-ear cress) :: E = L
csp|WIN0419.C21_B07	:: Q1SGR4|Q1SGR4_MEDTR Prefoldin; Helix-loop-helix DNA-binding - Medicago truncatula (Barrel medic) :: Q9FH37|Q9FH37_ARATH Arabidopsis thaliana genomic DNA, chromosome 5, TAC clone:K5F14 (Hypothetical protein At5g54680) (Hypothetical protein At5g54680; K5F14.2) (Putative bHLH transcription factor) - Arabidopsis thaliana (Mouse-ear cress) :: E = L
vv|gi|34415634|gb|CF414388.1|CF414388	(M) :: Q9AR85|Q9AR85_POPCA Dhn1 protein (Fragment) - Populus canadensis (Carolina poplar) :: Q0MRE0|Q0MRE0_9ROSI Dehydrin - Populus alba x Populus tremula var. glandulosa :: E = L
vv|Ctg5010.1	:: Q9LXV3|Q9LXV3_ARATH 2-oxoglutarate/malate translocator-like protein - Arabidopsis thaliana (Mouse-ear cress) :: Q41364|SOT1_SPIOL 2-oxoglutarate/malate translocator, chloroplast precursor - Spinacia oleracea (Spinach) :: E = L
ws|gi|34994986|gb|CF568903.1|CF568903	:: P93341|P93341_NICRU Phosphoinositide-specific phospholipase C - Nicotiana rustica (Aztec tobacco) :: O49902|O49902_NICRU 1-phosphatidylinositol-4,5-bisphosphate phosphodiesterase (EC 3.1.4.11) - Nicotiana rustica (Aztec tobacco) :: E = L
vv|gi|110725054|gb|EE101431.1|EE101431	(M) :: Q2YHN3|Q2YHN3_PLAMJ Glutathion peroxidase - Plantago major (Common plantain) :: Q6A4W8|Q6A4W8_MALDO Glutathione peroxidase - Malus domestica (Apple) (Malus sylvestris) :: E = L
vv|Ctg1792.1	(M) :: O04265|O04265_ARATH Serine/threonine protein kinase (At5g08160) (Hypothetical protein) - Arabidopsis thaliana (Mouse-ear cress) :: Q8L9Q3|Q8L9Q3_ARATH Serine/threonine protein kinase - Arabidopsis thaliana (Mouse-ear cress) :: E = L
cso|Ctg5058.1	:: Q2HUY0|Q2HUY0_MEDTR Hypothetical protein - Medicago truncatula (Barrel medic) :: Q9SS87|Q9SS87_ARATH F4P13.22 protein (Hypothetical protein At3g01680) (At3g01680) - Arabidopsis thaliana (Mouse-ear cress) :: E = L
css|Ctg113.1	(M) :: Q9M5L1|Q9M5L1_EUPES 40S ribosomal protein S16 (Fragment) - Euphorbia esula (Leafy spurge) :: Q1SDZ3|Q1SDZ3_MEDTR Ribosomal protein S9 - Medicago truncatula (Barrel medic) :: E = L
ws|Ctg2853.1	(M) :: Q1SED0|Q1SED0_MEDTR Orn/DAP/Arg decarboxylase 2; Protease-associated PA; Proteinase inhibitor I9, subtilisin propeptide - Medicago truncatula (Barrel medic) :: O65351|SUBL_ARATH Subtilisin-like protease precursor (EC 3.4.21.-) (Cucumisin-like serine protease) - Arabidopsis thaliana (Mouse-ear cress) :: E = L SP
cso|Ctg8043.1	:: Q8H0S9|Q8H0S9_ARATH Putative aminopeptidase (M1 aminopeptidase) (At1g63770) - Arabidopsis thaliana (Mouse-ear cress) :: Q0J3M9|Q0J3M9_ORYSA Os08g0562700 protein - Oryza sativa (japonica cultivar-group) :: E = L
vv|gi|22008733|gb|BQ793767.1|BQ793767	:: Q9M1P5|Q9M1P5_ARATH ADP-ribosylation factor-like protein (AT3g62290/T17J13_250) - Arabidopsis thaliana (Mouse-ear cress) :: Q1RUM4|Q1RUM4_MEDTR Ras GTPase - Medicago truncatula (Barrel medic) :: E = L
vv|Ctg7820.1	(M) :: Q93Y31|Q93Y31_ARATH ADP-ribosylation factor-like protein - Arabidopsis thaliana (Mouse-ear cress) :: Q8VY57|Q8VY57_ARATH ADP-ribosylation factor-like protein - Arabidopsis thaliana (Mouse-ear cress) :: E = L
vv|Ctg9630.1	:: Q9SU16|Q9SU16_ARATH Hypothetical protein T20K18.50 (Hypothetical protein At4g12700) (At4g12700) - Arabidopsis thaliana (Mouse-ear cress) :: Q9SI07|Q9SI07_ARATH Expressed protein (At2g04280) (Hypothetical protein At2g04280) - Arabidopsis thaliana (Mouse-ear cress) :: E = L
vv|gi|51052417|gb|CO819549.1|CO819549	:: Q8LR34|Q8LR34_ORYSA Putative iron-sulfur cofactor synthesis protein iscU (Os01g0662600 protein) - Oryza sativa (japonica cultivar-group) :: Q6AUN9|Q6AUN9_ORYSA Putative iron-sulfur cluster assembly complex protein (Os05g0568100 protein) (Putative nifU-like protein) - Oryza sativa (japonica cultivar-group) :: E = L
vv|Ctg2235.1	(M) :: Q9SMK7|Q9SMK7_CICAR Putative enoyl CoA hydratase - Cicer arietinum (Chickpea) (Garbanzo) :: Q6NL24|Q6NL24_ARATH At4g16210 - Arabidopsis thaliana (Mouse-ear cress) :: E = L
vv|Ctg2420.1	(M) :: O22960|O22960_ARATH Expressed protein (Hypothetical protein) - Arabidopsis thaliana (Mouse-ear cress) :: Q8VY22|Q8VY22_ARATH Hypothetical protein At1g29050 - Arabidopsis thaliana (Mouse-ear cress) :: E = L SP
vv|gi|30125595|gb|CB910934.1|CB910934	:: O22656|O22656_MAIZE Ubiquitin-conjugating enzyme protein E2 - Zea mays (Maize) :: Q6L508|Q6L508_ORYSA Putative ubiquitin-conjugating enzyme E2 (Os05g0460200 protein) - Oryza sativa (japonica cultivar-group) :: E = L
vv|gi|30321237|gb|CD004499.1|CD004499	(M) :: Q9FEK8|Q9FEK8_CUCSA Ferrochelatase - Cucumis sativus (Cucumber) :: O64391|O64391_SOLTU Ferrochelatase (EC 4.99.1.1) - Solanum tuberosum (Potato) :: E = L
cso|Ctg8608.1	:: Q1T402|Q1T402_MEDTR RNA-binding protein Lupus La - Medicago truncatula (Barrel medic) :: Q8LMP9|Q8LMP9_ORYSA Hypothetical protein OSJNBa0011L14.12 (Os03g0156500 protein) (La domain containing protein, expressed) - Oryza sativa (japonica cultivar-group) :: E = L
vv|gi|22013744|gb|BQ798778.1|BQ798778	:: Q948Z4|Q948Z4_SOLTU Snakin-1 - Solanum tuberosum (Potato) :: Q2HRJ5|Q2HRJ5_MEDTR Gibberellin regulated protein - Medicago truncatula (Barrel medic) :: E = L
vv|Ctg9461.1	:: Q9SSA4|Q9SSA4_ARATH Hypothetical protein F4P13.4 (Protein kinase like protein) (Hypothetical protein At3g01490) (AT3g01490/F4P13_4) - Arabidopsis thaliana (Mouse-ear cress) :: Q6L5F3|Q6L5F3_ORYSA Hypothetical protein OJ1126_B10.9 (Os05g0577700 protein) - Oryza sativa (japonica cultivar-group) :: E = L
ws|Ctg2802.1	(M) :: Q9LF46|Q9LF46_ARATH 2-hydroxyphytanoyl-CoA lyase-like protein - Arabidopsis thaliana (Mouse-ear cress) :: Q9FNY6|Q9FNY6_ARATH Oxalyl-CoA decarboxylase - Arabidopsis thaliana (Mouse-ear cress) :: E = L
vv|Ctg9490.1	:: Q94G20|Q94G20_DAUCA KRP120-2 - Daucus carota (Carrot) :: Q9LZU5|Q9LZU5_ARATH Kinesin-related protein-like - Arabidopsis thaliana (Mouse-ear cress) :: E = L
vv|Ctg5259.1	(M) :: Q9M2Y6|Q9M2Y6_ARATH Hypothetical protein T16K5.70 (Hypothetical protein) - Arabidopsis thaliana (Mouse-ear cress) :: Q8LAU7|Q8LAU7_ARATH Hypothetical protein - Arabidopsis thaliana (Mouse-ear cress) :: E = L
vv|Ctg217.1	:: Q0ZR53|Q0ZR53_THEHA Hypothetical protein - Thellungiella halophila (Salt cress) :: Q058I8|Q058I8_ARATH At5g66280 - Arabidopsis thaliana (Mouse-ear cress) :: E = L
css|gi|110396074|gb|EC961749.1|EC961749	(M) :: Q1SMG9|Q1SMG9_MEDTR Extradiol ring-cleavage dioxygenase, class III enzyme, subunit B - Medicago truncatula (Barrel medic) :: Q6L3J4|Q6L3J4_SOLDE 4,5-DOPA dioxygenase extradiol-like protein, putative - Solanum demissum (Wild potato) :: E = L
vv|Ctg20976.1	(M) :: Q1RTD1|Q1RTD1_MEDTR Pectinesterase; Pectinesterase inhibitor - Medicago truncatula (Barrel medic) :: Q43111|PME3_PHAVU Pectinesterase-3 precursor (EC 3.1.1.11) (Pectin methylesterase 3) (PE 3) - Phaseolus vulgaris (Kidney bean) (French bean) :: E = L
vv|gi|110709225|gb|EE084497.1|EE084497	(M) :: Q9FZK4|Q9FZK4_ARATH F17L21.10 (Similar to nuclear transport factor 2) - Arabidopsis thaliana (Mouse-ear cress) :: A1YN06|A1YN06_BRACM Putative nuclear transport factor 2 - Brassica campestris (Field mustard) :: E = L
css|gi|110394853|gb|EC960218.1|EC960218	(M) :: Q9LE07|Q9LE07_ORYSA Hypothetical protein P0466B10.24 (Os01g0210600 protein) (Hypothetical protein P0031E09.14) - Oryza sativa (japonica cultivar-group) :: Q9FL37|Q9FL37_ARATH Arabidopsis thaliana genomic DNA, chromosome 5, P1 clone:MPL12 (At5g46230) (Hypothetical protein) - Arabidopsis thaliana (Mouse-ear cress) :: E = L
vv|gi|33405989|gb|CF211616.1|CF211616	:: Q5QHT3|Q5QHT3_9FABA 70 kDa heat shock cognate protein 2 - Vigna radiata :: Q769C4|Q769C4_NICBE Heat shock protein 70 (Fragment) - Nicotiana benthamiana :: E = L
ws|gi|33400791|gb|CF206418.1|CF206418	(M) :: Q6PML6|Q6PML6_9ROSI Metallothionein 1a - Populus trichocarpa x Populus deltoides :: O80335|O80335_CITUN Metallothionein-like protein - Citrus unshiu (Satsuma orange) :: E = L
vv|Ctg12266.1	:: Q9CAJ3|Q9CAJ3_ARATH Putative aminopeptidase, 3' partial; 76469-79469 (Fragment) - Arabidopsis thaliana (Mouse-ear cress) :: Q9CAE1|Q9CAE1_ARATH Putative aminopeptidase; 4537-10989 - Arabidopsis thaliana (Mouse-ear cress) :: E = L
ws|Ctg262.1	(M) :: O49447|O49447_ARATH ADP, ATP carrier-like protein - Arabidopsis thaliana (Mouse-ear cress) :: Q8L9Y1|Q8L9Y1_ARATH ADP,ATP carrier-like protein - Arabidopsis thaliana (Mouse-ear cress) :: E = L
ws|Ctg631.1	:: A0EVX4|A0EVX4_9FABA Spermidine synthase - Ammopiptanthus mongolicus :: O82147|SPDE_COFAR Spermidine synthase (EC 2.5.1.16) (Putrescine aminopropyltransferase) (SPDSY) - Coffea arabica (Coffee) :: E = L
csb|Ctg394.1	:: Q9M4E8|Q9M4E8_CUCSA Heat shock protein 70 - Cucumis sativus (Cucumber) :: Q03685|BIP5_TOBAC Luminal-binding protein 5 precursor (BiP 5) (78 kDa glucose-regulated protein homolog 5) (GRP 78-5) - Nicotiana tabacum (Common tobacco) :: E = L
csp|Ctg3964.1	(M) :: Q9AXU0|Q9AXU0_PRUPE Major latex-like protein - Prunus persica (Peach) :: Q8LBV2|Q8LBV2_ARATH Major latex protein (MLP149), putative - Arabidopsis thaliana (Mouse-ear cress) :: E = L
vv|Ctg2108.1	(M) :: A0PFU3|A0PFU3_PETHY Obtusifoliol-14-demethylase - Petunia hybrida (Petunia) :: Q673E9|Q673E9_SOLCH Obtusifoliol 14alpha-demethylase - Solanum chacoense (Chaco potato) :: E = L SP
ws|Ctg305.1	(M) :: Q9LEB3|Q9LEB3_NICPL RNA Binding Protein 47 - Nicotiana plumbaginifolia (Leadwort-leaved tobacco) :: O48955|O48955_TOBAC Putative RNA binding protein (Fragment) - Nicotiana tabacum (Common tobacco) :: E = L
ws|gi|33400398|gb|CF206025.1|CF206025	:: Q9SH87|Q9SH87_ARATH Hypothetical protein At2g38000 (At2g38000 protein) - Arabidopsis thaliana (Mouse-ear cress) :: Q5W6X4|Q5W6X4_ORYSA Hypothetical protein OSJNBa0065C11.2 (Os05g0316200 protein) - Oryza sativa (japonica cultivar-group) :: E = L
ws|Ctg3185.1	:: Q9SKU1|Q9SKU1_ARATH Expressed protein (At2g20760) (At2g20760/F5H14.27) - Arabidopsis thaliana (Mouse-ear cress) :: Q8LG44|Q8LG44_ARATH Hypothetical protein - Arabidopsis thaliana (Mouse-ear cress) :: E = L
vv|gi|110721732|gb|EE097346.1|EE097346	(M) :: Q41111|Q41111_PHAVU Dehydrin - Phaseolus vulgaris (Kidney bean) (French bean) :: Q0MRE0|Q0MRE0_9ROSI Dehydrin - Populus alba x Populus tremula var. glandulosa :: E = L
vv|Ctg7167.1	(M) :: Q0GZS3|Q0GZS3_CUCME UDP-galactose/glucose pyrophosphorylase - Cucumis melo (Muskmelon) :: Q5Z8Y4|Q5Z8Y4_ORYSA UDP-N-acetylglucosamine pyrophosphorylase-like (Os06g0701200 protein) - Oryza sativa (japonica cultivar-group) :: E = L
vv|Ctg1785.1	:: Q1SL91|Q1SL91_MEDTR Initiation factor eIF-4 gamma, middle; Initiation factor eIF-4 gamma, MA3 - Medicago truncatula (Barrel medic) :: Q1RZB6|Q1RZB6_MEDTR Initiation factor eIF-4 gamma, middle; Initiation factor eIF-4 gamma, MA3 - Medicago truncatula (Barrel medic) :: E = L
ws|Ctg208.1	(M) :: Q38696|Q38696_ACTDE Xyloglucan endotransglycosylase precursor - Actinidia deliciosa (Kiwi) :: A2TEI9|A2TEI9_POPTR Xyloglucan endotransglycosylase/hydrolase XTH-27 - Populus trichocarpa (Western balsam poplar) :: E = L SP
css|gi|110403033|gb|EC964093.1|EC964093	:: Q5N791|Q5N791_ORYSA Hypothetical protein P0005H10.20 - Oryza sativa (japonica cultivar-group) :: Q0JHR3|Q0JHR3_ORYSA Os01g0847900 protein (Fragment) - Oryza sativa (japonica cultivar-group) :: E = L
vv|gi|32459356|gb|CD800530.1|CD800530	:: Q1SDZ3|Q1SDZ3_MEDTR Ribosomal protein S9 - Medicago truncatula (Barrel medic) :: Q9M5L1|Q9M5L1_EUPES 40S ribosomal protein S16 (Fragment) - Euphorbia esula (Leafy spurge) :: E = L
vv|Ctg2365.1	(M) :: Q6JSK3|Q6JSK3_PANGI Betaine aldehyde dehydrogenase - Panax ginseng (Korean ginseng) :: O22477|O22477_AMAHP Betaine aldehyde dehydrogenase (EC 1.2.1.8) - Amaranthus hypochondriacus (Prince-of-Wales feather) :: E = L
cso|Ctg214.1	(M) :: Q9SGE0|Q9SGE0_ARATH T23G18.6 (Similar to dihydroflavonol reductase) - Arabidopsis thaliana (Mouse-ear cress) :: Q8L9F5|Q8L9F5_ARATH Putative dTDP-glucose 4-6-dehydratase - Arabidopsis thaliana (Mouse-ear cress) :: E = L
vv|Ctg4372.1	:: Q9FYQ8|Q9FYQ8_ARATH Endosomal protein-like - Arabidopsis thaliana (Mouse-ear cress) :: Q69R01|Q69R01_ORYSA Putative endomembrane protein emp70 (Os02g0797700 protein) - Oryza sativa (japonica cultivar-group) :: E = L
ws|gi|51579546|gb|CV097382.1|CV097382	:: Q8H0M1|QORH_SPIOL Chloroplastic quinone-oxidoreductase homolog (EC 1.-.-.-) (ceQORH) - Spinacia oleracea (Spinach) :: Q9SV68|QORH_ARATH Putative chloroplastic quinone-oxidoreductase homolog (EC 1.-.-.-) - Arabidopsis thaliana (Mouse-ear cress) :: E = L
vv|gi|22010927|gb|BQ795961.1|BQ795961	:: Q3HRX6|Q3HRX6_SOLTU Hypothetical protein (40S ribosomal protein S7-like protein-like) (Ribosomal protein S7-like protein) - Solanum tuberosum (Potato) :: Q5I7K2|Q5I7K2_WHEAT Ribosomal protein S7 - Triticum aestivum (Wheat) :: E = L
vvfl|gi|124702525|gb|ABN14352.	(M) :: Q0MX12|Q0MX12_VITVI Putative aquaporin - Vitis vinifera (Grape) :: Q84XC6|Q84XC6_9ROSI Plasma intrinsic protein 2,2 - Juglans regia (English walnut) :: E = L
ws|gi|51579157|gb|CV096993.1|CV096993	:: Q9SJD4|Q9SJD4_ARATH Putative acyl-CoA synthetase (At2g04350/T23O15.3) (Long chain acyl-CoA synthetase 8) (EC 6.2.1.3) - Arabidopsis thaliana (Mouse-ear cress) :: Q940V0|Q940V0_ARATH T23O15.3/T23O15.3 - Arabidopsis thaliana (Mouse-ear cress) :: E = L
vv|gi|18459415|gb|BM437693.1|BM437693	:: Q9S9T5|Q9S9T5_ARATH T32N4.4 protein (AT4g05020 protein) - Arabidopsis thaliana (Mouse-ear cress) :: Q94BV7|Q94BV7_ARATH AT4g05020/T32N4_4 - Arabidopsis thaliana (Mouse-ear cress) :: E = L
vv|Ctg1769.1	:: Q7XPV3|Q7XPV3_ORYSA OSJNBa0088H09.3 protein (Os04g0683800 protein) - Oryza sativa (japonica cultivar-group) :: Q9T0C8|Q9T0C8_ARATH Putative phosphoribosylanthranilate transferase - Arabidopsis thaliana (Mouse-ear cress) :: E = L
ws|Ctg442.1	:: Q1S9H2|Q1S9H2_MEDTR Adaptin N terminal region, putative - Medicago truncatula (Barrel medic) :: Q6Z382|Q6Z382_ORYSA Putative coatomer protein gamma 2-subunit (Os07g0201100 protein) - Oryza sativa (japonica cultivar-group) :: E = L
csp|Ctg4407.1	(M) :: P92963|P92963_ARATH Rab2-like protein (GTP-binding RAB2A like protein) (At4g17170) - Arabidopsis thaliana (Mouse-ear cress) :: Q946G3|Q946G3_TOBAC Small GTPase Rab2 - Nicotiana tabacum (Common tobacco) :: E = L
css|gi|110394919|gb|EC960332.1|EC960332	:: Q9FHR8|Q9FHR8_ARATH Enoyl CoA hydratase-like protein - Arabidopsis thaliana (Mouse-ear cress) :: Q8RUL6|Q8RUL6_ORYSA Enoyl CoA hydratase-like protein (Os01g0925200 protein) (Putative enoyl coenzyme A hydratase 1, peroxisomal) - Oryza sativa (japonica cultivar-group) :: E = L
cso|Ctg1946.1	(M) :: Q9FY89|Q9FY89_ARATH Hypothetical protein T5E8_60 (Hypothetical protein At5g09260) (At5g09260) - Arabidopsis thaliana (Mouse-ear cress) :: Q8GXN6|Q8GXN6_ARATH Hypothetical protein At5g63880/MGI19_8 (Hypothetical protein At5g63880) - Arabidopsis thaliana (Mouse-ear cress) :: E = L
css|Ctg339.1	:: O04720|O04720_SOYBN Cysteine proteinase inhibitor - Glycine max (Soybean) :: Q1SNM2|Q1SNM2_MEDTR Proteinase inhibitor I25, cystatin - Medicago truncatula (Barrel medic) :: E = L
ws|Ctg2288.1	:: Q8L611|Q8L611_ARATH Hypothetical protein At3g63460 - Arabidopsis thaliana (Mouse-ear cress) :: Q3EAF1|Q3EAF1_ARATH Protein At3g63460 - Arabidopsis thaliana (Mouse-ear cress) :: E = L
ws|gi|47089860|gb|CN604116.1|CN604116	(M) :: P45350|DRTS_DAUCA Bifunctional dihydrofolate reductase-thymidylate synthase (DHFR-TS) [Includes: Dihydrofolate reductase (EC 1.5.1.3); Thymidylate synthase (EC 2.1.1.45)] - Daucus carota (Carrot) :: Q39687
css|Ctg340.1	:: Q1SBM9|Q1SBM9_MEDTR Putative glycosyl hydrolase family 17 protein - Medicago truncatula (Barrel medic) :: Q9FZ86|Q9FZ86_ARATH F25I16.1 protein (Predicted GPI-anchored protein) (At1g18650) (Hypothetical protein) - Arabidopsis thaliana (Mouse-ear cress) :: E = L
vv|Ctg7352.1	(M) :: Q0PGJ6|Q0PGJ6_ARATH Aldo-keto reductase - Arabidopsis thaliana (Mouse-ear cress) :: Q84W94|Q84W94_ARATH Putative aldo/keto reductase (Fragment) - Arabidopsis thaliana (Mouse-ear cress) :: E = L
vv|gi|33404573|gb|CF210200.1|CF210200	(M) :: A1ECK1|A1ECK1_9ROSI Putative H-type thioredoxin - Citrus cv. Shiranuhi :: Q43636|TRXH_RICCO Thioredoxin H-type (TRX-H) - Ricinus communis (Castor bean) :: E = L
vv|WIN1117.C21_B03	:: Q2QDF7|Q2QDF7_GOSHI 24-sterol C-methyltransferase - Gossypium hirsutum (Upland cotton) :: Q41587|Q41587_WHEAT Delta-24-sterol methyltransferase - Triticum aestivum (Wheat) :: E = L
vv|gi|26260044|gb|CA811107.1|CA811107	:: Q9XH52|Q9XH52_ARTVU Cysteine proteinase inhibitor - Artemisia vulgaris (Mugwort) :: Q39841|Q39841_SOYBN Cysteine proteinase inhibitor (Fragment) - Glycine max (Soybean) :: E = H
vv|Ctg5790.1	(M) :: Q8VY07|Q8VY07_ARATH Putative clathrin binding protein - Arabidopsis thaliana (Mouse-ear cress) :: Q9LYF9|Q9LYF9_ARATH Clathrin binding protein-like - Arabidopsis thaliana (Mouse-ear cress) :: E = L
ws|Ctg1516.1	:: Q70I39|Q70I39_LOTJA Coatomer alpha subunit-like protein - Lotus japonicus :: Q1S051|Q1S051_MEDTR Coatomer WD associated region; Coatomer alpha subunit, C-terminal; Cytochrome cd1-nitrite reductase-like, C-terminal haem d1 - Medicago truncatula (Barrel medic) :: E = L
ws|gi|51579517|gb|CV097353.1|CV097353	:: Q2HTF1|Q2HTF1_MEDTR Hypothetical protein - Medicago truncatula (Barrel medic) :: Q94CE8|Q94CE8_ARATH Hypothetical protein At3g52610 - Arabidopsis thaliana (Mouse-ear cress) :: E = L
ws|Ctg1071.1	(M) :: Q39243|TRXB1_ARATH Thioredoxin reductase 1 (EC 1.8.1.9) (NADPH-dependent thioredoxin reductase 1) (NTR 1) - Arabidopsis thaliana (Mouse-ear cress) :: Q84W20|Q84W20_ARATH Putative thioredoxin reductase (NADPH) 2 - Arabidopsis thaliana (Mouse-ear cress) :: E = L
ws|Ctg271.1	(M) :: P93508|CALR_RICCO Calreticulin precursor - Ricinus communis (Castor bean) :: Q1S0P2|Q1S0P2_MEDTR Concanavalin A-like lectin/glucanase - Medicago truncatula (Barrel medic) :: E = L SP
vv|gi|71857614|gb|DT006669.1|DT006669	:: Q1SSZ5|Q1SSZ5_MEDTR 3-isopropylmalate dehydratase large subunit - Medicago truncatula (Barrel medic) :: Q6Z702|Q6Z702_ORYSA Putative 3-isopropylmalate dehydratase large subunit (Os02g0125100 protein) - Oryza sativa (japonica cultivar-group) :: E = L
css|gi|110391876|gb|EC956891.1|EC956891	:: Q9S7H4|Q9S7H4_ARATH Chorismate mutase (EC 5.4.99.5) (Chorimate mutase) (Putative chorismate mutase CM2) - Arabidopsis thaliana (Mouse-ear cress) :: Q1SZ86|Q1SZ86_MEDTR Chorismate mutase - Medicago truncatula (Barrel medic) :: E = L
vv|Ctg12370.1	(M) :: Q1SG07|Q1SG07_MEDTR Ribosomal L22e protein - Medicago truncatula (Barrel medic) :: Q1STG0|Q1STG0_MEDTR Ribosomal L22e protein - Medicago truncatula (Barrel medic) :: E = L
csb|Ctg259.1	(M) :: Q5J1K3|Q5J1K3_ELAGV Elongation factor 1-alpha 1 - Elaeis guineensis var. tenera (Oil palm) :: O49169|EF1A_MANES Elongation factor 1-alpha (EF-1-alpha) - Manihot esculenta (Cassava) (Manioc) :: E = L
cso|Ctg7867.1	:: Q01K10|Q01K10_ORYSA OSIGBa0126B18.8 protein - Oryza sativa (Rice) :: Q7XN10|Q7XN10_ORYSA OSJNBa0008M17.5 protein - Oryza sativa (japonica cultivar-group) :: E = L
ws|Ctg3277.1	(M) :: Q9M7N6|Q9M7N6_SOLLC MFP1 attachment factor 1 - Solanum lycopersicum (Tomato) (Lycopersicon esculentum) :: Q9M7N4|Q9M7N4_SOYBN MFP1 attachment factor 1 - Glycine max (Soybean) :: E = L
cso|Ctg9266.1	:: Q53YK5|Q53YK5_ARATH Peroxisomal sarcosine/pipecolate oxidase (EC 1.5.3.1) (EC 1.5.3.7) (Putative sarcosine oxidase) - Arabidopsis thaliana (Mouse-ear cress) :: Q9SJA7|SOX_ARATH Probable sarcosine oxidase (EC 1.5.3.1) - Arabidopsis thaliana (Mouse-ear cress) :: E = L
ws|Ctg1710.1	:: Q8L5K5|Q8L5K5_GOSHI Ovule/fiber cell elongation protein Ghfe1 - Gossypium hirsutum (Upland cotton) :: Q2QCX8|Q2QCX8_GOSHI Brassinosteroid biosynthetic protein DWARF1 (Fragment) - Gossypium hirsutum (Upland cotton) :: E = L
vv|Ctg6051.1	:: Q3E6S9|Q3E6S9_ARATH Protein At5g26600 (Hypothetical protein At5g26600) - Arabidopsis thaliana (Mouse-ear cress) :: Q6L417|Q6L417_SOLDE Putative isopenicillin N epimerase, identical - Solanum demissum (Wild potato) :: E = L
ws|Ctg794.1	(M) :: Q9FZ48|Q9FZ48_ARATH Putative ubiquitin-conjugating enzyme E2 (Ubiquitinating enzyme) (E2, ubiquitin-conjugating enzyme, putative) (At1g16890/F17F16.16) - Arabidopsis thaliana (Mouse-ear cress) :: Q45W77|Q45W77_ARAHY Ubiquitin-conjugating enzyme 1 - Arachis hypogaea (Peanut) :: E = L
vv|Ctg6683.1	(M) :: A1YGR1|A1YGR1_MACPO Glycosyltransferase UGT88A4 - Maclura pomifera (Osage orange) :: Q8L9U9|Q8L9U9_ARATH Putative glucosyltransferase - Arabidopsis thaliana (Mouse-ear cress) :: E = L
css|Ctg605.1	(M) :: A1ECK1|A1ECK1_9ROSI Putative H-type thioredoxin - Citrus cv. Shiranuhi :: Q07090|TRXH2_TOBAC Thioredoxin H-type 2 (TRX-H2) - Nicotiana tabacum (Common tobacco) :: E = L
vv|Ctg2293.1	:: A0ZNJ8|A0ZNJ8_PYRCO Cellulase2 - Pyrus communis (Pear) :: Q9FXI9|GUN2_ARATH Endoglucanase 2 precursor (EC 3.2.1.4) (Endo-1,4-beta glucanase 2) - Arabidopsis thaliana (Mouse-ear cress) :: E = L
vv|WIN113.C21_F06	:: Q9C5C4|Q9C5C4_ARATH Putative N-acetylornithine deacetylase - Arabidopsis thaliana (Mouse-ear cress) :: O49682|O49682_ARATH N-acetylornithine deacetylase-like protein, (Fragment) - Arabidopsis thaliana (Mouse-ear cress) :: E = L
cso|Ctg1144.1	(M) :: Q56CY4|Q56CY4_VITVI Farnesyl diphosphate synthase - Vitis vinifera (Grape) :: P49351|FPPS1_LUPAL Farnesyl pyrophosphate synthetase 1 (FPP synthetase 1) (FPS 1) (Farnesyl diphosphate synthetase 1) [Includes: Dimethylallyltranstransferase (EC 2.5.1.1); Geranyltranstransferase (EC 2.5.1.10)] - Lupinus albus (White lupin) :: E = L
vv|Ctg6332.1	:: Q9AVP4|Q9AVP4_TOBAC BY-2 kinesin-like protein 10 - Nicotiana tabacum (Common tobacco) :: Q9LW81|Q9LW81_ARATH Similarity to kinesin heavy chain - Arabidopsis thaliana (Mouse-ear cress) :: E = L
cso|Ctg2380.1	:: Q708X5|Q708X5_CICAR Leucine rich repeat protein precursor - Cicer arietinum (Chickpea) (Garbanzo) :: Q9LT39|Q9LT39_ARATH Polygalacturonase inhibitor-like protein (Hypothetical protein At3g20820) - Arabidopsis thaliana (Mouse-ear cress) :: E = L
vv|gi|30296851|gb|CB973645.1|CB973645	:: Q42897|Q42897_SOLLC Ubiquitin conjugating enzyme E2 - Solanum lycopersicum (Tomato) (Lycopersicon esculentum) :: Q38JG8|Q38JG8_SOLTU Ubiquitin conjugating enzyme E2-like - Solanum tuberosum (Potato) :: E = L
css|Ctg761.1	:: Q1SRH5|Q1SRH5_MEDTR Protein kinase C, phorbol ester/diacylglycerol binding; Thioredoxin domain 2; Thioredoxin fold (Fragment) - Medicago truncatula (Barrel medic) :: Q5UFQ8|Q5UFQ8_MALDO Protein disulfide isomerase (Fragment) - Malus domestica (Apple) (Malus sylvestris) :: E = L
vv|Ctg763.1	(M) :: Q69WS1|Q69WS1_ORYSA Synaptobrevin-like protein (Os07g0194000 protein) (Synaptobrevin 1) - Oryza sativa (japonica cultivar-group) :: P47192|VA722_ARATH Vesicle-associated membrane protein 722 (AtVAMP722) (Synaptobrevin-related protein 1) - Arabidopsis thaliana (Mouse-ear cress) :: E = L
vv|Ctg12765.1	:: Q1RV37|Q1RV37_MEDTR Fumarate lyase - Medicago truncatula (Barrel medic) :: P93033|FUM1_ARATH Fumarate hydratase 1, mitochondrial precursor (EC 4.2.1.2) (Fumarase 1) - Arabidopsis thaliana (Mouse-ear cress) :: E = L
vv|gi|110723983|gb|EE099415.1|EE099415	(M) :: O24329|O24329_RICCO Hypothetical protein - Ricinus communis (Castor bean) :: Q9LYE7|Q9LYE7_ARATH Hypothetical protein F15N18_10 (Hypothetical protein At5g11420) - Arabidopsis thaliana (Mouse-ear cress) :: E = L SP
cso|Ctg1462.1	(M) :: A2Q5T7|A2Q5T7_MEDTR H+-transporting two-sector ATPase, C (AC39) subunit - Medicago truncatula (Barrel medic) :: Q9LHA4|VA0D2_ARATH Probable vacuolar ATP synthase subunit d 2 (EC 3.6.3.14) (V-ATPase d subunit 2) (Vacuolar proton pump subunit d 2) - Arabidopsis thaliana (Mouse-ear cress) :: E = L
csp|WIN0416.C21_G05	:: O23948|VATE_GOSHI Vacuolar ATP synthase subunit E (EC 3.6.3.14) (V-ATPase E subunit) (Vacuolar proton pump E subunit) - Gossypium hirsutum (Upland cotton) :: Q9SWE7|VATE_CITLI Vacuolar ATP synthase subunit E (EC 3.6.3.14) (V-ATPase E subunit) (Vacuolar proton pump E subunit) (CLVE-1) - Citrus limon (Lemon) :: E = L
cso|gi|71864176|gb|DT013231.1|DT013231	:: Q1SHN7|Q1SHN7_MEDTR Peptidase M10A and M12B, matrixin and adamalysin; Peptidase, metallopeptidases - Medicago truncatula (Barrel medic) :: Q1SAT9|Q1SAT9_MEDTR H+-transporting two-sector ATPase, delta (OSCP) subunit; Peptidase, metallopeptidases - Medicago truncatula (Barrel medic) :: E = L
ws|Ctg717.1	:: Q5N9K2|Q5N9K2_ORYSA BAG domain containing protein-like (Os01g0831200 protein) - Oryza sativa (japonica cultivar-group) :: Q5ND71|Q5ND71_HORVU BCL-2 binding anthanogene-1 - Hordeum vulgare (Barley) :: E = L
vv|Ctg15365.1	:: A2Q1B1|A2Q1B1_MEDTR Octicosapeptide/Phox/Bem1p - Medicago truncatula (Barrel medic) :: Q9FGF3|Q9FGF3_ARATH Similarity to unknown protein (At5g64430) (Hypothetical protein At5g64430) (Hypothetical protein At5g64430; T12B11.2) - Arabidopsis thaliana (Mouse-ear cress) :: E = L
csb|Ctg2816.1	:: Q7XJB0|Q7XJB0_LACSA Eukaryotic translation initiation factor iso4E - Lactuca sativa (Garden lettuce) :: Q66WU1|Q66WU1_TOBAC Eukaryotic initiation factor iso4E - Nicotiana tabacum (Common tobacco) :: E = L
ws|gi|33398232|gb|CF203859.1|CF203859	:: Q946Z2|Q946Z2_CAPAN Putative acyl-CoA synthetase - Capsicum annuum (Bell pepper) :: Q49LX7|Q49LX7_SOLCI Putative 4-coumarate-CoA ligase (Fragment) - Solanum chilense (Tomato) (Lycopersicon chilense) :: E = L
cso|Ctg5392.1	(M) :: Q41369|Q41369_SPIOL COP9 - Spinacia oleracea (Spinach) :: Q548D1|Q548D1_ARATH CSN complex subunit 8 - Arabidopsis thaliana (Mouse-ear cress) :: E = L
vv|Ctg3586.1	(M) :: Q9C835|Q9C835_ARATH Hypothetical protein T8E24.14 (Single domain cyclophilin type peptidyl-prolyl cis-trans isomerase) (Hypothetical protein At3g66654) (Hypothetical protein At3g66654/T8E24_14) - Arabidopsis thaliana (Mouse-ear cress) :: Q7EYT3|Q7EYT3_ORYSA Peptidyl-prolyl cis-trans isomerase-related-like protein (Os07g0476500 protein) - Oryza sativa (japonica cultivar-group) :: E = L
ws|gi|51577290|gb|CV095126.1|CV095126	(M) :: Q8RWK0|Q8RWK0_ARATH Hypothetical protein At5g18900 - Arabidopsis thaliana (Mouse-ear cress) :: Q8LAN3|Q8LAN3_ARATH Prolyl 4-hydroxylase alpha subunit-like protein - Arabidopsis thaliana (Mouse-ear cress) :: E = L SP
vv|Ctg7312.1	:: Q2MJ22|Q2MJ22_MEDTR Cytochrome P450 monooxygenase CYP51G1 - Medicago truncatula (Barrel medic) :: Q8GZV0|Q8GZV0_TOBAC Obtusifoliol-14-demethylase - Nicotiana tabacum (Common tobacco) :: E = L
vv|Ctg9313.1	:: P93042|P93042_ARATH Root hair defective 3 (Hypothetical protein At3g13870) - Arabidopsis thaliana (Mouse-ear cress) :: Q3EB66|Q3EB66_ARATH Protein At3g13870 - Arabidopsis thaliana (Mouse-ear cress) :: E = L
csp|Ctg4434.1	:: Q94AZ5|Q94AZ5_ARATH At2g45060/T14P1.13 (Hypothetical protein) - Arabidopsis thaliana (Mouse-ear cress) :: Q7XJM4|Q7XJM4_ARATH At2g45060 protein - Arabidopsis thaliana (Mouse-ear cress) :: E = L
vv|Ctg2140.1	(M) :: Q2R9B5|Q2R9B5_ORYSA VHS domain containing protein, expressed (Os11g0199700 protein) - Oryza sativa (japonica cultivar-group) :: Q9LPL6|Q9LPL6_ARATH F24J8.3 protein (Hypothetical protein At1g21380) - Arabidopsis thaliana (Mouse-ear cress) :: E = L
ws|Ctg396.1	(M) :: Q38JI4|Q38JI4_SOLTU Triose phosphate isomerase cytosolic isoform-like - Solanum tuberosum (Potato) :: P48495|TPIS_PETHY Triosephosphate isomerase, cytosolic (EC 5.3.1.1) (TIM) (Triose-phosphate isomerase) - Petunia hybrida (Petunia) :: E = L
css|gi|110394728|gb|EC960002.1|EC960002	:: O04834|SAR1A_ARATH GTP-binding protein SAR1A - Arabidopsis thaliana (Mouse-ear cress) :: Q8VYP7|Q8VYP7_ARATH Putative Sar1 GTP binding protein (Sar1-like GTP binding protein) - Arabidopsis thaliana (Mouse-ear cress) :: E = L
vv|Ctg2605.1	:: Q8GX79|Q8GX79_ARATH Putative coatomer complex subunit (At1g52360) - Arabidopsis thaliana (Mouse-ear cress) :: Q9C827|Q9C827_ARATH Coatomer complex subunit, putative; 33791-27676 - Arabidopsis thaliana (Mouse-ear cress) :: E = L
vv|gi|110701608|gb|EE079372.1|EE079372	:: Q0VJA2|Q0VJA2_PLAAC Hypothetical protein (Fragment) - Platanus acerifolia (London plane tree) :: Q1SZ15|Q1SZ15_MEDTR Hypothetical protein - Medicago truncatula (Barrel medic) :: E = L
vv|Ctg5697.1	:: Q9C5G5|Q9C5G5_ARATH Hypothetical protein At3g51460 (SAC domain protein 7) (SAC1-like protein AtSAC1c) - Arabidopsis thaliana (Mouse-ear cress) :: Q7X911|Q7X911_ARATH SAC1-like protein AtSAC1b (SAC domain protein 6) - Arabidopsis thaliana (Mouse-ear cress) :: E = L
vv|WIN106.C21_P11	(M) :: Q94AI6|Q94AI6_ARATH Hypothetical protein At1g71820 - Arabidopsis thaliana (Mouse-ear cress) :: Q9M9G4|Q9M9G4_ARATH F14O23.20 protein - Arabidopsis thaliana (Mouse-ear cress) :: E = L
vv|Ctg4737.1	(M) :: Q6I615|Q6I615_ORYSA Hypothetical protein OJ1214_E03.4 (Os05g0556000 protein) - Oryza sativa (japonica cultivar-group) :: Q8L7B0|Q8L7B0_ARATH Hypothetical protein At4g13400 - Arabidopsis thaliana (Mouse-ear cress) :: E = L
cso|gi|110374476|gb|EC939255.1|EC939255	(M) :: Q9FQD7|Q9FQD7_SOYBN Glutathione S-transferase GST 21 (EC 2.5.1.18) (Fragment) - Glycine max (Soybean) :: Q9LZI9|Q9LZI9_ARATH Glutathione transferase III-like protein - Arabidopsis thaliana (Mouse-ear cress) :: E = L
vv|Ctg8729.1	:: Q2TSD4|Q2TSD4_GOSHI Trehalose 6-phosphate synthase - Gossypium hirsutum (Upland cotton) :: Q2TSD5|Q2TSD5_GOSHI Trehalose 6-phosphate synthase - Gossypium hirsutum (Upland cotton) :: E = L
csp|Ctg2150.1	:: Q1SGA8|Q1SGA8_MEDTR 2OG-Fe(II) oxygenase - Medicago truncatula (Barrel medic) :: Q6Z244|Q6Z244_ORYSA Putative flavonol synthase (Os08g0480200 protein) - Oryza sativa (japonica cultivar-group) :: E = L
css|gi|110397775|gb|EC963661.1|EC963661	:: A1E2A9|A1E2A9_NELNU Small molecular heat shock protein 17.5 - Nelumbo nucifera (Sacred lotus) :: Q9XGS6|Q9XGS6_PRUDU Cytosolic class II low molecular weight heat shock protein - Prunus dulcis (Almond) (Prunus amygdalus) :: E = L
vv|Ctg169.1	(M) :: Q3T4H1|Q3T4H1_VITVI 9,10[9',10']carotenoid cleavage dioxygenase - Vitis vinifera (Grape) :: Q0H901
css|Ctg748.1	(M) :: Q1S9Z6|Q1S9Z6_MEDTR Thioredoxin-related - Medicago truncatula (Barrel medic) :: Q9FMN4|Q9FMN4_ARATH Genomic DNA, chromosome 5, P1 clone:MBD2 (Hypothetical protein At5g42850) (Hypothetical protein At5g42850/MBD2_4) - Arabidopsis thaliana (Mouse-ear cress) :: E = L
vv|gi|110732001|gb|EE106904.1|EE106904	(M) :: Q1RUM4|Q1RUM4_MEDTR Ras GTPase - Medicago truncatula (Barrel medic) :: Q38JU3|Q38JU3_DAUCA ADP ribosylation factor 002 - Daucus carota (Carrot) :: E = L
ws|gi|28602408|gb|CB288667.1|CB288667	:: Q8VZT4|Q8VZT4_ARATH Hypothetical protein At1g29370 - Arabidopsis thaliana (Mouse-ear cress) :: Q8W0Z3|Q8W0Z3_ARATH At1g29350/F15D2_27 - Arabidopsis thaliana (Mouse-ear cress) :: E = L
csp|Ctg1123.1	(M) :: Q0WR20|Q0WR20_ARATH Sucrose cleavage like protein (Fragment) - Arabidopsis thaliana (Mouse-ear cress) :: Q93Z74|Q93Z74_ARATH AT3g27570/MMJ24_12 - Arabidopsis thaliana (Mouse-ear cress) :: E = L
css|gi|110400112|gb|EC966655.1|EC966655	:: Q1SEP6|Q1SEP6_MEDTR Hypothetical protein - Medicago truncatula (Barrel medic) :: Q944A3|Q944A3_ARATH At2g47010/F14M4.16 - Arabidopsis thaliana (Mouse-ear cress) :: E = L
vv|gi|34550928|gb|CF519136.1|CF519136	(M) :: O04287|FKB12_VICFA Peptidyl-prolyl isomerase FKBP12 (EC 5.2.1.8) (12 kDa FK506-binding protein) (12 kDa FKBP) (FKBP-12) (Immunophilin FKBP12) (Peptidyl-prolyl cis-trans isomerase) (PPIase) (Rotamase) - Vicia faba (Broad bean) :: A2Q5K0|A2Q5K0_MEDTR Peptidylprolyl isomerase, FKBP-type - Medicago truncatula (Barrel medic) :: E = L
vv|gi|110724093|gb|EE099617.1|EE099617	:: Q8SAG3|ADF_VITVI Actin-depolymerizing factor (ADF) - Vitis vinifera (Grape) :: Q9XEN2|Q9XEN2_9ROSI Actin depolymerizing factor (Fragment) - Populus tremula x Populus alba :: E = L
vv|Ctg5845.1	(M) :: Q9XFD1|Q9XFD1_ARATH Nuclear cap-binding protein (At5g44200) (Nuclear cap-binding protein; CBP20) - Arabidopsis thaliana (Mouse-ear cress) :: Q84L14|Q84L14_ORYSA Cap-binding protein CBP20 (Os02g0612300 protein) - Oryza sativa (japonica cultivar-group) :: E = L
vv|gi|110696217|gb|EE075122.1|EE075122	:: Q40676|Q40676_ORYSA Cytoplasmic aldolase - Oryza sativa (Rice) :: Q10A30|Q10A30_ORYSA Fructose-bisphosphate aldolase, cytoplasmic isozyme, putative, expressed - Oryza sativa (japonica cultivar-group) :: E = L
csb|Ctg2899.1	:: Q9FT86|Q9FT86_ARATH Peroxin Pex14 - Arabidopsis thaliana (Mouse-ear cress) :: Q9FXT6|Q9FXT6_ARATH PEX14 protein - Arabidopsis thaliana (Mouse-ear cress) :: E = L
ws|gi|51580123|gb|CV097959.1|CV097959	:: Q8L7J5|Q8L7J5_SOYBN Pyruvate kinase (EC 2.7.1.40) - Glycine max (Soybean) :: Q42806|KPYC_SOYBN Pyruvate kinase, cytosolic isozyme (EC 2.7.1.40) (PK) - Glycine max (Soybean) :: E = L
ws|gi|51577141|gb|CV094977.1|CV094977	:: Q5DMX3|Q5DMX3_CUCME DRP - Cucumis melo (Muskmelon) :: Q0WPR7|Q0WPR7_ARATH Putative phragmoplastin - Arabidopsis thaliana (Mouse-ear cress) :: E = L
css|gi|110364714|gb|EC928168.1|EC928168	:: Q0GYS1|Q0GYS1_LILLO Alkaline phytase isoform 1 - Lilium longiflorum (Trumpet lily) :: Q0GYS2|Q0GYS2_LILLO Alkaline phytase isoform 2 - Lilium longiflorum (Trumpet lily) :: E = L
ws|gi|47089961|gb|CN604217.1|CN604217	(M) :: Q1STD7|Q1STD7_MEDTR UDP-glucuronosyl/UDP-glucosyltransferase - Medicago truncatula (Barrel medic) :: Q8W3P8|Q8W3P8_PHAAN ABA-glucosyltransferase - Phaseolus angularis (Adzuki bean) (Vigna angularis) :: E = L
csb|Ctg1299.1	:: Q5DJU1|Q5DJU1_CAPAN Fas-associated factor 1-like protein - Capsicum annuum (Bell pepper) :: Q9FWC4|Q9FWC4_ORYSA Hypothetical protein OSJNBb0018B10.16 (UBX domain containing protein, expressed) - Oryza sativa (japonica cultivar-group) :: E = L
vv|Ctg5418.1	(M) :: Q56CY4|Q56CY4_VITVI Farnesyl diphosphate synthase - Vitis vinifera (Grape) :: P49351|FPPS1_LUPAL Farnesyl pyrophosphate synthetase 1 (FPP synthetase 1) (FPS 1) (Farnesyl diphosphate synthetase 1) [Includes: Dimethylallyltranstransferase (EC 2.5.1.1); Geranyltranstransferase (EC 2.5.1.10)] - Lupinus albus (White lupin) :: E = L
vv|Ctg2666.1	(M) :: Q84T90|Q84T90_9CARY Putative vacuolar ATPase subunit H protein - Suaeda salsa :: Q8GUB3|Q8GUB3_MESCR Putative vacuolar ATPase subunit H (EC 3.6.3.6) - Mesembryanthemum crystallinum (Common ice plant) :: E = L
vv|Ctg3270.1	:: Q1T5Y7|Q1T5Y7_MEDTR Sugar transporter superfamily; Major facilitator superfamily MFS_1 - Medicago truncatula (Barrel medic) :: Q8GT52|Q8GT52_HORVU Hexose transporter - Hordeum vulgare (Barley) :: E = L
vv|Ctg1082.1	(M) :: Q2PYY1|Q2PYY1_SOLTU Protein transport SEC13-like protein - Solanum tuberosum (Potato) :: O64740|O64740_ARATH Hypothetical protein At2g30050 (At2g30050/F23F1.3) - Arabidopsis thaliana (Mouse-ear cress) :: E = L
csp|Ctg765.1	(M) :: O23948|VATE_GOSHI Vacuolar ATP synthase subunit E (EC 3.6.3.14) (V-ATPase E subunit) (Vacuolar proton pump E subunit) - Gossypium hirsutum (Upland cotton) :: Q9SWE7|VATE_CITLI Vacuolar ATP synthase subunit E (EC 3.6.3.14) (V-ATPase E subunit) (Vacuolar proton pump E subunit) (CLVE-1) - Citrus limon (Lemon) :: E = L
css|gi|110365442|gb|EC928439.1|EC928439	:: Q1SBN2|Q1SBN2_MEDTR SPFH domain / Band 7 family, putative - Medicago truncatula (Barrel medic) :: Q9ZQ87|Q9ZQ87_ARATH Expressed protein (Hypothetical protein) - Arabidopsis thaliana (Mouse-ear cress) :: E = L
cso|Ctg2044.1	:: Q9LFG2|Q9LFG2_ARATH Diaminopimelate epimerase-like protein (At3g53580/F4P12_280) - Arabidopsis thaliana (Mouse-ear cress) :: Q2QNF7|Q2QNF7_ORYSA Diaminopimelate epimerase, putative, expressed (Os12g0567200 protein) - Oryza sativa (japonica cultivar-group) :: E = L
cso|Ctg6705.1	(M) :: Q38JJ2|Q38JJ2_SOLTU Disulfide-isomerase-like protein - Solanum tuberosum (Potato) :: Q1T4Z3|Q1T4Z3_MEDTR Thioredoxin domain 2 - Medicago truncatula (Barrel medic) :: E = L SP
ws|Ctg1452.1	(M) :: Q6IDA4|Q6IDA4_ARATH At2g16510 - Arabidopsis thaliana (Mouse-ear cress) :: P59227|VATL1_ARATH Vacuolar ATP synthase 16 kDa proteolipid subunit 1/3/5 (EC 3.6.3.14) (V-ATPase 16 kDa proteolipid subunit 1/3/5) - Arabidopsis thaliana (Mouse-ear cress) :: E = L
ws|Ctg1088.1	(M) :: Q0MRE0|Q0MRE0_9ROSI Dehydrin - Populus alba x Populus tremula var. glandulosa :: Q41111|Q41111_PHAVU Dehydrin - Phaseolus vulgaris (Kidney bean) (French bean) :: E = L
vv|Ctg887.1	(M) :: Q1S1B2|Q1S1B2_MEDTR Adenosine kinase - Medicago truncatula (Barrel medic) :: Q1RYR5|Q1RYR5_MEDTR Adenosine kinase - Medicago truncatula (Barrel medic) :: E = L
csp|Ctg3749.1	:: Q6H7E3|Q6H7E3_ORYSA Putative elicitor-responsive gene-3 (Os02g0640000 protein) - Oryza sativa (japonica cultivar-group) :: Q25AG5|Q25AG5_ORYSA B1011H02.6 protein (OSIGBa0125M19.3 protein) - Oryza sativa (Rice) :: E = L
css|gi|110396622|gb|EC962314.1|EC962314	(M) :: Q9LVH6|Q9LVH6_ARATH Aldose 1-epimerase-like protein - Arabidopsis thaliana (Mouse-ear cress) :: Q1SNU9|Q1SNU9_MEDTR Galactose mutarotase-like - Medicago truncatula (Barrel medic) :: E = L
vvfl|gi|4585617|emb|CAB40834.	(M) :: Q9XGC4|Q9XGC4_VITVI Pyrroline-5-carboxylate synthetase (EC 2.7.2.11) - Vitis vinifera (Grape) :: O04015|P5CS_ACTCH Delta 1-pyrroline-5-carboxylate synthetase (P5CS) [Includes: Glutamate 5-kinase (EC 2.7.2.11) (Gamma-glutamyl kinase) (GK); Gamma-glutamyl phosphate reductase (GPR) (EC 1.2.1.41) (Glutamate-5-semialdehyde dehydrogenase) (Glutamyl-gamma-semialdehyde dehydrogenase)] - Actinidia …
ws|Ctg1458.1	(M) :: Q1S9D5|Q1S9D5_MEDTR Ubiquitin-conjugating enzyme, E2; UBA-like - Medicago truncatula (Barrel medic) :: Q2V986|Q2V986_SOLTU Ubiquitin-conjugating protein-like - Solanum tuberosum (Potato) :: E = L
vv|Ctg4232.1	:: Q9SRQ6|Q9SRQ6_ARATH T21P5.6 protein (Hypothetical protein At3g03520) (Phosphatidylglycerol specific phospholipase C) - Arabidopsis thaliana (Mouse-ear cress) :: Q84JU8|Q84JU8_ORYSA Putative phosphoesterase (Os03g0852800 protein) (Phosphoesterase family protein, putative, expressed) - Oryza sativa (japonica cultivar-group) :: E = L
vv|Ctg17267.1	:: Q9SWH0|Q9SWH0_NICPL Plasma membrane proton ATPase - Nicotiana plumbaginifolia (Leadwort-leaved tobacco) :: Q1A4H1|Q1A4H1_PETHY P-type ATPase - Petunia hybrida (Petunia) :: E = L
vv|Ctg12045.1	:: Q9FVD5|Q9FVD5_MEDVA Ser/Thr specific protein phosphatase 2A B regulatory subunit alpha isoform - Medicago varia (Alfalfa) :: Q9FVD4|Q9FVD4_MEDVA Ser/Thr specific protein phosphatase 2A B regulatory subunit beta isoform - Medicago varia (Alfalfa) :: E = L
vv|gi|110721324|gb|EE098194.1|EE098194	(M) :: Q1H8R1|Q1H8R1_CHERU 40S ribosomal protein S11 - Chenopodium rubrum (Red goosefoot) (Pigweed) :: Q1T1B2|Q1T1B2_MEDTR Nucleic acid-binding, OB-fold, subgroup - Medicago truncatula (Barrel medic) :: E = L
cso|Ctg4143.1	:: A1Y2B7|A1Y2B7_MAIZE Leafbladeless1 - Zea mays (Maize) :: Q2QWE9|Q2QWE9_ORYSA Expressed protein (Os12g0197500 protein) - Oryza sativa (japonica cultivar-group) :: E = L
vv|Ctg1570.1	(M) :: Q9FKM3|Q9FKM3_ARATH Similarity to AAA-type ATPase - Arabidopsis thaliana (Mouse-ear cress) :: Q8RY66|Q8RY66_ARATH AT4g25830/F14M19_110 - Arabidopsis thaliana (Mouse-ear cress) :: E = L SP
csp|Ctg926.1	:: Q56R05|Q56R05_SOLLC Putative pollen specific LIM domain-containing protein - Solanum lycopersicum (Tomato) (Lycopersicon esculentum) :: Q53J16|Q53J16_SOLLC Pollen-specific protein SF3, putative - Solanum lycopersicum (Tomato) (Lycopersicon esculentum) :: E = L
vv|Ctg3068.1	(M) :: A0EVX1|A0EVX1_9FABA Cold-induced cell cycle-related nuclear protein - Ammopiptanthus mongolicus :: A0FH76|A0FH76_SOLTU EBP1 - Solanum tuberosum (Potato) :: E = L
vv|Ctg13768.1	(M) :: Q9SBS1|Q9SBS1_MEDVA Ran GTPase activating protein - Medicago varia (Alfalfa) :: Q65XN1|Q65XN1_ORYSA Hypothetical protein OJ1288_A07.8 (Os05g0543200 protein) - Oryza sativa (japonica cultivar-group) :: E = L
vv|Ctg1817.1	(M) :: Q949Y0|Q949Y0_ARATH Putative ubiquitin-specific protease UBP6 (Putative ubiquitin-specific protease 6) (UBP6) (Ubiquitin-specific protease UBP6, putative) - Arabidopsis thaliana (Mouse-ear cress) :: Q9FPT4|Q9FPT4_ARATH Ubiquitin-specific protease 6 - Arabidopsis thaliana (Mouse-ear cress) :: E = L
ws|Ctg1484.1	(M) :: Q9M5P2|Q9M5P2_ARATH Secretory carrier membrane protein - Arabidopsis thaliana (Mouse-ear cress) :: Q9ZTX0|Q9ZTX0_PEA Similarity to SCAMP37 - Pisum sativum (Garden pea) :: E = L
vv|gi|71882338|gb|DT031393.1|DT031393	:: A1ECK1|A1ECK1_9ROSI Putative H-type thioredoxin - Citrus cv. Shiranuhi :: Q43636|TRXH_RICCO Thioredoxin H-type (TRX-H) - Ricinus communis (Castor bean) :: E = L
vv|Ctg9169.1	(M) :: Q53CF1|Q53CF1_DIACA Prolyl 4-hydroxylase - Dianthus caryophyllus (Carnation) (Clove pink) :: Q1S504|Q1S504_MEDTR Metridin-like ShK toxin; 2OG-Fe(II) oxygenase - Medicago truncatula (Barrel medic) :: E = L SP
css|Ctg450.1	(M) :: Q677H6|Q677H6_HYAOR ADP-ribosylation factor (Fragment) - Hyacinthus orientalis (Common hyacinth) :: Q6S4R7|Q6S4R7_MEDSA ADP-ribosylation factor - Medicago sativa (Alfalfa) :: E = L
cso|Ctg4227.1	(M) :: Q9FMB9|Q9FMB9_ARATH Cysteine-tRNA ligase - Arabidopsis thaliana (Mouse-ear cress) :: O82267|O82267_ARATH Putative cysteinyl-tRNA synthetase - Arabidopsis thaliana (Mouse-ear cress) :: E = L
css|gi|110393077|gb|EC957966.1|EC957966	:: Q6UA03|Q6UA03_GOSBA Fiber protein Fb33 (Fragment) - Gossypium barbadense (Sea-island cotton) (Egyptian cotton) :: Q59I53|Q59I53_IPONI Mitochondrial F1-ATPase gamma subunit - Ipomoea nil (Japanese morning glory) (Pharbitis nil) :: E = L
ws|Ctg1089.1	:: Q1AFF4|Q1AFF4_9MAGN Ascorbate peroxidase - Vitis pseudoreticulata :: Q4ZJK2|Q4ZJK2_CAPAN Cytosolic ascorbate peroxidase - Capsicum annuum (Bell pepper) :: E = L
vv|Ctg6880.1	:: Q9STX1|Q9STX1_ARATH Hypothetical protein T22A6.60 (Hypothetical protein At4g24230) - Arabidopsis thaliana (Mouse-ear cress) :: Q6NLR6|Q6NLR6_ARATH At4g24230 - Arabidopsis thaliana (Mouse-ear cress) :: E = L
css|Ctg1483.1	(M) :: Q9FUM1|EF1G_PRUAV Elongation factor 1-gamma (EF-1-gamma) (eEF-1B gamma) - Prunus avium (Cherry) :: Q6YW46|EF1G2_ORYSA Elongation factor 1-gamma 2 (EF-1-gamma 2) (eEF-1B gamma 2) - Oryza sativa (Rice) :: E = L
vv|Ctg4194.1	:: Q6JSK3|Q6JSK3_PANGI Betaine aldehyde dehydrogenase - Panax ginseng (Korean ginseng) :: Q6S9W9|Q6S9W9_GOSHI Betaine-aldehyde dehydrogenase - Gossypium hirsutum (Upland cotton) :: E = L
cso|gi|71862570|gb|DT011625.1|DT011625	:: Q8RVQ5|EXOC5_ARATH Exocyst complex component 5 (Exocyst complex component Sec10) - Arabidopsis thaliana (Mouse-ear cress) :: Q1SR77|Q1SR77_MEDTR AMP-dependent synthetase and ligase - Medicago truncatula (Barrel medic) :: E = L
vv|Ctg5059.1	:: P56707|SMTA_ASTBI Selenocysteine methyltransferase (EC 2.1.1.-) (SECYS-methyltransferase) (SECYS-MT) - Astragalus bisulcatus (Two-grooved milkvetch) :: Q7XEH2|Q7XEH2_ORYSA Homocysteine S-methyltransferase 2, putative, expressed (Os10g0422200 protein) - Oryza sativa (japonica cultivar-group) :: E = L
vv|gi|83274657|gb|DV938753.1|DV938753	(M) :: Q6ZLP8|Q6ZLP8_ORYSA Putative ribosomal protein S12 (Os07g0150200 protein) - Oryza sativa (japonica cultivar-group) :: Q1RUG6|Q1RUG6_MEDTR Ribosomal protein L7Ae/L30e/S12e/Gadd45 - Medicago truncatula (Barrel medic) :: E = L
vv|Ctg9176.1	:: Q9FVE7|Q9FVE7_SOYBN Plasma membrane Ca2+-ATPase - Glycine max (Soybean) :: Q8L8A0|Q8L8A0_MEDTR Type IIB calcium ATPase MCA5 - Medicago truncatula (Barrel medic) :: E = L
vv|gi|87584965|gb|DY473918.1|DY473918	(M) :: Q3HVN0|Q3HVN0_SOLTU Ubiquitin-conjugating enzyme family protein-like - Solanum tuberosum (Potato) :: Q9SVD7|Q9SVD7_ARATH Putative DNA-binding protein (E2, ubiquitin-conjugating enzyme, putative) (Hypothetical protein) - Arabidopsis thaliana (Mouse-ear cress) :: E = L
css|gi|110397813|gb|EC963728.1|EC963728	(M) :: Q9M328|Q9M328_ARATH Hypothetical protein F5K20_290 (Hypothetical protein At3g53990) (AT3g53990/F5K20_290) (AT3g53990) - Arabidopsis thaliana (Mouse-ear cress) :: A1YMY5|A1YMY5_BRACM Hypothetical protein - Brassica campestris (Field mustard) :: E = L
cso|gi|110374446|gb|EC939210.1|EC939210	:: A2Q391|A2Q391_MEDTR Villin headpiece; Gelsolin region - Medicago truncatula (Barrel medic) :: Q541Y5|Q541Y5_ARATH Putative villin - Arabidopsis thaliana (Mouse-ear cress) :: E = L
cso|Ctg1203.1	(M) :: Q307X2|Q307X2_SOLTU Ubiquitin fusion-degradation protein-like - Solanum tuberosum (Potato) :: Q3HVM5|Q3HVM5_SOLTU Hypothetical protein - Solanum tuberosum (Potato) :: E = L
ws|gi|51579594|gb|CV097430.1|CV097430	(M) :: A2Q689|A2Q689_MEDTR Helicase, C-terminal - Medicago truncatula (Barrel medic) :: Q40465|IF411_TOBAC Eukaryotic initiation factor 4A-11 (EC 3.6.1.-) (ATP-dependent RNA helicase eIF4A-11) (eIF-4A-11) - Nicotiana tabacum (Common tobacco) :: E = L
ws|Ctg2120.1	:: Q8RWW1|Q8RWW1_ARATH Putative multispanning membrane protein - Arabidopsis thaliana (Mouse-ear cress) :: Q1SI21|Q1SI21_MEDTR Nonaspanin (TM9SF) - Medicago truncatula (Barrel medic) :: E = L
css|gi|110401031|gb|EC967624.1|EC967624	:: Q307X2|Q307X2_SOLTU Ubiquitin fusion-degradation protein-like - Solanum tuberosum (Potato) :: Q3HVM5|Q3HVM5_SOLTU Hypothetical protein - Solanum tuberosum (Potato) :: E = L
ws|gi|51580193|gb|CV098029.1|CV098029	(M) :: Q9M060|Q9M060_ARATH Eukaryotic translation initiation factor 6 (EIF-6)-like protein (At3g55620) - Arabidopsis thaliana (Mouse-ear cress) :: Q2PET8|Q2PET8_TRIPR Putative eukaryotic translation initiation factor 6 - Trifolium pratense (Red clover) :: E = L
vv|Ctg13152.1	:: Q8LDN2|Q8LDN2_ARATH Hypothetical protein (Hypothetical protein At3g09890) (At3g09890) - Arabidopsis thaliana (Mouse-ear cress) :: Q9SF90|Q9SF90_ARATH F8A24.6 protein - Arabidopsis thaliana (Mouse-ear cress) :: E = L
vv|Ctg474.1	(M) :: Q1S451|Q1S451_MEDTR EIF4-gamma/eIF5/eIF2-epsilon - Medicago truncatula (Barrel medic) :: Q2R678|Q2R678_ORYSA Expressed protein (Os11g0414000 protein) - Oryza sativa (japonica cultivar-group) :: E = L
vv|Ctg1748.1	:: Q2PYW3|Q2PYW3_SOLTU Vacuolar sorting receptor protein PV72-like protein - Solanum tuberosum (Potato) :: Q2QYK3|Q2QYK3_ORYSA Vacuolar sorting receptor 1, putative, expressed (Os12g0116000 protein) - Oryza sativa (japonica cultivar-group) :: E = L
vv|Ctg6749.1	:: Q9ZWM6|Q9ZWM6_GOSHI Adenylyl cyclase associated protein - Gossypium hirsutum (Upland cotton) :: Q1S9G7|Q1S9G7_MEDTR CAP protein - Medicago truncatula (Barrel medic) :: E = L
vv|Ctg8767.1	:: Q9FGN0|Q9FGN0_ARATH Similarity to unknown protein - Arabidopsis thaliana (Mouse-ear cress) :: Q0WQF0|Q0WQF0_ARATH Hypothetical protein At5g51430 - Arabidopsis thaliana (Mouse-ear cress) :: E = L
vvfl|gi|15232153|ref|NP_189376.	(M) :: Q9LTZ0|PEL11_ARATH Putative pectate lyase 11 precursor (EC 4.2.2.2) - Arabidopsis thaliana (Mouse-ear cress) :: O24554|PEL_ZINEL Pectate lyase precursor (EC 4.2.2.2) (ZePel) - Zinnia elegans (Zinnia) :: E = L SP
ws|Ctg511.1	(M) :: O81340|O81340_MESCR 26S proteasome regulatory subunit S5A - Mesembryanthemum crystallinum (Common ice plant) :: Q1S6B8|Q1S6B8_MEDTR Von Willebrand factor, type A; Ubiquitin interacting motif - Medicago truncatula (Barrel medic) :: E = L
ws|gi|51581781|gb|CV099617.1|CV099617	(M) :: Q1S2H1|Q1S2H1_MEDTR Glutamyl-tRNA synthetase archae/euk cytosolic; Glutathione S-transferase, C-terminal-like - Medicago truncatula (Barrel medic) :: Q9LIZ8|Q9LIZ8_ORYSA Putative multifunctional amino acid-tRNA ligase (Os01g0271200 protein) - Oryza sativa (japonica cultivar-group) :: E = L
csp|gi|71880141|gb|DT029196.1|DT029196	(M) :: Q940P8|Q940P8_ARATH AT5g20890/F22D1_60 (Hypothetical protein At5g20890) (T-complex protein 1, beta subunit) (Hypothetical protein) - Arabidopsis thaliana (Mouse-ear cress) :: Q1SBD4|Q1SBD4_MEDTR Protein kinase; GroEL-like chaperone, ATPase - Medicago truncatula (Barrel medic) :: E = L
vv|Ctg4766.1	(M) :: Q1T441|Q1T441_MEDTR Hypothetical protein - Medicago truncatula (Barrel medic) :: Q9SZR6|Q9SZR6_ARATH Hypothetical protein F27B13.200 (Hypothetical protein At4g29960) (Hypothetical protein) - Arabidopsis thaliana (Mouse-ear cress) :: E = L
ws|Ctg537.1	(M) :: Q40203|Q40203_LOTJA RAB1C - Lotus japonicus :: Q9SXT5|Q9SXT5_CICAR Rab-type small GTP-binding protein - Cicer arietinum (Chickpea) (Garbanzo) :: E = L
ws|Ctg1365.1	(M) :: Q9SF16|Q9SF16_ARATH Putative T-complex protein 1, ETA subunit (AT3g11830/F26K24_12) - Arabidopsis thaliana (Mouse-ear cress) :: Q653F6|Q653F6_ORYSA Putative t-complex protein 1 theta chain - Oryza sativa (japonica cultivar-group) :: E = L
cso|Ctg6580.1	:: Q8H773|Q8H773_ARATH Hypothetical protein (Fragment) - Arabidopsis thaliana (Mouse-ear cress) :: Q9FJD4|Q9FJD4_ARATH Importin beta - Arabidopsis thaliana (Mouse-ear cress) :: E = L
vvfl|gi|39598579|gb|AAR28766.	(M) :: Q6EE27|Q6EE27_9MAGN Calcium-dependent protein kinase - Vitis labrusca x Vitis vinifera :: Q93XI9|Q93XI9_SOLTU Calcium dependent protein kinase - Solanum tuberosum (Potato) :: E = L
css|Ctg1206.1	(M) :: Q40203|Q40203_LOTJA RAB1C - Lotus japonicus :: Q9SXT5|Q9SXT5_CICAR Rab-type small GTP-binding protein - Cicer arietinum (Chickpea) (Garbanzo) :: E = L
css|Ctg1603.1	(M) :: Q9SXG0|Q9SXG0_ORYSA F1F0-ATPase inhibitor protein (Os09g0568900 protein) - Oryza sativa (japonica cultivar-group) :: Q9ZUX4|UMP2_ARATH Unknown mitochondrial protein At2g27730 - Arabidopsis thaliana (Mouse-ear cress) :: E = L
css|Ctg860.1	(M) :: Q38M59|Q38M59_SOLTU NtSar1 protein-like - Solanum tuberosum (Potato) :: O04834|SAR1A_ARATH GTP-binding protein SAR1A - Arabidopsis thaliana (Mouse-ear cress) :: E = L SP
vv|Ctg6250.1	:: Q84K16|Q84K16_ARATH Putative gamma-adaptin - Arabidopsis thaliana (Mouse-ear cress) :: Q9XFS0|Q9XFS0_ARATH Gamma-adaptin 2 (Adaptor protein complex ap-1 large subunit) - Arabidopsis thaliana (Mouse-ear cress) :: E = L
csp|Ctg1185.1	:: Q9LU89|2A5N_ARATH Serine/threonine protein phosphatase 2A 59 kDa regulatory subunit B' eta isoform (PP2A, B' subunit, eta isoform) (AtB' eta) - Arabidopsis thaliana (Mouse-ear cress) :: Q32SG1|Q32SG1_MAIZE Protein phosphatase 2A regulatory subunit B' - Zea mays (Maize) :: E = L
vv|gi|110698492|gb|EE076054.1|EE076054	(M) :: Q58I24|Q58I24_ACTDE Elongation factor 1 alpha - Actinidia deliciosa (Kiwi) :: Q3LUM3|Q3LUM3_GOSHI Translation elongation factor 1A-4 - Gossypium hirsutum (Upland cotton) :: E = L
vv|Ctg1617.1	:: Q1SIA9|Q1SIA9_MEDTR Clathrin propeller, N-terminal; Protein prenyltransferase - Medicago truncatula (Barrel medic) :: Q1SEN2|Q1SEN2_MEDTR Clathrin propeller, N-terminal; Protein prenyltransferase - Medicago truncatula (Barrel medic) :: E = L
vv|Ctg9180.1	(M) :: Q9FH46|Q9FH46_ARATH Signal recognition particle 68kD protein-like (Putative signal recognition particle protein) - Arabidopsis thaliana (Mouse-ear cress) :: Q6Z0D0|Q6Z0D0_ORYSA Putative signal recognition particle 68K protein (Os08g0323000 protein) - Oryza sativa (japonica cultivar-group) :: E = L
ws|Ctg585.1	:: Q2MCJ5|Q2MCJ5_9ROSI Xylan 1,4-beta-xylosidase (EC 3.2.1.37) - Populus tremula x Populus alba :: Q3V5Q1|Q3V5Q1_RAPSA Alpha-L-arabinofuranosidase - Raphanus sativus (Radish) :: E = L
ws|gi|51577387|gb|CV095223.1|CV095223	:: Q40495|Q40495_TOBAC N-ethylmaleimide sensitive fusion protein - Nicotiana tabacum (Common tobacco) :: Q9M0Y8|NSF_ARATH Vesicle-fusing ATPase (EC 3.6.4.6) (Vesicular-fusion protein NSF) (N-ethylmaleimide sensitive fusion protein) - Arabidopsis thaliana (Mouse-ear cress) :: E = L
css|Ctg673.1	(M) :: Q7XIK5|Q7XIK5_ORYSA Putative 40S ribosomal protein S11 (Os07g0565000 protein) - Oryza sativa (japonica cultivar-group) :: Q1T1B2|Q1T1B2_MEDTR Nucleic acid-binding, OB-fold, subgroup - Medicago truncatula (Barrel medic) :: E = L
vv|Ctg2012.1	:: Q304B9|NCASE_ARATH Neutral ceramidase precursor (EC 3.5.1.23) (NCDase) (N-CDase) (Acylsphingosine deacylase) (N-acylsphingosine amidohydrolase) - Arabidopsis thaliana (Mouse-ear cress) :: Q9LNV7|Q9LNV7_ARATH F22G5.28 - Arabidopsis thaliana (Mouse-ear cress) :: E = L
cso|Ctg6430.1	(M) :: Q1STK3|Q1STK3_MEDTR Hypothetical protein - Medicago truncatula (Barrel medic) :: Q9XIP8|Q9XIP8_ARATH F13O11.28 protein (Hypothetical protein At1g64980) (At1g64980) - Arabidopsis thaliana (Mouse-ear cress) :: E = L
css|gi|110398788|gb|EC965262.1|EC965262	:: Q76KW1|Q76KW1_PEA Glutathione S-transferase - Pisum sativum (Garden pea) :: Q9LZ06|Q9LZ06_ARATH Hypothetical protein F9G14_100 (Hypothetical protein At5g02790) (Hypothetical protein not annotated) (Hypothetical protein) - Arabidopsis thaliana (Mouse-ear cress) :: E = L
vv|gi|110706146|gb|EE083797.1|EE083797	:: Q3LUM5|Q3LUM5_GOSHI Translation elongation factor 1A-2 - Gossypium hirsutum (Upland cotton) :: Q5J1K3|Q5J1K3_ELAGV Elongation factor 1-alpha 1 - Elaeis guineensis var. tenera (Oil palm) :: E = L
vv|Ctg6481.1	:: Q1RTC9|Q1RTC9_MEDTR 1-aminocyclopropane-1-carboxylate synthase - Medicago truncatula (Barrel medic) :: Q94C83|Q94C83_ARATH Putative alanine aminotransferase (Fragment) - Arabidopsis thaliana (Mouse-ear cress) :: E = L
vv|Ctg4035.1	:: Q2QQM3|Q2QQM3_ORYSA Ubiquitin-specific protease 12, putative, expressed - Oryza sativa (japonica cultivar-group) :: Q0IS23|Q0IS23_ORYSA Os11g0573000 protein (Fragment) - Oryza sativa (japonica cultivar-group) :: E = L
ws|gi|51578437|gb|CV096273.1|CV096273	:: Q1SJD6|Q1SJD6_MEDTR Galactose-binding like - Medicago truncatula (Barrel medic) :: A2JGX1|A2JGX1_SOLLC Beta-galactosidase precursor - Solanum lycopersicum (Tomato) (Lycopersicon esculentum) :: E = L
vv|Ctg6967.1	:: P49972|SR542_SOLLC Signal recognition particle 54 kDa protein 2 (SRP54) - Solanum lycopersicum (Tomato) (Lycopersicon esculentum) :: P49967|SR543_ARATH Signal recognition particle 54 kDa protein 3 (SRP54) - Arabidopsis thaliana (Mouse-ear cress) :: E = L
ws|gi|47091025|gb|CN605281.1|CN605281	(M) :: A0S5W8|A0S5W8_9CONI Mago nashi - Taiwania cryptomerioides :: Q0INV7|Q0INV7_ORYSA Os12g0287200 protein - Oryza sativa (japonica cultivar-group) :: E = L
ws|Ctg2733.1	(M) :: Q6ZGX8|Q6ZGX8_ORYSA Putative Clathrin coat assembly protein AP50 (Os02g0690700 protein) - Oryza sativa (japonica cultivar-group) :: O23140|O23140_ARATH AP47/50p - Arabidopsis thaliana (Mouse-ear cress) :: E = L
vv|Ctg2871.1	(M) :: Q5ECP6|Q5ECP6_PETHY E1 alpha subunit of pyruvate dehydrogenase - Petunia hybrida (Petunia) :: Q4JIY3|Q4JIY3_CITPA Pyruvate dehydrogenase (Fragment) - Citrus paradisi (Grapefruit) :: E = L
csp|gi|71882759|gb|DT031814.1|DT031814	:: Q9FFJ3|Q9FFJ3_ARATH Genomic DNA, chromosome 5, P1 clone:MJJ3 (Hypothetical protein At5g05850) (Plant intracellular Ras-group-related LRR protein 1) (At5g05850) - Arabidopsis thaliana (Mouse-ear cress) :: Q8W4Q3|Q8W4Q3_ARATH At1g12970/F13K23_18 (Plant intracellular Ras-group-related LRR protein 3) - Arabidopsis thaliana (Mouse-ear cress) :: E = L
ws|gi|33398409|gb|CF204036.1|CF204036	(M) :: Q0VZ62|Q0VZ62_SOLTU ADP-sugar diphosphatase (EC 3.6.1.21) - Solanum tuberosum (Potato) :: Q4R0T9|Q4R0T9_ARATH ADP-sugar diphosphatase (EC 3.6.1.21) - Arabidopsis thaliana (Mouse-ear cress) :: E = L
csp|Ctg4091.1	(M) :: Q5V9L1|Q5V9L1_VERFO Cytochrome b5 isoform Cb5-D - Vernicia fordii (Tung) (Aleurites fordii) :: Q9FDW8|Q9FDW8_ARATH Putative cytochrome b5 protein (T1K7.28 protein) - Arabidopsis thaliana (Mouse-ear cress) :: E = L
ws|Ctg1058.1	:: Q9ZPY7|CSE1_ARATH Importin-alpha re-exporter (Cellular apoptosis susceptibility protein homolog) - Arabidopsis thaliana (Mouse-ear cress) :: Q9LI34|Q9LI34_ORYSA Putative importin-alpha re-exporter - Oryza sativa (japonica cultivar-group) :: E = L
css|Ctg755.1	(M) :: Q1T416|Q1T416_MEDTR SKP1 component (SKP1-like a) - Medicago truncatula (Barrel medic) :: Q1T413|Q1T413_MEDTR SKP1 component (SKP1-like b) - Medicago truncatula (Barrel medic) :: E = L
cso|Ctg1257.1	(M) :: Q08149|Q08149_PEA GTP-binding protein - Pisum sativum (Garden pea) :: Q9FJH0|Q9FJH0_ARATH GTP-binding protein, ras-like (At5g60860) (Putative GTP-binding protein) - Arabidopsis thaliana (Mouse-ear cress) :: E = L
vv|gi|83275139|gb|DV939235.1|DV939235	:: Q53B72|Q53B72_SOYBN Putative chalcone isomerase 4 - Glycine max (Soybean) :: Q2RBC7|Q2RBC7_ORYSA Chalcone-flavanone isomerase family protein, expressed (Os11g0116300 protein) - Oryza sativa (japonica cultivar-group) :: E = L
cso|Ctg10050.1	:: Q8GXY6|Q8GXY6_ARATH Hypothetical protein At1g05270/YUP8H12_12 (Hypothetical protein At1g05270) (At1g05270) - Arabidopsis thaliana (Mouse-ear cress) :: Q0DH02|Q0DH02_ORYSA Os05g0499500 protein - Oryza sativa (japonica cultivar-group) :: E = L
ws|gi|51575658|gb|CV093494.1|CV093494	(M) :: Q8LF90|Q8LF90_ARATH RNA recognition motif-containing protein SEB-4 (At1g78260) - Arabidopsis thaliana (Mouse-ear cress) :: Q3ECB3|Q3ECB3_ARATH Protein At1g78260 (Hypothetical protein At1g78260) - Arabidopsis thaliana (Mouse-ear cress) :: E = L
cso|Ctg4612.1	(M) :: Q42605|GALE1_ARATH UDP-glucose 4-epimerase (EC 5.1.3.2) (Galactowaldenase) (UDP-galactose 4-epimerase) - Arabidopsis thaliana (Mouse-ear cress) :: Q43070|GALE1_PEA UDP-glucose 4-epimerase (EC 5.1.3.2) (Galactowaldenase) (UDP-galactose 4-epimerase) - Pisum sativum (Garden pea) :: E = L
vv|gi|110711056|gb|EE087181.1|EE087181	(M) :: Q1T0F1|Q1T0F1_MEDTR Ubiquitin-conjugating enzyme, E2 - Medicago truncatula (Barrel medic) :: Q9LSP7|Q9LSP7_ARATH Similarity to similar to ubiquitin conjugating enzyme (At3g17000) (Hypothetical protein K14A17.7) - Arabidopsis thaliana (Mouse-ear cress) :: E = L
csp|Ctg1448.1	(M) :: Q0WQZ1|Q0WQZ1_ARATH 60S ribosomal protein L11B - Arabidopsis thaliana (Mouse-ear cress) :: P42795|RL111_ARATH 60S ribosomal protein L11-1 (L16A) - Arabidopsis thaliana (Mouse-ear cress) :: E = L
cso|Ctg2355.1	:: Q75WV0|Q75WV0_TOBAC ALG2-interacting protein X - Nicotiana tabacum (Common tobacco) :: Q1SEJ8|Q1SEJ8_MEDTR ALG2-interacting protein X-related - Medicago truncatula (Barrel medic) :: E = L
ws|Ctg1667.1	:: Q10SM5|Q10SM5_ORYSA Glycosyl hydrolases family 16 protein, expressed (Os03g0117300 protein) - Oryza sativa (japonica cultivar-group) :: Q1SQM9|Q1SQM9_MEDTR Glycoside hydrolase, family 16; Xyloglucan endo-transglycosylase, C-terminal - Medicago truncatula (Barrel medic) :: E = L
cso|Ctg7205.1	(M) :: Q1T441|Q1T441_MEDTR Hypothetical protein - Medicago truncatula (Barrel medic) :: Q9SZR6|Q9SZR6_ARATH Hypothetical protein F27B13.200 (Hypothetical protein At4g29960) (Hypothetical protein) - Arabidopsis thaliana (Mouse-ear cress) :: E = L
ws|Ctg149.1	(M) :: Q9FS42|Q9FS42_VITVI Pathogenesis-related protein 10 - Vitis vinifera (Grape) :: Q2I305|Q2I305_9MAGN Pathogenesis-related protein 10 - Vitis pseudoreticulata :: E = L
ws|Ctg1737.1	(M) :: Q08G57|Q08G57_PLAMJ Acireductone dioxygenase (EC 1.13.11.-) - Plantago major (Common plantain) :: Q6EFV7|Q6EFV7_BRAJU ARD-like protein - Brassica juncea (Leaf mustard) (Indian mustard) :: E = L
vv|Ctg57.1	(M) :: Q5K4K7|Q5K4K7_GOSHI Cysteine proteinase - Gossypium hirsutum (Upland cotton) :: Q2AAC8|Q2AAC8_9ASTR Cysteine proteinase - Platycodon grandiflorus :: E = L SP
vv|Ctg501.1	:: A2Q396|A2Q396_MEDTR Galactose mutarotase-like - Medicago truncatula (Barrel medic) :: Q8S3Q3|Q8S3Q3_ORYSA Putative apospory-associated protein C (Os04g0658000 protein) (OSJNBa0011F23.4 protein) - Oryza sativa (japonica cultivar-group) :: E = L
vv|Ctg8027.1	(M) :: P35016|ENPL_CATRO Endoplasmin homolog precursor (GRP94 homolog) - Catharanthus roseus (Rosy periwinkle) (Madagascar periwinkle) :: Q8H6B6|Q8H6B6_9LILI Grp94 - Xerophyta viscosa :: E = L SP
vv|gi|71870369|gb|DT019424.1|DT019424	:: Q2R3W9|Q2R3W9_ORYSA HVA22-like protein e, putative, expressed (Os11g0498600 protein) - Oryza sativa (japonica cultivar-group) :: Q0IGM2|Q0IGM2_ARATH At5g50720 - Arabidopsis thaliana (Mouse-ear cress) :: E = L
css|Ctg721.1	(M) :: Q9FFV2|Q9FFV2_ARATH Transport protein particle component Bet3p-like protein (At5g54750/MBG8_1) - Arabidopsis thaliana (Mouse-ear cress) :: Q8GRK9|Q8GRK9_ORYSA Transport protein particle component Bet3-like protein (Os07g0642300 protein) (Os03g0402000 protein) (Trafficking protein particle complex subunit 3, putative, expressed) (Putative transport protein particle component) - Oryza sativa…
ws|Ctg702.1	(M) :: Q9SPI7|Q9SPI7_PICRU Actin - Picea rubens (Red spruce) :: Q7XZJ2|Q7XZJ2_GOSHI Actin - Gossypium hirsutum (Upland cotton) :: E = L
vv|Ctg1518.1	(M) :: A2IB54|A2IB54_CITSI Mitogen-activated protein kinase - Citrus sinensis (Sweet orange) :: Q0R4I2|Q0R4I2_CUCSA Trichoderma-induced protein kinase (NO3-stress-induced mitogen activated protein kinase) - Cucumis sativus (Cucumber) :: E = L
csb|Ctg838.1	(M) :: Q8H156|RAN3_ARATH GTP-binding nuclear protein Ran-3 - Arabidopsis thaliana (Mouse-ear cress) :: Q8S2Z7|Q8S2Z7_HELAN GTP-binding protein - Helianthus annuus (Common sunflower) :: E = L
css|Ctg391.1	(M) :: Q06FE1|Q06FE1_PYRCO Glutathione S-transferase (EC 2.5.1.18) (Fragment) - Pyrus communis (Pear) :: Q9FQD4|Q9FQD4_SOYBN Glutathione S-transferase GST 24 (EC 2.5.1.18) - Glycine max (Soybean) :: E = L
vv|Ctg7298.1	(M) :: Q5XF81|Q5XF81_ARATH At5g42470 - Arabidopsis thaliana (Mouse-ear cress) :: Q5Z9P5|Q5Z9P5_ORYSA Putative brain and reproductive organ-expressed protein (Os06g0715600 protein) - Oryza sativa (japonica cultivar-group) :: E = L
ws|Ctg2150.1	(M) :: Q6UNT2|RL5_CUCSA 60S ribosomal protein L5 - Cucumis sativus (Cucumber) :: Q38HU5|Q38HU5_SOLTU Hypothetical protein - Solanum tuberosum (Potato) :: E = L
vv|Ctg4659.1	(M) :: Q0ZPW0|Q0ZPW0_9ROSA CXE carboxylesterase (EC 3.1.1.1) - Malus pumila :: Q1SZI4|Q1SZI4_MEDTR Esterase/lipase/thioesterase - Medicago truncatula (Barrel medic) :: E = L
cso|Ctg9018.1	:: Q8RW94|Q8RW94_ARATH At1g80210/F18B13_28 - Arabidopsis thaliana (Mouse-ear cress) :: Q8RY58|Q8RY58_ARATH AT3g06820/F3E22_4 - Arabidopsis thaliana (Mouse-ear cress) :: E = L
ws|Ctg668.1	(M) :: Q6B4V4|Q6B4V4_VITVI Chloroplast chaperonin 21 - Vitis vinifera (Grape) :: Q8LK52|Q8LK52_GOSHI Cp10-like protein - Gossypium hirsutum (Upland cotton) :: E = L
vv|Ctg1166.1	(M) :: Q1SGM9|Q1SGM9_MEDTR Protein phosphatase 2C-like - Medicago truncatula (Barrel medic) :: Q2HW27|Q2HW27_MEDTR Protein phosphatase 2C-like - Medicago truncatula (Barrel medic) :: E = L
vv|Ctg14520.1	(M) :: Q7XKS7|Q7XKS7_ORYSA OSJNBa0038P21.4 protein - Oryza sativa (Rice) :: Q0JDZ7|Q0JDZ7_ORYSA Os04g0349500 protein - Oryza sativa (japonica cultivar-group) :: E = L
vv|gi|110731466|gb|EE105900.1|EE105900	(M) :: Q38M76|Q38M76_SOLTU Hypothetical protein - Solanum tuberosum (Potato) :: Q307X4|Q307X4_SOLTU Hypothetical protein - Solanum tuberosum (Potato) :: E = L
css|gi|110392915|gb|EC957538.1|EC957538	:: Q84WV1|Q84WV1_ARATH Putative chaperonin gamma chain - Arabidopsis thaliana (Mouse-ear cress) :: O81503|O81503_ARATH F9D12.18 protein - Arabidopsis thaliana (Mouse-ear cress) :: E = L
cso|Ctg1465.1	(M) :: Q8LJW0|Q8LJW0_SOYBN 40S ribosomal S4 protein - Glycine max (Soybean) :: Q2XPX5|Q2XPX5_SOLTU 40S ribosomal protein S4-like protein - Solanum tuberosum (Potato) :: E = L
ws|gi|51580295|gb|CV098131.1|CV098131	:: Q1S6D6|Q1S6D6_MEDTR GTP-binding signal recognition particle SRP54, G-domain - Medicago truncatula (Barrel medic) :: P49972|SR542_SOLLC Signal recognition particle 54 kDa protein 2 (SRP54) - Solanum lycopersicum (Tomato) (Lycopersicon esculentum) :: E = L
vv|Ctg4448.1	(M) :: Q3ECD7|Q3ECD7_ARATH Protein At1g72550 - Arabidopsis thaliana (Mouse-ear cress) :: Q9SGE9|SYFB_ARATH Probable phenylalanyl-tRNA synthetase beta chain (EC 6.1.1.20) (Phenylalanine--tRNA ligase beta chain) (PheRS) - Arabidopsis thaliana (Mouse-ear cress) :: E = L
vv|Ctg7257.1	(M) :: Q0WWC6|Q0WWC6_ARATH DEAD BOX RNA helicase RH15-like protein - Arabidopsis thaliana (Mouse-ear cress) :: Q9LFN6|RH56_ARATH DEAD-box ATP-dependent RNA helicase 56 (EC 3.6.1.-) - Arabidopsis thaliana (Mouse-ear cress) :: E = L
vv|Ctg3215.1	:: Q0JK13|Q0JK13_ORYSA Os01g0703600 protein - Oryza sativa (japonica cultivar-group) :: Q65XN2|Q65XN2_ORYSA Putative clathrin (Os05g0543100 protein) - Oryza sativa (japonica cultivar-group) :: E = L
vv|Ctg162.1	(M) :: Q0MSF8|Q0MSF8_CITSI ADP-glucose pyrophosphorylase small subunit (EC 2.7.7.27) - Citrus sinensis (Sweet orange) :: Q9M462|GLGS_BRANA Glucose-1-phosphate adenylyltransferase small subunit, chloroplast precursor (EC 2.7.7.27) (ADP-glucose synthase) (ADP-glucose pyrophosphorylase) (AGPase B) (Alpha-D-glucose-1-phosphate adenyl transferase) - Brassica napus (Rape) :: E = L
vv|Ctg1777.1	:: Q8H0U2|Q8H0U2_ARATH Hypothetical protein At2g12400 - Arabidopsis thaliana (Mouse-ear cress) :: Q69QY7|Q69QY7_ORYSA Hypothetical protein OJ1695_D07.22 (Os02g0799300 protein) - Oryza sativa (japonica cultivar-group) :: E = L
vv|Ctg5218.1	:: Q9LZQ4|Q9LZQ4_ARATH Hypothetical protein T12C14_60 - Arabidopsis thaliana (Mouse-ear cress) :: Q56XW4|Q56XW4_ARATH Hypothetical protein At3g62360 - Arabidopsis thaliana (Mouse-ear cress) :: E = L
csb|Ctg1068.1	(M) :: Q1RTV1|Q1RTV1_MEDTR Hypothetical protein - Medicago truncatula (Barrel medic) :: Q9SJ12|ATP7_ARATH Probable ATP synthase 24 kDa subunit, mitochondrial precursor (EC 3.6.3.14) - Arabidopsis thaliana (Mouse-ear cress) :: E = L
vv|Ctg4276.1	:: Q1SR77|Q1SR77_MEDTR AMP-dependent synthetase and ligase - Medicago truncatula (Barrel medic) :: Q8RVQ5|EXOC5_ARATH Exocyst complex component 5 (Exocyst complex component Sec10) - Arabidopsis thaliana (Mouse-ear cress) :: E = L
vv|Ctg4755.1	:: A2I5G0|A2I5G0_BETVU Casein kinase - Beta vulgaris (Sugar beet) :: Q8LR51|Q8LR51_ORYSA Casein kinase I-like - Oryza sativa (japonica cultivar-group) :: E = L
vv|gi|28965550|gb|CB344583.1|CB344583	:: Q9S7H2|Q9S7H2_SOYBN Ubiquitin - Glycine max (Soybean) :: Q8H0Y0|Q8H0Y0_ARATH Hypothetical protein At4g02890 (Hypothetical protein At4g05050) - Arabidopsis thaliana (Mouse-ear cress) :: E = L
ws|Ctg2471.1	(M) :: Q9FFJ3|Q9FFJ3_ARATH Genomic DNA, chromosome 5, P1 clone:MJJ3 (Hypothetical protein At5g05850) (Plant intracellular Ras-group-related LRR protein 1) (At5g05850) - Arabidopsis thaliana (Mouse-ear cress) :: Q8VYG9|Q8VYG9_ARATH Hypothetical protein At3g11330 (Plant intracellular Ras-group-related LRR protein 9) - Arabidopsis thaliana (Mouse-ear cress) :: E = L
ws|Ctg337.1	(M) :: O23254|O23254_ARATH Hydroxymethyltransferase (AT4g13930/dl3005c) - Arabidopsis thaliana (Mouse-ear cress) :: Q9FPJ3|Q9FPJ3_ARATH AT4g13930 - Arabidopsis thaliana (Mouse-ear cress) :: E = L
ws|Ctg1546.1	(M) :: Q60E58|Q60E58_ORYSA Hypothetical protein OSJNBa0073E05.18 (Os05g0388600 protein) - Oryza sativa (japonica cultivar-group) :: Q94CJ5|Q94CJ5_ARATH Hypothetical protein At5g12470 (At5g12470) - Arabidopsis thaliana (Mouse-ear cress) :: E = L
cso|Ctg4359.1	(M) :: Q7XI54|Q7XI54_ORYSA Putative transmembrane protein (Os07g0632700 protein) - Oryza sativa (japonica cultivar-group) :: Q9LQY3|Q9LQY3_ARATH T24P13.7 - Arabidopsis thaliana (Mouse-ear cress) :: E = L SP
ws|Ctg714.1	(M) :: Q1SXA5|Q1SXA5_MEDTR MIR - Medicago truncatula (Barrel medic) :: Q93ZE8|SDF2_ARATH Stromal cell-derived factor 2-like protein precursor (SDF2-like protein) - Arabidopsis thaliana (Mouse-ear cress) :: E = L SP
vv|Ctg6077.1	:: Q59J80|Q59J80_9CARY Cyclo-DOPA 5-O-glucosyltransferase - Celosia cristata :: Q59J81|Q59J81_MIRJA Cyclo-DOPA 5-O-glucosyltransferase - Mirabilis jalapa (Garden four-o'clock) :: E = L
vv|Ctg3203.1	(M) :: Q93W95|Q93W95_ARATH Hypothetical protein At4g00740; F15P23.2 (At4g00740) (Hypothetical protein At4g00740) (Hypothetical protein F15P23.2) - Arabidopsis thaliana (Mouse-ear cress) :: Q9ZPI0|Q9ZPI0_ARATH F15P23.2 protein (Hypothetical protein AT4g00740) - Arabidopsis thaliana (Mouse-ear cress) :: E = L
cso|Ctg792.1	(M) :: Q2PYX0|Q2PYX0_SOLTU Putative 24 kDa seed maturation protein-like protein - Solanum tuberosum (Potato) :: Q9FFS0|Q9FFS0_ARATH Similarity to 24 kDa seed maturation protein (Hypothetical protein At5g41600) (AT5g41600/MBK23_13) - Arabidopsis thaliana (Mouse-ear cress) :: E = L
ws|Ctg1541.1	:: Q1T451|Q1T451_MEDTR KH, type 1 - Medicago truncatula (Barrel medic) :: Q9SZH4|Q9SZH4_ARATH Putative nucleic acid binding protein - Arabidopsis thaliana (Mouse-ear cress) :: E = L
vv|gi|110697177|gb|EE073939.1|EE073939	(M) :: Q06H31|Q06H31_ARAHY Translationally controlled tumor-like protein - Arachis hypogaea (Peanut) :: Q9ZSW9|TCTP_HEVBR Translationally-controlled tumor protein homolog (TCTP) - Hevea brasiliensis (Para rubber tree) :: E = L
css|gi|110400733|gb|EC967309.1|EC967309	:: Q8GVF5|Q8GVF5_ORYSA Putative eukaryotic translation initiation factor 6 (Os07g0639800 protein) - Oryza sativa (japonica cultivar-group) :: Q9M060|Q9M060_ARATH Eukaryotic translation initiation factor 6 (EIF-6)-like protein (At3g55620) - Arabidopsis thaliana (Mouse-ear cress) :: E = L
ws|gi|51574837|gb|CV092673.1|CV092673	(M) :: Q1RVD7|Q1RVD7_MEDTR Phosphoserine aminotransferase - Medicago truncatula (Barrel medic) :: Q9SHP0|Q9SHP0_ARATH Putative phosphoserine aminotransferase (At2g17630) - Arabidopsis thaliana (Mouse-ear cress) :: E = L
ws|gi|51574564|gb|CV092400.1|CV092400	:: Q84XU4|Q84XU4_ELAGV Protein disulphide isomerase (Fragment) - Elaeis guineensis var. tenera (Oil palm) :: Q8VX13|Q8VX13_ARATH ERp72 precursor (Protein disulfide-isomerase-like protein) - Arabidopsis thaliana (Mouse-ear cress) :: E = L
vv|Ctg3599.1	(M) :: Q8S8R0|Q8S8R0_ARATH Predicted protein - Arabidopsis thaliana (Mouse-ear cress) :: Q1SSV7|Q1SSV7_MEDTR Predicted protein - Medicago truncatula (Barrel medic) :: E = L SP
vv|Ctg7721.1	:: Q6VVW8|Q6VVW8_SOLLC DEM2 - Solanum lycopersicum (Tomato) (Lycopersicon esculentum) :: Q6VVW7|Q6VVW7_SOLLC DEM2 - Solanum lycopersicum (Tomato) (Lycopersicon esculentum) :: E = L
css|Ctg291.1	:: O82090|O82090_GOSHI Fiber annexin - Gossypium hirsutum (Upland cotton) :: P93157|P93157_GOSHI Annexin (Fragment) - Gossypium hirsutum (Upland cotton) :: E = L
vv|Ctg6961.1	(M) :: Q9LZD3|Q9LZD3_ARATH Hypothetical protein F12E4_320 (Hypothetical protein At5g03540) - Arabidopsis thaliana (Mouse-ear cress) :: Q9FHC6|Q9FHC6_ARATH Emb|CAB83315.1 - Arabidopsis thaliana (Mouse-ear cress) :: E = L
csb|Ctg173.1	(M) :: Q96551|METK_CATRO S-adenosylmethionine synthetase 1 (EC 2.5.1.6) (Methionine adenosyltransferase 1) (AdoMet synthetase 1) - Catharanthus roseus (Rosy periwinkle) (Madagascar periwinkle) :: Q96552|METL_CATRO S-adenosylmethionine synthetase 2 (EC 2.5.1.6) (Methionine adenosyltransferase 2) (AdoMet synthetase 2) - Catharanthus roseus (Rosy periwinkle) (Madagascar periwinkle) :: E = L
ws|Ctg1406.1	(M) :: Q1RZ39|Q1RZ39_MEDTR Hypothetical protein - Medicago truncatula (Barrel medic) :: Q8LEJ7|Q8LEJ7_ARATH Hypothetical protein (At1g55265) - Arabidopsis thaliana (Mouse-ear cress) :: E = L SP
cso|Ctg7814.1	(M) :: Q1STS0|Q1STS0_MEDTR Peptidase S10, serine carboxypeptidase - Medicago truncatula (Barrel medic) :: P55748|CBP22_HORVU Serine carboxypeptidase II-2 precursor (EC 3.4.16.6) (CP-MII.2) [Contains: Serine carboxypeptidase II-2 chain A; Serine carboxypeptidase II-2 chain B] (Fragment) - Hordeum vulgare (Barley) :: E = L SP
cso|gi|122689415|gb|EC938921.1|EC938921	:: Q8S944|DRP3A_ARATH Dynamin-related protein 3A (Dynamin-like protein 2) (Dynamin-like protein 2a) - Arabidopsis thaliana (Mouse-ear cress) :: Q3EC12|Q3EC12_ARATH Protein At2g14120 - Arabidopsis thaliana (Mouse-ear cress) :: E = L
vv|gi|32248493|gb|CD714312.1|CD714312	(M) :: Q3HVN0|Q3HVN0_SOLTU Ubiquitin-conjugating enzyme family protein-like - Solanum tuberosum (Potato) :: Q9SJ44|Q9SJ44_ARATH E2, ubiquitin-conjugating enzyme, putative (Putative ubiquitin-conjugating enzyme) - Arabidopsis thaliana (Mouse-ear cress) :: E = L
vv|gi|22014229|gb|BQ799263.1|BQ799263	:: Q2Z1Z0|Q2Z1Z0_PRUMU Cinnamyl alcohol dehydrogenase - Prunus mume (Japanese flowering apricot) :: O65152|O65152_MALDO Putative cinnamyl alcohol dehydrogenase - Malus domestica (Apple) (Malus sylvestris) :: E = L
ws|Ctg566.1	(M) :: Q3HRZ6|Q3HRZ6_SOLTU Hypothetical protein - Solanum tuberosum (Potato) :: Q7XKS7|Q7XKS7_ORYSA OSJNBa0038P21.4 protein - Oryza sativa (Rice) :: E = L
vv|gi|34546699|gb|CF514931.1|CF514931	:: P34921|G3PC_DIACA Glyceraldehyde-3-phosphate dehydrogenase, cytosolic (EC 1.2.1.12) - Dianthus caryophyllus (Carnation) (Clove pink) :: P25861|G3PC_ANTMA Glyceraldehyde-3-phosphate dehydrogenase, cytosolic (EC 1.2.1.12) - Antirrhinum majus (Garden snapdragon) :: E = L
cso|Ctg6271.1	:: Q6VWJ5|Q6VWJ5_SOLLC Fructokinase 3 - Solanum lycopersicum (Tomato) (Lycopersicon esculentum) :: Q9C524|Q9C524_ARATH Fructokinase, putative; 80047-82040 (Fructokinase, putative) - Arabidopsis thaliana (Mouse-ear cress) :: E = L
vv|WIN1015.C21_K18	(M) :: A2Q1G2|A2Q1G2_MEDTR Armadillo-like helical - Medicago truncatula (Barrel medic) :: Q93VS8|Q93VS8_ARATH Hypothetical protein At5g19820 - Arabidopsis thaliana (Mouse-ear cress) :: E = L
ws|Ctg344.1	:: Q84VE1|Q84VE1_ORYSA Adenosylhomocysteinase-like protein - Oryza sativa (japonica cultivar-group) :: A1KYB0|A1KYB0_TOBAC S-adenosyl-L-homocysteine hydrolase (EC 3.3.1.1) - Nicotiana tabacum (Common tobacco) :: E = L
vv|gi|110691347|gb|EE069345.1|EE069345	(M) :: P93787|P93787_SOLTU 14-3-3 protein - Solanum tuberosum (Potato) :: P93206|14331_SOLLC 14-3-3 protein 1 - Solanum lycopersicum (Tomato) (Lycopersicon esculentum) :: E = L
cso|Ctg680.1	(M) :: Q0WS87|Q0WS87_ARATH Histone H2A.F/Z - Arabidopsis thaliana (Mouse-ear cress) :: O23628|H2AV1_ARATH Histone H2A variant 1 (H2A.F/Z 1) (HTA11) (H2AvAt) - Arabidopsis thaliana (Mouse-ear cress) :: E = L
csb|Ctg1379.1	:: O23140|O23140_ARATH AP47/50p - Arabidopsis thaliana (Mouse-ear cress) :: Q6ZGX8|Q6ZGX8_ORYSA Putative Clathrin coat assembly protein AP50 (Os02g0690700 protein) - Oryza sativa (japonica cultivar-group) :: E = L
cso|Ctg1794.1	:: Q5VSV8|Q5VSV8_ORYSA OSJNBa0009P12.18 protein - Oryza sativa (Rice) :: Q01HH4|Q01HH4_ORYSA OSIGBa0142I02-OSIGBa0101B20.15 protein - Oryza sativa (Rice) :: E = L
cso|Ctg2619.1	:: Q9FN41|Q9FN41_ARATH Similarity to enolase-phosphatase (At5g53850) - Arabidopsis thaliana (Mouse-ear cress) :: Q0WP93|Q0WP93_ARATH Hypothetical protein At5g53850 - Arabidopsis thaliana (Mouse-ear cress) :: E = L
cso|Ctg3593.1	(M) :: Q5Z814|Q5Z814_ORYSA Hypothetical protein OJ1215_E11.15 (Os06g0703800 protein) - Oryza sativa (japonica cultivar-group) :: Q6YXZ3|Q6YXZ3_ORYSA Hypothetical protein OSJNBa0026E05.33 (Os02g0139100 protein) - Oryza sativa (japonica cultivar-group) :: E = L
vv|Ctg3049.1	:: Q1S2H1|Q1S2H1_MEDTR Glutamyl-tRNA synthetase archae/euk cytosolic; Glutathione S-transferase, C-terminal-like - Medicago truncatula (Barrel medic) :: Q8S5M6|Q8S5M6_ORYSA Putative glutamyl-tRNA synthetase (Os10g0369000 protein) (Glutamyl-tRNA synthetase family protein, expressed) - Oryza sativa (japonica cultivar-group) :: E = L
cso|gi|34544619|gb|CF512851.1|CF512851	:: Q8L611|Q8L611_ARATH Hypothetical protein At3g63460 - Arabidopsis thaliana (Mouse-ear cress) :: Q9LY69|Q9LY69_ARATH Hypothetical protein MAA21_90 - Arabidopsis thaliana (Mouse-ear cress) :: E = L
vv|Ctg1571.1	(M) :: Q9ZTV0|Q9ZTV0_PEA 5,10-methylenetetrahydrofolate dehydrogenase-5,10-methenyltetrahydrofolate cyclohydrolase (5,10-methylenetetrahydrofolate dehydrogenase: 5,10-methenyltetrahydrofolate cyclohydrolase) (EC 1.5.1.5) - Pisum sativum (Garden pea) :: Q8LEA3|Q8LEA3_ARATH 5,10-methylenetetrahydrofolate dehydrogenase:5,10-methenyltetrahydrofolate cyclohydrolase, putative - Arabidopsis thaliana (Mo…
vv|Ctg8438.1	:: Q1S678|Q1S678_MEDTR Concanavalin A-like lectin/glucanase - Medicago truncatula (Barrel medic) :: Q8LJ85|Q8LJ85_ORYSA Putative calreticulin - Oryza sativa (japonica cultivar-group) :: E = L
vvfl|gi|114865170|gb|ABI83811.	:: Q06D22|Q06D22_9STRA Translation elongation factor 1-alpha (Fragment) - Pythium sp. quercum :: Q06D19|Q06D19_9STRA Translation elongation factor 1-alpha (Fragment) - Pythium sp. quercum :: E = L
vv|Ctg6416.1	:: O80889|O80889_ARATH Putative carboxymethylenebutenolidase (At2g32520) - Arabidopsis thaliana (Mouse-ear cress) :: Q8LDC7|Q8LDC7_ARATH Putative carboxymethylenebutenolidase - Arabidopsis thaliana (Mouse-ear cress) :: E = L
vv|gi|34548633|gb|CF516865.1|CF516865	(M) :: Q76MF3|Q76MF3_TOBAC Calmodulin NtCaM3 (Calmodulin NtCaM12) (Calmodulin NtCaM11) (Calmodulin NtCaM8) (Calmodulin NtCaM7) (Calmodulin NtCaM6) (Calmodulin NtCaM5) (Calmodulin NtCaM4) - Nicotiana tabacum (Common tobacco) :: Q6UQE4|Q6UQE4_DAUCA Calmodulin 8 (Calmodulin 4) (Fragment) - Daucus carota (Carrot) :: E = L
vv|Ctg1050.1	(M) :: Q9LUG8|Q9LUG8_ARATH Similarity to endo-1 (AT3g23600/MDB19_9) (Contains similarity to endo-1,3-1,4-beta-D-glucanase) - Arabidopsis thaliana (Mouse-ear cress) :: Q2V3T4|Q2V3T4_ARATH Protein At3g23600 - Arabidopsis thaliana (Mouse-ear cress) :: E = L
cso|Ctg3910.1	(M) :: O81340|O81340_MESCR 26S proteasome regulatory subunit S5A - Mesembryanthemum crystallinum (Common ice plant) :: Q1S6B8|Q1S6B8_MEDTR Von Willebrand factor, type A; Ubiquitin interacting motif - Medicago truncatula (Barrel medic) :: E = L
ws|gi|47061128|gb|CN601832.1|CN601832	:: Q56WQ1|Q56WQ1_ARATH Aspartate aminotransferase (Fragment) - Arabidopsis thaliana (Mouse-ear cress) :: Q2V3D0|Q2V3D0_ARATH Protein At4g31990 - Arabidopsis thaliana (Mouse-ear cress) :: E = L
csp|Ctg2056.1	(M) :: Q94K24|Q94K24_SOLLC Ran binding protein-1 - Solanum lycopersicum (Tomato) (Lycopersicon esculentum) :: Q10MW8|Q10MW8_ORYSA Ran-binding protein 1, putative, expressed (Os03g0292800 protein) - Oryza sativa (japonica cultivar-group) :: E = L
vv|Ctg12230.1	:: Q9ZPD6|Q9ZPD6_BRANA BnMAP4K alpha2 - Brassica napus (Rape) :: Q9MAI7|Q9MAI7_ARATH F12M16.4 - Arabidopsis thaliana (Mouse-ear cress) :: E = L
vv|gi|110712628|gb|EE087839.1|EE087839	:: Q67G20|Q67G20_ORYSA Actin (Os11g0163100 protein) (Actin-7, putative, expressed) - Oryza sativa (japonica cultivar-group) :: Q65XH8|Q65XH8_ORYSA Putative actin (Os05g0106600 protein) - Oryza sativa (japonica cultivar-group) :: E = L
ws|Ctg1349.1	:: P93009|CUTA_ARATH Protein CutA, chloroplast precursor (Copper-binding protein CutA) (AtCUTA) - Arabidopsis thaliana (Mouse-ear cress) :: Q0IY21|Q0IY21_ORYSA Os10g0378300 protein (Fragment) - Oryza sativa (japonica cultivar-group) :: E = L
vv|gi|110684651|gb|EE062174.1|EE062174	:: Q1SE07|Q1SE07_MEDTR Armadillo-like helical (Proteasome/cyclosome, regulatory subunit) - Medicago truncatula (Barrel medic) :: O48844|O48844_ARATH 26S proteasome regulatory subunit (RPN2), putative (26S proteasome regulatory subunit) - Arabidopsis thaliana (Mouse-ear cress) :: E = L
cso|Ctg1325.1	(M) :: P00058|CYC_GOSBA Cytochrome c - Gossypium barbadense (Sea-island cotton) (Egyptian cotton) :: P00063|CYC_ACENE Cytochrome c - Acer negundo (Box elder) :: E = L
vv|gi|110706051|gb|EE083601.1|EE083601	:: Q9M5L1|Q9M5L1_EUPES 40S ribosomal protein S16 (Fragment) - Euphorbia esula (Leafy spurge) :: Q1SDZ3|Q1SDZ3_MEDTR Ribosomal protein S9 - Medicago truncatula (Barrel medic) :: E = L
vv|Ctg7741.1	:: Q1SB44|Q1SB44_MEDTR Importin-beta, N-terminal - Medicago truncatula (Barrel medic) :: Q9SMV6|Q9SMV6_ARATH Exportin1 (XPO1) protein (Putative exportin1 protein XPO1) - Arabidopsis thaliana (Mouse-ear cress) :: E = L
cso|Ctg6817.1	:: Q5W6X4|Q5W6X4_ORYSA Hypothetical protein OSJNBa0065C11.2 (Os05g0316200 protein) - Oryza sativa (japonica cultivar-group) :: Q9SH87|Q9SH87_ARATH Hypothetical protein At2g38000 (At2g38000 protein) - Arabidopsis thaliana (Mouse-ear cress) :: E = L
csb|Ctg2571.1	:: Q6ZNE1|Q6ZNE1_HUMAN CDNA FLJ16186 fis, clone BRTHA2007060, moderately similar to EUKARYOTIC TRANSLATION INITIATION FACTOR 3 SUBUNIT 10 - Homo sapiens (Human) :: Q1SUA2|Q1SUA2_MEDTR Proteasome component region PCI - Medicago truncatula (Barrel medic) :: E = L
vv|Ctg4449.1	(M) :: Q0WWG4|Q0WWG4_ARATH Putative ubiquitin activating enzyme E1 - Arabidopsis thaliana (Mouse-ear cress) :: O65041|UBA3_ARATH NEDD8-activating enzyme E1 catalytic subunit (EC 6.3.2.-) (RUB-activating enzyme) (Ubiquitin-activating enzyme E1-like protein) - Arabidopsis thaliana (Mouse-ear cress) :: E = L
vv|gi|71860044|gb|DT009099.1|DT009099	:: O22342|ADT1_GOSHI ADP,ATP carrier protein 1, mitochondrial precursor (ADP/ATP translocase 1) (Adenine nucleotide translocator 1) (ANT 1) - Gossypium hirsutum (Upland cotton) :: P27081|ADT2_SOLTU ADP,ATP carrier protein, mitochondrial precursor (ADP/ATP translocase) (Adenine nucleotide translocator) (ANT) (Fragment) - Solanum tuberosum (Potato) :: E = L
cso|Ctg945.1	:: Q9SII8|Q9SII8_ARATH Putative ubiquitin protein - Arabidopsis thaliana (Mouse-ear cress) :: Q94C51|Q94C51_ARATH Putative ubiquitin protein - Arabidopsis thaliana (Mouse-ear cress) :: E = L
vv|Ctg4213.1	:: Q5DMX3|Q5DMX3_CUCME DRP - Cucumis melo (Muskmelon) :: Q9SDX4|Q9SDX4_ASTSI Dynamin homolog - Astragalus sinicus (Chinese milk vetch) :: E = L
ws|Ctg793.1	(M) :: Q1SL61|Q1SL61_MEDTR Mov34-1; Flagellar motor switch protein FliG-like - Medicago truncatula (Barrel medic) :: Q0WQQ6|Q0WQQ6_ARATH 26S proteasome, non-ATPase regulatory subunit - Arabidopsis thaliana (Mouse-ear cress) :: E = L
vv|Ctg5805.1	:: O23247|O23247_ARATH Arginyl-tRNA synthetase (EC 6.1.1.19) - Arabidopsis thaliana (Mouse-ear cress) :: Q7DLG4|Q7DLG4_ARATH Arginyl-tRNA synthetase (EC 6.1.1.19) - Arabidopsis thaliana (Mouse-ear cress) :: E = L
vv|gi|71866931|gb|DT015986.1|DT015986	:: Q38M76|Q38M76_SOLTU Hypothetical protein - Solanum tuberosum (Potato) :: Q307X4|Q307X4_SOLTU Hypothetical protein - Solanum tuberosum (Potato) :: E = L
vv|Ctg14048.1	:: Q1S9H0|Q1S9H0_MEDTR X8 domain, putative - Medicago truncatula (Barrel medic) :: Q94G86|Q94G86_OLEEU Beta-1,3-glucanase-like protein - Olea europaea (Common olive) :: E = L
css|Ctg1460.1	(M) :: Q9C889|Q9C889_ARATH Hypothetical protein F7A10.20 (Hypothetical protein At1g55190) (Hypothetical protein) - Arabidopsis thaliana (Mouse-ear cress) :: Q8L959|Q8L959_ARATH Hypothetical protein - Arabidopsis thaliana (Mouse-ear cress) :: E = L
cso|gi|34544298|gb|CF512530.1|CF512530	:: Q9SRM1|Q9SRM1_ARATH Putative clathrin heavy chain (Clathrin heavy chain, putative; 28833-19741) - Arabidopsis thaliana (Mouse-ear cress) :: Q0WNJ6|Q0WNJ6_ARATH Hypothetical protein At3g11130 - Arabidopsis thaliana (Mouse-ear cress) :: E = L
vv|Ctg12071.1	(M) :: Q2I824|Q2I824_GOSHI ACS-like protein - Gossypium hirsutum (Upland cotton) :: Q9T009|Q9T009_ARATH Putative acyl-CoA synthetase - Arabidopsis thaliana (Mouse-ear cress) :: E = L
vv|gi|34416328|gb|CF415082.1|CF415082	:: Q7XKS7|Q7XKS7_ORYSA OSJNBa0038P21.4 protein - Oryza sativa (Rice) :: Q0JDZ7|Q0JDZ7_ORYSA Os04g0349500 protein - Oryza sativa (japonica cultivar-group) :: E = L
ws|Ctg635.1	(M) :: O24461|RAB7_PRUAR Ras-related protein Rab7 - Prunus armeniaca (Apricot) :: Q40214|Q40214_LOTJA RAB7D - Lotus japonicus :: E = L
cso|gi|110386657|gb|EC951272.1|EC951272	:: Q69WE3|Q69WE3_ORYSA NADH-ubiquinone oxidoreductase-related-like protein (Os07g0585800 protein) - Oryza sativa (japonica cultivar-group) :: A0T2P1|A0T2P1_BRACM NADH-ubiquinone oxidoreductase related-like protein - Brassica campestris (Field mustard) :: E = L
cso|gi|33409312|gb|CF214939.1|CF214939	(M) :: Q10L47|Q10L47_ORYSA Branched-chain amino acid aminotransferase, putative, expressed - Oryza sativa (japonica cultivar-group) :: Q84L60|Q84L60_CICAR Branched-chain amino acid aminotransferase-like protein (EC 2.6.1.42) - Cicer arietinum (Chickpea) (Garbanzo) :: E = L
ws|Ctg1065.1	(M) :: Q8LCP1|Q8LCP1_ARATH Cytochrome c oxidase subunit, putative - Arabidopsis thaliana (Mouse-ear cress) :: Q9S7L9|Q9S7L9_ARATH Subunit 6b of cytochrome c oxidase (Putative cytochrome c oxidase subunit) - Arabidopsis thaliana (Mouse-ear cress) :: E = L
ws|gi|51576218|gb|CV094054.1|CV094054	:: Q9FMB9|Q9FMB9_ARATH Cysteine-tRNA ligase - Arabidopsis thaliana (Mouse-ear cress) :: O82267|O82267_ARATH Putative cysteinyl-tRNA synthetase - Arabidopsis thaliana (Mouse-ear cress) :: E = L
vv|Ctg1873.1	:: Q9C867|Q9C867_ARATH Protein kinase, putative - Arabidopsis thaliana (Mouse-ear cress) :: Q9ZQN5|Q9ZQN5_ARATH Putative receptor-like protein kinase - Arabidopsis thaliana (Mouse-ear cress) :: E = L
vv|gi|71874594|gb|DT023649.1|DT023649	(M) :: Q3HRX6|Q3HRX6_SOLTU Hypothetical protein (40S ribosomal protein S7-like protein-like) (Ribosomal protein S7-like protein) - Solanum tuberosum (Potato) :: Q9ZNS1|RS7_AVIMR 40S ribosomal protein S7 - Avicennia marina (Grey mangrove) :: E = L
ws|Ctg991.1	(M) :: Q8L7W0|Q8L7W0_ARATH AT4g18060/F15J5_30 - Arabidopsis thaliana (Mouse-ear cress) :: Q8W5A0|Q8W5A0_ARATH SH3 domain-containing protein 3 - Arabidopsis thaliana (Mouse-ear cress) :: E = L
ws|Ctg1438.1	:: P35016|ENPL_CATRO Endoplasmin homolog precursor (GRP94 homolog) - Catharanthus roseus (Rosy periwinkle) (Madagascar periwinkle) :: Q8H6B6|Q8H6B6_9LILI Grp94 - Xerophyta viscosa :: E = L
ws|gi|47090744|gb|CN605000.1|CN605000	:: Q8RXF8|Q8RXF8_ARATH Hypothetical protein At5g27540 - Arabidopsis thaliana (Mouse-ear cress) :: Q6ATR5|Q6ATR5_ORYSA Expressed protein (Os03g0810600 protein) (Small GTP-binding protein domain containing protein, expressed) - Oryza sativa (japonica cultivar-group) :: E = L
css|Ctg806.1	(M) :: Q5DQ85|Q5DQ85_CAPAN CAPIP1 - Capsicum annuum (Bell pepper) :: Q308B1|Q308B1_SOLTU CAPIP1-like - Solanum tuberosum (Potato) :: E = L
vv|gi|110730713|gb|EE108109.1|EE108109	:: A1Z292|A1Z292_COCNU Profilin - Cocos nucifera (Coconut) :: A1Z294|A1Z294_CARMI Profilin - Caryota mitis (Burmese fishtail palm) :: E = L
csp|Ctg968.1	:: Q2HTA3|Q2HTA3_MEDTR AAA ATPase; 26S proteasome subunit P45 - Medicago truncatula (Barrel medic) :: Q38JH4|Q38JH4_SOLTU 26S proteasome subunit 4-like - Solanum tuberosum (Potato) :: E = L
ws|Ctg1362.1	:: O81629|O81629_ARATH F8M12.21 protein (Hypothetical protein At4g10840) (AT4g10840/F25I24_50) (Hypothetical protein F25I24.50) - Arabidopsis thaliana (Mouse-ear cress) :: Q8LCN6|Q8LCN6_ARATH Putative kinesin light chain - Arabidopsis thaliana (Mouse-ear cress) :: E = L
cso|Ctg1053.1	(M) :: Q1S8Y4|Q1S8Y4_MEDTR Ribosomal protein S3 - Medicago truncatula (Barrel medic) :: Q2VCJ9|Q2VCJ9_SOLTU Hypothetical protein - Solanum tuberosum (Potato) :: E = L
ws|Ctg786.1	(M) :: Q2Z1Z0|Q2Z1Z0_PRUMU Cinnamyl alcohol dehydrogenase - Prunus mume (Japanese flowering apricot) :: O65152|O65152_MALDO Putative cinnamyl alcohol dehydrogenase - Malus domestica (Apple) (Malus sylvestris) :: E = L
vvfl|gi|124702523|gb|ABN14350.	(M) :: Q9LLM0|Q9LLM0_VITVI Plasma membrane aquaporin - Vitis vinifera (Grape) :: Q0MX17|Q0MX17_VITVI Putative aquaporin - Vitis vinifera (Grape) :: E = L
cso|Ctg9081.1	:: Q84XA4|Q84XA4_VIGUN Aminoimidazolecarboximide ribonucleotide transformylase/inosine monophosphate cyclohydrolase - Vigna unguiculata (Cowpea) :: Q8RWT5|Q8RWT5_ARATH Putative phosphoribosylaminoimidazolecarboxamide formyltransferase - Arabidopsis thaliana (Mouse-ear cress) :: E = L
vv|gi|110694375|gb|EE071424.1|EE071424	(M) :: P26518|G3PC_MAGLI Glyceraldehyde-3-phosphate dehydrogenase, cytosolic (EC 1.2.1.12) - Magnolia liliiflora :: Q7FAH2|Q7FAH2_ORYSA OJ000223_09.15 protein (Os04g0486600 protein) - Oryza sativa (japonica cultivar-group) :: E = L
vv|gi|110726329|gb|EE102014.1|EE102014	(M) :: Q1S8Y4|Q1S8Y4_MEDTR Ribosomal protein S3 - Medicago truncatula (Barrel medic) :: Q2VCJ9|Q2VCJ9_SOLTU Hypothetical protein - Solanum tuberosum (Potato) :: E = L
vv|gi|110719330|gb|EE097179.1|EE097179	:: O24329|O24329_RICCO Hypothetical protein - Ricinus communis (Castor bean) :: Q43557|Q43557_MEDSA Unidentified precursor - Medicago sativa (Alfalfa) :: E = L
cso|Ctg1326.1	(M) :: O48906|O48906_MEDSA Malate dehydrogenase precursor (EC 1.1.1.37) - Medicago sativa (Alfalfa) :: Q9XQP4|Q9XQP4_TOBAC NAD-malate dehydrogenase precursor (EC 1.1.1.37) - Nicotiana tabacum (Common tobacco) :: E = L
vv|Ctg4986.1_F=-2.1	(LC) (M) :: Q9M7Y6|Q9M7Y6_ARATH F3E22.6 protein - Arabidopsis thaliana (Mouse-ear cress) :: Q8RWZ3|Q8RWZ3_ARATH Hypothetical protein At3g06800 - Arabidopsis thaliana (Mouse-ear cress) :: E = L
csp|Ctg784.1	(M) :: O22126|FLA8_ARATH Fasciclin-like arabinogalactan protein 8 precursor (AtAGP8) - Arabidopsis thaliana (Mouse-ear cress) :: Q9LZX4|FLA10_ARATH Fasciclin-like arabinogalactan protein 10 precursor - Arabidopsis thaliana (Mouse-ear cress) :: E = L SP
cso|gi|110384883|gb|EC949350.1|EC949350	:: Q0PGG3|Q0PGG3_GOSHI Vacuolar H+-ATPase subunit C - Gossypium hirsutum (Upland cotton) :: Q2HUJ7|Q2HUJ7_MEDTR V-ATPase subunit C - Medicago truncatula (Barrel medic) :: E = L
csp|Ctg1241.1	:: Q8LPN7|Q8LPN7_ARATH AT3g19950/MPN9_19 - Arabidopsis thaliana (Mouse-ear cress) :: Q9LT14|Q9LT14_ARATH Genomic DNA, chromosome 3, P1 clone: MPN9 - Arabidopsis thaliana (Mouse-ear cress) :: E = L
vv|gi|110730173|gb|EE106953.1|EE106953	(M) :: Q6YNS1|Q6YNS1_PRUAV Putative glycine-rich RNA-binding protein - Prunus avium (Cherry) :: Q8VX74|Q8VX74_RICCO Glycine-rich RNA-binding protein - Ricinus communis (Castor bean) :: E = L
vv|Ctg1923.1	:: Q2LFC4|Q2LFC4_NICBE AGO1-1 (Fragment) - Nicotiana benthamiana :: Q2LFC3|Q2LFC3_NICBE AGO1-2 (Fragment) - Nicotiana benthamiana :: E = L
vv|Ctg8896.1	:: Q8S3S1|Q8S3S1_ORYSA Putative kinesin light chain gene (Os02g0708400 protein) (Putative kinesin light chain) - Oryza sativa (japonica cultivar-group) :: Q8S408|Q8S408_HORVD Similar to A. thaliana protein BAB01483 similar - Hordeum vulgare var. distichum (Two-rowed barley) :: E = L
csp|Ctg2686.1	(M) :: Q40201|Q40201_LOTJA RAB1A - Lotus japonicus :: Q9ZRH6|Q9ZRH6_PETHY Rab1-like small GTP-binding protein - Petunia hybrida (Petunia) :: E = L
cso|Ctg9800.1	:: Q1SLQ8|Q1SLQ8_MEDTR Dihydrolipoamide succinyltransferase - Medicago truncatula (Barrel medic) :: Q8RWN9|OPD22_ARATH Dihydrolipoyllysine-residue acetyltransferase component 2 of pyruvate dehydrogenase complex, mitochondrial precursor (EC 2.3.1.12) (Pyruvate dehydrogenase complex E2 subunit 2) (PDCE2) (E2) (Dihydrolipoamide S-acetyltransferase component 2 of pyruvate dehydrogenase complex) (PDC-…
vv|gi|83276981|gb|DV940989.1|DV940989	:: A0EJL8|A0EJL8_MALGL GDP-D-mannose-3',5'-epimerase - Malpighia glabra (Barbados cherry) :: Q338B5|GME1_ORYSA GDP-mannose 3,5-epimerase 1 (EC 5.1.3.18) (GDP-Man 3,5-epimerase 1) (OsGME-1) - Oryza sativa (Rice) :: E = L
csb|Ctg1521.1	:: P50287|ASPG1_ARATH L-asparaginase 1 precursor (EC 3.5.1.1) (L-asparagine amidohydrolase 1) [Contains: L-asparaginase 1 subunit alpha; L-asparaginase 1 subunit beta] - Arabidopsis thaliana (Mouse-ear cress) :: P30362
ws|Ctg1502.1	:: Q1SI14|Q1SI14_MEDTR Aspartyl-tRNA synthetase, class IIb; tRNA synthetase, class II (D, K and N) - Medicago truncatula (Barrel medic) :: Q8VYA0|Q8VYA0_ARATH Aspartate--tRNA ligase-like protein - Arabidopsis thaliana (Mouse-ear cress) :: E = L
vv|Ctg2982.1	(M) :: Q94AU2|SEC22_ARATH 25.3 kDa vesicle transport protein (AtSEC22) - Arabidopsis thaliana (Mouse-ear cress) :: Q307X8|Q307X8_SOLTU Hypothetical protein - Solanum tuberosum (Potato) :: E = L SP
vv|Ctg1217.1	(M) :: Q6DBF1|Q6DBF1_ARATH At4g05000 (Hypothetical protein At4g05000) - Arabidopsis thaliana (Mouse-ear cress) :: Q9S9T7|VP281_ARATH Vacuolar protein sorting-associated protein 28 homolog 1 - Arabidopsis thaliana (Mouse-ear cress) :: E = L
ws|gi|51578266|gb|CV096102.1|CV096102	(M) :: Q8RUF8|Q8RUF8_ARATH AT5g12040/F14F18_210 - Arabidopsis thaliana (Mouse-ear cress) :: Q3E9I5|Q3E9I5_ARATH Protein At5g12040 - Arabidopsis thaliana (Mouse-ear cress) :: E = L
vv|Ctg15516.1	:: Q6XSH3|Q6XSH3_MEDTR Lecithine cholesterol acyltransferase-like protein - Medicago truncatula (Barrel medic) :: Q67U60|Q67U60_ORYSA Putative lecithin diacylglycerol cholesterol acyltransferase (Os09g0444200 protein) - Oryza sativa (japonica cultivar-group) :: E = L
vv|gi|71866169|gb|DT015224.1|DT015224	:: Q9AV77|Q9AV77_ORYSA 60S ribosomal protein L17 (Os03g0139100 protein) (Os02g0814700 protein) (Os10g0466700 protein) (60S ribosomal protein L23, putative, expressed) - Oryza sativa (japonica cultivar-group) :: Q3HRY2|Q3HRY2_SOLTU Ribosomal protein L17-like protein - Solanum tuberosum (Potato) :: E = L
vv|Ctg1780.1	(M) :: Q9LUF1|Q9LUF1_ARATH 11-beta-hydroxysteroid dehydrogenase-like (AT5g50700/MFB16_9) - Arabidopsis thaliana (Mouse-ear cress) :: A2TF12|A2TF12_BRANA Short-chain dehydrogenase reductase - Brassica napus (Rape) :: E = L SP
vv|Ctg2987.1	:: O82531|PSB1_PETHY Proteasome subunit beta type 1 (EC 3.4.25.1) (20S proteasome alpha subunit F) (20S proteasome subunit beta-6) - Petunia hybrida (Petunia) :: Q1SYZ8|Q1SYZ8_MEDTR Peptidase T1A, proteasome beta-subunit - Medicago truncatula (Barrel medic) :: E = L
ws|Ctg187.1	:: P19023|ATPBM_MAIZE ATP synthase subunit beta, mitochondrial precursor (EC 3.6.3.14) - Zea mays (Maize) :: Q0DG48|Q0DG48_ORYSA Os05g0553000 protein - Oryza sativa (japonica cultivar-group) :: E = L
ws|gi|51575919|gb|CV093755.1|CV093755	:: Q8RXN1|Q8RXN1_ARATH Hypothetical protein At1g04190 - Arabidopsis thaliana (Mouse-ear cress) :: O64488|O64488_ARATH F20D22.4 protein - Arabidopsis thaliana (Mouse-ear cress) :: E = L
vv|Ctg8491.1	:: Q7XAS3|Q7XAS3_GOSHI Beta-D-glucosidase - Gossypium hirsutum (Upland cotton) :: O82151|O82151_TOBAC Beta-D-glucan exohydrolase - Nicotiana tabacum (Common tobacco) :: E = L
vv|gi|30299201|gb|CB975995.1|CB975995	:: Q3LUM5|Q3LUM5_GOSHI Translation elongation factor 1A-2 - Gossypium hirsutum (Upland cotton) :: Q3LUM3|Q3LUM3_GOSHI Translation elongation factor 1A-4 - Gossypium hirsutum (Upland cotton) :: E = L
csp|Ctg3762.1	:: Q01402|NDK2_SPIOL Nucleoside diphosphate kinase 2, chloroplast precursor (EC 2.7.4.6) (Nucleoside diphosphate kinase II) (NDK II) (NDP kinase II) (NDPK II) [Contains: Nucleoside diphosphate kinase 2 high-molecular-weight; Nucleoside diphosphate kinase 2 low-molecular-weight] - Spinacia oleracea (Spinach) :: Q852S5
vv|gi|51050462|gb|CO818564.1|CO818564	(M) :: Q3HVK9|Q3HVK9_SOLTU Ribosomal protein S27-like protein - Solanum tuberosum (Potato) :: Q2VCJ1|Q2VCJ1_SOLTU Ribosomal protein S27-like protein-like - Solanum tuberosum (Potato) :: E = L
vv|Ctg7551.1	:: Q1SQK2|Q1SQK2_MEDTR Translation initiation factor eIF-3b - Medicago truncatula (Barrel medic) :: Q2V341|Q2V341_ARATH Protein At5g27640 - Arabidopsis thaliana (Mouse-ear cress) :: E = L
csp|Ctg131.1	(M) :: Q9SZZ6|Q9SZZ6_ARATH Hypothetical protein L73G19.60 (Hypothetical protein At4g25680) (At4g25680) (Hypothetical protein) - Arabidopsis thaliana (Mouse-ear cress) :: Q9SZZ4|Q9SZZ4_ARATH Hypothetical protein L73G19.40 (At4g25660) (Hypothetical protein At4g25660) - Arabidopsis thaliana (Mouse-ear cress) :: E = L
vv|gi|110705413|gb|EE082235.1|EE082235	(M) :: Q6Y1D2|Q6Y1D2_9ASTR 60S acidic ribosomal protein P3 (Fragment) - Lactuca saligna :: Q6Y1D1|Q6Y1D1_9ASTR 60S acidic ribosomal protein P3 (Fragment) - Lactuca saligna :: E = L
css|Ctg723.1	:: Q9SXU1|PSA7_CICAR Proteasome subunit alpha type 7 (EC 3.4.25.1) (20S proteasome alpha subunit D) (20S proteasome subunit alpha-4) - Cicer arietinum (Chickpea) (Garbanzo) :: Q2V988|Q2V988_SOLTU Proteasome-like protein alpha subunit-like - Solanum tuberosum (Potato) :: E = L
css|gi|110401295|gb|EC967901.1|EC967901	:: Q8L8T2|GRXC1_ARATH Glutaredoxin-C1 (AtGrxC1) - Arabidopsis thaliana (Mouse-ear cress) :: Q1T396|Q1T396_MEDTR Glutaredoxin - Medicago truncatula (Barrel medic) :: E = L
ws|gi|33962652|gb|CF355603.1|CF355603	(M) :: Q9SXJ5|Q9SXJ5_ARATH NClpP4 (Fragment) - Arabidopsis thaliana (Mouse-ear cress) :: Q94B60|Q94B60_ARATH ATP-dependent Clp protease-like protein (At5g45390) - Arabidopsis thaliana (Mouse-ear cress) :: E = L
vv|Ctg11153.1	:: Q8H4Q9|Q8H4Q9_ORYSA GTP-binding protein Rab6 (Os07g0496000 protein) - Oryza sativa (japonica cultivar-group) :: Q40525|Q40525_TOBAC Nt-rab6 protein - Nicotiana tabacum (Common tobacco) :: E = L
csb|Ctg1597.1	(M) :: Q6H8J2|Q6H8J2_CATRO 40S ribosomal protein S9 - Catharanthus roseus (Rosy periwinkle) (Madagascar periwinkle) :: Q60CZ2|Q60CZ2_SOLDE 40S ribosomal protein S9 , putative - Solanum demissum (Wild potato) :: E = L
vv|Ctg2672.1	(M) :: Q38HV2|Q38HV2_SOLTU GTP-binding-like protein - Solanum tuberosum (Potato) :: Q41009|TOC34_PEA Translocase of chloroplast 34 (EC 3.6.5.-) (34 kDa chloroplast outer envelope protein) (GTP-binding protein OEP34) (GTP-binding protein IAP34) - Pisum sativum (Garden pea) :: E = L
cso|Ctg7285.1	:: Q9LD43|Q9LD43_ARATH Carboxyltransferase alpha subunit (EC 6.4.1.2) - Arabidopsis thaliana (Mouse-ear cress) :: Q7XJR1|Q7XJR1_ARATH Putative alpha-carboxyltransferase - Arabidopsis thaliana (Mouse-ear cress) :: E = L
ws|Ctg887.1	(M) :: Q1RXL2|Q1RXL2_MEDTR Tetratricopeptide-like helical - Medicago truncatula (Barrel medic) :: Q6T8C9|Q6T8C9_HELAN Putative alpha-soluble NSF attachment protein - Helianthus annuus (Common sunflower) :: E = L
vv|Ctg22170.1	:: O24051|O24051_MORCI 3-deoxy-D-arabino-heptulosonate 7-phosphate synthase precursor (EC 4.1.2.15) - Morinda citrifolia (Indian mulberry) :: Q10KC0|Q10KC0_ORYSA Phospho-2-dehydro-3-deoxyheptonate aldolase 1, chloroplast, putative, expressed - Oryza sativa (japonica cultivar-group) :: E = L
vv|Ctg1743.1	(M) :: Q8H183|Q8H183_ARATH Beta-ureidopropionase (At5g64370) (N-carbamyl-beta-alanine amidohydrolase) (EC 3.5.1.6) - Arabidopsis thaliana (Mouse-ear cress) :: Q9FMF2|Q9FMF2_ARATH Beta-ureidopropionase - Arabidopsis thaliana (Mouse-ear cress) :: E = L
csb|gi|29781609|gb|CB346169.2|CB346169	:: Q38776|Q38776_ALLSA Chitinase precursor (Fragment) - Allium sativum (Garlic) :: Q9FEW1|Q9FEW1_NICSY Endochitinase precursor - Nicotiana sylvestris (Wood tobacco) :: E = L
ws|gi|51580310|gb|CV098146.1|CV098146	:: Q9SBS1|Q9SBS1_MEDVA Ran GTPase activating protein - Medicago varia (Alfalfa) :: Q9M651|Q9M651_ARATH RAN GTPase activating protein 2 - Arabidopsis thaliana (Mouse-ear cress) :: E = L
cso|gi|110375374|gb|EC940355.1|EC940355	(M) :: Q307Y3|Q307Y3_SOLTU Vesicle transport v-SNARE 11-like - Solanum tuberosum (Potato) :: Q3HVM2|Q3HVM2_SOLTU Hypothetical protein - Solanum tuberosum (Potato) :: E = L
vv|Ctg11045.1	(M) :: Q0GYS2|Q0GYS2_LILLO Alkaline phytase isoform 2 - Lilium longiflorum (Trumpet lily) :: Q0GYS1|Q0GYS1_LILLO Alkaline phytase isoform 1 - Lilium longiflorum (Trumpet lily) :: E = L SP
cso|Ctg2586.1	(M) :: Q52QX9|Q52QX9_MANES Aldo/keto reductase AKR - Manihot esculenta (Cassava) (Manioc) :: Q93ZN2|Q93ZN2_ARATH At1g60710/F8A5_23 (Hypothetical protein) (Auxin-induced protein, putative) - Arabidopsis thaliana (Mouse-ear cress) :: E = L
css|gi|110403029|gb|EC964083.1|EC964083	:: Q06060|MAPK_PEA Mitogen-activated protein kinase homolog D5 (EC 2.7.11.24) - Pisum sativum (Garden pea) :: Q9M534|Q9M534_EUPES Mitogen-activated protein kinase - Euphorbia esula (Leafy spurge) :: E = L
vv|gi|30255067|gb|CB971514.1|CB971514	:: Q9S7H2|Q9S7H2_SOYBN Ubiquitin - Glycine max (Soybean) :: Q6H7T6|Q6H7T6_ORYSA Polyubiquitin 6 (Os06g0681400 protein) (Os02g0161900 protein) - Oryza sativa (japonica cultivar-group) :: E = L
vv|gi|110728200|gb|EE103559.1|EE103559	:: Q3HVK7|Q3HVK7_SOLTU Glycoprotein-like protein - Solanum tuberosum (Potato) :: Q6L5M1|Q6L5M1_BROIN Glycoprotein - Bromus inermis (Smooth brome grass) :: E = L
ws|Ctg3045.1	:: O22793|O22793_ARATH Plastid protein (At2g33430/F4P9.20) - Arabidopsis thaliana (Mouse-ear cress) :: Q7DLI5|Q7DLI5_ARATH Plastid protein - Arabidopsis thaliana (Mouse-ear cress) :: E = L
csp|Ctg1449.1	(M) :: Q38M79|Q38M79_SOLTU NADH:ubiquinone oxidoreductase-like - Solanum tuberosum (Potato) :: P80269|NDUS8_SOLTU NADH dehydrogenase [ubiquinone] iron-sulfur protein 8, mitochondrial precursor (EC 1.6.5.3) (EC 1.6.99.3) (NADH-ubiquinone oxidoreductase 23 kDa subunit) (Complex I-23kD) (CI-23kD) (Complex I-28.5kD) (CI-28.5kD) - Solanum tuberosum (Potato) :: E = L
vv|Ctg480.1	:: Q94G86|Q94G86_OLEEU Beta-1,3-glucanase-like protein - Olea europaea (Common olive) :: Q9SIX5|Q9SIX5_ARATH Putative beta-1,3-glucanase - Arabidopsis thaliana (Mouse-ear cress) :: E = L
ws|Ctg2309.1	(M) :: Q8L9X1|Q8L9X1_ARATH Putative lysophospholipase (Hypothetical protein At5g20060) - Arabidopsis thaliana (Mouse-ear cress) :: Q84VJ1|Q84VJ1_WHEAT Biostress-resistance-related protein (Fragment) - Triticum aestivum (Wheat) :: E = L
css|Ctg567.1	(M) :: Q1SG07|Q1SG07_MEDTR Ribosomal L22e protein - Medicago truncatula (Barrel medic) :: Q1RUS3|Q1RUS3_MEDTR Ribosomal L22e protein - Medicago truncatula (Barrel medic) :: E = L
csb|Ctg1551.1	(M) :: A0T1V6|A0T1V6_SOLSC CBS domain-containing protein - Solenostemon scutellarioides (Coleus) (Coleus blumei) :: Q9LEV3|UMP3_ARATH Protein At5g10860, mitochondrial precursor - Arabidopsis thaliana (Mouse-ear cress) :: E = L
vv|gi|110705370|gb|EE082160.1|EE082160	(M) :: Q9M011|Q9M011_ARATH Light-inducible protein ATLS1 - Arabidopsis thaliana (Mouse-ear cress) :: Q42335|Q42335_ARATH MIF homologue (Fragment) - Arabidopsis thaliana (Mouse-ear cress) :: E = L
vv|gi|37189140|gb|CF608489.1|CF608489	(M) :: Q9SIK2|RS252_ARATH 40S ribosomal protein S25-2 - Arabidopsis thaliana (Mouse-ear cress) :: Q8GYL5|RS253_ARATH 40S ribosomal protein S25-3 - Arabidopsis thaliana (Mouse-ear cress) :: E = L
vv|Ctg9749.1	:: Q9M4G8|Q9M4G8_VITVI Putative ripening-related P-450 enzyme - Vitis vinifera (Grape) :: Q6PLI5|Q6PLI5_HYPAN Cytochrome P450 - Hypericum androsaemum (Tutsan) :: E = L
vv|gi|34416385|gb|CF415139.1|CF415139	:: Q9MAV8|Q9MAV8_PANGI Ribosomal protein L27 - Panax ginseng (Korean ginseng) :: Q1SWL9|Q1SWL9_MEDTR Ribosomal protein L27e; KOW - Medicago truncatula (Barrel medic) :: E = L
cso|Ctg4004.1	:: O80798|O80798_ARATH T8F5.4 protein (At1g65270) (Expressed protein) - Arabidopsis thaliana (Mouse-ear cress) :: Q8L9F2|Q8L9F2_ARATH Hypothetical protein - Arabidopsis thaliana (Mouse-ear cress) :: E = L
vvfl|gi|86371615|gb|ABC94876.	(M) :: Q2HY85|Q2HY85_9VIRU 28 kDa coat protein - Rupestris stem pitting-associated virus :: Q2HY91|Q2HY91_9VIRU 28 kDa coat protein - Rupestris stem pitting-associated virus :: E = L
vv|Ctg3567.1	(M) :: Q8VYJ6|Q8VYJ6_ARATH At2g30880/F7F1.9 - Arabidopsis thaliana (Mouse-ear cress) :: Q75H96|Q75H96_ORYSA Putative PH domain containing protein (Os03g0666200 protein) (Pleckstriny domain-containing protein, putative, expressed) - Oryza sativa (japonica cultivar-group) :: E = L
vv|Ctg2498.1	(M) :: Q00763|COMT1_POPTM Caffeic acid 3-O-methyltransferase 1 (EC 2.1.1.68) (S-adenosysl-L-methionine:caffeic acid 3-O-methyltransferase 1) (COMT-1) (CAOMT-1) - Populus tremuloides (Quaking aspen) :: Q9M560|Q9M560_VITVI Caffeic acid O-methyltransferase - Vitis vinifera (Grape) :: E = L
cso|Ctg2420.1	(M) :: Q94K62|Q94K62_ARATH Hypothetical protein At4g19880 (Fragment) - Arabidopsis thaliana (Mouse-ear cress) :: Q8H121|Q8H121_ARATH Hypothetical protein At4g19880 - Arabidopsis thaliana (Mouse-ear cress) :: E = L
css|Ctg1034.1	:: Q8H1Y2|Q8H1Y2_NICBE 20S proteasome alpha 6 subunit - Nicotiana benthamiana :: O23712|PSA1B_ARATH Proteasome subunit alpha type 1-B (EC 3.4.25.1) (Proteasome subunit alpha type 6) (20S proteasome alpha subunit F-2) (Proteasome component 2B) - Arabidopsis thaliana (Mouse-ear cress) :: E = L
vv|gi|71877014|gb|DT026069.1|DT026069	(M) :: A1ECK0|A1ECK0_9ROSI Putative glutaredoxin - Citrus cv. Shiranuhi :: O81187|GLRX_VERFO Glutaredoxin - Vernicia fordii (Tung) (Aleurites fordii) :: E = L
ws|Ctg2475.1	:: Q43644|NDUS1_SOLTU NADH-ubiquinone oxidoreductase 75 kDa subunit, mitochondrial precursor (EC 1.6.5.3) (EC 1.6.99.3) (Complex I-75kD) (CI-75kD) (76 kDa mitochondrial complex I subunit) - Solanum tuberosum (Potato) :: Q8W317|Q8W317_ORYSA Putative reductase (Os03g0713400 protein) (NADH-ubiquinone oxidoreductase 75 kDa subunit, mitochondrial, putative, expressed) - Oryza sativa (japonica cultivar…
ws|Ctg471.1	(M) :: Q0J0I3|Q0J0I3_ORYSA Os09g0507800 protein (Os08g0326400 protein) - Oryza sativa (japonica cultivar-group) :: P35685|RL7A_ORYSA 60S ribosomal protein L7a - Oryza sativa (Rice) :: E = L
vv|Ctg5416.1	:: A1XX45|A1XX45_9MAGN Chloroplast carbonic anhydrase - Pachysandra terminalis :: P27140|CAHC_ARATH Carbonic anhydrase, chloroplast precursor (EC 4.2.1.1) (Carbonate dehydratase) - Arabidopsis thaliana (Mouse-ear cress) :: E = L
vv|gi|77582415|gb|DV220180.1|DV220180	:: Q58T36|Q58T36_VITVI Cyc07 (Fragment) - Vitis vinifera (Grape) :: Q1S7V4|Q1S7V4_MEDTR Ribosomal protein S3Ae - Medicago truncatula (Barrel medic) :: E = L
vv|gi|27581850|gb|CB004545.1|CB004545	(M) :: Q9XI42|Q9XI42_ARATH F9L1.21 protein (Hypothetical protein At1g15270) (Hypothetical protein) (Hypothetical protein At1g15270; F9L1.21) - Arabidopsis thaliana (Mouse-ear cress) :: Q1EBS5|Q1EBS5_ARATH At3g16040 - Arabidopsis thaliana (Mouse-ear cress) :: E = L
vv|Ctg2743.1	:: Q1SJD9|Q1SJD9_MEDTR Glycoside hydrolase, family 31 - Medicago truncatula (Barrel medic) :: Q9FN05|Q9FN05_ARATH Glucosidase II alpha subunit - Arabidopsis thaliana (Mouse-ear cress) :: E = L
vv|Ctg21433.1	:: Q654L9|Q654L9_ORYSA Putative dihydrolipoamide S-acetyltransferase (Os06g0499900 protein) - Oryza sativa (japonica cultivar-group) :: Q0WQF7|OPD21_ARATH Dihydrolipoyllysine-residue acetyltransferase component 1 of pyruvate dehydrogenase complex, mitochondrial precursor (EC 2.3.1.12) (Pyruvate dehydrogenase complex E2 subunit 1) (PDCE2) (E2) (Dihydrolipoamide S-acetyltransferase component 1 of p…
cso|Ctg5211.1	:: Q9FQF0|Q9FQF0_SOYBN Glutathione S-transferase GST 8 (EC 2.5.1.18) - Glycine max (Soybean) :: P32110|GSTX6_SOYBN Probable glutathione S-transferase (EC 2.5.1.18) (Heat shock protein 26A) (G2-4) - Glycine max (Soybean) :: E = L
csp|gi|71889458|gb|DT038513.1|DT038513	:: Q0WSK2|Q0WSK2_ARATH Hypothetical protein At1g60070 - Arabidopsis thaliana (Mouse-ear cress) :: Q9ZUI6|Q9ZUI6_ARATH T2K10.12 protein - Arabidopsis thaliana (Mouse-ear cress) :: E = L
ws|gi|51582070|gb|CV099906.1|CV099906	:: Q1SF28|Q1SF28_MEDTR Epsin, N-terminal; ENTH/VHS - Medicago truncatula (Barrel medic) :: Q9C5H4|Y3627_ARATH VHS domain-containing protein At3g16270 - Arabidopsis thaliana (Mouse-ear cress) :: E = L
css|Ctg75.1	(M) :: Q5J1K3|Q5J1K3_ELAGV Elongation factor 1-alpha 1 - Elaeis guineensis var. tenera (Oil palm) :: Q3LUM5|Q3LUM5_GOSHI Translation elongation factor 1A-2 - Gossypium hirsutum (Upland cotton) :: E = L
cso|Ctg8981.1	(M) :: Q2V732|Q2V732_SOYBN VHS and GAT domain protein - Glycine max (Soybean) :: Q8L860|Q8L860_ARATH Hypothetical protein At4g32760 - Arabidopsis thaliana (Mouse-ear cress) :: E = L
ws|Ctg373.1	(M) :: Q9ZU52|Q9ZU52_ARATH Putative aldolase (At2g01140) - Arabidopsis thaliana (Mouse-ear cress) :: Q94JJ0|Q94JJ0_ORYSA Putative plastidic aldolase (Os01g0118000 protein) - Oryza sativa (japonica cultivar-group) :: E = L
vv|Ctg10474.1	(M) :: Q6ATR5|Q6ATR5_ORYSA Expressed protein (Os03g0810600 protein) (Small GTP-binding protein domain containing protein, expressed) - Oryza sativa (japonica cultivar-group) :: Q8RXF8|Q8RXF8_ARATH Hypothetical protein At5g27540 - Arabidopsis thaliana (Mouse-ear cress) :: E = L
cso|Ctg2646.1	(M) :: O82797|PCNA_TOBAC Proliferating cell nuclear antigen (PCNA) - Nicotiana tabacum (Common tobacco) :: Q9FUI4|Q9FUI4_NICBE Proliferating cell nuclear antigen - Nicotiana benthamiana :: E = L
ws|Ctg567.1	(M) :: Q2QNF3|Q2QNF3_ORYSA 60S ribosomal protein L2, putative, expressed (Os12g0567700 protein) - Oryza sativa (japonica cultivar-group) :: P29766|RL8_SOLLC 60S ribosomal protein L8 (L2) (Ribosomal protein TL2) - Solanum lycopersicum (Tomato) (Lycopersicon esculentum) :: E = L
vv|Ctg4264.1	(M) :: Q3E8V7|Q3E8V7_ARATH Protein At5g28830 - Arabidopsis thaliana (Mouse-ear cress) :: Q3UU47|Q3UU47_MOUSE 0 day neonate thymus cDNA, RIKEN full-length enriched library, clone:A430075H22 product:agouti related protein, full insert sequence - Mus musculus (Mouse) :: E = L
vv|gi|110725504|gb|EE102081.1|EE102081	(M) :: Q9SXG0|Q9SXG0_ORYSA F1F0-ATPase inhibitor protein (Os09g0568900 protein) - Oryza sativa (japonica cultivar-group) :: Q9ZUX4|UMP2_ARATH Unknown mitochondrial protein At2g27730 - Arabidopsis thaliana (Mouse-ear cress) :: E = L
vv|Ctg1994.1	(M) :: Q9FVI7|Q9FVI7_VITVI Putative serine/threonine kinase GDBrPK (Fragment) - Vitis vinifera (Grape) :: Q0D4J7|Q0D4J7_ORYSA Os07g0622000 protein - Oryza sativa (japonica cultivar-group) :: E = L
vv|gi|71857334|gb|DT006389.1|DT006389	:: Q10QZ6|Q10QZ6_ORYSA Elongation factor 1-alpha, putative, expressed (Os03g0178000 protein) (Os03g0177900 protein) (Os03g0177500 protein) (Os03g0177400 protein) (Elongation factor 1-alpha, putative) - Oryza sativa (japonica cultivar-group) :: Q10QZ4|Q10QZ4_ORYSA Elongation factor 1-alpha, putative, expressed - Oryza sativa (japonica cultivar-group) :: E = L
vv|gi|110722730|gb|EE099232.1|EE099232	(M) :: Q9AT34|RS15A_DAUCA 40S ribosomal protein S15a - Daucus carota (Carrot) :: Q3HRZ3|Q3HRZ3_SOLTU Hypothetical protein - Solanum tuberosum (Potato) :: E = L
cso|Ctg552.1_F=-1.1	(LC) (M) :: Q9FJL3|Q9FJL3_ARATH Peptidylprolyl isomerase - Arabidopsis thaliana (Mouse-ear cress) :: Q38931|FKB70_ARATH 70 kDa peptidyl-prolyl isomerase (EC 5.2.1.8) (Peptidyl-prolyl cis-trans isomerase) (PPIase) (Rotamase) (Peptidylprolyl isomerase ROF1) - Arabidopsis thaliana (Mouse-ear cress) :: E = L
css|gi|110401003|gb|EC967594.1|EC967594	:: Q6K840|Q6K840_ORYSA Putative quinone oxidoreductase (Os02g0805600 protein) - Oryza sativa (japonica cultivar-group) :: Q948G0|Q948G0_ORYSA Putative quinone oxidoreductase - Oryza sativa (Rice) :: E = L
css|gi|110396691|gb|EC962385.1|EC962385	(M) :: Q9SP02|CP20A_ARATH Peptidyl-prolyl cis-trans isomerase CYP20-1 precursor (EC 5.2.1.8) (PPIase CYP20-1) (Rotamase cyclophilin-7) (Cyclophilin of 20 kDa 1) - Arabidopsis thaliana (Mouse-ear cress) :: Q5Z9H9|Q5Z9H9_ORYSA Putative cyclophilin (Os06g0708500 protein) - Oryza sativa (japonica cultivar-group) :: E = L SP
ws|Ctg2577.1	(M) :: Q93YR3|F10AL_ARATH FAM10 family protein At4g22670 - Arabidopsis thaliana (Mouse-ear cress) :: Q6YUA1|Q6YUA1_ORYSA Putative tetratricopeptide repeat (TPR)-containing protein (Os02g0100300 protein) - Oryza sativa (japonica cultivar-group) :: E = L
vv|gi|28971190|gb|CB350223.1|CB350223	(M) :: A1YW90|A1YW90_VITVI Glutathione S-transferase - Vitis vinifera (Grape) :: O49235|O49235_SOYBN 2,4-D inducible glutathione S-transferase (EC 2.5.1.18) - Glycine max (Soybean) :: E = L SP
cso|Ctg7213.1	:: Q5JJY4|Q5JJY4_ORYSA Hypothetical protein OSJNBa0062A24.20 (Os01g0541900 protein) - Oryza sativa (japonica cultivar-group) :: Q940A2|Q940A2_ARATH Hypothetical protein At2g40870 - Arabidopsis thaliana (Mouse-ear cress) :: E = L
cso|gi|33408738|gb|CF214365.1|CF214365	(M) :: Q9M069|E137_ARATH Putative glucan endo-1,3-beta-glucosidase 7 precursor (EC 3.2.1.39) ((1->3)-beta-glucan endohydrolase 7) ((1->3)-beta-glucanase 7) (Beta-1,3-endoglucanase 7) (Beta-1,3-glucanase 7) - Arabidopsis thaliana (Mouse-ear cress) :: Q8VY12|Q8VY12_ARATH Putative beta-1,3-glucanase - Arabidopsis thaliana (Mouse-ear cress) :: E = L SP
css|Ctg211.1	(M) :: Q9M1C2|Q9M1C2_ARATH Hypothetical protein T2O9.190 (Hypothetical protein At3g60210) (At3g60210) (Hypothetical protein) - Arabidopsis thaliana (Mouse-ear cress) :: O80504|O80504_ARATH Expressed protein (Chloroplast chaperonin 10) - Arabidopsis thaliana (Mouse-ear cress) :: E = L
ws|gi|51576544|gb|CV094380.1|CV094380	:: Q84R73|Q84R73_ORYSA Putative pyruvate kinase (Os03g0672300 protein) (Pyruvate kinase isozyme A, chloroplast, putative, expressed) - Oryza sativa (japonica cultivar-group) :: Q43117|KPYA_RICCO Pyruvate kinase isozyme A, chloroplast precursor (EC 2.7.1.40) - Ricinus communis (Castor bean) :: E = L
vv|Ctg4721.1	:: O80763|O80763_ARATH T13D8.29 protein (Hypothetical protein At1g60420) - Arabidopsis thaliana (Mouse-ear cress) :: Q8LB68|Q8LB68_ARATH PDI-like protein - Arabidopsis thaliana (Mouse-ear cress) :: E = L
vv|WIN109.C21_G01	(M) :: Q8H2B9|Q8H2B9_PRUDU 60s acidic ribosomal protein - Prunus dulcis (Almond) (Prunus amygdalus) :: Q3HVP0|Q3HVP0_SOLTU 60s acidic ribosomal protein-like protein - Solanum tuberosum (Potato) :: E = L
vv|gi|30295805|gb|CB972599.1|CB972599	(M) :: Q941A6|Q941A6_ARATH At1g08480/T27G7_10 - Arabidopsis thaliana (Mouse-ear cress) :: Q1EMM1|Q1EMM1_PLAMJ Hypothetical protein (Fragment) - Plantago major (Common plantain) :: E = L
vv|Ctg3241.1	(M) :: O04940|CDS1_SOLTU Phosphatidate cytidylyltransferase (EC 2.7.7.41) (CDP-diglyceride synthetase) (CDP-diglyceride pyrophosphorylase) (CDP-diacylglycerol synthase) (CDS) (CTP:phosphatidate cytidylyltransferase) (CDP-DAG synthase) (CDP-DG synthetase) - Solanum tuberosum (Potato) :: Q2HT24|Q2HT24_MEDTR Phosphatidate cytidylyltransferase - Medicago truncatula (Barrel medic) :: E = L
vv|gi|26267253|gb|CA818316.1|CA818316	:: Q5ZF86|Q5ZF86_PLAMJ Hypothetical protein - Plantago major (Common plantain) :: Q9SK39|SBP3_ARATH Putative steroid-binding protein 3 (AtMP3) - Arabidopsis thaliana (Mouse-ear cress) :: E = L
ws|Ctg407.1	(M) :: Q8L6A8|Q8L6A8_THECC Aspartic proteinase - Theobroma cacao (Cacao) (Cocoa) :: Q9FRW7|Q9FRW7_NEPAL Aspartic proteinase 3 - Nepenthes alata (Winged pitcher plant) :: E = L SP
vv|WIN1144.C21_J06	:: Q6V9I4|Q6V9I4_SOLCH SWIb domain-containing protein (Fragment) - Solanum chacoense (Chaco potato) :: Q93W30|Q93W30_ARATH Hypothetical protein At2g35605 (Hypothetical protein) (Hypothetical protein At2g35605/T20F21.29) (Expressed protein) - Arabidopsis thaliana (Mouse-ear cress) :: E = L
vv|Ctg9092.1	:: Q0JA66|Q0JA66_ORYSA Os04g0613700 protein (Fragment) - Oryza sativa (japonica cultivar-group) :: Q9FYJ8|Q9FYJ8_ARATH F17F8.1 - Arabidopsis thaliana (Mouse-ear cress) :: E = L
cso|Ctg1554.1	:: Q84VH0|Q84VH0_MALPU Glutathione S-transferase Z1 - Malva pusilla (Dwarf mallow) :: P57108|GSTZ_EUPES Glutathione S-transferase zeta class (EC 2.5.1.18) - Euphorbia esula (Leafy spurge) :: E = L
css|gi|110364685|gb|EC928117.1|EC928117	:: Q8LD27|PSB6_ARATH Proteasome subunit beta type 6 precursor (EC 3.4.25.1) (Proteasome subunit beta type 1) (20S proteasome beta subunit A-1) (Proteasome component CD) - Arabidopsis thaliana (Mouse-ear cress) :: Q2V3D4|Q2V3D4_ARATH Protein At4g31300 - Arabidopsis thaliana (Mouse-ear cress) :: E = L
cse|Ctg37.1	:: O48618|O48618_OLEEU Cytochome b5 (Fragment) - Olea europaea (Common olive) :: P40934|CYB5_BRAOB Cytochrome b5 - Brassica oleracea var. botrytis (Cauliflower) :: E = L
cse|gi|46910147|gb|CN545522.1|CN545522	:: Q9SK74|Q9SK74_ARATH Hypothetical protein At2g20280 - Arabidopsis thaliana (Mouse-ear cress) :: Q5QMG2|Q5QMG2_ORYSA Putative uncharacterized hypothalamus protein HT010 - Oryza sativa (japonica cultivar-group) :: E = L
vv|Ctg6638.1	(M) :: Q10DV7|Q10DV7_ORYSA Actin-1, putative, expressed (Os03g0718100 protein) - Oryza sativa (japonica cultivar-group) :: P13362|ACT1_ORYSA Actin-1 - Oryza sativa (Rice) :: E = L
vv|gi|110726878|gb|EE103046.1|EE103046	(M) :: O23787|THI4_CITSI Thiazole biosynthetic enzyme, chloroplast precursor - Citrus sinensis (Sweet orange) :: Q84QE4|Q84QE4_TOBAC Putative chloroplast thiazole biosynthetic protein - Nicotiana tabacum (Common tobacco) :: E = L
cso|gi|110376341|gb|EC941396.1|EC941396	:: Q1S0S9|Q1S0S9_MEDTR Hypothetical protein - Medicago truncatula (Barrel medic) :: Q8RX56|Q8RX56_ARATH AT5g06970/MOJ9_14 - Arabidopsis thaliana (Mouse-ear cress) :: E = L
vv|Ctg18635.1	:: Q6NPT2|Q6NPT2_ARATH At1g14610 - Arabidopsis thaliana (Mouse-ear cress) :: P93736|SYV_ARATH Valyl-tRNA synthetase (EC 6.1.1.9) (Valine--tRNA ligase) (ValRS) - Arabidopsis thaliana (Mouse-ear cress) :: E = L
ws|gi|51578452|gb|CV096288.1|CV096288	:: Q6TQD7|Q6TQD7_COFAR Beta-1,3-glucanase, acidic - Coffea arabica (Coffee) :: Q9ZUP5|Q9ZUP5_ARATH Putative beta-1,3-glucanase - Arabidopsis thaliana (Mouse-ear cress) :: E = L
vv|gi|37186141|gb|CF605494.1|CF605494	:: Q53PZ2|Q53PZ2_ORYSA Ribosomal protein L24, putative (60S ribosomal protein L26-1, putative, expressed) - Oryza sativa (japonica cultivar-group) :: Q2QXN5|Q2QXN5_ORYSA 60S ribosomal protein L26-1, putative, expressed (Os12g0150100 protein) - Oryza sativa (japonica cultivar-group) :: E = L
ws|Ctg369.1	(M) :: Q6T871|Q6T871_9ROSI Dicarboxylate/tricarboxylate carrier - Citrus junos :: Q8SF02|Q8SF02_TOBAC Dicarboxylate/tricarboxylate carrier - Nicotiana tabacum (Common tobacco) :: E = L
vv|Ctg11489.1	:: Q6K973|Q6K973_ORYSA Putative sucrose synthase (Os02g0831500 protein) - Oryza sativa (japonica cultivar-group) :: Q9FX32|Q9FX32_ARATH Sucrose synthase, putative - Arabidopsis thaliana (Mouse-ear cress) :: E = L
ws|Ctg18.1	(M) :: Q8VX73|Q8VX73_RICCO Cyclophilin (EC 5.2.1.8) - Ricinus communis (Castor bean) :: Q39613|CYPH_CATRO Peptidyl-prolyl cis-trans isomerase (EC 5.2.1.8) (PPIase) (Rotamase) (Cyclophilin) (Cyclosporin A-binding protein) - Catharanthus roseus (Rosy periwinkle) (Madagascar periwinkle) :: E = L
vv|gi|32244991|gb|CD710810.1|CD710810	(M) :: Q9SGA6|RS191_ARATH 40S ribosomal protein S19-1 - Arabidopsis thaliana (Mouse-ear cress) :: Q67ZX8|Q67ZX8_ARATH 40S ribosomal protein S19-like - Arabidopsis thaliana (Mouse-ear cress) :: E = L
csp|Ctg506.1	(M) :: Q7X752|Q7X752_ORYSA OSJNBb0070J16.13 protein (Os04g0515300 protein) (OSJNBb0072M01.9 protein) - Oryza sativa (japonica cultivar-group) :: Q3HVK7|Q3HVK7_SOLTU Glycoprotein-like protein - Solanum tuberosum (Potato) :: E = L
ws|gi|33396204|gb|CF201831.1|CF201831	(M) :: Q84SZ1|Q84SZ1_ORYSA Synaptobrevin-like protein (Os03g0803000 protein) (Vesicle-associated membrane protein 724, putative, expressed) - Oryza sativa (japonica cultivar-group) :: Q69WS1|Q69WS1_ORYSA Synaptobrevin-like protein (Os07g0194000 protein) (Synaptobrevin 1) - Oryza sativa (japonica cultivar-group) :: E = L SP
cso|gi|26265298|gb|CA816361.1|CA816361	(M) :: A1XX43|A1XX43_9MAGN Chloroplast photosystem II light-inducible protein - Pachysandra terminalis :: Q8GV53|Q8GV53_9LILI Photosystem II 10 kDa protein - Xerophyta humilis :: E = L
css|gi|110398065|gb|EC964159.1|EC964159	:: O82147|SPDE_COFAR Spermidine synthase (EC 2.5.1.16) (Putrescine aminopropyltransferase) (SPDSY) - Coffea arabica (Coffee) :: O48659|SPD2_HYONI Spermidine synthase 2 (EC 2.5.1.16) (Putrescine aminopropyltransferase 2) (SPDSY 2) - Hyoscyamus niger (Henbane) :: E = L
vv|Ctg8934.1	:: Q9LW17|Q9LW17_ARATH WD-40 repeat protein-like (Hypothetical protein At3g15610) (Expressed protein) - Arabidopsis thaliana (Mouse-ear cress) :: Q69X61|Q69X61_ORYSA Putative WD-40 repeat protein - Oryza sativa (japonica cultivar-group) :: E = L
cso|Ctg3269.1	:: Q9SZP8|Q9SZP8_ARATH Hypothetical protein F20M13.270 (Hypothetical protein AT4g38710) - Arabidopsis thaliana (Mouse-ear cress) :: Q0E1I1|Q0E1I1_ORYSA Os02g0439700 protein - Oryza sativa (japonica cultivar-group) :: E = L
cso|Ctg2837.1	(M) :: Q8S0M7|Q8S0M7_ORYSA Putative allyl alcohol dehydrogenase (Os01g0891300 protein) - Oryza sativa (japonica cultivar-group) :: Q9SLN8|Q9SLN8_TOBAC Allyl alcohol dehydrogenase - Nicotiana tabacum (Common tobacco) :: E = L
css|Ctg234.1	(M) :: A2Q4V6|A2Q4V6_MEDTR Ribosomal protein S10, eukaryotic and archaeal form - Medicago truncatula (Barrel medic) :: Q9STY6|RS202_ARATH 40S ribosomal protein S20-2 - Arabidopsis thaliana (Mouse-ear cress) :: E = L
vv|gi|110730701|gb|EE108081.1|EE108081	(M) :: Q9AV77|Q9AV77_ORYSA 60S ribosomal protein L17 (Os03g0139100 protein) (Os02g0814700 protein) (Os10g0466700 protein) (60S ribosomal protein L23, putative, expressed) - Oryza sativa (japonica cultivar-group) :: Q3HRY2|Q3HRY2_SOLTU Ribosomal protein L17-like protein - Solanum tuberosum (Potato) :: E = L
css|Ctg1629.1	:: Q94K62|Q94K62_ARATH Hypothetical protein At4g19880 (Fragment) - Arabidopsis thaliana (Mouse-ear cress) :: Q8H121|Q8H121_ARATH Hypothetical protein At4g19880 - Arabidopsis thaliana (Mouse-ear cress) :: E = L
vv|Ctg333.1_F=-3.1	(LC) :: Q7Y068|Q7Y068_SESRO Plasma membrane H+-ATPase - Sesbania rostrata :: Q43106|Q43106_PHAVU H(+)-transporting ATPase (EC 3.6.1.35) - Phaseolus vulgaris (Kidney bean) (French bean) :: E = L
ws|Ctg1173.1	:: Q7Y0S8|Q7Y0S8_SOLTU Erg-1 - Solanum tuberosum (Potato) :: Q9FE06|Q9FE06_ARATH Putative phi-1 protein (AT5g64260/MSJ1_10) - Arabidopsis thaliana (Mouse-ear cress) :: E = L
vv|gi|32269871|gb|CD719030.1|CD719030	:: Q9M566|Q9M566_EUPES LMW heat shock protein - Euphorbia esula (Leafy spurge) :: Q39818|HS22M_SOYBN Heat shock 22 kDa protein, mitochondrial precursor - Glycine max (Soybean) :: E = L
ws|gi|51581080|gb|CV098916.1|CV098916	:: Q1SGB6|Q1SGB6_MEDTR Phosphoglucosamine mutase - Medicago truncatula (Barrel medic) :: P57750|AGM1_ARATH Phosphoacetylglucosamine mutase (EC 5.4.2.3) (PAGM) (Acetylglucosamine phosphomutase) (N-acetylglucosamine-phosphate mutase) (DNA-damage-repair/toleration protein DRT101) - Arabidopsis thaliana (Mouse-ear cress) :: E = L
cso|gi|26257669|gb|CA808732.1|CA808732	(M) :: Q9FS43|Q9FS43_VITVI Pathogenesis-related protein 10 - Vitis vinifera (Grape) :: Q9FS42|Q9FS42_VITVI Pathogenesis-related protein 10 - Vitis vinifera (Grape) :: E = L
cso|Ctg2280.1	(M) :: Q2HRW5|Q2HRW5_MEDTR Syntaxin, N-terminal - Medicago truncatula (Barrel medic) :: Q1RZ96|Q1RZ96_MEDTR Syntaxin, N-terminal - Medicago truncatula (Barrel medic) :: E = L
ws|Ctg711.1	(M) :: Q60E58|Q60E58_ORYSA Hypothetical protein OSJNBa0073E05.18 (Os05g0388600 protein) - Oryza sativa (japonica cultivar-group) :: Q94CJ5|Q94CJ5_ARATH Hypothetical protein At5g12470 (At5g12470) - Arabidopsis thaliana (Mouse-ear cress) :: E = L SP
ws|gi|28603351|gb|CB289610.1|CB289610	(M) :: Q9AYT8|Q9AYT8_9ROSI Mangrin - Bruguiera sexangula :: Q711Q9|Q711Q9_MEDTR Allene oxide cyclase precursor (EC 5.3.99.6) - Medicago truncatula (Barrel medic) :: E = L
cso|gi|71863664|gb|DT012719.1|DT012719	(M) :: Q9C6D2|Q9C6D2_ARATH Hypothetical protein F10F5.1 (At1g49820/F10F5_1) - Arabidopsis thaliana (Mouse-ear cress) :: Q7XR61|Q7XR61_ORYSA OSJNBa0043A12.24 protein (Os04g0669800 protein) - Oryza sativa (japonica cultivar-group) :: E = L
vv|Ctg1626.1	(M) :: Q8GYK2|Q8GYK2_ARATH Hypothetical protein At4g22300/T10I14_130 - Arabidopsis thaliana (Mouse-ear cress) :: Q0J969|Q0J969_ORYSA Os04g0669500 protein - Oryza sativa (japonica cultivar-group) :: E = L
css|gi|110403178|gb|EC964463.1|EC964463	:: O80575|RISB_ARATH 6,7-dimethyl-8-ribityllumazine synthase, chloroplast precursor (EC 2.5.1.9) (DMRL synthase) (Lumazine synthase) - Arabidopsis thaliana (Mouse-ear cress) :: Q9XH13|Q9XH13_TOBAC 6,7-dimethyl-8-ribityllumazine synthase (Fragment) - Nicotiana tabacum (Common tobacco) :: E = L
vv|gi|30126311|gb|CB911650.1|CB911650	(M) :: Q71F50|Q71F50_HEVBR Eukaryotic translation initiation factor 5A isoform II (Eukaryotic translation initiation factor 5A isoform I) - Hevea brasiliensis (Para rubber tree) :: Q71F49|Q71F49_HEVBR Eukaryotic translation initiation factor 5A isoform III - Hevea brasiliensis (Para rubber tree) :: E = L
vv|Ctg17069.1	:: P92974|P92974_ARATH Ubiquitin activating enzyme 2 - Arabidopsis thaliana (Mouse-ear cress) :: Q75VJ8|Q75VJ8_TOBAC Ubiquitin activating enzyme 2 - Nicotiana tabacum (Common tobacco) :: E = L
cso|Ctg1700.1	(M) :: Q9LKK9|Q9LKK9_9ROSI 14-3-3 protein - Populus tremula x Populus alba :: Q9M5W3|Q9M5W3_EUPES 14-3-3-like protein - Euphorbia esula (Leafy spurge) :: E = L
vv|Ctg10078.1	:: Q6VEV2|Q6VEV2_SOYBN Amino acid aminotransferase (Fragment) - Glycine max (Soybean) :: Q84L60|Q84L60_CICAR Branched-chain amino acid aminotransferase-like protein (EC 2.6.1.42) - Cicer arietinum (Chickpea) (Garbanzo) :: E = L
css|gi|110392429|gb|EC957843.1|EC957843	(M) :: Q5YJQ2|Q5YJQ2_HYAOR Hypothetical protein - Hyacinthus orientalis (Common hyacinth) :: Q5YJP9|Q5YJP9_HYAOR At1g67350-like protein - Hyacinthus orientalis (Common hyacinth) :: E = L
cso|gi|34320219|gb|CF372973.1|CF372973	(M) :: Q1W1W5|Q1W1W5_NICBE BTF3 - Nicotiana benthamiana :: Q6DQ93|Q6DQ93_MUSAC BTF3b-like transcription factor - Musa acuminata (Banana) :: E = L
vv|Ctg5088.1	:: Q1EP67|Q1EP67_MUSBA Protein kinase, putative - Musa balbisiana (Banana) :: Q1ENV7|Q1ENV7_MUSAC Protein kinase family protein - Musa acuminata (Banana) :: E = L
vv|gi|110721364|gb|EE098274.1|EE098274	(M) :: Q2I308|Q2I308_9MAGN Abscisic stress ripening protein - Vitis pseudoreticulata :: Q94G23|Q94G23_VITVI Putative transcription factor - Vitis vinifera (Grape) :: E = L
css|Ctg1252.1	(M) :: Q0VH86|Q0VH86_GOSHI 3-ketoacyl-CoA reductase 3 - Gossypium hirsutum (Upland cotton) :: Q8H1Q6|Q8H1Q6_ARATH Hypothetical protein At4g23420 - Arabidopsis thaliana (Mouse-ear cress) :: E = L
cso|gi|71875575|gb|DT024630.1|DT024630	(M) :: Q5ZD69|Q5ZD69_ORYSA Hypothetical protein P0030H07.27 (Os01g0153500 protein) - Oryza sativa (japonica cultivar-group) :: Q94JD6|Q94JD6_ORYSA Hypothetical protein P0030H07.35 - Oryza sativa (japonica cultivar-group) :: E = L
vv|Ctg2373.1_F=1.1	(LC) :: A2Q5F8|A2Q5F8_MEDTR Peptidase S26A, signal peptidase I; WD40-like - Medicago truncatula (Barrel medic) :: Q9LTT9|Q9LTT9_ARATH Genomic DNA, chromosome 3, P1 clone: MDC11 - Arabidopsis thaliana (Mouse-ear cress) :: E = L
vv|gi|110716691|gb|EE091892.1|EE091892	(M) :: P47920|NDKB_FLABI Nucleoside diphosphate kinase B (EC 2.7.4.6) (NDK B) (NDP kinase B) - Flaveria bidentis (Coastalplain yellowtops) :: P47919|NDKA_FLABI Nucleoside diphosphate kinase A (EC 2.7.4.6) (NDK A) (NDP kinase A) - Flaveria bidentis (Coastalplain yellowtops) :: E = L
ws|gi|51574441|gb|CV092277.1|CV092277	:: Q84VH0|Q84VH0_MALPU Glutathione S-transferase Z1 - Malva pusilla (Dwarf mallow) :: P57108|GSTZ_EUPES Glutathione S-transferase zeta class (EC 2.5.1.18) - Euphorbia esula (Leafy spurge) :: E = L
vv|Ctg6229.1	(M) :: Q1SDD1|Q1SDD1_MEDTR Survival protein SurE - Medicago truncatula (Barrel medic) :: Q8LAM2|Q8LAM2_ARATH Hypothetical protein (At4g14930) (Expressed protein) - Arabidopsis thaliana (Mouse-ear cress) :: E = L
css|Ctg1625.1	(M) :: A1YMW5|A1YMW5_BRACM Hypothetical protein - Brassica campestris (Field mustard) :: Q9LSP5|Q9LSP5_ARATH Gb|AAF26101.1 (AT3g17020/K14A17_14) - Arabidopsis thaliana (Mouse-ear cress) :: E = L
ws|gi|51579622|gb|CV097458.1|CV097458	:: P28723|FTHS_SPIOL Formate--tetrahydrofolate ligase (EC 6.3.4.3) (Formyltetrahydrofolate synthetase) (10-formyletrahydrofolate synthetase) (FHS) (FTHFS) - Spinacia oleracea (Spinach) :: Q1SCS3|Q1SCS3_MEDTR Formate-tetrahydrofolate ligase, FTHFS - Medicago truncatula (Barrel medic) :: E = L
csp|Ctg4165.1	:: Q0WWG4|Q0WWG4_ARATH Putative ubiquitin activating enzyme E1 - Arabidopsis thaliana (Mouse-ear cress) :: O65041|UBA3_ARATH NEDD8-activating enzyme E1 catalytic subunit (EC 6.3.2.-) (RUB-activating enzyme) (Ubiquitin-activating enzyme E1-like protein) - Arabidopsis thaliana (Mouse-ear cress) :: E = L
vvfl|gi|37359246|gb|AAN77867.	:: Q6YH15|Q6YH15_VITVI 5-enolpyruvylshikimate-3-phosphate synthase (Fragment) - Vitis vinifera (Grape) :: Q1M157|Q1M157_CAMAC 5-enolpyruvylshikimate 3-phosphate synthase - Camptotheca acuminata :: E = L
vv|Ctg21916.1	(M) :: Q9FXW4|Q9FXW4_COPJA (S)-N-methylcoclaurine-3'-hydroxylase - Coptis japonica (Japanese goldthread) :: Q1A1B0|Q1A1B0_HYONI Littorine mutase/monooxygenase - Hyoscyamus niger (Henbane) :: E = L SP
vv|Ctg6731.1	:: Q9AVG7|Q9AVG7_TOBAC Isopentenyl diphosphate isomerase 2 - Nicotiana tabacum (Common tobacco) :: O48964|IDI1_CAMAC Isopentenyl-diphosphate Delta-isomerase I (EC 5.3.3.2) (IPP isomerase I) (Isopentenyl pyrophosphate isomerase I) - Camptotheca acuminata :: E = L
cso|Ctg5562.1	(M) :: Q2ABE8|Q2ABE8_CAMSI Cyclin dependent kinase A - Camellia sinensis (Tea) :: Q40789|Q40789_PETCR Protein kinase p34cdc2 - Petroselinum crispum (Parsley) (Petroselinum hortense) :: E = L
css|Ctg1511.1	:: Q9M898|Q9M898_ARATH F16B3.5 protein (Hypothetical protein) (AT3g02420/F16B3_5) - Arabidopsis thaliana (Mouse-ear cress) :: Q1KUT0|Q1KUT0_9ROSI Hypothetical protein - Cleome spinosa :: E = L
vv|Ctg12226.1	:: P42495|CADH1_ARACO Cinnamyl-alcohol dehydrogenase 1 (EC 1.1.1.195) (CAD) - Aralia cordata (Udo) (Cordate spikenard) :: Q2KNL5|Q2KNL5_OCIBA Cinnamyl alcohol dehydrogenase - Ocimum basilicum (Sweet basil) :: E = L
ws|Ctg756.1	(M) :: A0T2X7|A0T2X7_VITVI Glutathione S-transferase - Vitis vinifera (Grape) :: Q948X4|Q948X4_MEDSA Glutathione S-transferase - Medicago sativa (Alfalfa) :: E = L
vv|Ctg5750.1	(M) :: Q9XGA1|KPRS4_SPIOL Ribose-phosphate pyrophosphokinase 4 (EC 2.7.6.1) (Phosphoribosyl pyrophosphate synthetase 4) - Spinacia oleracea (Spinach) :: Q680A5|KPRS4_ARATH Ribose-phosphate pyrophosphokinase 4 (EC 2.7.6.1) (Phosphoribosyl pyrophosphate synthetase 4) - Arabidopsis thaliana (Mouse-ear cress) :: E = L
ws|gi|51575361|gb|CV093197.1|CV093197	(M) :: Q1RVE5|Q1RVE5_MEDTR Ubiquitin family, putative - Medicago truncatula (Barrel medic) :: Q9SII9|Q9SII9_ARATH Putative ubiquitin-like protein - Arabidopsis thaliana (Mouse-ear cress) :: E = L
ws|Ctg2292.1	(M) :: Q1RWA2|Q1RWA2_MEDTR Peptidase T1A, proteasome beta-subunit - Medicago truncatula (Barrel medic) :: Q7DLR9|PSB4_ARATH Proteasome subunit beta type 4 precursor (EC 3.4.25.1) (Proteasome subunit beta type 7) (20S proteasome beta subunit G-1) (Proteasome component H) - Arabidopsis thaliana (Mouse-ear cress) :: E = L
cso|gi|110383007|gb|EC947346.1|EC947346	:: Q9LPF9|Q9LPF9_ARATH T3F20.25 protein - Arabidopsis thaliana (Mouse-ear cress) :: Q9LPG0|Q9LPG0_ARATH T3F20.24 protein - Arabidopsis thaliana (Mouse-ear cress) :: E = L
vv|Ctg1931.1	(M) :: Q9LJH5|Q9LJH5_ARATH Glycolate oxidase - Arabidopsis thaliana (Mouse-ear cress) :: Q8LF60|Q8LF60_ARATH Glycolate oxidase, putative - Arabidopsis thaliana (Mouse-ear cress) :: E = L
css|Ctg864.1	(M) :: O82572|PROF1_RICCO Profilin-1 - Ricinus communis (Castor bean) :: Q3BCS6|Q3BCS6_MALDO Profilin 2 - Malus domestica (Apple) (Malus sylvestris) :: E = L
cso|Ctg2655.1	(M) :: Q3C2L6|Q3C2L6_SOLLC Sorbitol related enzyme - Solanum lycopersicum (Tomato) (Lycopersicon esculentum) :: Q9FJ95|Q9FJ95_ARATH Sorbitol dehydrogenase-like protein - Arabidopsis thaliana (Mouse-ear cress) :: E = L
vv|Ctg7403.1	:: Q9M0X9|Q9M0X9_ARATH 4-coumarate--CoA ligase-like protein - Arabidopsis thaliana (Mouse-ear cress) :: Q10RN5|Q10RN5_ORYSA AMP-binding enzyme family protein, expressed - Oryza sativa (japonica cultivar-group) :: E = L
vv|Ctg4847.1	(M) :: Q8VZK2|Q8VZK2_ARATH Hypothetical protein At5g11900 - Arabidopsis thaliana (Mouse-ear cress) :: Q0JPX3|Q0JPX3_ORYSA Os01g0195500 protein (Fragment) - Oryza sativa (japonica cultivar-group) :: E = L
vv|Ctg533.1	:: Q9AT36|Q9AT36_SOLTU Putative short-chain type alcohol dehydrogenase - Solanum tuberosum (Potato) :: Q8H744|Q8H744_SOLTU Putative short-chain type alcohol dehydrogenase - Solanum tuberosum (Potato) :: E = L
vv|gi|32460578|gb|CD801752.1|CD801752	:: Q6RH11|Q6RH11_CAPAN 40S ribosomal protein S5 - Capsicum annuum (Bell pepper) :: O65731|RS5_CICAR 40S ribosomal protein S5 (Fragment) - Cicer arietinum (Chickpea) (Garbanzo) :: E = L
cso|Ctg661.1	:: Q84WG2|Q84WG2_ARATH Putative VAMP protein SEC22 - Arabidopsis thaliana (Mouse-ear cress) :: Q9SRN0|Q9SRN0_ARATH T19F11.6 protein (At3g11660) (Harpin-induced protein-like) (NDR1/HIN1-Like protein 1) - Arabidopsis thaliana (Mouse-ear cress) :: E = L
ws|Ctg1584.1	(M) :: Q9ZPK0|Q9ZPK0_DATGL Thiosulfate sulfurtransferase - Datisca glomerata (Durango root) :: O64530|O64530_ARATH YUP8H12R.17 protein (At1g79230) (Mercaptopyruvate sulfurtransferase) (Mst1/Rdh1) (At1g79230/YUP8H12R_39) (Thiosulfate sulfurtransferase) (EC 2.8.1.1) (EC 2.8.1.2) - Arabidopsis thaliana (Mouse-ear cress) :: E = L SP
csp|gi|34416724|gb|CF415478.1|CF415478	:: Q76KW1|Q76KW1_PEA Glutathione S-transferase - Pisum sativum (Garden pea) :: Q9M2W2|Q9M2W2_ARATH Hypothetical protein T15C9_60 (At3g55040) - Arabidopsis thaliana (Mouse-ear cress) :: E = L
cso|Ctg7654.1	(M) :: Q8LDQ8|Q8LDQ8_ARATH Hypothetical protein (Hypothetical protein At5g24165) (At5g24165) - Arabidopsis thaliana (Mouse-ear cress) :: Q8LC23|Q8LC23_ARATH Hypothetical protein - Arabidopsis thaliana (Mouse-ear cress) :: E = L
vv|Ctg5047.1	:: Q93W28|Q93W28_ARATH AT4g15540/dl3810w (Expressed protein) (Hypothetical protein) - Arabidopsis thaliana (Mouse-ear cress) :: O23405|O23405_ARATH Hypothetical protein dl3810w (Hypothetical protein AT4g15540) - Arabidopsis thaliana (Mouse-ear cress) :: E = L
vv|Ctg935.1	(M) :: Q84UV7|Q84UV7_NICBE SGT1 - Nicotiana benthamiana :: Q5EEY5|Q5EEY5_NICBE SGT1 - Nicotiana benthamiana :: E = L
vv|Ctg2869.1	(M) :: Q8L8L3|Q8L8L3_ARATH E2, ubiquitin-conjugating enzyme, putative - Arabidopsis thaliana (Mouse-ear cress) :: Q8L7T3|Q8L7T3_ARATH Ubiquitin-conjugating enzyme (Putative cyclin-specific ubiquitin carrier protein) (Ubiquitinating enzyme) (At1g50490) - Arabidopsis thaliana (Mouse-ear cress) :: E = L
cso|Ctg2432.1	(M) :: Q8RXA8|NDK4_SPIOL Nucleoside diphosphate kinase 4, chloroplast precursor (EC 2.7.4.6) (Nucleoside diphosphate kinase IV) (NDK IV) (NDP kinase IV) (NDPK IV) (Nucleoside diphosphate kinase III) - Spinacia oleracea (Spinach) :: Q2KK37|Q2KK37_THLCA Putative nucleoside diphosphate kinase III - Thlaspi caerulescens (Alpine penny-cress) (Thlaspi calaminare) :: E = L
cso|Ctg1315.1	(M) :: P42495|CADH1_ARACO Cinnamyl-alcohol dehydrogenase 1 (EC 1.1.1.195) (CAD) - Aralia cordata (Udo) (Cordate spikenard) :: A2IB51|A2IB51_CITSI Cinnamyl alcohol dehydrogenase - Citrus sinensis (Sweet orange) :: E = L
vv|Ctg3821.1	:: Q42942|PYR5_TOBAC Uridine 5'-monophosphate synthase (UMP synthase) [Includes: Orotate phosphoribosyltransferase (EC 2.4.2.10) (OPRTase); Orotidine 5'-phosphate decarboxylase (EC 4.1.1.23) (OMPdecase)] (Fragment) - Nicotiana tabacum (Common tobacco) :: Q9LKI3
ws|Ctg3172.1	:: Q9SII8|Q9SII8_ARATH Putative ubiquitin protein - Arabidopsis thaliana (Mouse-ear cress) :: Q94C51|Q94C51_ARATH Putative ubiquitin protein - Arabidopsis thaliana (Mouse-ear cress) :: E = L
vv|Ctg3858.1	(M) :: Q0ZPW5|Q0ZPW5_9ROSA CXE carboxylesterase (EC 3.1.1.1) - Malus pumila :: Q1SZI1|Q1SZI1_MEDTR Lipolytic enzyme - Medicago truncatula (Barrel medic) :: E = L
vv|Ctg20087.1	(M) :: Q2QME5|Q2QME5_ORYSA Eukaryotic translation initiation factor 2 gamma subunit, putative, expressed (Os12g0607100 protein) - Oryza sativa (japonica cultivar-group) :: Q2QWZ1|Q2QWZ1_ORYSA Eukaryotic translation initiation factor 2 gamma subunit, putative, expressed (Os12g0176800 protein) - Oryza sativa (japonica cultivar-group) :: E = L
ws|Ctg1080.1	(M) :: Q9SIP1|Q9SIP1_ARATH Hypothetical protein At2g31670 - Arabidopsis thaliana (Mouse-ear cress) :: Q0WR03|Q0WR03_ARATH Hypothetical protein At2g31670 - Arabidopsis thaliana (Mouse-ear cress) :: E = L
ws|gi|33962485|gb|CF355519.1|CF355519	:: Q9ASV9|Q9ASV9_ARATH At1g53210/F12M16_12 - Arabidopsis thaliana (Mouse-ear cress) :: Q8L636|Q8L636_ARATH Hypothetical protein At1g53210 - Arabidopsis thaliana (Mouse-ear cress) :: E = L
cso|Ctg10472.1	:: Q2HU52|Q2HU52_MEDTR TRNA-binding arm; t-snare - Medicago truncatula (Barrel medic) :: Q9CA88|Q9CA88_ARATH Hypothetical protein F19K16.21 - Arabidopsis thaliana (Mouse-ear cress) :: E = L
vv|Ctg1851.1	:: Q9MAH3|Q9MAH3_ARATH F12M16.18 (Hypothetical protein At1g53280) - Arabidopsis thaliana (Mouse-ear cress) :: Q8LGH3|Q8LGH3_ARATH 4-methyl-5(B-hydroxyethyl)-thiazole monophosphate biosynthesis protein, putative - Arabidopsis thaliana (Mouse-ear cress) :: E = L
ws|Ctg1140.1	(M) :: Q944Q6|Q944Q6_ARATH Hypothetical protein (Expressed protein) - Arabidopsis thaliana (Mouse-ear cress) :: Q93VN2|Q93VN2_ARATH At2g14841/At2g14841 (At2g14841) - Arabidopsis thaliana (Mouse-ear cress) :: E = L
cso|gi|34546828|gb|CF515060.1|CF515060	(M) :: Q9SNX8|GAPN_APIGR NADP-dependent glyceraldehyde-3-phosphate dehydrogenase (EC 1.2.1.9) (Non-phosphorylating glyceraldehyde 3-phosphate dehydrogenase) (Glyceraldewhyde-3-phosphate dehydrogenase [NADP+]) (Triosephosphate dehydrogenase) (nr-G3PDH) - Apium graveolens (Celery) :: P93338
ws|gi|51579256|gb|CV097092.1|CV097092	:: Q5XF81|Q5XF81_ARATH At5g42470 - Arabidopsis thaliana (Mouse-ear cress) :: Q5Z9P5|Q5Z9P5_ORYSA Putative brain and reproductive organ-expressed protein (Os06g0715600 protein) - Oryza sativa (japonica cultivar-group) :: E = L
ws|gi|51574389|gb|CV092225.1|CV092225	(M) :: Q8W3G1|Q8W3G1_ORYSA Hepatocyte growth factor-regulated tyrosine kinase substrate-like protein (VHS domain-containing protein, putative, expressed) (TOM2 protein) - Oryza sativa (japonica cultivar-group) :: Q0IVD2|Q0IVD2_ORYSA Os10g0578000 protein - Oryza sativa (japonica cultivar-group) :: E = L
ws|Ctg327.1	:: Q6X5R6|Q6X5R6_9SOLA Lipoxygenase (Fragment) - Nicotiana attenuata :: O24370|O24370_SOLTU 13-lipoxygenase (EC 1.13.11.12) - Solanum tuberosum (Potato) :: E = L
vv|gi|110706964|gb|EE082949.1|EE082949	(M) :: Q9ATF4|Q9ATF4_CASSA Ribosomal protein L33 - Castanea sativa (Sweet chestnut) :: Q9C912|R35A3_ARATH 60S ribosomal protein L35a-3 - Arabidopsis thaliana (Mouse-ear cress) :: E = L
vv|Ctg12464.1	(M) :: Q9SAH1|Q9SAH1_ARATH F23A5.25 protein (Hypothetical protein At1g80890) (At1g80890) - Arabidopsis thaliana (Mouse-ear cress) :: P93048|P93048_ARATH GAG1At protein (Hypothetical protein At1g16000) (Hypothetical protein) (Hypothetical protein At1g16000/T24D18_10) (T24D18.10 protein) - Arabidopsis thaliana (Mouse-ear cress) :: E = L
csp|WIN0412.C21_A09	:: Q0ZPX0|Q0ZPX0_VACCO CXE carboxylesterase (EC 3.1.1.1) - Vaccinium corymbosum (Highbush blueberry) :: Q0ZPV3|Q0ZPV3_ACTDE CXE carboxylesterase (EC 3.1.1.1) - Actinidia deliciosa (Kiwi) :: E = L
cso|Ctg10886.1	:: Q2XTE6|Q2XTE6_SOLTU Aspartate aminotransferase-like - Solanum tuberosum (Potato) :: P26563|AATM_LUPAN Aspartate aminotransferase-P2, mitochondrial precursor (EC 2.6.1.1) (Transaminase A) (Fragment) - Lupinus angustifolius (Narrow-leaved blue lupin) :: E = L
css|gi|110397352|gb|EC963083.1|EC963083	:: Q67Y17|Q67Y17_ARATH MRNA, complete cds, clone: RAFL25-18-P16 - Arabidopsis thaliana (Mouse-ear cress) :: Q3E9U1|Q3E9U1_ARATH Protein At4g30310 - Arabidopsis thaliana (Mouse-ear cress) :: E = L
vv|gi|110727391|gb|EE104094.1|EE104094	(M) :: Q6RJY3|Q6RJY3_CAPAN 40S ribosomal protein S17 - Capsicum annuum (Bell pepper) :: P49215|RS17_SOLLC 40S ribosomal protein S17 - Solanum lycopersicum (Tomato) (Lycopersicon esculentum) :: E = L
csp|Ctg500.1	:: Q6DW08|Q6DW08_MEDSA GMPase - Medicago sativa (Alfalfa) :: Q09PG3|Q09PG3_9ROSI GDP-D-mannose pyrophosphorylase - Viola baoshanensis :: E = L
ws|Ctg3162.1	(M) :: Q9LKY6|Q9LKY6_SOLPN Glucose acyltransferase - Solanum pennellii (Tomato) (Lycopersicon pennellii) :: A2Q5I1|A2Q5I1_MEDTR Peptidase S10, serine carboxypeptidase - Medicago truncatula (Barrel medic) :: E = L SP
ws|Ctg616.1	:: Q9LP77|Q9LP77_ARATH T1N15.9 - Arabidopsis thaliana (Mouse-ear cress) :: Q9ZT08|Q9ZT08_ARATH Receptor-like protein kinase - Arabidopsis thaliana (Mouse-ear cress) :: E = L
cso|Ctg966.1	:: Q4ANR8|Q4ANR8_9CHLB UDP-N-acetylmuramoylalanyl-D-glutamyl-2, 6-diaminopimelate-D-alanyl-D-alanyl ligase - Chlorobium phaeobacteroides BS1 :: :: E = H
vv|Ctg12691.1	:: Q2QXR8|Q2QXR8_ORYSA Pyruvate kinase family protein, expressed (Os12g0145700 protein) - Oryza sativa (japonica cultivar-group) :: Q94KE3|Q94KE3_ARATH AT3g52990/F8J2_160 (Putative pyruvate kinase) - Arabidopsis thaliana (Mouse-ear cress) :: E = L
csp|Ctg977.1	(M) :: P13869|CB12_PETHY Chlorophyll a-b binding protein, chloroplast precursor (LHCI type II CAB) - Petunia hybrida (Petunia) :: P10708|CB12_SOLLC Chlorophyll a-b binding protein 7, chloroplast precursor (LHCI type II CAB-7) - Solanum lycopersicum (Tomato) (Lycopersicon esculentum) :: E = L
cso|Ctg7270.1	:: Q2QXL3|Q2QXL3_ORYSA ACT domain-containing protein, putative, expressed (Os12g0152700 protein) - Oryza sativa (japonica cultivar-group) :: Q9LZ23|Q9LZ23_ARATH Hypothetical protein T1E3_100 (Hypothetical protein At5g04740) (Genomic DNA, chromosome 5, P1 clone:MUK11) - Arabidopsis thaliana (Mouse-ear cress) :: E = L
cso|Ctg376.1	(M) :: Q10T06|Q10T06_ORYSA Tubulin beta-2 chain, putative, expressed (Os03g0105600 protein) - Oryza sativa (japonica cultivar-group) :: Q8H7U1|TBB2_ORYSA Tubulin beta-2 chain (Beta-2 tubulin) - Oryza sativa (Rice) :: E = L
ws|Ctg1913.1	:: Q8GTQ9|Q8GTQ9_SOLLC Succinyl-CoA ligase alpha 1 subunit (EC 6.2.1.5) - Solanum lycopersicum (Tomato) (Lycopersicon esculentum) :: Q307Y1|Q307Y1_SOLTU Succinyl-CoA ligase alpha 1 subunit-like - Solanum tuberosum (Potato) :: E = L
css|Ctg731.1	(M) :: Q6UK15|Q6UK15_GOSHI Al-induced protein - Gossypium hirsutum (Upland cotton) :: Q5MCR8|Q5MCR8_9ASTR Aluminum-induced protein - Codonopsis lanceolata :: E = L
css|Ctg236.1	:: Q9ZW85|Q9ZW85_ARATH 3-isopropylmalate dehydratase, small subunit - Arabidopsis thaliana (Mouse-ear cress) :: Q9LYT7|Q9LYT7_ARATH 3-isopropylmalate dehydratase-like protein (Small subunit) (Putative 3-isopropylmalate dehydratase small subunit) (Putative 3-isopropylmalate dehydratase protein small subunit) - Arabidopsis thaliana (Mouse-ear cress) :: E = L
csp|Ctg1238.1	:: Q155L4|Q155L4_HEVBR Cysteine protease - Hevea brasiliensis (Para rubber tree) :: Q2AAC8|Q2AAC8_9ASTR Cysteine proteinase - Platycodon grandiflorus :: E = L
cso|Ctg2787.1	:: Q9FVD4|Q9FVD4_MEDVA Ser/Thr specific protein phosphatase 2A B regulatory subunit beta isoform - Medicago varia (Alfalfa) :: Q9FVD5|Q9FVD5_MEDVA Ser/Thr specific protein phosphatase 2A B regulatory subunit alpha isoform - Medicago varia (Alfalfa) :: E = L
csb|Ctg407.1	:: A1XJ43|A1XJ43_GOSHI 14-3-3-like protein - Gossypium hirsutum (Upland cotton) :: P93212|14337_SOLLC 14-3-3 protein 7 - Solanum lycopersicum (Tomato) (Lycopersicon esculentum) :: E = L
cso|Ctg4397.1	:: Q0ZHB8|Q0ZHB8_LOTJA Mitochondrial L-galactono-1,4-lactone dehydrogenase - Lotus japonicus :: Q6DUK5|Q6DUK5_9ROSA Mitochondrial L-galactono-1,4-lactone dehydrogenase (EC 1.3.2.3) - Rosa roxburghii :: E = L
vv|Ctg4622.1	(M) :: Q9XF47|F16P2_MUSAC Fructose-1,6-bisphosphatase, cytosolic (EC 3.1.3.11) (D-fructose-1,6-bisphosphate 1-phosphohydrolase) (FBPase) - Musa acuminata (Banana) :: P46276|F16P2_SOLTU Fructose-1,6-bisphosphatase, cytosolic (EC 3.1.3.11) (D-fructose-1,6-bisphosphate 1-phosphohydrolase) (FBPase) (CY-F1) - Solanum tuberosum (Potato) :: E = L
csp|Ctg2030.1	:: Q9SZE1|Q9SZE1_ARATH Hypothetical protein F19B15.150 (Hypothetical protein At4g29120) - Arabidopsis thaliana (Mouse-ear cress) :: Q8LQ70|Q8LQ70_ORYSA Putative D-threonine dehydrogenase (Os01g0742300 protein) - Oryza sativa (japonica cultivar-group) :: E = L
vv|gi|110705330|gb|EE082083.1|EE082083	(M) :: Q5ZF86|Q5ZF86_PLAMJ Hypothetical protein - Plantago major (Common plantain) :: Q9SK39|SBP3_ARATH Putative steroid-binding protein 3 (AtMP3) - Arabidopsis thaliana (Mouse-ear cress) :: E = L
css|gi|110397183|gb|EC962907.1|EC962907	(M) :: Q10RZ3|Q10RZ3_ORYSA 60S ribosomal protein L21, putative, expressed - Oryza sativa (japonica cultivar-group) :: Q9AV87|Q9AV87_ORYSA 60S ribosomal protein L21 (Os10g0465800 protein) (60S ribosomal protein L21, putative, expressed) - Oryza sativa (japonica cultivar-group) :: E = L
ws|Ctg1440.1	(M) :: Q9M9P5|Q9M9P5_ARATH T17B22.4 protein - Arabidopsis thaliana (Mouse-ear cress) :: Q1T005|Q1T005_MEDTR Universal stress protein (Usp) - Medicago truncatula (Barrel medic) :: E = L
vv|gi|29786190|gb|CB343779.2|CB343779	(M) :: Q38HT5|Q38HT5_SOLTU Hypothetical protein - Solanum tuberosum (Potato) :: P46297|RS23_FRAAN 40S ribosomal protein S23 (S12) - Fragaria ananassa (Strawberry) :: E = L
ws|Ctg1160.1	:: A2Q4X2|A2Q4X2_MEDTR Isocitrate lyase and phosphorylmutase - Medicago truncatula (Barrel medic) :: Q8GYI4|Q8GYI4_ARATH Putative carboxyphosphonoenolpyruvate mutase - Arabidopsis thaliana (Mouse-ear cress) :: E = L
ws|gi|33398955|gb|CF204582.1|CF204582	:: Q94AM1|Q94AM1_ARATH Putative oligopeptidase A - Arabidopsis thaliana (Mouse-ear cress) :: Q9LSL3|Q9LSL3_ARATH Oligopeptidase A - Arabidopsis thaliana (Mouse-ear cress) :: E = L
cso|Ctg9331.1	:: Q9C8T5|Q9C8T5_ARATH Hypothetical protein F9N12.7 (Hypothetical protein At1g63310) (Hypothetical protein At1g63310/F9N12_7) - Arabidopsis thaliana (Mouse-ear cress) :: Q7XXI6|Q7XXI6_ORYSA OSJNBa0094O15.16 protein (Os04g0105200 protein) (OSJNBb0004G23.2 protein) - Oryza sativa (japonica cultivar-group) :: E = L
csp|WIN074.C21_A07	:: Q338C1|Q338C1_ORYSA Prolyl oligopeptidase family protein, expressed - Oryza sativa (japonica cultivar-group) :: Q0IXP9|Q0IXP9_ORYSA Os10g0415600 protein - Oryza sativa (japonica cultivar-group) :: E = L
cso|Ctg5333.1	(M) :: Q6VAF9|TBA4_GOSHI Tubulin alpha-4 chain (Alpha-4 tubulin) - Gossypium hirsutum (Upland cotton) :: Q84TK6|Q84TK6_POPTM Alpha-tubulin 1 - Populus tremuloides (Quaking aspen) :: E = L
csb|Ctg1260.1	:: Q5UCF4|Q5UCF4_MAIZE Senescence-associated protein DH - Zea mays (Maize) :: Q67WQ6|Q67WQ6_ORYSA Putative senescence-associated protein 5 (Os06g0653100 protein) - Oryza sativa (japonica cultivar-group) :: E = L
cso|Ctg5793.1	(M) :: Q8GRU7|Q8GRU7_ORYSA Putative xylulose kinase (Os07g0640200 protein) - Oryza sativa (japonica cultivar-group) :: Q1SU04|Q1SU04_MEDTR Carbohydrate kinase, FGGY - Medicago truncatula (Barrel medic) :: E = L
csb|Ctg542.1	(M) :: Q3HVM3|Q3HVM3_SOLTU Hypothetical protein - Solanum tuberosum (Potato) :: Q1EP47|Q1EP47_MUSBA Mitochondrial ATP synthase g subunit family protein - Musa balbisiana (Banana) :: E = L
vv|gi|71883211|gb|DT032266.1|DT032266	(M) :: A1ECJ6|A1ECJ6_9ROSI Putative thioredoxin-dependent peroxidase - Citrus cv. Shiranuhi :: Q5ZFS4|Q5ZFS4_PLAMJ Thioredoxin-dependent peroxidase - Plantago major (Common plantain) :: E = L
vv|gi|34549792|gb|CF518024.1|CF518024	:: Q5JMX3|Q5JMX3_ORYSA Putative 28 kDa heat-and acid-stable phosphoprotein (Os01g0752800 protein) - Oryza sativa (japonica cultivar-group) :: Q9FNM0|Q9FNM0_ARATH Arabidopsis thaliana genomic DNA, chromosome 5, P1 clone:MCL19 (Hypothetical protein) (Hypothetical protein At5g46020) (Hypothetical protein At5g46020; MCL19.6) - Arabidopsis thaliana (Mouse-ear cress) :: E = L
vv|Ctg1696.1	(M) :: Q0GYS3|Q0GYS3_HEVBR 1-deoxy-D-xylulose 5-phosphate reductoisomerase - Hevea brasiliensis (Para rubber tree) :: A1KXW2|A1KXW2_HEVBR Putative 1-deoxy-D-xylulose 5-phosphate reductoisomerase - Hevea brasiliensis (Para rubber tree) :: E = L
vv|gi|29783054|gb|CB348936.2|CB348936	(M) :: Q1AFF4|Q1AFF4_9MAGN Ascorbate peroxidase - Vitis pseudoreticulata :: O65161|O65161_ZANAE Ascorbate peroxidase (EC 1.11.1.11) - Zantedeschia aethiopica (White calla lily) :: E = L
cso|gi|110389395|gb|EC954229.1|EC954229	:: Q1SU33|Q1SU33_MEDTR PAP fibrillin - Medicago truncatula (Barrel medic) :: Q1S5Z5|Q1S5Z5_MEDTR PAP fibrillin - Medicago truncatula (Barrel medic) :: E = L
ws|gi|47090191|gb|CN604447.1|CN604447	(M) :: Q7XAS3|Q7XAS3_GOSHI Beta-D-glucosidase - Gossypium hirsutum (Upland cotton) :: Q6UY81|Q6UY81_LILLO Exo-beta-glucanase - Lilium longiflorum (Trumpet lily) :: E = L SP
css|gi|110391990|gb|EC957089.1|EC957089	(M) :: Q0WLA8|Q0WLA8_ARATH TOM7-like protein - Arabidopsis thaliana (Mouse-ear cress) :: Q9ASY8|TOM7A_ARATH Mitochondrial import receptor subunit TOM7-1 (Translocase of outer membrane 7 kDa subunit 1) - Arabidopsis thaliana (Mouse-ear cress) :: E = L
vv|Ctg2919.1	:: Q8GXX3|Q8GXX3_ARATH Hypothetical protein At1g23010/F19G10_5 (At1g23010) - Arabidopsis thaliana (Mouse-ear cress) :: O23123|O23123_ARATH F19G10.5 protein - Arabidopsis thaliana (Mouse-ear cress) :: E = L
vv|gi|30297911|gb|CB974705.1|CB974705	(M) :: Q2I313|Q2I313_9MAGN Cyclase - Vitis pseudoreticulata :: Q94JT5|Q94JT5_ARATH AT4g35220/F23E12_220 (Hypothetical protein) - Arabidopsis thaliana (Mouse-ear cress) :: E = L SP
ws|Ctg406.1	(M) :: Q2HVI3|Q2HVI3_MEDTR Ribosomal protein L30 - Medicago truncatula (Barrel medic) :: Q9LHP1|RL74_ARATH 60S ribosomal protein L7-4 - Arabidopsis thaliana (Mouse-ear cress) :: E = L
ws|Ctg652.1	(M) :: Q38M65|Q38M65_SOLTU Hypothetical protein - Solanum tuberosum (Potato) :: Q9FQ22|Q9FQ22_ORYSA Tonneau 1 - Oryza sativa (Rice) :: E = L
cso|Ctg7144.1	(M) :: O04866|ARGD_ALNGL Acetylornithine aminotransferase, mitochondrial precursor (EC 2.6.1.11) (ACOAT) (Acetylornithine transaminase) (AOTA) - Alnus glutinosa (Alder) :: Q9M8M7|Q9M8M7_ARATH Putative acetylornithine transaminase; 18117-19955 (Putative acetylornithine transaminase) - Arabidopsis thaliana (Mouse-ear cress) :: E = L
vv|gi|71866597|gb|DT015652.1|DT015652	:: Q9ZQ80|Q9ZQ80_ARATH Hypothetical protein At2g03440 - Arabidopsis thaliana (Mouse-ear cress) :: Q84VZ7|Q84VZ7_ARATH At2g03440 (Hypothetical protein At2g03440) - Arabidopsis thaliana (Mouse-ear cress) :: E = L
vv|gi|110708464|gb|EE086033.1|EE086033	(M) :: O24327|O24327_RICCO Orf protein - Ricinus communis (Castor bean) :: Q9SJI8|Q9SJI8_ARATH Expressed protein (Transcriptional coactivator-like protein) (Hypothetical protein At2g42680) - Arabidopsis thaliana (Mouse-ear cress) :: E = L
vv|Ctg9198.1	:: Q0WRS4|Q0WRS4_ARATH Putative heat shock protein - Arabidopsis thaliana (Mouse-ear cress) :: Q9S7E7|Q9S7E7_ARATH Putative heat-shock protein - Arabidopsis thaliana (Mouse-ear cress) :: E = L
ws|Ctg1235.1	:: Q9FKC0|R13A4_ARATH 60S ribosomal protein L13a-4 - Arabidopsis thaliana (Mouse-ear cress) :: Q3HRW1|Q3HRW1_SOLTU 60S ribosomal protein L13a-like protein - Solanum tuberosum (Potato) :: E = L
ws|Ctg1315.1	(M) :: Q9SHG8|Q9SHG8_ARATH Similar to SOUL Protein (At1g17100) - Arabidopsis thaliana (Mouse-ear cress) :: Q9LD82|Q9LD82_ORYSA Putative heme binding protein 2 (Os01g0210500 protein) - Oryza sativa (japonica cultivar-group) :: E = L SP
ws|Ctg2083.1	:: Q01L43|Q01L43_ORYSA H0502B11.8 protein - Oryza sativa (Rice) :: Q0JDG5|Q0JDG5_ORYSA Os04g0405100 protein - Oryza sativa (japonica cultivar-group) :: E = L
csp|Ctg3040.1	(M) :: Q6T7D1|Q6T7D1_GOSBA Fiber protein Fb19 (Fragment) - Gossypium barbadense (Sea-island cotton) (Egyptian cotton) :: O82240|O82240_ARATH Expressed protein (Hypothetical protein At2g47710) (Hypothetical protein At2g47710; F17A22.10) - Arabidopsis thaliana (Mouse-ear cress) :: E = L
ws|Ctg1043.1	(M) :: P47920|NDKB_FLABI Nucleoside diphosphate kinase B (EC 2.7.4.6) (NDK B) (NDP kinase B) - Flaveria bidentis (Coastalplain yellowtops) :: Q96559|NDK_HELAN Nucleoside diphosphate kinase (EC 2.7.4.6) (NDK) (NDP kinase) - Helianthus annuus (Common sunflower) :: E = L
vv|Ctg1657.1	(M) :: Q08ET6|Q08ET6_CAPAN RING-finger protein - Capsicum annuum (Bell pepper) :: Q9LY87|Q9LY87_ARATH Hypothetical protein F18O22_210 (At5g14420) (Hypothetical protein At5g14420) - Arabidopsis thaliana (Mouse-ear cress) :: E = L
vv|gi|110732348|gb|EE107566.1|EE107566	(M) :: Q9FZC2|Q9FZC2_ARATH T1K7.26 protein - Arabidopsis thaliana (Mouse-ear cress) :: Q9LE54|Q9LE54_ARATH Putative nitrilase-associated protein; 69823-70365 (At1g69230) (F4N2.18) - Arabidopsis thaliana (Mouse-ear cress) :: E = L
csp|Ctg1127.1	(M) :: Q9SZP6|Q9SZP6_ARATH Hypothetical protein F20M13.250 (AT4g38690/F20M13_250) (Hypothetical protein AT4g38690) - Arabidopsis thaliana (Mouse-ear cress) :: Q84RB9|Q84RB9_BETVU Ki1 protein - Beta vulgaris (Sugar beet) :: E = L
vv|Ctg3881.1	(M) :: O82487|O82487_ARATH T12H20.10 protein (Putative aldolase) - Arabidopsis thaliana (Mouse-ear cress) :: Q8LB55|Q8LB55_ARATH Putative aldolase - Arabidopsis thaliana (Mouse-ear cress) :: E = L
csb|Ctg3121.1	:: Q8GVF6|Q8GVF6_ORYSA Pyrrolidone carboxyl peptidase-like protein (Os07g0639600 protein) - Oryza sativa (japonica cultivar-group) :: Q6ERE8|Q6ERE8_ORYSA Pyrrolidone carboxyl peptidase-like protein (Os09g0396300 protein) - Oryza sativa (japonica cultivar-group) :: E = L
css|gi|110399172|gb|EC965665.1|EC965665	(M) :: P42791|RL182_ARATH 60S ribosomal protein L18-2 - Arabidopsis thaliana (Mouse-ear cress) :: Q940B0|RL183_ARATH 60S ribosomal protein L18-3 - Arabidopsis thaliana (Mouse-ear cress) :: E = L
vv|Ctg6463.1	(M) :: O22809|O22809_ARATH Putative cinnamoyl-CoA reductase - Arabidopsis thaliana (Mouse-ear cress) :: O22810|O22810_ARATH Putative cinnamoyl-CoA reductase (At2g33600) - Arabidopsis thaliana (Mouse-ear cress) :: E = L
ws|gi|51577248|gb|CV095084.1|CV095084	(M) :: Q8H112|Q8H112_ARATH Hypothetical protein At4g22890 - Arabidopsis thaliana (Mouse-ear cress) :: Q8GYC7|Q8GYC7_ARATH Hypothetical protein At4g11960/F16J13_30 (At4g11960) - Arabidopsis thaliana (Mouse-ear cress) :: E = L
ws|Ctg2544.1	(M) :: Q9C8L4|GLO2O_ARATH Putative hydroxyacylglutathione hydrolase 3, mitochondrial precursor (EC 3.1.2.6) (Glyoxalase II) (Glx II) - Arabidopsis thaliana (Mouse-ear cress) :: Q2V4H1|Q2V4H1_ARATH Protein At1g53580 - Arabidopsis thaliana (Mouse-ear cress) :: E = L
vv|Ctg2932.1	:: Q6YZH8|Q6YZH8_ORYSA Putative dihydroxy-acid dehydratase (Os08g0559600 protein) - Oryza sativa (japonica cultivar-group) :: Q9LIR4|Q9LIR4_ARATH Dihydroxy-acid dehydratase (AT3g23940/F14O13_13) - Arabidopsis thaliana (Mouse-ear cress) :: E = L
csp|Ctg1232.1	(M) :: Q9LPY0|Q9LPY0_ARATH T23J18.22 - Arabidopsis thaliana (Mouse-ear cress) :: Q8RU32|Q8RU32_ORYSA Putative nuclear transport factor Ntf2p (Os01g0788200 protein) - Oryza sativa (japonica cultivar-group) :: E = L
vv|Ctg1648.1	(M) :: Q1HGA9|Q1HGA9_LINUS Putative GDP-mannose pyrophosphorylase - Linum usitatissimum (Flax) (Linseed) :: Q10Q61|Q10Q61_ORYSA ADP-glucose pyrophosphorylase family protein, putative, expressed (Os03g0208900 protein) - Oryza sativa (japonica cultivar-group) :: E = L
vv|gi|110715549|gb|EE093726.1|EE093726	(M) :: Q1S7K3|Q1S7K3_MEDTR Ribosomal protein L24/L26 - Medicago truncatula (Barrel medic) :: Q4U3E9|Q4U3E9_IPOBA Putative L24 ribosomal protein - Ipomoea batatas (Sweet potato) (Batate) :: E = L
csp|WIN074.C21_H07	(M) :: Q39732|GCSH_FLAAN Glycine cleavage system H protein, mitochondrial precursor - Flaveria anomala (Yellowtops) :: Q42442|Q42442_FLAPR H-protein (EC 2.1.2.10) - Flaveria pringlei :: E = L
vv|gi|83277103|gb|DV941111.1|DV941111	:: Q6RJY3|Q6RJY3_CAPAN 40S ribosomal protein S17 - Capsicum annuum (Bell pepper) :: Q3HRX4|Q3HRX4_SOLTU 40S ribosomal protein S17-like protein - Solanum tuberosum (Potato) :: E = L
ws|gi|51576614|gb|CV094450.1|CV094450	:: Q93VB0|Q93VB0_ARATH Putative methionyl-tRNA synthetase - Arabidopsis thaliana (Mouse-ear cress) :: Q7XJM9|Q7XJM9_ARATH Putative methionyl-tRNA synthetase - Arabidopsis thaliana (Mouse-ear cress) :: E = L
csb|Ctg2961.1	(M) :: Q8LAJ4|Q8LAJ4_ARATH 26S proteasome regulatory subunit p27, putative (At5g57950) (Hypothetical protein At5g57950/MTI20_21) - Arabidopsis thaliana (Mouse-ear cress) :: Q9FJM1|Q9FJM1_ARATH Genomic DNA, chromosome 5, P1 clone:MTI20 - Arabidopsis thaliana (Mouse-ear cress) :: E = L
cso|gi|77577942|gb|DV217723.1|DV217723	(M) :: Q1W1W5|Q1W1W5_NICBE BTF3 - Nicotiana benthamiana :: Q2VCI2|Q2VCI2_SOLTU Putative transcription factor BTF3-like - Solanum tuberosum (Potato) :: E = L
css|gi|110399181|gb|EC965675.1|EC965675	:: Q1SBP4|Q1SBP4_MEDTR At2g32080/F22D22.17 - Medicago truncatula (Barrel medic) :: Q8W590|Q8W590_ARATH At2g32080/F22D22.17 - Arabidopsis thaliana (Mouse-ear cress) :: E = L
cso|Ctg6920.1	(M) :: P62302|RS13_SOYBN 40S ribosomal protein S13 - Glycine max (Soybean) :: Q2V995|Q2V995_SOLTU Cytoplasmic ribosomal protein S13-like - Solanum tuberosum (Potato) :: E = L
ws|Ctg1684.1	:: Q8W593|Q8W593_ARATH At1g67280/F1N21_10 - Arabidopsis thaliana (Mouse-ear cress) :: Q9FYG5|Q9FYG5_ARATH F1N21.10 - Arabidopsis thaliana (Mouse-ear cress) :: E = L
css|Ctg1344.1	:: Q9FLI5|Q9FLI5_ARATH Similarity to peptidase - Arabidopsis thaliana (Mouse-ear cress) :: Q8GXE5|Q8GXE5_ARATH Hypothetical protein At5g51740/MIO24_13 - Arabidopsis thaliana (Mouse-ear cress) :: E = L
cso|Ctg1422.1	(M) :: Q94IB8|Q94IB8_ARATH Serine palmitoyltransferase (Serine C-palmitoyltransferase like protein) - Arabidopsis thaliana (Mouse-ear cress) :: O23233|O23233_ARATH Serine C-palmitoyltransferase like protein - Arabidopsis thaliana (Mouse-ear cress) :: E = L
css|gi|110401675|gb|EC968291.1|EC968291	:: Q6ER67|Q6ER67_ORYSA Putative ribosomal protein L10a (Os02g0321900 protein) - Oryza sativa (japonica cultivar-group) :: Q1SIB0|Q1SIB0_MEDTR Ribosomal protein L1 - Medicago truncatula (Barrel medic) :: E = L
ws|gi|47090751|gb|CN605007.1|CN605007	:: Q84VY8|Q84VY8_ARATH At2g36290 (Hypothetical protein At2g36290) - Arabidopsis thaliana (Mouse-ear cress) :: Q9C915|Q9C915_ARATH Hypothetical protein F1O17.3 (Hypothetical protein At1g74300) (At1g74300) - Arabidopsis thaliana (Mouse-ear cress) :: E = L
cso|gi|110376518|gb|EC941582.1|EC941582	:: Q94KU5|PAP3_BRACM Plastid lipid-associated protein 3, chloroplast precursor - Brassica campestris (Field mustard) :: O82291|PAP3_ARATH Probable plastid-lipid-associated protein 3, chloroplast precursor (AtPap3) (Fibrillin-3) - Arabidopsis thaliana (Mouse-ear cress) :: E = L
vv|Ctg50.1	:: Q41350|OLP1_SOLLC Osmotin-like protein precursor - Solanum lycopersicum (Tomato) (Lycopersicon esculentum) :: Q2VAC8|Q2VAC8_FICAW Thaumatin-like protein isoform 3 - Ficus awkeotsang (Jelly fig) :: E = L
csb|Ctg1563.1	:: Q2XTC4|Q2XTC4_SOLTU Glucose-6-phosphate 1-dehydrogenase cytoplasmic isoform-like - Solanum tuberosum (Potato) :: P37830|G6PD_SOLTU Glucose-6-phosphate 1-dehydrogenase, cytoplasmic isoform (EC 1.1.1.49) (G6PD) - Solanum tuberosum (Potato) :: E = L
csp|Ctg1380.1	(M) :: Q2HVI3|Q2HVI3_MEDTR Ribosomal protein L30 - Medicago truncatula (Barrel medic) :: Q9LHP1|RL74_ARATH 60S ribosomal protein L7-4 - Arabidopsis thaliana (Mouse-ear cress) :: E = L
vv|Ctg9071.1	:: Q1S2K6|Q1S2K6_MEDTR Xanthine/uracil/vitamin C permease - Medicago truncatula (Barrel medic) :: Q8GZD4|NAT3_ARATH Nucleobase-ascorbate transporter 3 (AtNAT3) - Arabidopsis thaliana (Mouse-ear cress) :: E = L
vv|gi|110706869|gb|EE082770.1|EE082770	(M) :: Q947H2|Q947H2_PETHY Ribosomal protein - Petunia hybrida (Petunia) :: Q307X7|Q307X7_SOLTU Ribosomal protein PETRP-like - Solanum tuberosum (Potato) :: E = L
vv|Ctg10831.1	:: Q2HSV2|Q2HSV2_MEDTR Thioredoxin domain 2; Thioredoxin fold - Medicago truncatula (Barrel medic) :: Q5EUD4|Q5EUD4_MAIZE Protein disulfide isomerase - Zea mays (Maize) :: E = L
css|gi|110396988|gb|EC962697.1|EC962697	(M) :: Q8L8V4|Q8L8V4_ARATH Hypothetical protein (Hypothetical protein At3g07641) (At3g07640) - Arabidopsis thaliana (Mouse-ear cress) :: Q9SSE6|Q9SSE6_ARATH MLP3.9 protein - Arabidopsis thaliana (Mouse-ear cress) :: E = L
ws|Ctg2916.1	(M) :: Q6ZBZ8|Q6ZBZ8_ORYSA Hypothetical protein P0493A04.32 (Os08g0459300 protein) - Oryza sativa (japonica cultivar-group) :: Q8GYG8|Q8GYG8_ARATH Hypothetical protein At1g02180/T6A9_2 - Arabidopsis thaliana (Mouse-ear cress) :: E = L SP
ws|Ctg1624.1	:: P27484|GRP2_NICSY Glycine-rich protein 2 - Nicotiana sylvestris (Wood tobacco) :: Q41188|Q41188_ARATH Glycine-rich protein (AT4g38680/F20M13_240) (Putative glycine-rich protein 2) (GRP2) (Putative glycine-rich protein GRP2) - Arabidopsis thaliana (Mouse-ear cress) :: E = L
vv|Ctg1095.1	:: Q9AWA5|GWD1_SOLTU Alpha-glucan water dikinase, chloroplast precursor (EC 2.7.9.4) (EC 2.7.13.3) (Starch-related R1 protein) - Solanum tuberosum (Potato) :: Q8LPT9|GWD1_CITRE Alpha-glucan water dikinase, chloroplast precursor (EC 2.7.9.4) (Starch-related protein R1) - Citrus reticulata (Tangerine) :: E = L
vv|Ctg9543.1	(M) :: Q1S084|Q1S084_MEDTR NmrA-like - Medicago truncatula (Barrel medic) :: O65679|O65679_ARATH Isoflavone reductase-like protein - Arabidopsis thaliana (Mouse-ear cress) :: E = L
vv|Ctg7047.1	:: Q7X7Q3|Q7X7Q3_ORYSA OSJNBa0019D11.4 protein (OSJNBb0061C13.16 protein) - Oryza sativa (japonica cultivar-group) :: Q01I34|Q01I34_ORYSA OSIGBa0145G11.5 protein - Oryza sativa (Rice) :: E = L
vv|gi|32456642|gb|CD797816.1|CD797816	:: Q5ZFS4|Q5ZFS4_PLAMJ Thioredoxin-dependent peroxidase - Plantago major (Common plantain) :: A1ECJ6|A1ECJ6_9ROSI Putative thioredoxin-dependent peroxidase - Citrus cv. Shiranuhi :: E = L
vv|Ctg2846.1	(M) :: Q1H5A8|Q1H5A8_ARATH At1g68370 - Arabidopsis thaliana (Mouse-ear cress) :: Q9ZSY2|DNJ15_ARATH Chaperone protein dnaJ 15 (Protein ALTERED RESPONSE TO GRAVITY) (AtARG1) (AtJ15) (AtDjB15) - Arabidopsis thaliana (Mouse-ear cress) :: E = L
vv|gi|110695604|gb|EE073813.1|EE073813	(M) :: Q93WA5|Q93WA5_MERAN Ribosomal protein L32 - Mercurialis annua (Annual mercury) :: Q6RW44|Q6RW44_CAPAN Ly200 protein - Capsicum annuum (Bell pepper) :: E = L
vv|gi|34364134|gb|CF405719.1|CF405719	:: Q9SFB1|Q9SFB1_ARATH F17A17.37 protein (Hypothetical protein At3g08030) (Hypothetical protein) - Arabidopsis thaliana (Mouse-ear cress) :: Q9C6U3|Q9C6U3_ARATH Hypothetical protein T8G24.2 (Fragment) - Arabidopsis thaliana (Mouse-ear cress) :: E = L
ws|Ctg439.1	(M) :: Q1PSI9|Q1PSI9_VITVI L-idonate dehydrogenase - Vitis vinifera (Grape) :: Q9MAW7|Q9MAW7_9ROSA NAD-dependent sorbitol dehydrogenase (EC 1.1.1.14) - Eriobotrya japonica :: E = L
vv|gi|71870965|gb|DT020020.1|DT020020	(M) :: Q4U3E9|Q4U3E9_IPOBA Putative L24 ribosomal protein - Ipomoea batatas (Sweet potato) (Batate) :: Q1S7K3|Q1S7K3_MEDTR Ribosomal protein L24/L26 - Medicago truncatula (Barrel medic) :: E = L
vv|gi|110710786|gb|EE087243.1|EE087243	(M) :: P37225|MAON_SOLTU NAD-dependent malic enzyme 59 kDa isoform, mitochondrial precursor (EC 1.1.1.39) (NAD-ME) - Solanum tuberosum (Potato) :: A2Q1H3|A2Q1H3_MEDTR Malic oxidoreductase - Medicago truncatula (Barrel medic) :: E = L
cso|Ctg8441.1	:: A2Q3Q9|A2Q3Q9_MEDTR Emp24/gp25L/p24 - Medicago truncatula (Barrel medic) :: Q7XI54|Q7XI54_ORYSA Putative transmembrane protein (Os07g0632700 protein) - Oryza sativa (japonica cultivar-group) :: E = L
ws|gi|51579194|gb|CV097030.1|CV097030	:: Q1PCR8|Q1PCR8_ARAHY Glutaredoxin (Fragment) - Arachis hypogaea (Peanut) :: Q8LBK6|GRS15_ARATH Monothiol glutaredoxin-S15 (AtGrxS15) - Arabidopsis thaliana (Mouse-ear cress) :: E = L
css|Ctg515.1	(M) :: Q2VY18|Q2VY18_SOLLC CONSTANS interacting protein 2a - Solanum lycopersicum (Tomato) (Lycopersicon esculentum) :: Q9SMP0|NFYC1_ARATH Nuclear transcription factor Y subunit C-1 (AtNF-YC-1) (Transcriptional activator HAP5A) - Arabidopsis thaliana (Mouse-ear cress) :: E = L
ws|Ctg3265.1	(M) :: Q948P1|Q948P1_9ROSI Peroxisomal ascorbate peroxidase - Cucurbita cv. Kurokawa Amakuri :: Q39780|Q39780_GOSHI Ascorbate peroxidase - Gossypium hirsutum (Upland cotton) :: E = L
css|Ctg1429.1	(M) :: P27518|CB21_GOSHI Chlorophyll a-b binding protein 151, chloroplast precursor (LHCII type II CAB-151) (LHCP) - Gossypium hirsutum (Upland cotton) :: Q3LFQ5|Q3LFQ5_PANGI Chlorophyll a/b binding protein - Panax ginseng (Korean ginseng) :: E = L
css|gi|22007931|gb|BQ792965.1|BQ792965	:: Q1SIG9|Q1SIG9_MEDTR Hypothetical protein - Medicago truncatula (Barrel medic) :: Q9M330|PSMF1_ARATH Probable proteasome inhibitor - Arabidopsis thaliana (Mouse-ear cress) :: E = L
vv|Ctg1952.1	:: Q9LZD3|Q9LZD3_ARATH Hypothetical protein F12E4_320 (Hypothetical protein At5g03540) - Arabidopsis thaliana (Mouse-ear cress) :: Q2RAC2|Q2RAC2_ORYSA Exocyst subunit EXO70 family protein, putative, expressed (Os11g0157400 protein) - Oryza sativa (japonica cultivar-group) :: E = L
vv|gi|71866499|gb|DT015554.1|DT015554	(M) :: O22582|H2B_GOSHI Histone H2B - Gossypium hirsutum (Upland cotton) :: Q1S9I9|H2B1_MEDTR Probable histone H2B.1 - Medicago truncatula (Barrel medic) :: E = L
ws|Ctg1387.1	(M) :: Q38M52|Q38M52_SOLTU Hypothetical protein - Solanum tuberosum (Potato) :: O23708|PSA2A_ARATH Proteasome subunit alpha type 2-A (EC 3.4.25.1) (20S proteasome alpha subunit B) (Proteasome component 3) - Arabidopsis thaliana (Mouse-ear cress) :: E = L
ws|Ctg3194.1	:: Q9LNJ3|Q9LNJ3_ARATH F6F3.10 protein (At1g01300) (Chloroplast nucleoid DNA binding protein, putative) - Arabidopsis thaliana (Mouse-ear cress) :: Q8L9B9|Q8L9B9_ARATH Chloroplast nucleoid DNA binding protein, putative - Arabidopsis thaliana (Mouse-ear cress) :: E = L
vv|Ctg1318.1	(M) :: Q1S206|Q1S206_MEDTR RNA-binding region RNP-1 (RNA recognition motif); Nuclear transport factor 2 - Medicago truncatula (Barrel medic) :: Q2PEQ3|Q2PEQ3_TRIPR Hypothetical protein - Trifolium pratense (Red clover) :: E = L
cso|gi|71861055|gb|DT010110.1|DT010110	(M) :: Q9FEA2|SYE_ARATH Glutamyl-tRNA synthetase (EC 6.1.1.17) (Glutamate--tRNA ligase) (GluRS) - Arabidopsis thaliana (Mouse-ear cress) :: Q6YUS0|Q6YUS0_ORYSA Putative glutamate-tRNA ligase (Os02g0121000 protein) - Oryza sativa (japonica cultivar-group) :: E = L
vv|gi|28961859|gb|CB340933.1|CB340933	:: Q1S444|Q1S444_MEDTR Dimethylmenaquinone methyltransferase - Medicago truncatula (Barrel medic) :: Q8W0C5|Q8W0C5_ORYSA S-adenosylmethionine:2-demethylmenaquinone methyltransferase-like - Oryza sativa (japonica cultivar-group) :: E = L
vv|gi|83276575|gb|DV940583.1|DV940583	:: Q5I7L5|Q5I7L5_WHEAT Ribosomal protein L36 - Triticum aestivum (Wheat) :: Q6L510|Q6L510_ORYSA Putative 60S ribosomal protein L36 (Os05g0459900 protein) - Oryza sativa (japonica cultivar-group) :: E = L
cso|Ctg2585.1	(M) :: A1E2A9|A1E2A9_NELNU Small molecular heat shock protein 17.5 - Nelumbo nucifera (Sacred lotus) :: Q9XGS6|Q9XGS6_PRUDU Cytosolic class II low molecular weight heat shock protein - Prunus dulcis (Almond) (Prunus amygdalus) :: E = L
ws|Ctg7.1	(M) :: Q3KN68|Q3KN68_VITVI Isoflavone reductase-like protein 5 - Vitis vinifera (Grape) :: Q3KN67|Q3KN67_VITVI Isoflavone reductase-like protein 6 - Vitis vinifera (Grape) :: E = L
cso|Ctg4887.1	:: Q9FF75|Q9FF75_ARATH Similarity to unknown protein - Arabidopsis thaliana (Mouse-ear cress) :: Q9SG79|Q9SG79_ARATH T7M13.19 protein (Hypothetical protein At3g10730) (Hypothetical protein At3g10730/T7M13_19) - Arabidopsis thaliana (Mouse-ear cress) :: E = L
ws|Ctg565.1	(M) :: Q8LDG0|Q8LDG0_ARATH Hypothetical protein - Arabidopsis thaliana (Mouse-ear cress) :: Q9ZU94|Q9ZU94_ARATH Expressed protein (At2g01660) (Hypothetical protein At2g01660; T8O11.17) - Arabidopsis thaliana (Mouse-ear cress) :: E = L SP
vv|gi|110706931|gb|EE082888.1|EE082888	(M) :: A1ECJ6|A1ECJ6_9ROSI Putative thioredoxin-dependent peroxidase - Citrus cv. Shiranuhi :: Q8S3L0|Q8S3L0_9ROSI Peroxiredoxin - Populus tremula x Populus tremuloides :: E = L
vv|Ctg2527.1	:: Q5F306|Q5F306_SOLLC Copper-containing amine oxidase (EC 1.4.3.6) (Fragment) - Solanum lycopersicum (Tomato) (Lycopersicon esculentum) :: Q9SW88|Q9SW88_CANLI Amine oxidase - Canavalia lineata :: E = L
vv|gi|110717869|gb|EE094105.1|EE094105	(M) :: Q5EGZ4|Q5EGZ4_NELNU Copper-zinc superoxide dismutase (Fragment) - Nelumbo nucifera (Sacred lotus) :: Q5EGZ5|Q5EGZ5_NELNU Copper-zinc superoxide dismutase (Fragment) - Nelumbo nucifera (Sacred lotus) :: E = L
csb|Ctg797.1	(M) :: Q1SGC5|Q1SGC5_MEDTR CD9/CD37/CD63 antigen - Medicago truncatula (Barrel medic) :: Q9C5W7|Q9C5W7_ARATH Hypothetical protein At1g32400 (Hypothetical protein) (At1g32400/F5D14_22) (Tobamovirus multiplication 2A) - Arabidopsis thaliana (Mouse-ear cress) :: E = L SP
vv|Ctg3882.1	:: Q38757|Q38757_ACEPS Laccase (EC 1.10.3.2) - Acer pseudoplatanus (Sycamore maple) :: Q1PDY2|Q1PDY2_ARATH Laccase family protein/diphenol oxidase family protein - Arabidopsis thaliana (Mouse-ear cress) :: E = L
css|Ctg598.1	(M) :: Q2XPW1|Q2XPW1_SOLTU Histone H2B-like protein - Solanum tuberosum (Potato) :: O22582|H2B_GOSHI Histone H2B - Gossypium hirsutum (Upland cotton) :: E = L
ws|Ctg1123.1	:: Q0WLG8|Q0WLG8_ARATH Hypothetical protein At1g70850 - Arabidopsis thaliana (Mouse-ear cress) :: Q9SSK7|MLP34_ARATH MLP-like protein 34 - Arabidopsis thaliana (Mouse-ear cress) :: E = L
cso|Ctg6027.1	(M) :: Q1SZI4|Q1SZI4_MEDTR Esterase/lipase/thioesterase - Medicago truncatula (Barrel medic) :: Q0ZPW0|Q0ZPW0_9ROSA CXE carboxylesterase (EC 3.1.1.1) - Malus pumila :: E = L
vv|Ctg3171.1	(M) :: A0MNL0|A0MNL0_POPTR CBL-interacting protein kinase 24 - Populus trichocarpa (Western balsam poplar) :: A0MNL1|A0MNL1_POPTR CBL-interacting protein kinase 25 - Populus trichocarpa (Western balsam poplar) :: E = L
vv|gi|34415959|gb|CF414713.1|CF414713	(M) :: Q9FUL4|RL24_PRUAV 60S ribosomal protein L24 - Prunus avium (Cherry) :: O65743|RL24_CICAR 60S ribosomal protein L24 - Cicer arietinum (Chickpea) (Garbanzo) :: E = L
cso|Ctg3505.1	(M) :: Q1SET3|Q1SET3_MEDTR Translin - Medicago truncatula (Barrel medic) :: Q8GZ75|Q8GZ75_ARATH Hypothetical protein At2g03780/F19B11.23 (At2g03780) - Arabidopsis thaliana (Mouse-ear cress) :: E = L
css|Ctg706.1	(M) :: A1XJ43|A1XJ43_GOSHI 14-3-3-like protein - Gossypium hirsutum (Upland cotton) :: P93212|14337_SOLLC 14-3-3 protein 7 - Solanum lycopersicum (Tomato) (Lycopersicon esculentum) :: E = L
css|Ctg102.1	(M) :: Q1EPK5|Q1EPK5_MUSAC Chlorophyll A-B binding protein (CAB), putative - Musa acuminata (Banana) :: Q1EP45|Q1EP45_MUSBA Chlorophyll A-B binding protein (CAB), putative - Musa balbisiana (Banana) :: E = L
cso|gi|110386297|gb|EC950880.1|EC950880	:: Q69Y12|Q69Y12_ORYSA Putative aminopeptidase C (Os06g0215300 protein) - Oryza sativa (japonica cultivar-group) :: Q9FG66|Q9FG66_ARATH Acyl-peptide hydrolase-like - Arabidopsis thaliana (Mouse-ear cress) :: E = L
cso|Ctg2372.1	(M) :: Q9SZ83|Y4967_ARATH Probable oxidoreductase At4g09670 (EC 1.-.-.-) - Arabidopsis thaliana (Mouse-ear cress) :: Q39684|Q39684_DAUCA AX110P - Daucus carota (Carrot) :: E = L
vv|gi|28959844|gb|CB339923.1|CB339923	:: Q39311|Q39311_BRANA Aspartic protease - Brassica napus (Rape) :: O65390|O65390_ARATH F12F1.24 protein (Putative aspartic proteinase) (At1g11910/F12F1_24) - Arabidopsis thaliana (Mouse-ear cress) :: E = L
vv|gi|28958609|gb|CB339299.1|CB339299	(M) :: Q9SY97|Q9SY97_ARATH PSI type III chlorophyll a/b-binding protein - Arabidopsis thaliana (Mouse-ear cress) :: Q0WR83|Q0WR83_ARATH PSI type III chlorophyll a/b-binding protein - Arabidopsis thaliana (Mouse-ear cress) :: E = L
vv|Ctg17061.1	(M) :: Q1S399|Q1S399_MEDTR Purine/pyrimidine phosphoribosyl transferase - Medicago truncatula (Barrel medic) :: Q6T7F3|Q6T7F3_TOBAC 5-phosphoribosyl-1-pyrophosphate amidotransferase (EC 2.4.2.14) - Nicotiana tabacum (Common tobacco) :: E = L
ws|Ctg595.1	:: Q519J9|Q519J9_ENTHI DNA-directed RNA polymerase I largest subunit, putative - Entamoeba histolytica HM-1:IMSS :: Q50QX4|Q50QX4_ENTHI DNA-directed RNA polymerase I largest subunit, putative - Entamoeba histolytica HM-1:IMSS :: E = H
cso|Ctg6004.1	(M) :: Q2HVA3|Q2HVA3_MEDTR Hypothetical protein - Medicago truncatula (Barrel medic) :: Q8GXK1|Q8GXK1_ARATH Hypothetical protein (At4g33625) - Arabidopsis thaliana (Mouse-ear cress) :: E = L
vv|Ctg1753.1	:: Q1T3W0|Q1T3W0_MEDTR Helix-hairpin-helix motif - Medicago truncatula (Barrel medic) :: Q8LPG5|Q8LPG5_ARATH Chloroplast inner envelope protein, putative - Arabidopsis thaliana (Mouse-ear cress) :: E = L
ws|Ctg1745.1	(M) :: Q9LTR2|Q9LTR2_ARATH Dbj|BAA17049.1 (AT3g20320/MQC12_7) - Arabidopsis thaliana (Mouse-ear cress) :: Q8LDY9|Q8LDY9_ARATH Hypothetical protein - Arabidopsis thaliana (Mouse-ear cress) :: E = L
csb|gi|29781429|gb|CB345907.2|CB345907	:: Q9SSQ8|Q9SSQ8_ARATH F6D8.22 protein (At1g52560) - Arabidopsis thaliana (Mouse-ear cress) :: Q9SE12|Q9SE12_FUNHY Chloroplast-localized small heat shock protein - Funaria hygrometrica (Moss) :: E = L
css|Ctg738.1	:: Q3HRX3|Q3HRX3_SOLTU Hypothetical protein - Solanum tuberosum (Potato) :: Q307X6|Q307X6_SOLTU Hydroxyacylglutathione hydrolase cytoplasmic-like - Solanum tuberosum (Potato) :: E = L
css|Ctg602.1	(M) :: Q2QXN5|Q2QXN5_ORYSA 60S ribosomal protein L26-1, putative, expressed (Os12g0150100 protein) - Oryza sativa (japonica cultivar-group) :: Q53Q51|Q53Q51_ORYSA Ribosomal protein L24, putative - Oryza sativa (japonica cultivar-group) :: E = L
vv|gi|71871237|gb|DT020292.1|DT020292	(M) :: Q1H8M8|Q1H8M8_BETVU B12D-like protein - Beta vulgaris (Sugar beet) :: Q9XHD5|Q9XHD5_IPOBA B12D protein - Ipomoea batatas (Sweet potato) (Batate) :: E = L
csp|Ctg144.1	(M) :: Q9M6B4|Q9M6B4_VITVI Alcohol dehydrogenase 7 - Vitis vinifera (Grape) :: Q946Z2|Q946Z2_CAPAN Putative acyl-CoA synthetase - Capsicum annuum (Bell pepper) :: E = L
vv|Ctg2162.1	(M) :: Q93Z49|Q93Z49_ARATH AT5g64130/MHJ24_11 (Hypothetical protein) - Arabidopsis thaliana (Mouse-ear cress) :: Q9FMI6|Q9FMI6_ARATH Arabidopsis thaliana genomic DNA, chromosome 5, P1 clone:MHJ24 - Arabidopsis thaliana (Mouse-ear cress) :: E = L
cso|gi|26260227|gb|CA811290.1|CA811290	(M) :: A1XX43|A1XX43_9MAGN Chloroplast photosystem II light-inducible protein - Pachysandra terminalis :: Q40519|PSBR_TOBAC Photosystem II 10 kDa polypeptide, chloroplast precursor (PII10) - Nicotiana tabacum (Common tobacco) :: E = L
ws|gi|51581307|gb|CV099143.1|CV099143	:: Q9LIR4|Q9LIR4_ARATH Dihydroxy-acid dehydratase (AT3g23940/F14O13_13) - Arabidopsis thaliana (Mouse-ear cress) :: Q94BS6|Q94BS6_ARATH Putative dihydroxyacid dehydratase - Arabidopsis thaliana (Mouse-ear cress) :: E = L
css|Ctg1268.1	(M) :: Q6ITC5|Q6ITC5_ORYSA Cell death-related protein - Oryza sativa (japonica cultivar-group) :: Q9FXG0|Q9FXG0_ARATH F1N18.11 protein (Putative apoptosis-related protein 19) (At1g29850/F1N18_19) (Hypothetical protein At1g29850) - Arabidopsis thaliana (Mouse-ear cress) :: E = L
css|gi|110400358|gb|EC966916.1|EC966916	(M) :: Q69WE3|Q69WE3_ORYSA NADH-ubiquinone oxidoreductase-related-like protein (Os07g0585800 protein) - Oryza sativa (japonica cultivar-group) :: Q1SKQ7|Q1SKQ7_MEDTR ETC complex I subunit conserved region - Medicago truncatula (Barrel medic) :: E = L
vv|Ctg6472.1	(M) :: Q41249|PORA_CUCSA Protochlorophyllide reductase, chloroplast precursor (EC 1.3.1.33) (PCR) (NADPH-protochlorophyllide oxidoreductase) (POR) - Cucumis sativus (Cucumber) :: Q9SDT1|POR_DAUCA Protochlorophyllide reductase, chloroplast precursor (EC 1.3.1.33) (PCR) (NADPH-protochlorophyllide oxidoreductase) (POR) - Daucus carota (Carrot) :: E = L
cso|Ctg761.1	(M) :: Q0DID5|Q0DID5_ORYSA Os05g0399100 protein (Fragment) - Oryza sativa (japonica cultivar-group) :: Q688M9|Q688M9_ORYSA 'putative endo-1,3;1,4-beta-D-glucanase' - Oryza sativa (japonica cultivar-group) :: E = L
vv|Ctg14405.1	(M) :: Q8LM13|Q8LM13_ORYSA Putative glucosyltransferase (UDP-glucoronosyl and UDP-glucosyl transferase family protein) - Oryza sativa (japonica cultivar-group) :: Q8LKT6|Q8LKT6_SORBI Putative glucosyl transferase - Sorghum bicolor (Sorghum) (Sorghum vulgare) :: E = L
cso|gi|33404240|gb|CF209867.1|CF209867	(M) :: Q2I314|Q2I314_9MAGN Ribulose-1,5-bisphophate carboxylase/oxygenase small subunit - Vitis pseudoreticulata :: Q43115|Q43115_9ROSA Ribulose 1,5-bisphosphate carboxylase small subunit precursor (EC 4.1.1.39) - Malus x domestica x Pyrus communis :: E = L
css|Ctg118.1	(M) :: Q84WG2|Q84WG2_ARATH Putative VAMP protein SEC22 - Arabidopsis thaliana (Mouse-ear cress) :: Q9SRN0|Q9SRN0_ARATH T19F11.6 protein (At3g11660) (Harpin-induced protein-like) (NDR1/HIN1-Like protein 1) - Arabidopsis thaliana (Mouse-ear cress) :: E = L SP
cso|Ctg8619.1	(M) :: Q53YQ3|Q53YQ3_ARATH Peroxidase ATP29a - Arabidopsis thaliana (Mouse-ear cress) :: Q9FG34|PER54_ARATH Peroxidase 54 precursor (EC 1.11.1.7) (Atperox P54) (ATP29a) - Arabidopsis thaliana (Mouse-ear cress) :: E = L SP
vv|Ctg1527.1	(M) :: Q65C77|Q65C77_SETVI Beta tubulin - Setaria viridis :: Q0JIE9|Q0JIE9_ORYSA Os01g0805900 protein - Oryza sativa (japonica cultivar-group) :: E = L
csp|gi|34416621|gb|CF415375.1|CF415375	:: Q8RWF1|Q8RWF1_ARATH Hypothetical protein At1g17650 (At1g17650) (Hypothetical protein) - Arabidopsis thaliana (Mouse-ear cress) :: Q9LNP0|Q9LNP0_ARATH F1L3.35 - Arabidopsis thaliana (Mouse-ear cress) :: E = L
csp|Ctg194.1	(M) :: Q1KLZ3|Q1KLZ3_9ROSI Putative chloroplast chlorophyll a/b-binding protein - Carya cathayensis :: Q1EP45|Q1EP45_MUSBA Chlorophyll A-B binding protein (CAB), putative - Musa balbisiana (Banana) :: E = L
ws|gi|51582211|gb|CV100047.1|CV100047	:: Q1SIZ4|Q1SIZ4_MEDTR Dihydroorotate dehydrogenase 1 - Medicago truncatula (Barrel medic) :: Q9ST36|Q9ST36_PYRPY JPR ORF1 protein - Pyrus pyrifolia (Japanese pear) (Pyrus serotina) :: E = L
ws|Ctg483.1	(M) :: P29790|ATPG_TOBAC ATP synthase gamma chain, chloroplast precursor (EC 3.6.3.14) - Nicotiana tabacum (Common tobacco) :: Q01908|ATPG1_ARATH ATP synthase gamma chain 1, chloroplast precursor (EC 3.6.3.14) - Arabidopsis thaliana (Mouse-ear cress) :: E = L
vv|Ctg2826.1	:: Q1JPM1|Q1JPM1_ARATH At5g65760 (Lysosomal Pro-X carboxypeptidase) - Arabidopsis thaliana (Mouse-ear cress) :: Q9FLH1|Q9FLH1_ARATH Lysosomal Pro-X carboxypeptidase - Arabidopsis thaliana (Mouse-ear cress) :: E = L
ws|gi|51580821|gb|CV098657.1|CV098657	(M) :: Q8LDC9|Q8LDC9_ARATH Putative 10kd chaperonin (Putative 10kDa chaperonin (CPN10) protein) - Arabidopsis thaliana (Mouse-ear cress) :: O49306|O49306_ARATH Putative 10kd chaperonin - Arabidopsis thaliana (Mouse-ear cress) :: E = L
ws|gi|33399665|gb|CF205292.1|CF205292	:: Q0VH86|Q0VH86_GOSHI 3-ketoacyl-CoA reductase 3 - Gossypium hirsutum (Upland cotton) :: Q9LDY7|Q9LDY7_ARATH Hypothetical protein AT4g11410 - Arabidopsis thaliana (Mouse-ear cress) :: E = L
vv|Ctg5684.1	(M) :: Q6T7F0|Q6T7F0_TOBAC SAICAR synthetase (EC 6.3.2.6) - Nicotiana tabacum (Common tobacco) :: Q8VZW9|Q8VZW9_VIGUN Succinoaminoimidazolecarboximide ribonucleotide synthetase (EC 6.3.2.6) - Vigna unguiculata (Cowpea) :: E = L
ws|Ctg2612.1	:: A2Q6E4|A2Q6E4_MEDTR Protein phosphatase 2C-like - Medicago truncatula (Barrel medic) :: Q9LME4|Q9LME4_ARATH T16E15.10 protein (Hypothetical protein At1g22280) - Arabidopsis thaliana (Mouse-ear cress) :: E = L
ws|Ctg790.1	(M) :: P51133|UCRI3_TOBAC Ubiquinol-cytochrome c reductase iron-sulfur subunit 3, mitochondrial precursor (EC 1.10.2.2) (Rieske iron-sulfur protein 3) (RISP3) - Nicotiana tabacum (Common tobacco) :: P51132|UCRI2_TOBAC Ubiquinol-cytochrome c reductase iron-sulfur subunit 2, mitochondrial precursor (EC 1.10.2.2) (Rieske iron-sulfur protein 2) (RISP2) - Nicotiana tabacum (Common tobacco) :: E = L
cso|Ctg296.1	(M) :: A1A4M1|A1A4M1_BOVIN Hypothetical protein - Bos taurus (Bovine) :: Q1RV36|Q1RV36_MEDTR Ribosomal protein L19e - Medicago truncatula (Barrel medic) :: E = L
css|Ctg1032.1	:: P30236|HSP41_SOYBN 22.0 kDa class IV heat shock protein precursor - Glycine max (Soybean) :: P19244|HSP41_PEA 22.7 kDa class IV heat shock protein precursor - Pisum sativum (Garden pea) :: E = L
vv|Ctg5783.1	(M) :: Q9SYF5|Q9SYF5_ARATH F15I1.7 protein - Arabidopsis thaliana (Mouse-ear cress) :: Q8L8G1|Q8L8G1_BRARP Lipase SIL1 - Brassica rapa subsp. pekinensis (Chinese cabbage) :: E = L SP
ws|gi|51577339|gb|CV095175.1|CV095175	:: Q9ZTT3|Q9ZTT3_SOYBN Subtilisin-like protease C1 - Glycine max (Soybean) :: Q39547|CUCM1_CUCME Cucumisin precursor (EC 3.4.21.25) (Allergen Cuc m 1) - Cucumis melo (Muskmelon) :: E = L
ws|Ctg67.1	(M) :: Q1SPM2|Q1SPM2_MEDTR Chlorophyll A-B binding protein - Medicago truncatula (Barrel medic) :: Q9XQB2|Q9XQB2_PHAAU Chlorophyll a/b binding protein CP29 - Phaseolus aureus (Mung bean) (Vigna radiata) :: E = L
ws|gi|38654590|gb|CK138164.1|CK138164	:: Q1T1X1|Q1T1X1_MEDTR Lipoxygenase, LH2 - Medicago truncatula (Barrel medic) :: Q1T1X3|Q1T1X3_MEDTR Lipoxygenase, LH2 - Medicago truncatula (Barrel medic) :: E = L
vvfl|gi|1247362|emb|CAA01887.	(M) :: P43311|PPO_VITVI Polyphenol oxidase, chloroplast precursor (EC 1.10.3.1) (PPO) (Catechol oxidase) - Vitis vinifera (Grape) :: P93622|P93622_VITVI Polyphenol oxidase (EC 1.10.3.1) - Vitis vinifera (Grape) :: E = L
ws|Ctg1570.1	(M) :: Q5EEY5|Q5EEY5_NICBE SGT1 - Nicotiana benthamiana :: Q84UV7|Q84UV7_NICBE SGT1 - Nicotiana benthamiana :: E = L
ws|gi|34994963|gb|CF568880.1|CF568880	(M) :: Q84LI1|Q84LI1_ACTDE Galactose dehydrogenase - Actinidia deliciosa (Kiwi) :: Q84L20|Q84L20_MALDO L-galactose dehydrogenase - Malus domestica (Apple) (Malus sylvestris) :: E = L
vv|Ctg10003.1	(M) :: Q1SAQ5|Q1SAQ5_MEDTR Annexin, putative - Medicago truncatula (Barrel medic) :: Q9ZVJ6|ANXD4_ARATH Annexin D4 (AnnAt4) - Arabidopsis thaliana (Mouse-ear cress) :: E = L
vv|Ctg11691.1	:: Q2HUY0|Q2HUY0_MEDTR Hypothetical protein - Medicago truncatula (Barrel medic) :: Q9SS87|Q9SS87_ARATH F4P13.22 protein (Hypothetical protein At3g01680) (At3g01680) - Arabidopsis thaliana (Mouse-ear cress) :: E = L
cso|Ctg544.1	(M) :: O04237|O04237_VICFA Transcription factor - Vicia faba var. minor :: Q0GH11|Q0GH11_CAPAN Nuclear-localized RNA binding protein - Capsicum annuum (Bell pepper) :: E = L
ws|gi|28602242|gb|CB288501.1|CB288501	:: Q8L7S6|Q8L7S6_ARATH At1g65600/F5I14_13 - Arabidopsis thaliana (Mouse-ear cress) :: O04477|O04477_ARATH F5I14.13 protein - Arabidopsis thaliana (Mouse-ear cress) :: E = L
cso|Ctg9565.1	:: Q45W75|Q45W75_ARAHY Disease resistance-responsive family protein - Arachis hypogaea (Peanut) :: Q27JA9|Q27JA9_9CONI Dirigent-like protein pDIR3 - Picea engelmannii x Picea glauca :: E = L
ws|Ctg411.1	(M) :: O82160|O82160_POPNI Chloroplast phosphoglycerate kinase - Populus nigra (Lombardy poplar) :: Q42961|PGKH_TOBAC Phosphoglycerate kinase, chloroplast precursor (EC 2.7.2.3) - Nicotiana tabacum (Common tobacco) :: E = L
ws|Ctg747.1	(M) :: P31542|CLPAB_SOLLC ATP-dependent Clp protease ATP-binding subunit clpA homolog CD4B, chloroplast precursor - Solanum lycopersicum (Tomato) (Lycopersicon esculentum) :: P31541|CLPAA_SOLLC ATP-dependent Clp protease ATP-binding subunit clpA homolog CD4A, chloroplast precursor - Solanum lycopersicum (Tomato) (Lycopersicon esculentum) :: E = L
css|gi|110396126|gb|EC961803.1|EC961803	(M) :: A2Q3H4|A2Q3H4_MEDTR Histone H2A; Histone-fold - Medicago truncatula (Barrel medic) :: O65759|H2AX_CICAR Histone H2AX - Cicer arietinum (Chickpea) (Garbanzo) :: E = L
ws|gi|28602822|gb|CB289081.1|CB289081	:: Q9ZST5|Q9ZST5_RICCO PII protein (Fragment) - Ricinus communis (Castor bean) :: Q6T2D2|Q6T2D2_SOLLC PII-like protein - Solanum lycopersicum (Tomato) (Lycopersicon esculentum) :: E = L
ws|Ctg638.1	(M) :: Q8RWU7|Q8RWU7_ARATH Putative membrane trafficking factor (CDC48-interacting UBX-domain protein) - Arabidopsis thaliana (Mouse-ear cress) :: O81456|O81456_ARATH T27D20.10 protein (Putative membrane trafficking factor) - Arabidopsis thaliana (Mouse-ear cress) :: E = L
vv|Ctg9988.1	:: Q6QIW1|Q6QIW1_BRANA Chloroplast carboxyltransferase alpha subunit - Brassica napus (Rape) :: Q9LD43|Q9LD43_ARATH Carboxyltransferase alpha subunit (EC 6.4.1.2) - Arabidopsis thaliana (Mouse-ear cress) :: E = L
vv|Ctg12119.1	(M) :: Q9XG10|Q9XG10_SOYBN Lectin - Glycine max (Soybean) :: Q9M444|Q9M444_CICAR Lectin-like protein - Cicer arietinum (Chickpea) (Garbanzo) :: E = L
ws|Ctg89.1	(M) :: Q1S7V4|Q1S7V4_MEDTR Ribosomal protein S3Ae - Medicago truncatula (Barrel medic) :: P33444|RS3A_CATRO 40S ribosomal protein S3a (CYC07 protein) - Catharanthus roseus (Rosy periwinkle) (Madagascar periwinkle) :: E = L
ws|gi|51581494|gb|CV099330.1|CV099330	(M) :: Q2XTB9|Q2XTB9_SOLTU Transcription factor NF-Y CCAAT-binding-like protein-like - Solanum tuberosum (Potato) :: Q8VYK4|NFYB8_ARATH Nuclear transcription factor Y subunit B-8 (AtNF-YB-8) - Arabidopsis thaliana (Mouse-ear cress) :: E = L
cso|gi|34543086|gb|CF511318.1|CF511318	:: Q38757|Q38757_ACEPS Laccase (EC 1.10.3.2) - Acer pseudoplatanus (Sycamore maple) :: Q1PDY2|Q1PDY2_ARATH Laccase family protein/diphenol oxidase family protein - Arabidopsis thaliana (Mouse-ear cress) :: E = L
ws|Ctg2279.1	(M) :: Q2XPV4|Q2XPV4_SOLTU 40S ribosomal protein S10-like - Solanum tuberosum (Potato) :: Q2XTB2|Q2XTB2_SOLTU 40S ribosomal protein S10-like - Solanum tuberosum (Potato) :: E = L
ws|gi|49589757|gb|CO408329.1|CO408329	(M) :: Q8VZG5|Q8VZG5_ARATH At1g78060/F28K19_32 - Arabidopsis thaliana (Mouse-ear cress) :: Q9SGZ5|Q9SGZ5_ARATH F28K19.27 - Arabidopsis thaliana (Mouse-ear cress) :: E = L SP
cso|Ctg11031.1	:: Q9ZU94|Q9ZU94_ARATH Expressed protein (At2g01660) (Hypothetical protein At2g01660; T8O11.17) - Arabidopsis thaliana (Mouse-ear cress) :: Q8LDG0|Q8LDG0_ARATH Hypothetical protein - Arabidopsis thaliana (Mouse-ear cress) :: E = L
css|gi|110365610|gb|EC928891.1|EC928891	:: Q9LEN5|Q9LEN5_CICAR Hypothetical protein (Fragment) - Cicer arietinum (Chickpea) (Garbanzo) :: Q2PF01|Q2PF01_TRIPR Putative cytosolic factor - Trifolium pratense (Red clover) :: E = L
csp|Ctg147.1	:: Q9S944|Q9S944_VITVI Vacuolar invertase 1, GIN1 - Vitis vinifera (Grape) :: P80065|INVB_DAUCA Beta-fructofuranosidase, soluble isoenzyme I precursor (EC 3.2.1.26) (Sucrose hydrolase) (Invertase) (Saccharase) - Daucus carota (Carrot) :: E = L
vv|Ctg16493.1	(M) :: Q05JC3|Q05JC3_9VIRU Coat protein - Rupestris stem pitting-associated virus :: Q2HY95|Q2HY95_9VIRU 28 kDa coat protein - Rupestris stem pitting-associated virus :: E = L
ws|gi|51582668|gb|CV100504.1|CV100504	(M) :: Q41712|Q41712_VIGUN Cytosolic ascorbate peroxidase - Vigna unguiculata (Cowpea) :: Q1AFF4|Q1AFF4_9MAGN Ascorbate peroxidase - Vitis pseudoreticulata :: E = L
vv|Ctg1159.1_F=-3.1	(LC) :: Q93WS1|Q93WS1_MEDSA Selenium binding protein - Medicago sativa (Alfalfa) :: Q93VA1|Q93VA1_LOTJA Selenium binding protein - Lotus japonicus :: E = L
ws|Ctg2751.1	:: O22683|CYNS_ARATH Cyanate hydratase (EC 4.2.1.104) (Cyanase) (Cyanate lyase) (Cyanate hydrolase) - Arabidopsis thaliana (Mouse-ear cress) :: Q8LDF0|Q8LDF0_ARATH Cyanate lyase (CYN) - Arabidopsis thaliana (Mouse-ear cress) :: E = L
ws|gi|51582257|gb|CV100093.1|CV100093	(M) :: Q0DID5|Q0DID5_ORYSA Os05g0399100 protein (Fragment) - Oryza sativa (japonica cultivar-group) :: Q688M9|Q688M9_ORYSA 'putative endo-1,3;1,4-beta-D-glucanase' - Oryza sativa (japonica cultivar-group) :: E = L
vv|Ctg4499.1	(M) :: Q1S2V8|Q1S2V8_MEDTR Saposin B - Medicago truncatula (Barrel medic) :: Q1S2U7|Q1S2U7_MEDTR Hypothetical protein - Medicago truncatula (Barrel medic) :: E = L SP
vv|gi|71874777|gb|DT023832.1|DT023832	:: A0FHB5|A0FHB5_LYCAU Type III chlorophyll a/b-binding protein - Lycoris aurea (Golden hurricane lily) (Golden spiderlily) :: A0FHB6|A0FHB6_LYCAU Type III chlorophyll a/b-binding protein - Lycoris aurea (Golden hurricane lily) (Golden spiderlily) :: E = L
ws|Ctg1634.1	(M) :: Q2XV86|Q2XV86_HELAN MPBQ/MSBQ methyltransferase 2 - Helianthus annuus (Common sunflower) :: Q2XV88|Q2XV88_HELAN MPBQ/MSBQ methyltransferase 1 - Helianthus annuus (Common sunflower) :: E = L
cso|Ctg121.1	(M) :: Q9XG10|Q9XG10_SOYBN Lectin - Glycine max (Soybean) :: Q9M444|Q9M444_CICAR Lectin-like protein - Cicer arietinum (Chickpea) (Garbanzo) :: E = L
cso|Ctg7600.1	(M) :: Q8LDC9|Q8LDC9_ARATH Putative 10kd chaperonin (Putative 10kDa chaperonin (CPN10) protein) - Arabidopsis thaliana (Mouse-ear cress) :: O49306|O49306_ARATH Putative 10kd chaperonin - Arabidopsis thaliana (Mouse-ear cress) :: E = L
ws|Ctg1691.1	:: Q10M57|Q10M57_ORYSA 14 kDa zinc-binding protein, putative, expressed (Os03g0322500 protein) - Oryza sativa (japonica cultivar-group) :: P42856|ZB14_MAIZE 14 kDa zinc-binding protein (Protein kinase C inhibitor) (PKCI) - Zea mays (Maize) :: E = L
ws|gi|51582655|gb|CV100491.1|CV100491	(M) :: Q8LB01|Q8LB01_ARATH Hypothetical protein (At3g59890) - Arabidopsis thaliana (Mouse-ear cress) :: Q9M1Y5|Q9M1Y5_ARATH Hypothetical protein F24G16.160 - Arabidopsis thaliana (Mouse-ear cress) :: E = L
cso|Ctg5028.1	:: Q8LGT9|Q8LGT9_SOYBN Phosphoglycerate mutase-like protein - Glycine max (Soybean) :: Q8LGT8|Q8LGT8_SOYBN Phosphoglycerate mutase-like protein - Glycine max (Soybean) :: E = L
csp|WIN0413.C21_I17	:: Q9SA52|Q9SA52_ARATH T31J12.6 protein (Putative RNA-binding protein) (At1g09340/T31J12_6) (At1g09340) - Arabidopsis thaliana (Mouse-ear cress) :: Q9T0N9|Q9T0N9_ARATH Putative RNA binding protein precursor - Arabidopsis thaliana (Mouse-ear cress) :: E = L
vv|gi|87586333|gb|DY474640.1|DY474640	:: Q6L414|Q6L414_SOLDE 60S ribosomal protein L34, putative - Solanum demissum (Wild potato) :: Q2HVS3|Q2HVS3_MEDTR Ribosomal protein L34e - Medicago truncatula (Barrel medic) :: E = L
ws|Ctg1000.1	:: Q6R4Q6|Q6R4Q6_VITRI Hypothetical protein - Vitis riparia (Frost grape) (Vitis vulpina) :: Q9LTN0|Q9LTN0_ARATH Arabidopsis thaliana genomic DNA, chromosome 3, P1 clone: MTC11 - Arabidopsis thaliana (Mouse-ear cress) :: E = L
ws|gi|51576538|gb|CV094374.1|CV094374	:: Q9ZTT3|Q9ZTT3_SOYBN Subtilisin-like protease C1 - Glycine max (Soybean) :: Q93WW5|Q93WW5_NARPS Putative subtilisin (Fragment) - Narcissus pseudonarcissus (Daffodil) :: E = L
vv|Ctg1459.1	(M) :: Q1SMU4|Q1SMU4_MEDTR Hypothetical protein - Medicago truncatula (Barrel medic) :: Q8VY98|Q8VY98_ARATH Hypothetical protein At4g00350 (Protein At4g00355) - Arabidopsis thaliana (Mouse-ear cress) :: E = L
vv|Ctg3400.1	(M) :: Q1SR99|Q1SR99_MEDTR Alba, DNA binding - Medicago truncatula (Barrel medic) :: Q2PEU8|Q2PEU8_TRIPR Hypothetical protein - Trifolium pratense (Red clover) :: E = L
vv|gi|30296869|gb|CB973663.1|CB973663	:: Q9XQB4|Q9XQB4_PHAAU Photosystem I reaction center subunit III - Phaseolus aureus (Mung bean) (Vigna radiata) :: Q9TI78|Q9TI78_LACSA Photosystem I subunit III (Fragment) - Lactuca sativa (Garden lettuce) :: E = L
cso|Ctg3026.1	(M) :: Q9FS26|Q9FS26_SOLTU Plastidic cysteine synthase 1 - Solanum tuberosum (Potato) :: Q1SUH8|Q1SUH8_MEDTR Pyridoxal-5-phosphate-dependent enzyme, beta subunit - Medicago truncatula (Barrel medic) :: E = L
cso|Ctg3923.1	(M) :: Q0DLQ3|Q0DLQ3_ORYSA Os03g0852200 protein - Oryza sativa (japonica cultivar-group) :: Q851X7|DERL2_ORYSA Derlin-2 (OsDerlin 2-1) - Oryza sativa (Rice) :: E = L
css|gi|110400981|gb|EC967571.1|EC967571	:: Q84P43|Q84P43_SOYBN Protein kinase Pti1 - Glycine max (Soybean) :: Q9ZW72|Q9ZW72_ARATH Hypothetical protein At2g43230 (Hypothetical protein At2g43230; F14B2.17) - Arabidopsis thaliana (Mouse-ear cress) :: E = L
vv|Ctg2839.1	(M) :: Q3L181|Q3L181_RAUSE Perakine reductase - Rauvolfia serpentina (Serpentwood) (Devilpepper) :: Q338B1|Q338B1_ORYSA Auxin-induced protein PCNT115, putative, expressed (Os10g0419100 protein) - Oryza sativa (japonica cultivar-group) :: E = L
ws|gi|51575104|gb|CV092940.1|CV092940	(M) :: Q6IQZ0|Q6IQZ0_MOUSE Hypothetical protein - Mus musculus (Mouse) :: O03982|O03982_ARATH Hypothetical protein At1g01490 - Arabidopsis thaliana (Mouse-ear cress) :: E = L
vv|Ctg4883.1	:: Q9SKS9|Q9SKS9_ARATH Putative diacylglycerol kinase - Arabidopsis thaliana (Mouse-ear cress) :: Q8LE70|Q8LE70_ARATH Putative diacylglycerol kinase - Arabidopsis thaliana (Mouse-ear cress) :: E = L
vv|gi|110700485|gb|EE078577.1|EE078577	:: Q1EPK5|Q1EPK5_MUSAC Chlorophyll A-B binding protein (CAB), putative - Musa acuminata (Banana) :: Q1EP45|Q1EP45_MUSBA Chlorophyll A-B binding protein (CAB), putative - Musa balbisiana (Banana) :: E = L
css|gi|110392103|gb|EC957289.1|EC957289	:: Q5N9Z8|Q5N9Z8_ORYSA Putative aspartate aminotransferase (Os01g0871300 protein) - Oryza sativa (japonica cultivar-group) :: Q7F2K1|Q7F2K1_ORYSA Putative aspartate aminotransferase - Oryza sativa (japonica cultivar-group) :: E = L
css|gi|110395619|gb|EC961286.1|EC961286	(M) :: Q9LKY8|Q9LKY8_SOYBN Proline-rich protein - Glycine max (Soybean) :: Q40335|Q40335_MEDSA Bimodular protein - Medicago sativa (Alfalfa) :: E = L SP
ws|Ctg2267.1	:: Q6Z6E3|Q6Z6E3_ORYSA Hypothetical protein P0544H11.15 (Os02g0204000 protein) - Oryza sativa (japonica cultivar-group) :: Q9LSM3|Q9LSM3_ARATH Genomic DNA, chromosome 5, TAC clone:K21L13 (Hypothetical protein At5g65520) (Hypothetical protein At5g65520/K21L13_2) - Arabidopsis thaliana (Mouse-ear cress) :: E = L
cso|Ctg2384.1	(M) :: O80432|O80432_SOLLC Mitochondrial small heat shock protein - Solanum lycopersicum (Tomato) (Lycopersicon esculentum) :: Q541V4|Q541V4_ARATH Putative mitochondrion-localized small heat shock protein - Arabidopsis thaliana (Mouse-ear cress) :: E = L
vv|Ctg4459.1	:: Q9M4E8|Q9M4E8_CUCSA Heat shock protein 70 - Cucumis sativus (Cucumber) :: Q03682|BIP2_TOBAC Luminal-binding protein 2 (BiP 2) (78 kDa glucose-regulated protein homolog 2) (GRP 78-2) (Fragment) - Nicotiana tabacum (Common tobacco) :: E = L
cso|Ctg6171.1	:: Q8LPF6|Q8LPF6_ARATH At1g19870/F6F9_18 - Arabidopsis thaliana (Mouse-ear cress) :: Q8LFD0|Q8LFD0_ARATH Hypothetical protein - Arabidopsis thaliana (Mouse-ear cress) :: E = L
vv|gi|110690006|gb|EE066727.1|EE066727	(M) :: Q9M5L0|RL35_EUPES 60S ribosomal protein L35 - Euphorbia esula (Leafy spurge) :: Q53U38|Q53U38_SOLLC Similar to 60S ribosomal protein L35 - Solanum lycopersicum (Tomato) (Lycopersicon esculentum) :: E = L
cso|Ctg4259.1	(M) :: Q1T3L4|Q1T3L4_MEDTR Hypothetical protein - Medicago truncatula (Barrel medic) :: Q9LQ77|Q9LQ77_ARATH T1N6.20 protein - Arabidopsis thaliana (Mouse-ear cress) :: E = L
vv|Ctg3902.1	(M) :: Q9FIC3|Q9FIC3_ARATH Arabidopsis thaliana genomic DNA, chromosome 5, P1 clone:MYH9 (Hypothetical protein At5g09830) (At5g09830) (Hypothetical protein) - Arabidopsis thaliana (Mouse-ear cress) :: Q5N9F3|Q5N9F3_ORYSA BolA-like protein (Os01g0866600 protein) - Oryza sativa (japonica cultivar-group) :: E = L
ws|Ctg389.1	(M) :: Q1T125|Q1T125_MEDTR Peptidase A1, pepsin - Medicago truncatula (Barrel medic) :: Q1RVV6|Q1RVV6_MEDTR Peptidase A1, pepsin - Medicago truncatula (Barrel medic) :: E = L
ws|Ctg675.1	(M) :: P32980|ATPD_TOBAC ATP synthase delta chain, chloroplast precursor (EC 3.6.3.14) - Nicotiana tabacum (Common tobacco) :: Q9SSS9|Q9SSS9_ARATH H+-transporting ATP synthase-like protein - Arabidopsis thaliana (Mouse-ear cress) :: E = L
ws|gi|47090531|gb|CN604787.1|CN604787	:: Q9SIF2|Q9SIF2_ARATH Putative heat shock protein (At2g04030/F3C11.14) - Arabidopsis thaliana (Mouse-ear cress) :: Q3EC72|Q3EC72_ARATH Protein At2g04030 - Arabidopsis thaliana (Mouse-ear cress) :: E = L
ws|gi|51574757|gb|CV092593.1|CV092593	:: Q9LYE5|Q9LYE5_ARATH Hypothetical protein F15N18_30 (Hypothetical protein) - Arabidopsis thaliana (Mouse-ear cress) :: Q6NQH9|Q6NQH9_ARATH At5g25540 - Arabidopsis thaliana (Mouse-ear cress) :: E = L
ws|Ctg2357.1	:: Q9SAP3|Q9SAP3_CATRO Hybrid proline-rich protein - Catharanthus roseus (Rosy periwinkle) (Madagascar periwinkle) :: Q39574|Q39574_CATRO 14 kDa polypeptide - Catharanthus roseus (Rosy periwinkle) (Madagascar periwinkle) :: E = L
ws|gi|51580504|gb|CV098340.1|CV098340	(M) :: P48348|14338_ARATH 14-3-3-like protein GF14 kappa (General regulatory factor 8) - Arabidopsis thaliana (Mouse-ear cress) :: P48349|14336_ARATH 14-3-3-like protein GF14 lambda (General regulatory factor 6) (14-3-3-like protein RCI2) (14-3-3-like protein AFT1) - Arabidopsis thaliana (Mouse-ear cress) :: E = L
vv|gi|110700583|gb|EE077366.1|EE077366	(M) :: Q70PN9|Q70PN9_SOLTU Putative photosystem I reaction centre PSI-D subunit precursor - Solanum tuberosum (Potato) :: P12372|PSAD_SOLLC Photosystem I reaction center subunit II, chloroplast precursor (Photosystem I 20 kDa subunit) (PSI-D) - Solanum lycopersicum (Tomato) (Lycopersicon esculentum) :: E = L
css|Ctg900.1	(M) :: Q95AH9|Q95AH9_PEA Putative thioredoxin m2 - Pisum sativum (Garden pea) :: Q9SEU6|TRXM4_ARATH Thioredoxin M-type 4, chloroplast precursor (TRX-M4) - Arabidopsis thaliana (Mouse-ear cress) :: E = L
ws|Ctg563.1	(M) :: Q9AVT4|Q9AVT4_PICAB 60S ribosomal protein L13E - Picea abies (Norway spruce) (Picea excelsa) :: Q9LWS2|Q9LWS2_ORYSA Putative 60S ribosomal protein L13E (Os06g0115500 protein) - Oryza sativa (japonica cultivar-group) :: E = L
cso|Ctg10673.1	:: Q8L766|Q8L766_ARATH Hypothetical protein At4g31080:At4g31090 (Hypothetical protein At4g31090) (At4g31080) - Arabidopsis thaliana (Mouse-ear cress) :: Q67YL9|Q67YL9_ARATH Hypothetical protein At4g31090 - Arabidopsis thaliana (Mouse-ear cress) :: E = L
csp|Ctg697.1	(M) :: O65759|H2AX_CICAR Histone H2AX - Cicer arietinum (Chickpea) (Garbanzo) :: A2Q3H4|A2Q3H4_MEDTR Histone H2A; Histone-fold - Medicago truncatula (Barrel medic) :: E = L
ws|Ctg600.1	(M) :: Q9LHP1|RL74_ARATH 60S ribosomal protein L7-4 - Arabidopsis thaliana (Mouse-ear cress) :: Q38HU4|Q38HU4_SOLTU Thaliana 60S ribosomal protein L7 (At2g44120) - Solanum tuberosum (Potato) :: E = L
cso|Ctg2000.1	(M) :: Q2HTV7|Q2HTV7_MEDTR Major sperm protein - Medicago truncatula (Barrel medic) :: Q8VYN2|Q8VYN2_ARATH Putative membrane associated protein - Arabidopsis thaliana (Mouse-ear cress) :: E = L
csp|Ctg659.1	(M) :: Q9SRX5|Q9SRX5_ARATH F22D16.19 protein (Hypothetical protein) (Hypothetical protein F22D16.19) - Arabidopsis thaliana (Mouse-ear cress) :: A0ME53|A0ME53_ARATH Hypothetical protein (Fragment) - Arabidopsis thaliana (Mouse-ear cress) :: E = L SP
vv|gi|83274543|gb|DV938640.1|DV938640	:: O24327|O24327_RICCO Orf protein - Ricinus communis (Castor bean) :: Q152U7|Q152U7_SOLLC Multiprotein bridging factor 1c - Solanum lycopersicum (Tomato) (Lycopersicon esculentum) :: E = L
csp|Ctg1458.1	:: Q9M2E2|Q9M2E2_ARATH Hypothetical protein T20K12.120 (Hypothetical protein At3g61220) - Arabidopsis thaliana (Mouse-ear cress) :: Q9ZUH5|Q9ZUH5_ARATH Putative carbonyl reductase - Arabidopsis thaliana (Mouse-ear cress) :: E = L
vv|Ctg5184.1	:: Q9SJZ2|PER17_ARATH Peroxidase 17 precursor (EC 1.11.1.7) (Atperox P17) (ATP25a) - Arabidopsis thaliana (Mouse-ear cress) :: Q8RVP6|Q8RVP6_GOSHI Gaiacol peroxidase (EC 1.11.1.7) - Gossypium hirsutum (Upland cotton) :: E = L
csp|WIN071.C21_G15	:: Q9LTA3|Q9LTA3_ARATH Anthocyanidin-3-glucoside rhamnosyltransferase-like (At5g49690) - Arabidopsis thaliana (Mouse-ear cress) :: Q66PF2|Q66PF2_FRAAN Putative UDP-rhamnose:rhamnosyltransferase - Fragaria ananassa (Strawberry) :: E = L
ws|Ctg2941.1	:: Q1S3J9|Q1S3J9_MEDTR Rieske [2Fe-2S] region - Medicago truncatula (Barrel medic) :: Q1S3K4
cso|gi|111125140|gb|EE253766.1|EE253766	:: Q6QJL5|Q6QJL5_FAGES Aspartic protease (Aspartic proteinase-like protein) - Fagopyrum esculentum (Common buckwheat) :: Q9SVD1|Q9SVD1_ARATH Hypothetical protein F22O6_120 (At3g52500) (Hypothetical protein) (Hypothetical protein At3g52500) - Arabidopsis thaliana (Mouse-ear cress) :: E = L
csp|gi|71882398|gb|DT031453.1|DT031453	:: Q1RVJ0|Q1RVJ0_MEDTR Glutathione S-transferase, N-terminal domain, putative - Medicago truncatula (Barrel medic) :: Q9FQE1|Q9FQE1_SOYBN Glutathione S-transferase GST 17 (EC 2.5.1.18) - Glycine max (Soybean) :: E = L
ws|gi|28602157|gb|CB288416.1|CB288416	(M) :: Q670N9|Q670N9_FRAAN Hypothetical protein (Fragment) - Fragaria ananassa (Strawberry) :: Q9FZC2|Q9FZC2_ARATH T1K7.26 protein - Arabidopsis thaliana (Mouse-ear cress) :: E = L
ws|Ctg2059.1	:: Q38709|THI4_ALNGL Thiazole biosynthetic enzyme, chloroplast precursor (AG6) - Alnus glutinosa (Alder) :: O23787|THI4_CITSI Thiazole biosynthetic enzyme, chloroplast precursor - Citrus sinensis (Sweet orange) :: E = L
css|Ctg309.1	(M) :: Q06431|Q06431_BETVE BP8 protein - Betula verrucosa (White birch) (Betula pendula) :: Q96246|Q96246_ARATH LEA protein in group 3 - Arabidopsis thaliana (Mouse-ear cress) :: E = L
vv|gi|110712817|gb|EE088196.1|EE088196	(M) :: Q5PYQ2|Q5PYQ2_MANES Chloroplast latex aldolase-like protein (Fragment) - Manihot esculenta (Cassava) (Manioc) :: Q8LL68|Q8LL68_HEVBR Latex plastidic aldolase-like protein - Hevea brasiliensis (Para rubber tree) :: E = L
csb|Ctg239.1	(M) :: A1E2A9|A1E2A9_NELNU Small molecular heat shock protein 17.5 - Nelumbo nucifera (Sacred lotus) :: Q9XGS6|Q9XGS6_PRUDU Cytosolic class II low molecular weight heat shock protein - Prunus dulcis (Almond) (Prunus amygdalus) :: E = L
ws|gi|51577453|gb|CV095289.1|CV095289	:: Q8L470|Q8L470_SOLLC Small heat shock protein - Solanum lycopersicum (Tomato) (Lycopersicon esculentum) :: Q8L7T2|Q8L7T2_SOLLC Small heat shock protein - Solanum lycopersicum (Tomato) (Lycopersicon esculentum) :: E = L
csp|Ctg2567.1	(M) :: P27880|HSP12_MEDSA 18.2 kDa class I heat shock protein - Medicago sativa (Alfalfa) :: Q2HTU2|Q2HTU2_MEDTR Heat shock protein Hsp20 - Medicago truncatula (Barrel medic) :: E = L
vv|gi|30322286|gb|CD005548.1|CD005548	(M) :: Q9SWE4|Q9SWE4_TOBAC Low molecular weight heat-shock protein - Nicotiana tabacum (Common tobacco) :: Q40510|Q40510_TOBAC Nthsp18p - Nicotiana tabacum (Common tobacco) :: E = L
ws|gi|33400220|gb|CF205847.1|CF205847	:: Q0E1C3|Q0E1C3_ORYSA Os02g0462900 protein - Oryza sativa (japonica cultivar-group) :: Q6K4Y6|Q6K4Y6_ORYSA Prefoldin-related KE2-like - Oryza sativa (japonica cultivar-group) :: E = L
ws|Ctg104.1	(M) :: Q8LL68|Q8LL68_HEVBR Latex plastidic aldolase-like protein - Hevea brasiliensis (Para rubber tree) :: Q9SXX5|Q9SXX5_NICPA Plastidic aldolase - Nicotiana paniculata :: E = L
vv|gi|27584575|gb|CB007270.1|CB007270	:: Q9ZTX6|Q9ZTX6_SOLTU Snakin-1 (Fragment) - Solanum tuberosum (Potato) :: Q948Z4|Q948Z4_SOLTU Snakin-1 - Solanum tuberosum (Potato) :: E = L
vv|gi|29782614|gb|CB348118.2|CB348118	(M) :: A1ECJ8|A1ECJ8_9ROSI Putative auxin-repressed/dormancy-associated protein (Fragment) - Citrus cv. Shiranuhi :: Q52QX4|Q52QX4_MANES Auxin-repressed protein-like protein ARP1 - Manihot esculenta (Cassava) (Manioc) :: E = L
css|gi|110399938|gb|EC966470.1|EC966470	(M) :: A1E2A9|A1E2A9_NELNU Small molecular heat shock protein 17.5 - Nelumbo nucifera (Sacred lotus) :: Q96489|Q96489_SOLLC Class II small heat shock protein Le-HSP17.6 - Solanum lycopersicum (Tomato) (Lycopersicon esculentum) :: E = L
vv|gi|83277484|gb|DV941492.1|DV941492	:: Q9LWS6|Q9LWS6_ORYSA Ozone-responsive stress-related protein-like (Os06g0115100 protein) - Oryza sativa (japonica cultivar-group) :: Q9LWT2|Q9LWT2_ORYSA Ozone-responsive stress-related protein-like (Os06g0114500 protein) - Oryza sativa (japonica cultivar-group) :: E = L
vv|Ctg803.1	:: P27774|KPPR_MESCR Phosphoribulokinase, chloroplast precursor (EC 2.7.1.19) (Phosphopentokinase) (PRKase) (PRK) - Mesembryanthemum crystallinum (Common ice plant) :: P93681|P93681_PEA Phosphoribulokinase (EC 2.7.1.19) (Fragment) - Pisum sativum (Garden pea) :: E = L
css|Ctg439.1	(M) :: Q9SWE4|Q9SWE4_TOBAC Low molecular weight heat-shock protein - Nicotiana tabacum (Common tobacco) :: Q40510|Q40510_TOBAC Nthsp18p - Nicotiana tabacum (Common tobacco) :: E = L
vv|gi|37186667|gb|CF606020.1|CF606020	:: A1ECJ8|A1ECJ8_9ROSI Putative auxin-repressed/dormancy-associated protein (Fragment) - Citrus cv. Shiranuhi :: Q52QX4|Q52QX4_MANES Auxin-repressed protein-like protein ARP1 - Manihot esculenta (Cassava) (Manioc) :: E = L
