# Supplementary material for: Generation of a predicted protein database from EST data and application to iTRAQ analyses in grape (Vitis vinifera cv. Cabernet Sauvignon) berries at ripening initiation
Source: BMC Genomics. 2009 Jan 26;10:50. doi: 10.1186/1471-2164-10-50 (PMC2637896; doi:10.1186/1471-2164-10-50)
Supplement: Additional file 9 — Protein source tissues and number of unique high confidence peptides per protein. Proteins presented in the Results and Discussion sections as well as in Figure 4 are shown. The source tissue for each protein hit shown in Column A corresponds to a ProteinPilot output file, which can be downloaded at The number of unique > 95% confidence peptides determined by the ProteinPilot software for each protein is shown in Column E. Ratiometric data shown in Columns G, H, and I are relative to the green stage (Column F) and are not log2-transformed. [file 1471-2164-10-50-S9.xls]

## Sheet: Sheet1
Additional file 9	Protein source tissues and number of high confidence peptides per protein. Proteins presented in the Results and Discussion sections as well as Fig. 4 are shown. The source tissue for each protein hit shown in Column A corresponds to a ProteinPilot output file, which can be downloaded at http://www.landfood.ubc.ca/people/steven.lund The number of >95% confidence peptides determined by the Protein…
ProteinPilot Output File	Annotation	Top UniProt hit	Vitis Protein Database Number	Number of unique peptides per protein with >95% confidencea	Green	Pink/turning	Red	Purple
	Flavonoid biosynthesis
Exocarp 2004	Flavanone-3-hydroxylase	A2ICC8	csp|Ctg204.1	7	1	2.652	6.1945	12.6517
Exocarp 2004	Flavanone-3-hydroxylase	A2IBF9	cso|Ctg229.1	5	1	1.7045	1.955	5.6868
Exocarp 2005-1	Flavanone-3-hydroxylase	A2ICC8	ws|Ctg118.1	6	1	1.6275	2.3247	3.7828
Exocarp 2005-1	Flavanone-3-hydroxylase	A2IBF9	cso|Ctg229.1	5	1	2.0223	2.5071	3.4182
Exocarp 2005-2	Flavanone-3-hydroxylase	A2ICC8	csp|Ctg204.1	7	1	2.3807	5.3634	8.9812
Mesocarp 2005-1	Flavanone-3-hydroxylase	A2IBF9	ws|Ctg463.1	1	1	1.5816	2.2936	2.7822
Mesocarp 2005-2	Flavanone-3-hydroxylase	A2IBF9	ws|Ctg463.1	1	1	1.5186	1.6759	2.0811
Exocarp 2004	Flavonoid-3'-hydroxylase	Q2UYU6	vvfl|gi|83715794|emb|CAI54278.	2	1	1.4469	1.6959	3.1203
Exocarp 2005-2	Flavonoid-3'-hydroxylase	Q3C211	vv|Ctg74.1	3	1	1.3842	2.0897	3.5603
Exocarp 2004	Flavonoid-3'5'-hydroxylase	Q3C210	vvfl|gi|78183426|dbj|BAE47007.	4	1	0.7057	1.472	2.5246
Exocarp 2005-1	Flavonoid-3'5'-hydroxylase	Q3C210	vvfl|gi|78183426|dbj|BAE47007.	2	1	1.4979	1.4491	1.7688
Exocarp 2005-2	Flavonoid-3'5'-hydroxylase	Q2UYU7	vv|Ctg2024.1	4	1	1.5138	2.6999	5.8217
Exocarp 2005-2	Flavonoid-3'5'-hydroxylase	Q3C210	vvfl|gi|78183426|dbj|BAE47007.	4	1	1.4929	2.1047	3.9627
Exocarp 2004	Cytochrome b5 reductase (DIF-F)	Q9ZSP7	vv|gi|71865811|gb|DT014866.1|DT014866	2	1	1.3639	2.4011	4.6828
Exocarp 2004	Anthocyanin synthase (aka LDOX)	Q8LP73	vvfl|gi|122893274|gb|ABM67590.	2	1	1.2173	1.9098	3.7503
Exocarp 2005-1	Anthocyanin synthase (aka LDOX)	Q8LP73	vvfl|gi|122893274|gb|ABM67590.	2	1	1.3441	2.01	3.1855
Exocarp 2005-2	Anthocyanin synthase (aka LDOX)	Q8LP73	vvfl|gi|122893274|gb|ABM67590.	7	1	1.942	3.0527	4.6445
Exocarp 2005-2	Anthocyanidin 3-O-glucosyltransferase	Q2V6K0	vv|Ctg9459.1	2	1	1.1895	1.3535	1.2894
Exocarp 2004	Putative anthocyanin O-methyltransferase	A5HK01	gg|VvCS14	3	1	3.2215	5.602	12.2688
Exocarp 2005-1	Putative anthocyanin O-methyltransferase	A5HK01	gg|VvCS14	1	1	3.8861	8.1797	14.2198
Exocarp 2005-2	Putative anthocyanin O-methyltransferase	A5HK01	gg|VvCS14	4	1	2.2837	3.7216	5.4928
	Terpenoid biosynthesis (including ABA)
Exocarp 2004	LytB (IspH) protein	Q9FEP0	vv|Ctg973.1	2	1	0.9465	0.9657	1.276
Exocarp 2005-1	LytB (IspH) protein	Q9FEP0	vv|Ctg973.1	1	1	2.0735	2.0397	2.0273
Exocarp 2005-2	LytB (IspH) protein	Q9FEP0	vv|Ctg973.1	1	1	1.4331	1.5818	1.806
Mesocarp 2005-1	LytB (IspH) protein	Q9FEP0	vv|Ctg973.1	1	1	1.6186	1.7095	1.9745
Mesocarp 2005-2	LytB (IspH) protein	Q9FEP0	vv|Ctg973.1	1	1	1.3072	1.2995	1.4613
Exocarp 2005-1	Isopentenyl-diphosphate δ-isomerase I (plastidic isoform)	Q39472	vv|gi|110727438|gb|EE104197.1|EE104197	1	1	1.5422	2.0249	2.0326
Exocarp 2004	Isopentenyl-diphosphate δ-isomerase I (plastidic isoform)	Q6EJD1	cso|Ctg418.1	3	1	1.2994	1.3412	1.6033
Mesocarp 2005-1	Isopentenyl-diphosphate δ-isomerase I (plastidic isoform)	Q6EJD1	cso|Ctg418.1	5	1	1.4888	1.7028	2.0425
Mesocarp 2005-2	Isopentenyl-diphosphate δ-isomerase I (plastidic isoform)	Q6EJD1	cso|Ctg418.1	2	1	1.4144	1.6754	2.0148
Mesocarp 2004	Isopentenyl-diphosphate δ-isomerase II (non-plastidic isoform)	Q9AVG7	vv|Ctg6731.1	3	1	1.0464	1.0121	0.9149
Exocarp 2004	Violaxanthin de-epoxidase	Q8S4C2	cso|Ctg6843.1	2	1	0.8277	1.1217	0.9892
Exocarp 2005-1	Violaxanthin de-epoxidase	Q8S4C2	cso|Ctg6843.1	1	1	1.0674	1.0602	1.054
Exocarp 2005-2	Violaxanthin de-epoxidase	Q8S4C2	cso|Ctg6843.1	1	1	0.9105	0.8357	0.8733
Mesocarp 2005-2	VvNCED2 (9-cis-epoxycarotenoid dioxygenase 2)	Q5SGD0	vvfl|gi|38112200|gb|AAR11194.	1	1	1.8882	1.8296	2.1474
	Brassinosteroid biosynthesis
Mesocarp 2004	Farnesyl diphosphate synthase	Q56CY4	vv|Ctg5418.1	2	1	0.9399	0.9702	1.0762
Mesocarp 2005-2	Farnesyl diphosphate synthase	Q56CY4	vv|Ctg5418.1	1	1	1.208	1.3907	1.4937
Mesocarp 2004	GhDWARF1	Q8L5K5	ws|Ctg1710.1	1	1	1.2472	1.3731	1.4478
	ABA modification and signal transduction
Exocarp 2004	ABA glucosyltransferase	ABE82273.1	PN_AM468150_1	2	1	1.3344	1.5248	1.6085
Exocarp 2005-1	ABA glucosyltransferase	ABE82273.1	PN_AM468150_1	1	1	1.1336	1.4501	1.4873
Exocarp 2005-2	ABA glucosyltransferase	ABE82273.1	PN_AM468150_1	2	1	1.5642	2.0019	2.3236
Mesocarp 2004	ABA glucosyltransferase	ABE82273.1	PN_AM468150_1	1	1	0.9004	0.9649	0.9729
Mesocarp 2005-1	ABA glucosyltransferase	ABE82273.1	PN_AM468150_1	2	1	1.0303	1.0529	1.0358
Mesocarp 2005-2	ABA glucosyltransferase	ABE82273.1	PN_AM468150_1	2	1	1.1436	1.1512	1.2855
Exocarp 2005-2	Pirin-like protein	Q75LB9	csp|Ctg4100.1	0	1	1.6153	2.2471	4.6845
Mesocarp 2005-1	Pirin-like protein	Q75LB9	ws|Ctg1498.1	1	1	1.6673	2.3699	3.5202
Exocarp 2005-2	TTG1 WD40 repeat protein	Q19N39	vv|Ctg2618.1	0	1	1.7068	2.1801	2.1205
	Cell enlargement
Exocarp 2004	Expansin 45	Q1S8I6	csp|Ctg38.1	3	1	1.2535	1.525	2.49
Exocarp 2005-1	Expansin 45	Q1S8I6	csp|Ctg38.1	1	1	1.8253	1.7513	1.9852
Exocarp 2005-2	Expansin 45	Q1S8I6	csp|Ctg38.1	2	1	1.8898	2.1847	2.9322
Mesocarp 2004	Expansin 45	Q1S8I6	csp|Ctg38.1	1	1	1.0555	1.2637	1.1344
Mesocarp 2004	ß-expansin 1	A1X8W4	csp|Ctg111.1	4	1	1.8875	2.1924	1.2905
Mesocarp 2004	Expansin - Vitis labrusca x Vitis vinifera	Q84US8	vvfl|gi|29421122|dbj|BAC66696.	1	1	1.6057	1.4395	2.4091
Mesocarp 2005-1	ß-expansin 1	A1X8W4	csp|Ctg111.1	3	1	2.8097	3.7397	3.9893
Mesocarp 2005-1	Expansin 45	Q1S8I6	csp|Ctg38.1	3	1	1.0807	1.1942	1.363
Mesocarp 2005-1	Expansin - Vitis labrusca x Vitis vinifera	Q84US8	vvfl|gi|29421122|dbj|BAC66696.	3	1	1.2567	1.2557	1.2026
Mesocarp 2005-2	ß-expansin 1	A1X8W4	csp|Ctg111.1	5	1	2.5555	3.7648	4.6753
Mesocarp 2005-2	Expansin 45	Q1S8I6	csp|Ctg38.1	3	1	0.9676	1.0419	1.2248
Mesocarp 2005-2	Expansin - Vitis labrusca x Vitis vinifera	Q84US8	vvfl|gi|29421122|dbj|BAC66696.	1	1	1.7256	1.8512	1.8443
Exocarp 2004	Aquaporin	Q0MX10	vv|gi|110698772|gb|EE076654.1|EE076654	2	1	1.5577	1.3779	1.0048
Exocarp 2005-2	Aquaporin	Q0MX10	csp|Ctg236.1	1	1	1.3096	1.1361	1.0612
Exocarp 2005-2	Aquaporin	Q5MBH8	vvfl|gi|111379084|gb|ABH09329.	3	1	1.553	1.7402	2.1448
Mesocarp 2004	Aquaporin	Q0MX14	vv|gi|30131989|gb|CB917328.1|CB917328	5	1	1.8661	1.9331	2.5833
Mesocarp 2004	Aquaporin	Q0MX09	vv|gi|30252944|gb|CB970495.1|CB970495	2	1	1.5961	1.586	2.426
Mesocarp 2004	Aquaporin	Q9LLM0	vv|gi|110732517|gb|EE107875.1|EE107875	1	1	1.1667	1.0172	2.6116
Mesocarp 2004	Aquaporin	Q0MX10	csp|Ctg236.1	2	1	2.3656	1.8865	3.9664
Mesocarp 2004	Aquaporin PIP2	Q2HZF5	csb|Ctg389.1	1	1	5.2463	5.8858	26.3513
Mesocarp 2004	Aquaporin	Q5MBH8	vvfl|gi|111379084|gb|ABH09329.	1	1	2.7347	3.2393	7.4761
Mesocarp 2005-1	Aquaporin	Q0MX14	vv|gi|33409302|gb|CF214929.1|CF214929	6	1	1.3494	1.4318	1.5457
Mesocarp 2005-1	Aquaporin	Q0MX10	csp|Ctg236.1	2	1	0.8208	0.7133	0.6042
Mesocarp 2005-2	Aquaporin	Q0MX14	vv|gi|33409302|gb|CF214929.1|CF214929	5	1	1.219	1.2791	1.3889
Mesocarp 2005-2	Aquaporin	Q5MBH8	vvfl|gi|111379084|gb|ABH09329.	1	1	1.6904	2.192	2.8705
Exocarp 2005-1	Polygalacturonase	Q9SUP5	vv|Ctg4410.1	1	1	0.9129	1.2491	1.8416
Mesocarp 2004	Polygalacturonase	Q94B15	vv|Ctg3292.1	2	1	1.9588	2.551	2.7889
Mesocarp 2005-1	Polygalacturonase	Q94B15	vv|Ctg3292.1	3	1	2.5626	3.3676	3.7932
Mesocarp 2005-2	Polygalacturonase	Q94B15	vv|Ctg3292.1	2	1	2.7371	3.1321	3.7343
Exocarp 2004	Pectate lyase	A1IIA8	vv|Ctg451.1_F=-1.1	2	1	1.2739	1.1732	0.6759
Exocarp 2005-1	Pectate lyase	A1IIA8	vv|Ctg451.1_F=-1.1	2	1	2.8893	3.4072	3.5034
Mesocarp 2004	Pectate lyase	A1IIA8	vv|Ctg451.1_F=-1.1	2	1	0.9737	0.9321	0.4635
Mesocarp 2005-1	Pectate lyase	A1IIA8	vv|Ctg451.1_F=-1.1	5	1	1.9521	1.9338	1.77
Mesocarp 2005-1	Pectate lyase	Q9LTZ0	vvfl|gi|15232153|ref|NP_189376.	1	1	1.3907	1.5364	1.1972
Mesocarp 2005-2	Pectate lyase	A1IIA8	vv|Ctg451.1_F=-1.1	4	1	1.3156	1.3378	1.233
Mesocarp 2005-2	Pectate lyase	Q4JLV6	vv|Ctg297.1	1	1	1.9521	1.9338	1.77
Exocarp 2004	Polygalacturonase-inhibiting protein	Q8LKV2	vv|Ctg5406.1	3	1	0.9137	1.0075	0.9799
Exocarp 2005-1	Polygalacturonase-inhibiting protein	Q9AXP4	csp|WIN0414.C21_G21	1	1	1.0819	1.2107	1.381
Mesocarp 2004	Polygalacturonase-inhibiting protein	Q8LKV2	vv|Ctg5406.1	4	1	0.769	0.9123	0.4256
Mesocarp 2005-1	Polygalacturonase-inhibiting protein	Q8LKV2	vv|Ctg5406.1	6	1	0.716	0.7546	0.6803
Mesocarp 2005-2	Polygalacturonase-inhibiting protein	Q8LKV2	vv|Ctg5406.1	4	1	0.8346	0.7998	0.749
Exocarp 2005-2	Hexose transporter (VvHT6)	Q4U339	ws|Ctg248.1	1	1	1.1015	1.6794	1.5238
Mesocarp 2004	Hexose transporter (VvHT6)	Q4U339	ws|Ctg248.1	3	1	1.5534	1.621	2.675
Mesocarp 2005-1	Hexose transporter (VvHT6)	Q4U339	ws|Ctg248.1	3	1	1.422	1.4818	1.6666
Mesocarp 2005-2	Hexose transporter (VvHT6)	Q4U339	ws|Ctg248.1	0	1	1.5775	1.879	1.8287
	Defense
Exocarp 2005-1	Pathogenesis-related protein 4	O81228	ws|Ctg158.1	1	1	2.3679	3.9111	11.0163
Exocarp 2005-2	Pathogenesis-related protein 4	O81228	ws|Ctg158.1	0	1	2.2249	4.1172	11.0753
Mesocarp 2005-2	Pathogenesis-related protein 4	O81228	ws|Ctg158.1	0	1	1.5586	1.8407	6.2588
Exocarp 2004	Thaumatin (VVTL1)	O04708	ws|Ctg1648.1	3	1	2.0936	2.8178	7.9283
Exocarp 2005-1	Thaumatin (VVTL1)	O04708	ws|Ctg1648.1	0	1	2.011	3.0482	4.4552
Exocarp 2005-2	Thaumatin (VVTL1)	O04708	ws|Ctg1648.1	0	1	1.6252	2.3222	3.5068
Mesocarp 2004	Thaumatin (VVTL1)	O04708	ws|Ctg1648.1	0	1	1.8517	2.9786	6.2362
Mesocarp 2004	Thaumatin-like protein	Q9M4G6	vv|gi|34364055|gb|CF405640.1|CF405640	3	1	2.9152	4.093	15.5421
Mesocarp 2005-1	Thaumatin (VVTL1)	O04708	ws|Ctg1648.1	0	1	2.6101	4.2073	5.8931
Mesocarp 2005-1	Thaumatin-like protein	Q9M4G6	vv|gi|34364055|gb|CF405640.1|CF405640	2	1	10.9548	21.4612	31.6961
Mesocarp 2005-2	Thaumatin (VVTL1)	O04708	ws|Ctg1648.1	0	1	2.4244	3.1963	4.4029
	Other signal transduction candidates
Exocarp 2004	PERK1-like protein	Q6ZIG4	ws|Ctg1240.1	0	1	1.0202	0.9062	0.7392
Exocarp 2005-1	PERK1-like protein	Q6ZIG4	ws|Ctg1240.1	1	1	0.8434	0.6667	0.5372
Mesocarp 2005-2	PERK1-like protein	Q6ZIG4	ws|Ctg1240.1	1	1	0.6682	0.6	0.3892
aThese data are based on the ProtScore provided by the ProteinPilot software (Applied Biosystems) for each unique peptide for each protein.
A ProtScore of >1.3 indicates >95% confidence in the unique peptide ID.
More information on how the ProtScore is determined can be located at the Applied Biosystems website.
